# Supplementary material for: Diabetes Mellitus screening and associated factors in Peru: A cross-sectional analysis of a national health survey
Source: PLOS Glob Public Health. 2025 Sep 3;5(9):e0005150. doi: 10.1371/journal.pgph.0005150 (PMC12407462; doi:10.1371/journal.pgph.0005150)
Supplement: S1 Data — (ZIP) [file pgph.0005150.s001.zip]

Archive with 17 entries (16 files):
- S1_Data/
- S1_Data/RECH5.csv
- __MACOSX/S1_Data/._RECH5.csv
- S1_Data/RECH4.csv
- __MACOSX/S1_Data/._RECH4.csv
- S1_Data/RECH0.csv
- __MACOSX/S1_Data/._RECH0.csv
- S1_Data/.DS_Store
- __MACOSX/S1_Data/._.DS_Store
- S1_Data/RECH1.csv
- __MACOSX/S1_Data/._RECH1.csv
- S1_Data/REC42.csv
- __MACOSX/S1_Data/._REC42.csv
- S1_Data/RECH23.csv
- __MACOSX/S1_Data/._RECH23.csv
- S1_Data/RE223132.csv
- __MACOSX/S1_Data/._RE223132.csv
