# Supplementary material for: Diabetes Mellitus screening and associated factors in Peru: A cross-sectional analysis of a national health survey
Source: PLOS Glob Public Health. 2025 Sep 3;5(9):e0005150. doi: 10.1371/journal.pgph.0005150 (PMC12407462; doi:10.1371/journal.pgph.0005150)
Supplement: S1 Data — (ZIP) [file pgph.0005150.s001.zip › S1_Data/RECH5.csv]

ID1	HHID	HA0	HA1	HA2	HA3	HA4	HA5	HA6	HA11	HA12	HA12A	HA12B	HA13	HA32	HA33	HA35	HA40	HA41	HA50	HA51	HA52	HA53	HA54	HA55	HA56	HA57	HA58	HA60	HA61	HA62	HA63	HA64	HA65	HA66	HA67	HA68	HA69
2022	000102201	2	22	659	1581	1735	-94	9657	105	11654	12830	13997	0	1202	1	0	2636	1668	2		1	134	0	0	123	4							1	3	4	3
2022	000105201	2	44	626	1532	390	-176	9358	36	10539	12749	14588	0	929	1	0	2667	1741	2		1	137	0	0	126	4							1	3	5	3
2022	000105201	3	20	583	1615	3556	-37	9865	-3	9956	10897	11622	0	1222	1	0	2235	1384	2		1	155	0	0	144	4							1	3	2	3
2022	000105201	4	15	598	1585	2974	-53	9779	36	10539	11584	12607	0	1282	1	0	2380	1502	1	1	1	144	0	0	133	4							1	2	3	2
2022	000105301	1	34	676	1485	54	-255	9071	138	12224	14475	17239	0	1051	1	0	3065	2064	2		1	161	0	0	150	4							1	2	3	2
2022	000105301	2	15	456	1485	233	-199	9171	-77	8942	9764	11628	0	1285	1	0	2068	1392	1	1	1	141	0	0	130	4							1	2	3	2
2022	000108301	2	38	539	1515	203	-205	9254	-68	9058	11401	12975	0	1006	1	0	2348	1550	2		1	153	0	0	142	4							1	2	3	2
2022	000108301	5	22	558	1500	108	-230	9163	50	10755	11847	13825	0	1194	1	0	2480	1653	2		1	154	0	0	143	4							1	3	2	3
2022	000108501	2	33	775	1628	4395	-15	9945	128	12055	14278	15083	0	1060	1	0	2924	1796	2		1	131	0	0	120	4							1	3	5	3
2022	000110301	2	26	624	1561	1010	-128	9535	46	10702	12362	13763	0	1151	1	0	2561	1640	2		1	146	0	0	135	4							1	2	3	2
2022	000110701	2	35	9999	9999	9999	9999	99999	9999	99999	99999	99999	4	1046	1	0	9999	9999	2		2	999	9	4	999	9							1	3	5	3
2022	000300601	1	44	931	1537	467	-168	9389	304	15590	18865	21490	0	930	1	0	3941	2564	2		1	92	0	0	81	2							1	2	3	2
2022	000300601	3	24	683	1557	897	-134	9511	146	12384	13578	15178	0	1179	1	0	2817	1809	2		1	152	0	0	141	4							1	3	3	3
2022	000301201	2	31	616	1615	3556	-37	9865	-20	9709	11514	12280	0	1087	1	0	2362	1462	2		1	127	0	0	116	3							1	2	3	2
2022	000301201	3	13	477	1595	5279	7	10029	-181	7673	9125	9870	0	1307	1	0	1875	1176	1	2	1	127	0	0	116	3							1	2	1	2
2022	000302201	2	27	721	1585	1913	-87	9682	128	12060	13966	15200	0	1135	1	0	2870	1811	2		1	133	0	0	122	4							1	2	5	2
2022	000306001	2	24	744	1610	3249	-45	9835	167	12771	13985	14970	0	1178	1	0	2870	1783	2		1	120	0	0	109	3							1	2	3	2
2022	000307101	2	32	561	1583	1823	-91	9670	-62	9137	10894	11871	0	1080	1	0	2239	1414	2		1	137	0	0	126	4							1	3	5	3
2022	000307201	2	44	550	1477	36	-268	9022	-12	9831	11831	14244	0	938	1	0	2521	1707	2		1	145	0	0	134	4							1	2	5	2
2022	000308901	1	20	760	1596	2455	-69	9749	192	13233	14520	15696	0	1224	1	0	2984	1869	2		1	153	0	0	142	4							1	3	3	3
2022	000313801	2	31	622	1585	1913	-87	9682	7	10109	12048	13113	0	1094	1	0	2476	1562	2		1	156	0	0	145	4							1	2	3	2
2022	000601501	2	33	706	1585	1913	-87	9682	94	11474	13676	14884	0	1072	1	0	2810	1773	2		1	150	0	0	139	4							1	3	5	3
2022	000602501	2	33	630	1522	268	-193	9297	62	10943	12963	14964	0	1064	1	0	2720	1787	2		1	157	0	0	146	4							1	2	3	2
2022	000603801	1	47	649	1570	1303	-112	9590	33	10496	12759	14073	0	893	1	0	2633	1677	2		1	136	0	0	125	4							1	3	2	3
2022	000611901	1	33	673	1534	420	-173	9370	98	11540	13679	15624	0	1067	1	0	2860	1864	2		1	136	0	0	125	4							1	3	5	3
2022	000611901	4	21	457	1540	518	-163	9407	-116	8437	9232	10489	0	1210	1	0	1927	1251	2		1	129	0	0	118	3							1	2	5	2
2022	000615801	1	45	496	1452	10	-310	8869	-63	9117	10825	13482	0	919	1	0	2353	1620	2		1	137	0	0	126	4							1	1	5	1
2022	000615801	2	25	489	1465	20	-289	8949	-49	9305	10592	12961	0	1157	1	0	2278	1555	2		1	138	0	0	127	4							1	3	1	3
2022	000617601	1	43	753	1575	1490	-104	9621	131	12115	14741	16175	0	944	1	3	3036	1927	2		1	149	0	0	138	4							1	2	2	2
2022	000617601	4	22	616	1550	721	-146	9468	81	11252	12320	13872	0	1200	1	1	2564	1654	2		1	132	0	0	121	4							1	2	5	2
2022	000617601	6	20	574	1610	3249	-45	9835	-10	9853	10789	11549	0	1226	1	0	2214	1375	2		1	136	0	0	125	4							1	2	4	2
2022	000701001	2	27	605	1464	19	-290	8943	97	11526	13112	16067	0	1143	1	0	2823	1928	2		1	132	1	0	121	4							1	1	6	1
2022	000701901	2	37	662	1524	290	-190	9309	66	11018	13593	15664	0	1017	1	0	2850	1870	2		1	133	1	0	122	4							1	2	3	2
2022	000704801	2	29	652	1546	634	-153	9444	87	11360	13092	14795	0	1119	1	0	2728	1764	2		1	132	0	0	121	4							1	3	5	3
2022	000705201	2	47	621	1507	146	-218	9205	49	10740	13162	15180	0	893	1	0	2734	1814	2		1	154	0	0	143	4							1	2	3	2
2022	000705701	2	27	700	1529	350	-181	9340	148	12419	14300	16406	0	1138	1	0	2994	1958	2		1	155	0	0	144	4							1	2	5	2
2022	000707801	2	31	636	1634	4794	-5	9981	-11	9834	11631	12242	0	1086	1	0	2382	1458	2		1	130	0	0	119	3							1	2	4	2
2022	000708801	2	24	611	1499	103	-232	9157	113	11790	12980	15167	0	1178	1	0	2719	1814	2		1	147	0	0	136	4							1	2	3	2
2022	000804501	2	24	636	1461	16	-295	8924	169	12799	13808	16988	0	1179	1	0	2980	2039	2		1	133	0	0	133	4							1	2	1	2
2022	000804501	5	20	422	1447	7	-319	8839	-101	8628	9237	11582	0	1223	1	0	2015	1393	2		1	131	0	0	131	4							1	0		0
2022	000805601	3	25	621	1537	467	-168	9389	61	10924	12584	14334	0	1162	1	0	2629	1710	2		1	131	0	0	131	4							1	2	5	2
2022	000813201	2	39	704	1515	203	-205	9254	115	11831	14892	16947	0	999	1	0	3067	2025	2		1	119	0	0	119	3							1	3	5	3
2022	000815001	2	28	599	1515	203	-205	9254	52	10789	12671	14420	0	1129	1	0	2610	1723	2		1	126	0	0	126	4							1	2	3	2
2022	000900601	3	21	497	1492	75	-243	9114	-23	9664	10600	12504	0	1211	1	0	2233	1496	2		1	134	0	0	134	4							1	3	3	3
2022	000904701	3	27	554	1620	3873	-29	9896	-77	8941	10297	10942	0	1133	1	0	2111	1303	2		1	144	0	0	144	4							1	3	2	3
2022	000907101	2	32	562	1563	1071	-124	9548	-46	9346	11115	12349	0	1082	1	0	2300	1472	2		1	140	0	0	140	4							1	2	4	2
2022	000909301	2	47	782	1524	290	-190	9309	194	13279	16057	18504	0	900	1	0	3367	2209	2		1	122	0	0	122	4							1	2	4	2
2022	000910301	1	31	602	1533	405	-175	9364	22	10334	12248	14002	0	1084	1	0	2562	1671	2		1	132	0	0	132	4							1	2	5	2
2022	000910301	3	14	553	1531	1238	-116	9518	-34	9513	11274	12911	0	1295	1	0	2359	1541	1	1	1	126	0	0	126	4							1	2	2	2
2022	000910301	4	13	455	1540	3002	-52	9778	-174	7752	9192	10443	0	1309	1	0	1919	1246	1	1	1	115	0	0	115	3							1	2	1	2
2022	000911101	2	36	537	1573	1413	-107	9609	-112	8486	10530	11579	0	1026	1	0	2170	1380	2		1	129	0	0	129	4							1	2	3	2
2022	000912201	2	27	611	1447	7	-319	8839	117	11865	13374	16769	0	1141	1	0	2918	2017	2		1	138	0	0	138	4							1	2	5	2
2022	001000901	1	34	555	1564	1102	-123	9554	-56	9219	10967	12172	0	1053	1	0	2269	1451	2		1	135	0	0	135	4							1	2	3	2
2022	001003401	2	28	684	1468	23	-284	8967	178	12972	14790	18025	0	1122	1	0	3174	2162	2		1	135	0	0	135	4							1	2	2	2
2022	001003401	3	12	367	1521	4417	-15	9935	-288	6568	7559	8734	0	1320	1	0	1586	1043	1	2	1	119	0	0	119	3							1	1	6	1
2022	001005201	2	35	715	1489	65	-248	9095	145	12362	15276	18093	0	1041	1	0	3225	2166	2		1	133	0	0	133	4							1	2	5	2
2022	001005201	5	16	709	1583	2655	-63	9744	154	12521	13768	15003	0	1274	1	0	2829	1787	1	1	1	132	0	0	132	4							1	2	4	2
2022	001006301	2	17	706	1503	210	-203	9214	209	13574	14978	17391	0	1262	1	0	3125	2079	1	3	1	103	1	0	103	3							1	2	5	2
2022	001006601	3	38	412	1451	9	-312	8863	-203	7431	8997	11220	0	1008	1	0	1957	1349	2		1	83	0	0	83	2							1	2	3	2
2022	001007001	1	45	421	1504	128	-223	9187	-215	7305	8930	10351	0	921	1	0	1861	1237	2		1	112	0	0	112	3							1	2	5	2
2022	001009301	1	24	586	1552	769	-143	9480	45	10682	11700	13147	0	1173	1	0	2433	1568	2		1	141	0	0	141	4							1	3	5	3
2022	001104001	2	47	964	1540	518	-163	9407	326	16092	19475	22125	0	895	1	0	4065	2639	2		1	127	0	0	127	4							1	1	3	1
2022	001105301	2	29	9999	9999	9999	9999	99999	9999	99999	99999	99999	3	1115	6	99	9999	9999	2		2	999	9	3	999	9							2	2	3	2
2022	001106401	2	29	566	1472	28	-277	8992	45	10687	12211	14800	0	1118	1	0	2612	1775	2		1	110	0	0	110	3							1	2	5	2
2022	001106401	5	48	534	1459	14	-299	8912	-18	9739	11607	14319	0	881	1	0	2509	1719	2		1	136	0	0	136	4							1	1	2	1
2022	001106401	7	16	442	1518	556	-159	9347	-123	8361	9343	10579	0	1276	1	0	1918	1264	1	5	1	129	0	0	129	4							1	2	4	2
2022	001108201	3	17	522	1580	1756	-93	9657	-54	9248	10175	11108	0	1254	1	0	2091	1323	1	2	1	131	0	0	131	4							1	2	5	2
2022	001108401	2	32	755	1528	337	-183	9334	181	13029	15440	17729	0	1079	1	0	3234	2116	2		1	130	0	0	130	4							1	2	5	2
2022	001108401	3	13	470	1486	441	-170	9289	-112	8490	10058	11962	0	1302	1	0	2128	1432	1	2	1	126	0	0	126	4							1	2	2	2
2022	001110201	2	24	483	1438	4	-334	8784	-2	9976	10628	13490	0	1181	1	0	2336	1624	2		1	120	0	0	120	4							1	2	5	2
2022	001200801	3	24	713	1657	6309	33	10122	106	11675	12656	13158	0	1179	1	0	2597	1567	2		1	130	0	0	130	4							1	3	5	3
2022	001202701	2	37	619	1525	301	-188	9315	20	10291	12697	14619	0	1013	1	0	2662	1745	2		1	132	0	0	132	4							1	3	2	3
2022	001204801	2	49	833	1588	2053	-82	9700	191	13223	16075	17463	0	875	1	0	3303	2080	2		1	127	0	0	127	4							1	3	5	3
2022	001204801	3	22	651	1578	1609	-99	9639	99	11548	12712	13906	0	1193	1	0	2614	1657	2		1	146	0	0	146	4							1	2	3	2
2022	001205101	1	46	541	1502	118	-226	9175	-42	9408	11481	13352	0	910	1	0	2398	1597	2		1	137	0	0	137	4							1	2	1	2
2022	001205101	3	25	442	1537	467	-168	9389	-172	7775	8956	10203	0	1158	1	0	1871	1217	2		1	130	0	0	130	4							1	3	5	3
2022	001207401	1	48	707	1454	11	-307	8882	178	12966	15412	19143	0	887	1	0	3344	2300	2		1	125	0	0	125	4							1	2	5	2
2022	001207401	2	20	755	1568	1234	-116	9578	207	13533	14868	16433	0	1227	1	0	3071	1958	2		1	137	0	0	137	4							1	2	1	2
2022	001207401	3	21	401	1552	769	-143	9480	-215	7309	8006	8996	0	1208	1	0	1665	1073	2		1	147	0	0	147	4							1	2	2	2
2022	001210901	1	41	726	1518	229	-200	9273	148	12408	15346	17377	0	965	1	0	3151	2075	2		1	115	0	0	115	3							1	1	6	1
2022	001210901	2	16	549	1602	3494	-39	9845	-35	9508	10414	11212	0	1270	1	0	2139	1335	1	1	1	120	0	0	120	4							1	2	4	2
2022	001211301	2	18	9999	9999	9999	9999	99999	9999	99999	99999	99999	3	1249	6	99	9999	9999	2		2	999	9	3	999	9							2	2	1	2
2022	001212601	2	39	754	1638	5062	2	10006	75	11151	13719	14407	0	999	1	0	2810	1716	2		1	144	0	0	144	4							1	2	3	2
2022	001301401	2	36	594	1510	166	-213	9224	3	10037	12580	14437	0	1035	1	0	2605	1725	2		1	147	0	0	147	4							1	2	5	2
2022	001301401	3	15	407	1545	1301	-113	9532	-199	7480	8181	9253	0	1282	1	0	1705	1104	1	2	1	140	0	0	140	4							1	2	3	2
2022	001302101	2	36	734	1512	180	-210	9236	146	12376	15538	17771	0	1028	1	0	3211	2123	2		1	141	0	0	141	4							1	2	5	2
2022	001303801	2	37	756	1463	18	-292	8937	203	13453	16394	20116	0	1023	1	0	3532	2414	2		1	116	0	0	116	3							1	0		0
2022	001304401	4	28	447	1509	159	-215	9218	-144	8104	9469	10885	0	1127	1	0	1963	1301	2		1	128	0	0	128	4							1	3	3	3
2022	001304401	7	25	509	1525	301	-188	9315	-67	9070	10441	12021	0	1167	1	0	2189	1435	2		1	146	0	0	146	4							1	3	3	3
2022	001304501	3	19	622	1480	42	-263	9041	140	12265	13357	16015	0	1236	1	0	2840	1919	2		1	135	0	0	135	4							1	2	5	2
2022	001304502	2	31	484	1421	1	-362	8680	-42	9407	10757	13972	0	1095	1	0	2397	1687	2		1	129	0	0	129	4							1	2	5	2
2022	001304503	2	26	687	1576	1529	-102	9627	102	11599	13437	14730	0	1151	1	0	2766	1755	2		1	118	0	0	118	3							1	1	3	1
2022	001304601	2	25	473	1454	11	-307	8882	-64	9113	10311	12807	0	1163	1	0	2237	1539	2		1	131	0	0	131	4							1	2	5	2
2022	001305601	2	35	692	1472	28	-277	8992	136	12191	14929	18095	0	1039	1	0	3194	2170	2		1	133	0	0	133	4							1	2	5	2
2022	001305601	3	17	418	1425	3	-346	8715	-90	8770	9268	11973	0	1255	1	0	2058	1445	1	2	1	124	0	0	124	4							1	2	5	2
2022	001306101	2	35	725	1495	86	-238	9132	150	12453	15436	18136	0	1038	1	0	3244	2170	2		1	136	0	0	136	4							1	2	5	2
2022	001309001	2	21	603	1542	554	-159	9419	72	11109	12157	13787	0	1206	1	0	2536	1645	2		1	128	0	0	128	4							1	2	2	2
2022	001501701	2	35	486	1488	62	-250	9089	-118	8412	10389	12322	0	1042	1	0	2195	1475	2		1	137	0	0	137	4							1	3	5	3
2022	001502201	1	33	1119	1647	5661	17	10061	367	17079	20130	21031	0	1065	1	0	4125	2505	2		1	136	0	0	136	4							1	1	6	1
2022	001502201	2	19	551	1594	2350	-72	9737	-26	9621	10554	11422	0	1242	1	0	2169	1360	2		1	124	0	0	124	4							1	2	5	2
2022	001502201	3	16	705	1600	3344	-43	9829	138	12235	13403	14452	0	1271	1	0	2754	1721	1	1	1	135	0	0	135	4							1	2	3	2
2022	001502401	1	44	558	1561	1010	-128	9535	-64	9110	11055	12307	0	937	1	0	2290	1467	2		1	134	0	0	134	4							1	2	5	2
2022	001502501	4	26	521	1559	952	-131	9523	-76	8954	10339	11535	0	1151	1	0	2144	1375	2		1	133	0	0	133	4							1	2	2	2
2022	001506901	1	42	631	1589	2101	-81	9706	0	10006	12162	13203	0	955	1	0	2499	1573	2		1	131	0	0	131	4							1	2	5	2
2022	001506901	2	21	725	1572	1376	-109	9602	177	12941	14229	15662	0	1211	1	0	2934	1866	2		1	147	0	0	147	4							1	3	5	3
2022	001506901	4	24	9999	9999	9999	9999	99999	9999	99999	99999	99999	3	1180	6	99	9999	9999	2		2	999	9	3	999	9							2	2	2	2
2022	001509201	2	40	748	1604	2896	-55	9798	106	11680	14156	15219	0	987	1	0	2907	1813	2		1	123	0	0	123	4							1	2	1	2
2022	001512401	2	40	606	1547	655	-151	9450	3	10041	12156	13725	0	980	1	0	2532	1637	2		1	134	0	0	134	4							1	2	5	2
2022	001513101	1	32	681	1587	2005	-84	9694	68	11045	13158	14303	0	1083	1	0	2704	1704	2		1	124	0	0	124	4							1	2	1	2
2022	001513102	2	24	393	1545	613	-154	9438	-223	7217	7899	8935	0	1182	1	0	1646	1066	2		1	111	1	0	111	4							1	2	5	2
2022	001601801	2	21	566	1563	1071	-124	9548	13	10198	11194	12436	0	1218	1	0	2317	1482	2		1	138	0	0	138	4							1	2	1	2
2022	001604001	3	29	9999	9999	9999	9999	99999	9999	99999	99999	99999	3	1118	6	99	9999	9999	2		2	999	9	3	999	9							2	2	5	2
2022	001604101	2	38	9999	9999	9999	9999	99999	9999	99999	99999	99999	6	1012	1	0	9999	9999	2		1	87	0	0	87	2							1	1	6	1
2022	001604101	4	17	485	1528	362	-180	9339	-66	9076	9918	11389	0	1256	1	0	2077	1359	1	2	1	126	0	0	126	4							1	2	5	2
2022	001605001	1	28	761	1564	1102	-123	9554	180	13010	15038	16690	0	1126	1	0	3111	1989	2		1	134	0	0	134	4							1	2	2	2
2022	001605501	1	35	699	1577	1569	-101	9633	65	11000	13660	14959	0	1041	1	0	2811	1782	2		1	145	0	0	145	4							1	2	3	2
2022	001606101	2	21	9999	9999	9999	9999	99999	9999	99999	99999	99999	4	1207	6	99	9999	9999	2		2	999	9	4	999	9							4	2	5	2
2022	001607001	1	46	651	1541	536	-161	9413	56	10855	13138	14913	0	915	1	0	2741	1779	2		1	137	0	0	137	4							1	2	5	2
2022	001607001	4	21	516	1445	6	-322	8827	38	10573	11308	14217	0	1208	1	0	2471	1710	2		1	134	0	0	134	4							1	2	5	2
2022	001607701	2	37	757	1566	1167	-119	9566	128	12051	14933	16539	0	1024	1	0	3087	1971	2		1	121	0	0	121	4							1	2	5	2
2022	001608101	2	21	592	1573	1413	-107	9609	37	10556	11609	12765	0	1208	1	0	2393	1521	2		1	139	0	0	139	4							1	2	2	2
2022	001700901	2	27	620	1467	22	-285	8961	112	11772	13414	16370	0	1134	1	0	2881	1964	2		1	131	0	0	131	4							1	3	4	3
2022	001701501	1	15	438	1403	6	-322	8659	-40	9426	9840	13095	0	1284	1	0	2225	1586	1	0	1	109	0	0	109	3							1	2	3	2
2022	001703701	2	37	745	1557	897	-134	9511	123	11972	14810	16556	0	1024	1	0	3073	1974	2		1	136	0	0	136	4							1	1	5	1
2022	001703701	4	39	670	1513	187	-208	9242	83	11284	14179	16191	0	993	1	0	2927	1934	2		1	89	0	0	89	2							1	1	2	1
2022	001706401	2	31	499	1508	152	-216	9212	-88	8799	10574	12175	0	1096	1	0	2194	1455	2		1	134	0	0	134	4							1	2	5	2
2022	001710401	2	37	732	1571	1339	-111	9596	101	11592	14378	15843	0	1021	1	0	2966	1888	2		1	119	0	0	119	3							1	2	2	2
2022	001710402	2	29	668	1504	128	-223	9187	135	12176	14169	16423	0	1117	1	0	2953	1964	2		1	129	0	0	129	4							1	2	4	2
2022	001712501	2	41	613	1440	5	-330	8796	91	11422	13473	17054	0	966	1	0	2956	2053	2		1	121	0	0	121	4							1	2	5	2
2022	001712501	5	22	659	1561	1010	-128	9535	119	11899	13056	14535	0	1200	1	0	2704	1733	2		1	131	0	0	131	4							1	2	5	2
2022	001712601	2	24	477	1492	75	-243	9114	-52	9275	10173	12001	0	1172	1	0	2143	1436	2		1	138	0	0	138	4							1	2	5	2
2022	001714901	2	38	676	1497	94	-235	9144	101	11586	14377	16845	0	1012	1	0	3016	2015	2		1	138	0	0	138	4							1	3	5	3
2022	001801601	2	43	613	1526	313	-186	9321	26	10387	12561	14450	0	940	1	0	2632	1725	2		1	131	0	0	131	4							1	2	5	2
2022	001801601	3	20	482	1627	4329	-17	9938	-142	8132	8890	9398	0	1217	1	0	1821	1119	2		1	138	0	0	138	4							1	3	2	3
2022	001803001	2	45	1133	1556	870	-136	9505	425	18595	22543	25226	0	916	1	0	4680	3007	2		1	142	0	0	142	4							1	1	6	1
2022	001803001	4	43	9999	9999	9999	9999	99999	9999	99999	99999	99999	6	950	6	99	9999	9999	2		2	999	9	6	999	9							6	0		0
2022	001803201	1	34	536	1495	86	-238	9132	-29	9587	11412	13408	0	1051	1	0	2398	1604	2		1	129	0	0	129	4							1	3	2	3
2022	001803201	3	29	814	1535	435	-171	9376	247	14350	16528	18861	0	1115	1	0	3455	2251	2		1	140	0	0	140	4							1	2	3	2
2022	001806801	1	36	705	1577	1569	-101	9633	71	11095	13778	15087	0	1027	1	0	2835	1798	2		2	999	9	4	999	9							1	2	5	2
2022	001807101	2	32	9999	9999	9999	9999	99999	9999	99999	99999	99999	3	1077	6	99	9999	9999	2		2	999	9	3	999	9							2	2	5	2
2022	001807601	2	31	652	1501	113	-228	9169	101	11585	13839	16123	0	1088	1	0	2894	1928	2		2	999	9	4	999	9							1	2	4	2
2022	002001501	2	27	783	1627	4329	-17	9938	155	12548	14441	15267	0	1140	1	0	2958	1818	2		1	121	0	0	121	4							1	2	5	2
2022	002004101	2	13	449	1525	1735	-94	9606	-153	8000	9210	10604	0	1308	1	0	1931	1266	1	1	1	130	0	0	130	4							1	1	6	1
2022	002005601	2	41	534	1516	212	-203	9260	-61	9146	11293	12830	0	975	1	0	2324	1533	2		1	120	0	0	120	4							1	1	6	1
2022	002007801	2	40	714	1567	1200	-118	9572	101	11584	14073	15570	0	985	1	0	2908	1856	2		1	119	0	0	119	3							1	2	5	2
2022	002009501	2	45	518	1447	7	-319	8839	-30	9576	11338	14217	0	919	1	0	2474	1710	2		1	136	0	0	136	4							1	1	6	1
2022	002012101	2	20	627	1610	3249	-45	9835	50	10762	11786	12616	0	1228	1	0	2419	1502	2		1	139	0	0	139	4							1	2	4	2
2022	002013001	2	39	656	1519	239	-198	9279	64	10977	13863	15671	0	997	1	0	2843	1872	2		1	135	0	0	135	4							1	2	1	2
2022	002101501	2	35	660	1485	54	-255	9071	93	11461	14133	16831	0	1044	1	0	2993	2015	2		1	138	0	0	134	4							1	1	3	1
2022	002103501	2	18	499	1538	483	-166	9395	-54	9239	10101	11496	0	1248	1	0	2110	1372	2		1	117	0	0	113	3							1	2	3	2
2022	002106101	2	40	625	1552	769	-143	9480	20	10301	12478	14022	0	979	1	0	2595	1672	2		1	142	0	0	138	4							1	1	3	1
2022	002106101	4	17	745	1567	1576	-100	9610	199	13378	14684	16246	0	1264	1	0	3034	1936	1	2	1	133	0	0	129	4							1	2	4	2
2022	002106101	5	18	489	1485	54	-255	9071	-29	9589	10471	12470	0	1245	1	0	2217	1493	2		1	150	0	0	146	4							1	2	3	2
2022	002107401	2	38	647	1547	655	-151	9450	34	10508	12979	14653	0	1002	1	0	2703	1748	2		1	147	0	0	143	4							1	2	3	2
2022	002110801	2	26	476	1528	337	-183	9334	-115	8454	9734	11177	0	1155	1	0	2039	1334	2		1	145	0	0	141	4							1	2	5	2
2022	002111501	2	34	555	1501	113	-228	9169	-10	9862	11781	13724	0	1053	1	0	2463	1641	2		1	124	0	0	120	4							1	2	4	2
2022	002112001	2	27	578	1487	59	-252	9083	48	10734	12363	14683	0	1142	1	0	2614	1758	2		1	145	0	0	141	4							1	1	6	1
2022	002200801	1	32	759	1563	1071	-124	9548	159	12621	15011	16677	0	1073	1	0	3107	1988	2		1	124	0	0	124	4							1	2	5	2
2022	002200801	2	12	518	1573	7797	77	10345	-109	8524	10158	11169	0	1323	1	0	2093	1331	1	1	1	99	0	0	99	2							1	1	6	1
2022	002202101	2	40	559	1485	54	-255	9071	-7	9904	11970	14255	0	978	1	0	2535	1707	2		1	134	0	0	134	4							1	2	2	2
2022	002203701	2	36	647	1569	1268	-114	9584	18	10267	12730	14056	0	1025	1	0	2628	1675	2		1	152	0	0	152	4							1	3	5	3
2022	002207901	2	26	516	1439	4	-332	8790	8	10111	11347	14384	0	1147	1	0	2492	1732	2		1	146	0	0	146	4							1	2	5	2
2022	002210601	2	26	660	1466	21	-287	8955	155	12545	14288	17460	0	1146	1	0	3071	2095	2		1	139	0	0	139	4							1	3	5	3
2022	002210901	2	34	514	1491	72	-245	9108	-55	9234	10969	12957	0	1055	1	0	2312	1551	2		1	125	0	0	125	4							1	2	5	2
2022	002213501	3	16	552	1599	3326	-43	9827	-29	9589	10507	11336	0	1270	1	0	2159	1350	1	2	1	120	0	0	120	4							1	2	5	2
2022	002301201	2	36	636	1532	390	-176	9358	33	10495	12953	14821	0	1024	1	0	2710	1769	2		1	146	0	0	146	4							1	1	6	1
2022	002305001	2	16	444	1476	92	-236	9064	-88	8794	9557	11521	0	1266	1	0	2038	1381	1	1	1	130	0	0	130	4							1	2	5	2
2022	002305101	2	48	561	1446	7	-320	8833	26	10382	12286	15427	0	885	1	0	2683	1855	2		1	134	0	0	134	4							1	1	2	1
2022	002305101	4	13	547	1479	472	-167	9300	-17	9756	11753	14111	0	1304	1	0	2501	1691	1	2	1	136	0	0	136	4							1	2	1	2
2022	002305101	6	18	792	1557	897	-134	9511	248	14372	15744	17601	0	1239	1	0	3267	2098	2		1	147	0	0	147	4							1	2	1	2
2022	002306301	2	29	495	1468	23	-284	8967	-43	9388	10703	13044	0	1113	1	0	2297	1565	2		1	134	1	0	134	4							1	1	6	1
2022	002306301	4	13	477	1456	218	-202	9155	-59	9169	10386	12865	0	1304	1	0	2250	1545	1	2	1	123	0	0	123	4							1	2	1	2
2022	002307801	2	43	629	1412	1	-377	8625	131	12103	14055	18478	0	950	1	0	3155	2234	2		1	118	0	0	118	3							1	1	3	1
2022	002308301	2	29	9999	9999	9999	9999	99999	9999	99999	99999	99999	3	1114	6	99	9999	9999	2		2	999	9	3	999	9							2	2	5	2
2022	002312001	2	39	628	1503	123	-225	9181	46	10693	13323	15470	0	990	1	0	2780	1850	2		1	130	0	0	130	4							1	1	3	1
2022	002700901	2	37	572	1501	113	-228	9169	-17	9760	12141	14144	0	1012	1	0	2539	1691	2		1	150	0	0	140	4							1	2	5	2
2022	002701601	1	38	577	1575	1490	-104	9621	-65	9099	11295	12395	0	1009	1	0	2326	1477	2		1	131	0	0	121	4							1	2	5	2
2022	002701601	2	15	485	1562	1890	-88	9634	-91	8755	9600	10677	0	1279	1	0	1988	1273	1	1	1	135	0	0	125	4							1	2	3	2
2022	002702101	2	26	600	1530	363	-180	9346	42	10634	12245	14036	0	1153	1	0	2563	1675	2		1	116	0	0	106	3							1	3	2	3
2022	002705501	4	24	484	1562	1040	-126	9541	-93	8730	9580	10655	0	1177	1	0	1984	1270	2		1	143	0	0	133	4							1	2	3	2
2022	002707201	2	23	851	1574	1451	-106	9615	285	15159	16673	18315	0	1182	1	0	3435	2182	2		1	143	0	0	133	4							1	2	3	2
2022	002708501	1	30	609	1543	573	-158	9425	23	10343	12266	13898	0	1095	1	0	2558	1658	2		1	153	0	0	143	4							1	3	5	3
2022	002901401	1	42	9999	9999	9999	9999	99999	9999	99999	99999	99999	4	961	6	99	9999	9999	2		2	999	9	4	999	9							4	0		0
2022	002901401	5	16	486	1471	104	-231	9054	-22	9679	10491	12733	0	1277	1	0	2246	1527	1	1	1	116	0	0	116	3							1	1	6	1
2022	002901401	7	21	551	1487	59	-252	9083	51	10773	11785	13997	0	1210	1	0	2492	1676	2		1	111	1	0	111	4							1	1	6	1
2022	002901601	2	26	711	1496	90	-237	9138	184	13074	15130	17751	0	1153	1	0	3177	2124	2		1	132	0	0	132	4							1	3	5	3
2022	002901801	2	24	533	1552	769	-143	9480	-20	9716	10642	11958	0	1171	1	0	2213	1426	2		1	132	0	0	132	4							1	1	6	1
2022	002901901	2	25	663	1565	1134	-121	9560	85	11323	13090	14513	0	1159	1	0	2707	1730	2		1	129	0	0	129	4							1	2	5	2
2022	002902001	1	33	643	1595	2402	-71	9743	23	10343	12300	13304	0	1074	1	0	2527	1585	2		1	109	0	0	109	3							1	2	1	2
2022	002902201	2	49	402	1443	6	-325	8814	-200	7465	8820	11119	0	877	1	0	1931	1338	2		1	125	0	0	125	4							1	0		0
2022	002902201	3	18	454	1491	72	-245	9108	-84	8844	9688	11444	0	1254	1	0	2042	1370	2		1	126	0	0	126	4							1	1	6	1
2022	002902201	5	22	547	1541	536	-161	9413	6	10088	11039	12531	0	1206	1	0	2303	1495	2		1	125	0	0	125	4							1	2	1	2
2022	002902301	2	27	416	1485	54	-255	9071	-175	7742	8908	10608	0	1137	1	0	1886	1270	2		1	110	0	0	110	3							1	1	4	1
2022	002902501	1	24	616	1491	72	-245	9108	124	11991	13146	15528	0	1174	1	0	2771	1858	2		1	123	0	0	123	4							1	2	2	2
2022	002902601	2	44	9999	9999	9999	9999	99999	9999	99999	99999	99999	3	941	6	99	9999	9999	2		2	999	9	3	999	9							2	1	4	1
2022	002902601	3	18	9999	9999	9999	9999	99999	9999	99999	99999	99999	3	1251	6	99	9999	9999	2		2	999	9	3	999	9							2	2	5	2
2022	002908401	2	27	440	1460	15	-297	8918	-118	8420	9558	11776	0	1145	1	0	2064	1414	2		1	116	0	0	116	3							1	2	2	2
2022	002908501	2	30	533	1435	4	-339	8766	13	10195	11749	14973	0	1100	1	0	2588	1804	2		1	126	0	0	126	4							1	2	1	2
2022	002908501	3	13	409	1468	331	-184	9231	-194	7537	8844	10778	0	1308	1	0	1898	1293	1	1	1	115	0	0	115	3							1	2	1	2
2022	002908701	2	30	582	1495	86	-238	9132	27	10410	12392	14559	0	1110	1	0	2604	1742	2		1	124	0	0	124	4							1	2	5	2
2022	002908701	4	12	425	1497	1602	-99	9575	-189	7585	9039	10590	0	1316	1	0	1896	1267	1	2	1	121	0	0	121	4							1	1	6	1
2022	003001301	2	18	432	1481	44	-262	9047	-111	8509	9272	11102	0	1249	1	0	1970	1330	2		1	108	0	0	108	3							1	2	4	2
2022	003001401	2	37	639	1512	180	-210	9236	51	10774	13527	15471	0	1018	1	0	2795	1849	2		1	121	0	0	121	4							1	1	6	1
2022	003001401	3	16	486	1517	455	-169	9323	-57	9203	10275	11655	0	1272	1	0	2112	1392	1	2	1	91	0	0	91	2							1	2	4	2
2022	003001401	4	14	467	1477	199	-206	9143	-54	9239	10046	12094	0	1293	1	0	2141	1449	1	2	1	124	0	0	124	4							1	2	2	2
2022	003001501	2	44	518	1457	13	-302	8900	-37	9468	11272	13944	0	936	1	0	2440	1675	2		1	120	0	0	120	4							1	1	6	1
2022	003001601	2	33	666	1511	173	-211	9230	108	11706	14102	16156	0	1068	1	0	2917	1931	2		1	130	0	0	130	4							1	2	1	2
2022	003014001	3	23	459	1435	4	-339	8766	-34	9513	10118	12894	0	1193	1	0	2229	1553	2		1	118	0	0	118	3							1	2	1	2
2022	003014001	5	21	420	1458	13	-300	8906	-113	8481	9134	11284	0	1214	1	0	1976	1355	2		1	125	0	0	125	4							1	1	6	1
2022	003014401	2	18	432	1512	180	-210	9236	-134	8225	9145	10459	0	1247	1	0	1890	1250	2		1	134	0	0	134	4							1	1	6	1
2022	003014601	2	23	500	1482	47	-260	9053	-12	9830	10725	12825	0	1189	1	0	2277	1536	2		1	105	0	0	105	3							1	2	4	2
2022	003017301	2	33	651	1472	28	-277	8992	122	11943	14044	17023	0	1063	1	0	3004	2041	2		1	125	1	0	125	4							1	2	2	2
2022	003017401	2	33	508	1473	30	-275	8998	-49	9309	10953	13258	0	1064	1	0	2341	1589	2		1	120	0	0	120	4							1	1	5	1
2022	003017501	2	44	9999	9999	9999	9999	99999	9999	99999	99999	99999	4	940	6	99	9999	9999	2		2	999	9	4	999	9							4	2	1	2
2022	003017501	3	15	9999	9999	9999	9999	99999	9999	99999	99999	99999	3	1280	6	99	9999	9999	1	2	2	999	9	3	999	9							2	1	6	1
2022	003017501	4	12	9999	9999	9999	9999	99999	9999	99999	99999	99999	3	1322	6	99	9999	9999	1	2	2	999	9	3	999	9							2	1	5	1
2022	003017601	3	32	806	1590	2149	-79	9712	181	13032	15515	16833	0	1076	1	0	3188	2005	2		1	128	0	0	128	4							1	2	5	2
2022	003017601	5	13	598	1616	6500	39	10161	-41	9416	11165	11899	0	1308	1	0	2290	1417	1	3	1	121	0	0	121	4							1	2	1	2
2022	003017701	1	28	649	1522	268	-193	9297	102	11601	13354	15415	0	1127	1	0	2802	1841	2		1	107	0	0	107	3							1	1	6	1
2022	003100201	2	18	522	1513	187	-208	9242	-5	9928	11047	12614	0	1248	1	0	2280	1507	2		1	118	0	0	118	3							1	2	5	2
2022	003100301	2	41	597	1535	435	-171	9376	1	10019	12122	13833	0	969	1	0	2534	1651	2		1	150	0	0	150	4							1	1	4	1
2022	003100401	2	27	485	1522	268	-193	9297	-98	8670	9979	11520	0	1142	1	0	2094	1376	2		1	124	0	0	124	4							1	1	6	1
2022	003101601	2	31	511	1460	15	-297	8918	-35	9501	11101	13676	0	1087	1	0	2397	1642	2		1	119	0	0	119	3							1	1	4	1
2022	003101601	3	13	292	1380	8	-316	8677	-355	5954	6651	9130	0	1308	1	0	1533	1111	1	2	1	122	0	0	122	4							1	2	1	2
2022	003101701	2	32	632	1515	203	-205	9254	69	11060	13369	15214	0	1082	1	0	2754	1818	2		1	127	0	0	127	4							1	1	6	1
2022	003101801	2	17	475	1507	167	-213	9214	-65	9093	10067	11611	0	1257	1	0	2092	1388	1	1	1	106	0	0	106	3							1	2	4	2
2022	003102001	2	22	448	1460	15	-297	8918	-70	9026	9732	11990	0	1200	1	0	2102	1440	2		1	131	0	0	131	4							1	1	6	1
2022	003116201	2	47	565	1511	173	-211	9230	-19	9730	11963	13706	0	906	1	0	2475	1638	2		1	133	0	0	133	4							1	1	4	1
2022	003116201	3	16	469	1478	137	-221	9098	-52	9268	10083	12123	0	1277	1	0	2147	1453	1	1	1	128	0	0	128	4							1	2	4	2
2022	003116201	4	14	383	1437	47	-259	8919	-159	7926	8432	10718	0	1297	1	0	1855	1291	1	1	1	101	0	0	101	3							1	1	6	1
2022	003116301	2	23	438	1415	1	-372	8643	-51	9289	9770	12792	0	1194	1	0	2188	1546	2		1	125	0	0	125	4							1	1	6	1
2022	003116401	2	25	477	1433	3	-342	8753	-42	9411	10527	13452	0	1162	1	0	2323	1621	2		1	127	0	0	127	4							1	2	3	2
2022	003117301	2	39	547	1423	2	-359	8692	13	10186	12143	15729	0	993	1	0	2701	1898	2		1	117	0	0	117	3							1	2	4	2
2022	003117301	3	17	559	1485	72	-245	9085	63	10962	11970	14255	0	1259	1	0	2535	1707	1	2	1	136	0	0	136	4							1	2	4	2
2022	003117301	4	15	509	1477	153	-216	9104	5	10070	10949	13182	0	1282	1	0	2333	1580	1	2	1	116	0	0	116	3							1	2	1	2
2022	003117301	5	12	354	1386	108	-230	8995	-173	7772	8034	10940	0	1321	1	0	1843	1330	1	2	1	142	0	0	142	4							1	1	6	1
2022	003303001	3	42	446	1400	0	-398	8552	-95	8703	10038	13412	0	957	1	0	2276	1625	2		1	90	0	0	90	2							1	2	5	2
2022	003303101	5	23	646	1508	152	-216	9212	144	12343	13688	15761	0	1185	1	0	2841	1884	2		1	115	0	0	115	3							1	2	5	2
2022	003303201	2	27	708	1513	187	-208	9242	168	12780	14984	17109	0	1143	1	0	3093	2044	2		1	125	0	0	125	4							1	2	2	2
2022	003303301	2	45	720	1472	28	-277	8992	177	12941	15533	18827	0	926	1	0	3323	2257	2		1	139	0	0	139	4							1	1	2	1
2022	003303301	3	21	790	1480	42	-263	9041	303	15565	16965	20341	0	1211	1	0	3607	2437	2		1	108	0	0	108	3							1	2	3	2
2022	003303401	2	43	593	1492	75	-243	9114	29	10426	12648	14920	0	949	1	0	2664	1785	2		1	135	0	0	135	4							1	1	6	1
2022	003308601	2	37	606	1442	5	-327	8808	68	11043	13303	16794	0	1015	1	0	2914	2021	2		1	119	0	0	119	3							1	1	6	1
2022	003308701	2	30	567	1472	28	-277	8992	27	10402	12232	14826	0	1099	1	0	2617	1778	2		1	134	0	0	134	4							1	1	5	1
2022	003308701	3	14	432	1477	228	-200	9167	-163	7882	9293	11188	0	1295	1	0	1980	1341	1	2	1	124	0	0	124	4							1	2	2	2
2022	003308701	4	13	395	1465	496	-165	9302	-215	7303	8556	10470	0	1311	1	0	1840	1256	1	2	1	102	0	0	102	3							1	2	1	2
2022	003308801	2	31	743	1510	166	-213	9224	184	13074	15736	18058	0	1091	1	0	3259	2158	2		1	114	1	0	114	4							1	1	5	1
2022	003308801	4	14	473	1406	11	-306	8727	-46	9355	10607	14059	0	1295	1	0	2393	1702	1	2	1	130	0	0	130	4							1	2	2	2
2022	003308901	2	37	685	1485	54	-255	9071	119	11896	14668	17468	0	1024	1	0	3106	2092	2		1	120	0	0	120	4							1	2	2	2
2022	003309001	4	19	511	1510	166	-213	9224	-17	9750	10822	12420	0	1233	1	0	2241	1484	2		1	120	0	0	120	4							1	2	5	2
2022	003309501	2	47	688	1507	146	-218	9205	119	11899	14582	16818	0	902	1	0	3029	2010	2		1	138	0	0	138	4							1	1	2	1
2022	003309501	3	17	785	1545	735	-145	9455	251	14426	15779	17846	0	1258	1	0	3289	2129	1	2	1	120	0	0	120	4							1	2	4	2
2022	003309701	2	38	1004	1500	108	-230	9163	369	17151	21316	24875	0	1006	1	0	4462	2975	2		1	128	0	0	128	4							1	1	1	1
2022	003309701	3	13	540	1520	1905	-88	9630	-70	9026	11134	12876	0	1310	1	0	2337	1538	1	2	1	122	0	0	122	4							1	2	1	2
2022	003309701	6	18	674	1493	78	-242	9120	185	13101	14367	16925	0	1249	1	0	3024	2025	2		1	124	0	0	124	4							1	2	5	2
2022	003309801	2	41	627	1433	3	-342	8753	112	11776	13837	17683	0	968	1	0	3053	2131	2		1	117	0	0	117	3							1	2	5	2
2022	003309801	3	16	489	1526	585	-157	9375	-59	9171	10020	11527	0	1269	1	0	2100	1376	1	2	1	129	0	0	129	4							1	2	4	2
2022	003309901	2	31	827	1474	31	-273	9004	284	15138	17821	21542	0	1089	1	0	3806	2582	2		1	130	0	0	130	4							1	3	2	3
2022	003310001	3	33	573	1515	203	-205	9254	2	10028	12121	13794	0	1061	1	0	2496	1648	2		1	111	0	0	111	3							1	3	5	3
2022	003310001	4	14	561	1500	489	-166	9310	-1	9979	11911	13899	0	1295	1	0	2493	1662	1	3	1	117	0	0	117	3							1	2	2	2
2022	003401201	2	24	486	1498	98	-233	9150	-43	9388	10330	12087	0	1178	1	0	2166	1446	2		1	110	0	0	110	3							1	2	5	2
2022	003401401	1	35	604	1480	42	-263	9041	36	10547	12971	15552	0	1040	1	0	2757	1863	2		1	119	0	0	119	3							1	2	4	2
2022	003401501	2	26	570	1497	94	-235	9144	31	10469	12123	14204	0	1151	1	0	2543	1699	2		1	128	1	0	128	4							1	1	6	1
2022	003401601	2	20	471	1490	68	-247	9102	-59	9178	10057	11896	0	1222	1	0	2122	1424	2		1	132	0	0	132	4							1	2	3	2
2022	003405501	2	30	592	1555	844	-138	9499	-5	9927	11789	13206	0	1102	1	0	2448	1574	2		1	126	1	0	126	4							1	1	6	1
2022	003405901	2	22	465	1488	62	-250	9089	-66	9081	9940	11790	0	1194	1	0	2100	1411	2		1	135	0	0	135	4							1	2	2	2
2022	003406001	2	20	544	1455	11	-305	8888	67	11022	11852	14701	0	1227	1	0	2570	1766	2		1	116	1	0	116	4							1	1	4	1
2022	003406201	2	35	472	1500	108	-230	9163	-147	8063	10021	11694	0	1046	1	0	2098	1399	2		1	140	1	0	140	4							1	1	6	1
2022	003406201	4	13	400	1484	863	-136	9423	-249	6954	8570	10220	0	1310	1	0	1816	1224	1	2	1	121	0	0	121	4							1	2	1	2
2022	003406401	2	24	632	1515	203	-205	9254	124	11985	13369	15214	0	1179	1	0	2754	1818	2		1	133	0	0	133	4							1	2	5	2
2022	003406501	2	23	545	1487	59	-252	9083	43	10655	11657	13845	0	1191	1	0	2465	1658	2		1	135	0	0	135	4							1	2	5	2
2022	003406601	2	44	522	1515	203	-205	9254	-76	8950	11042	12566	0	935	1	0	2274	1501	2		1	132	0	0	132	4							1	2	3	2
2022	003406801	2	31	706	1527	325	-185	9328	136	12197	14452	16610	0	1086	1	0	3028	1983	2		1	123	0	0	123	4							1	1	6	1
2022	003406801	3	16	483	1565	1602	-99	9608	-96	8691	9536	10573	0	1266	1	0	1972	1260	1	2	1	129	0	0	129	4							1	2	5	2
2022	003406801	4	13	442	1525	1849	-90	9623	-128	8298	9067	10439	0	1307	1	0	1901	1246	1	2	1	127	0	0	127	4							1	2	1	2
2022	003502001	2	34	379	1390	0	-414	8491	-185	7638	8581	11621	0	1050	1	0	1962	1411	2		1	124	0	0	124	4							1	2	5	2
2022	003502001	5	16	484	1471	83	-240	9040	-25	9639	10448	12681	0	1270	1	0	2237	1521	1	2	1	134	0	0	134	4							1	2	2	2
2022	003502101	2	42	601	1532	390	-176	9358	8	10118	12240	14005	0	958	1	0	2561	1671	2		1	120	0	0	120	4							1	2	5	2
2022	003502201	1	39	673	1455	11	-305	8888	130	12084	14662	18187	0	992	1	0	3179	2185	2		1	127	0	0	127	4							1	2	3	2
2022	003502301	2	38	613	1495	86	-238	9132	35	10529	13052	15334	0	1010	1	0	2743	1835	2		1	108	1	0	108	3							1	0		0
2022	003502301	6	17	439	1430	3	-345	8738	-60	9158	9705	12453	0	1253	1	0	2147	1501	1	5	1	114	1	0	114	4							1	2	3	2
2022	003502401	1	24	9999	9999	9999	9999	99999	9999	99999	99999	99999	3	1178	6	99	9999	9999	2		2	999	9	3	999	9							2	2	3	2
2022	003504501	1	28	500	1512	180	-210	9236	-69	9035	10584	12106	0	1126	1	0	2187	1446	2		1	108	0	0	108	3							1	2	4	2
2022	003504601	2	39	514	1415	1	-372	8643	-24	9661	11465	15012	0	1000	1	0	2567	1814	2		1	97	0	0	97	2							1	1	1	1
2022	003504601	3	15	398	1435	31	-274	8859	-131	8255	8773	11181	0	1285	1	0	1933	1347	1	2	1	94	0	0	94	2							1	2	1	2
2022	003504701	2	27	520	1480	42	-263	9041	-19	9731	11167	13389	0	1139	1	0	2374	1604	2		1	120	0	0	120	4							1	2	5	2
2022	003504801	2	39	559	1531	376	-178	9352	-55	9234	11397	13052	0	990	1	0	2385	1558	2		1	120	0	0	120	4							1	2	1	2
2022	003504801	3	18	526	1653	6053	27	10097	-99	8654	9388	9778	0	1242	1	0	1925	1165	2		1	107	1	0	107	3							1	2	5	2
2022	003505001	2	35	542	1457	13	-302	8900	-20	9710	11795	14590	0	1040	1	0	2553	1752	2		1	116	0	0	116	3							1	2	5	2
2022	003505001	3	13	443	1457	162	-214	9108	-158	7937	9640	11925	0	1302	1	0	2087	1432	1	2	1	115	0	0	115	3							1	2	1	2
2022	003508901	2	25	599	1540	518	-163	9407	34	10503	12101	13748	0	1160	1	0	2526	1640	2		1	105	1	0	105	3							1	2	2	2
2022	003509601	2	27	680	1552	769	-143	9480	112	11773	13576	15255	0	1139	1	0	2823	1819	2		1	111	0	0	111	3							1	2	1	2
2022	003603601	2	43	670	1542	554	-159	9419	75	11160	13508	15319	0	943	1	0	2818	1827	2		1	119	0	0	119	3							1	2	1	2
2022	003603601	4	20	535	1506	140	-220	9199	17	10245	11342	13103	0	1225	1	0	2359	1566	2		1	125	0	0	125	4							1	2	1	2
2022	003603701	2	43	642	1418	1	-367	8662	140	12268	14294	18641	0	944	1	0	3193	2252	2		1	136	0	0	136	4							1	1	5	1
2022	003603901	2	42	627	1485	54	-255	9071	72	11109	13426	15989	0	955	1	0	2843	1915	2		1	120	1	0	120	4							1	2	3	2
2022	003603901	5	15	601	1568	2214	-77	9680	51	10781	11835	13081	0	1285	1	0	2444	1559	1	1	1	126	0	0	126	4							1	2	2	2
2022	003605401	2	26	769	1532	390	-176	9358	211	13600	15662	17920	0	1145	1	0	3276	2139	2		1	109	1	0	109	3							1	2	5	2
2022	003605701	2	33	531	1381	0	-429	8436	54	10815	12088	16570	0	1072	1	0	2784	2016	2		1	138	0	0	138	4							1	0		0
2022	003605701	3	16	356	1370	0	-400	8413	9998	99998	99998	99998	0	1268	1	0	1897	1384	1	2	1	146	0	0	146	4							1	2	1	2
2022	003609401	2	23	497	1486	57	-253	9077	-19	9728	10636	12650	0	1186	1	0	2251	1515	2		1	138	0	0	138	4							1	1	6	1
2022	003609501	2	36	499	1512	180	-210	9236	-118	8414	10563	12082	0	1026	1	0	2183	1444	2		1	134	0	0	134	4							1	2	5	2
2022	003609601	2	36	608	1487	59	-252	9083	36	10535	13004	15445	0	1035	1	0	2750	1849	2		1	141	0	0	141	4							1	2	3	2
2022	003701701	2	32	524	1480	42	-263	9041	-33	9528	11253	13492	0	1074	1	0	2392	1616	2		1	122	0	0	120	4							1	1	6	1
2022	003701801	2	37	684	1612	3371	-42	9847	26	10384	12828	13712	0	1016	1	0	2632	1633	2		1	148	0	0	146	4							1	2	3	2
2022	003701901	2	36	602	1550	721	-146	9468	-18	9746	12040	13557	0	1033	1	0	2506	1617	2		1	126	0	0	124	4							1	1	6	1
2022	003701901	3	16	622	1575	2246	-76	9692	70	11076	12176	13361	0	1273	1	0	2507	1592	1	2	1	141	0	0	139	4							1	2	4	2
2022	003702101	2	47	549	1495	86	-238	9132	-27	9620	11689	13733	0	903	1	0	2456	1643	2		1	130	0	0	128	4							1	1	3	1
2022	003704701	3	14	565	1572	2517	-67	9721	-63	9119	11089	12206	0	1288	1	0	2286	1454	1	2	1	135	0	0	133	4							1	2	3	2
2022	003705001	1	20	568	1485	54	-255	9071	73	11130	12163	14485	0	1224	1	0	2576	1734	2		1	125	0	0	123	4							1	2	5	2
2022	003705101	1	49	508	1465	20	-289	8949	-57	9202	11004	13465	0	876	1	0	2367	1616	2		1	131	0	0	129	4							1	1	6	1
2022	003705201	2	22	518	1500	108	-230	9163	-1	9984	10998	12834	0	1199	1	0	2302	1535	2		1	134	0	0	132	4							1	2	2	2
2022	003706201	1	34	9999	9999	9999	9999	99999	9999	99999	99999	99999	3	1058	6	99	9999	9999	2		2	999	9	3	999	9							2	2	3	2
2022	003706201	3	13	398	1470	425	-172	9276	-159	7929	8596	10448	0	1307	1	0	1842	1253	1	2	1	104	0	0	102	3							1	2	1	2
2022	003706201	6	17	546	1485	96	-234	9101	47	10707	11692	13924	0	1261	1	0	2476	1667	1	7	1	103	0	0	101	3							1	2	3	2
2022	003706501	2	44	579	1480	42	-263	9041	21	10315	12434	14908	0	938	1	0	2643	1786	2		1	127	0	0	125	4							1	1	6	1
2022	003706501	5	14	493	1485	280	-191	9204	-93	8735	10557	12572	0	1292	1	0	2236	1505	1	2	1	112	0	0	110	3							1	2	2	2
2022	003706601	4	14	461	1475	257	-195	9188	-131	8258	9928	11985	0	1298	1	0	2119	1437	1	5	1	95	1	0	93	2							1	1	6	1
2022	003803501	2	29	629	1573	1413	-107	9609	43	10653	12334	13563	0	1111	1	0	2542	1616	2		1	151	0	0	148	4							1	1	6	1
2022	003803601	1	49	535	1479	40	-265	9034	-32	9542	11495	13802	0	870	1	0	2446	1654	2		1	137	0	0	134	4							1	1	2	1
2022	003803901	2	28	657	1467	22	-285	8961	151	12474	14215	17347	0	1131	1	0	3053	2081	2		1	142	0	0	139	4							1	1	6	1
2022	003804201	1	37	768	1536	450	-169	9383	159	12619	15578	17761	0	1014	1	0	3255	2119	2		1	137	0	0	134	4							1	2	2	2
2022	003804201	2	14	548	1586	3862	-29	9879	-108	8544	10602	11531	0	1298	1	0	2179	1374	1	1	1	153	0	0	150	4							1	2	2	2
2022	003809801	2	38	565	1465	20	-289	8949	2	10032	12238	14975	0	1004	1	0	2633	1797	2		1	149	0	0	146	4							1	2	5	2
2022	003809901	3	32	617	1516	212	-203	9260	52	10786	13048	14825	0	1077	1	0	2685	1771	2		1	141	0	0	138	4							1	1	6	1
2022	003810001	2	43	9999	9999	9999	9999	99999	9999	99999	99999	99999	3	951	6	99	9999	9999	2		2	999	9	3	999	9							2	1	6	1
2022	003810801	1	37	693	1537	467	-168	9389	88	11375	14043	15996	0	1022	1	0	2933	1909	2		1	120	0	0	117	3							1	1	6	1
2022	003811001	3	22	575	1524	290	-190	9309	53	10798	11807	13606	0	1202	1	0	2476	1624	2		1	155	0	0	152	4							1	3	3	3
2022	003811001	4	20	759	1560	981	-129	9529	217	13719	15050	16772	0	1223	1	0	3119	1999	2		1	140	0	0	137	4							1	3	2	3
2022	003811101	4	23	781	1584	1867	-89	9676	219	13768	15147	16496	0	1189	1	0	3113	1965	2		1	138	0	0	135	4							1	2	5	2
2022	003901701	2	25	902	1520	248	-196	9285	329	16159	18598	21507	0	1163	1	0	3904	2568	2		1	150	0	0	150	4							1	1	6	1
2022	003901901	2	46	733	1514	195	-206	9248	157	12582	15509	17679	0	912	1	0	3198	2112	2		1	138	0	0	138	4							1	1	2	1
2022	003902501	1	49	669	1503	123	-225	9181	103	11621	14193	16480	0	875	1	0	2961	1970	2		1	130	0	0	130	4							1	1	3	1
2022	003905301	2	37	772	1584	1867	-89	9676	128	12061	14973	16306	0	1015	1	0	3077	1942	2		1	118	0	0	118	3							1	1	6	1
2022	003905301	3	13	502	1569	4249	-19	9920	-156	7966	9877	10906	0	1308	1	0	2039	1300	1	2	1	133	0	0	133	4							1	2	1	2
2022	003905501	2	33	644	1487	59	-252	9083	103	11620	13774	16360	0	1071	1	0	2912	1959	2		1	125	0	0	125	4							1	2	5	2
2022	003905601	2	24	453	1415	1	-372	8643	-27	9607	10104	13230	0	1171	1	0	2262	1599	2		1	134	0	0	134	4							1	1	3	1
2022	003911401	2	33	783	1533	405	-175	9364	202	13441	15931	18212	0	1064	1	0	3332	2173	2		1	133	0	0	133	4							1	1	2	1
2022	003911601	2	19	565	1571	1339	-111	9596	7	10103	11098	12229	0	1228	1	0	2289	1457	2		1	137	0	0	137	4							1	2	4	2
2022	004001001	2	30	653	1553	793	-141	9486	64	10974	13026	14622	0	1105	1	0	2708	1743	2		1	142	0	0	134	4							1	1	6	1
2022	004001101	4	21	9999	9999	9999	9999	99999	9999	99999	99999	99999	3	1217	6	99	9999	9999	2		2	999	9	3	999	9							2	2	4	2
2022	004007901	3	21	544	1554	818	-139	9493	-7	9895	10842	12158	0	1210	1	0	2253	1450	2		1	138	0	0	130	4							1	2	5	2
2022	004008001	4	20	604	1543	573	-158	9425	72	11115	12165	13784	0	1218	1	0	2537	1644	2		1	133	0	0	125	4							1	3	3	3
2022	004008001	6	22	478	1448	8	-317	8845	-17	9761	10456	13094	0	1198	1	0	2280	1574	2		1	136	0	0	128	4							1	2	3	2
2022	004008401	2	40	736	1484	51	-257	9065	183	13054	15769	18805	0	986	1	0	3342	2252	2		1	145	0	0	137	4							1	1	3	1
2022	004008501	2	35	569	1423	2	-359	8692	40	10596	12631	16362	0	1041	1	0	2810	1975	2		1	138	0	0	130	4							1	1	6	1
2022	004008501	3	15	449	1488	254	-195	9187	-89	8776	9598	11384	0	1286	1	0	2028	1363	1	2	1	146	0	0	138	4							1	2	3	2
2022	004012101	2	38	717	1574	1451	-106	9615	85	11319	14048	15431	0	1005	1	0	2894	1839	2		1	142	0	0	134	4							1	1	6	1
2022	004012201	2	20	714	1499	103	-232	9157	219	13777	15168	17724	0	1221	1	0	3178	2120	2		1	141	0	0	133	4							1	1	6	1
2022	004012301	2	32	510	1505	134	-221	9193	-70	9023	10815	12515	0	1085	1	0	2252	1496	2		1	125	0	0	117	3							1	2	5	2
2022	004012401	2	26	619	1562	1040	-126	9541	40	10605	12253	13627	0	1157	1	0	2537	1624	2		1	136	0	0	128	4							1	1	4	1
2022	004012501	2	22	584	1494	82	-240	9126	86	11330	12441	14637	0	1195	1	0	2616	1751	2		1	138	0	0	130	4							1	2	5	2
2022	004208201	2	43	478	1510	166	-213	9224	-133	8240	10124	11618	0	947	1	0	2096	1388	2		1	91	0	0	89	2							1	2	5	2
2022	004208401	4	26	9999	9999	9999	9999	99999	9999	99999	99999	99999	3	1155	6	99	9999	9999	2		2	999	9	3	999	9							2	1	3	1
2022	004208801	4	24	627	1576	1529	-102	9627	74	11145	12264	13443	0	1173	1	0	2524	1602	2		1	134	0	0	132	4							1	2	5	2
2022	004210401	2	30	532	1520	248	-196	9285	-53	9260	10969	12685	0	1106	1	0	2303	1515	2		1	124	0	0	122	4							1	2	3	2
2022	004210401	3	14	417	1478	258	-195	9189	-188	7599	8965	10778	0	1297	1	0	1909	1292	1	2	1	125	0	0	123	4							1	2	2	2
2022	004210601	2	22	9999	9999	9999	9999	99999	9999	99999	99999	99999	3	1198	6	99	9999	9999	2		2	999	9	3	999	9							2	2	5	2
2022	004210601	5	17	495	1421	2	-355	8688	29	10433	11002	14289	0	1255	1	0	2451	1725	1	4	1	131	0	0	129	4							1	2	4	2
2022	004216601	2	32	490	1453	10	-309	8876	-58	9183	10688	13293	0	1077	1	0	2321	1597	2		1	133	0	0	131	4							1	1	2	1
2022	004216601	4	13	411	1493	548	-160	9333	-209	7367	8761	10321	0	1302	1	0	1844	1235	1	2	1	121	0	0	119	3							1	2	1	2
2022	004216801	2	36	720	1530	363	-180	9346	120	11907	14694	16843	0	1032	1	0	3076	2010	2		1	144	0	0	142	4							1	0		0
2022	004217001	2	23	557	1472	28	-277	8992	70	11072	12016	14565	0	1192	1	0	2571	1746	2		1	134	0	0	132	4							1	2	5	2
2022	004217301	2	40	845	1526	313	-186	9321	246	14318	17316	19918	0	980	1	0	3629	2378	2		1	79	0	0	77	2							1	2	5	2
2022	004404901	2	28	478	1502	118	-226	9175	-93	8732	10144	11797	0	1130	1	0	2119	1411	2		1	136	0	0	134	4							1	3	1	3
2022	004405101	2	26	701	1552	769	-143	9480	133	12137	13996	15727	0	1148	1	0	2910	1875	2		1	141	0	0	139	4							1	2	3	2
2022	004405301	2	39	527	1441	5	-329	8802	-27	9614	11576	14633	0	990	1	0	2538	1761	2		1	139	0	0	137	4							1	1	6	1
2022	004406001	2	43	718	1491	72	-245	9108	160	12637	15322	18099	0	945	1	0	3230	2166	2		1	146	0	0	144	4							1	1	3	1
2022	004406101	2	46	601	1463	18	-292	8937	60	10911	13033	15991	0	915	1	0	2808	1919	2		1	138	0	0	136	4							1	1	4	1
2022	004406101	5	19	560	1579	1651	-97	9645	-5	9931	10925	11939	0	1239	1	0	2246	1422	2		1	134	0	0	132	4							1	2	5	2
2022	004406701	1	44	715	1542	554	-159	9419	120	11910	14415	16348	0	938	1	0	3007	1950	2		1	141	0	0	139	4							1	1	3	1
2022	004406701	4	12	454	1522	5086	2	10010	-177	7726	9342	10784	0	1323	1	0	1960	1288	1	1	1	124	0	0	122	4							1	1	6	1
2022	004406801	2	44	563	1478	38	-267	9028	4	10052	12104	14552	0	930	1	0	2577	1744	2		1	134	0	0	132	4							1	0		0
2022	004406801	6	16	483	1424	8	-314	8748	10	10145	10716	13862	0	1269	1	0	2382	1673	1	1	1	110	0	0	108	3							1	2	3	2
2022	004406901	4	14	454	1556	1964	-85	9644	-132	8247	9033	10108	0	1293	1	0	1875	1205	1	2	1	133	0	0	131	4							1	2	1	2
2022	004407001	2	37	702	1557	897	-134	9511	83	11281	13955	15601	0	1019	1	0	2896	1860	2		1	124	0	0	122	4							1	2	2	2
2022	004407101	3	12	483	1528	3696	-33	9856	-152	8005	9877	11342	0	1317	1	0	2069	1354	1	2	1	131	0	0	129	4							1	1	6	1
2022	004407201	2	32	630	1635	4861	-3	9987	-19	9731	11507	12104	0	1079	1	0	2357	1441	2		1	143	0	0	141	4							1	2	5	2
2022	004407301	1	32	696	1603	2839	-57	9792	72	11105	13187	14188	0	1076	1	0	2709	1690	2		1	129	0	0	127	4							1	1	3	1
2022	004500601	5	24	593	1506	140	-220	9199	87	11355	12572	14524	0	1176	1	0	2615	1736	2		1	145	0	0	141	4							1	1	6	1
2022	004500801	3	41	534	1538	483	-166	9395	-77	8933	10810	12303	0	968	1	0	2258	1468	2		1	126	0	0	122	4							1	1	6	1
2022	004500801	5	37	550	1544	593	-156	9431	-75	8961	11066	12528	0	1020	1	0	2307	1494	2		1	136	0	0	132	4							1	2	5	2
2022	004500801	6	14	525	1592	3810	-30	9874	-141	8135	10081	10924	0	1292	1	0	2071	1301	1	5	1	140	0	0	136	4							1	2	2	2
2022	004500901	2	48	614	1544	593	-156	9431	14	10206	12354	13985	0	886	1	0	2576	1668	2		1	143	0	0	139	4							1	1	6	1
2022	004503301	4	27	593	1509	159	-215	9218	50	10750	12562	14440	0	1138	1	0	2604	1726	2		1	139	0	0	135	4							1	2	5	2
2022	004503301	7	18	491	1557	897	-134	9511	-79	8910	9761	10912	0	1241	1	0	2025	1301	2		1	129	0	0	125	4							1	2	4	2
2022	004503401	2	47	695	1512	180	-210	9236	122	11955	14712	16827	0	891	1	0	3040	2011	2		1	155	0	0	151	4							1	1	4	1
2022	004503501	2	27	654	1542	554	-159	9419	92	11444	13185	14953	0	1138	1	0	2750	1784	2		1	157	0	0	153	4							1	2	3	2
2022	004503601	1	37	637	1484	51	-257	9065	70	11074	13648	16276	0	1011	1	0	2892	1949	2		1	145	0	0	141	4							1	1	6	1
2022	004503601	3	22	585	1509	159	-215	9218	76	11166	12393	14245	0	1199	1	0	2569	1703	2		1	128	0	0	124	4							1	2	5	2
2022	004503701	1	37	734	1456	12	-304	8894	188	13165	15982	19797	0	1012	1	0	3462	2378	2		1	146	0	0	142	4							1	1	6	1
2022	004503701	2	13	479	1505	1073	-124	9480	-141	8138	10157	11754	0	1305	1	0	2115	1405	1	1	1	142	0	0	138	4							1	2	1	2
2022	004508401	2	21	850	1650	5858	22	10079	231	14015	15233	15888	0	1211	1	0	3122	1892	2		1	136	0	0	132	4							1	2	2	2
2022	004508501	2	49	722	1558	924	-133	9517	115	11825	14341	16015	0	878	1	0	2974	1909	2		1	132	0	0	128	4							1	2	2	2
2022	004508701	1	29	568	1459	14	-299	8912	58	10882	12346	15231	0	1113	1	0	2668	1829	2		1	138	0	0	134	4							1	1	2	1
2022	004508901	2	31	572	1484	51	-257	9065	24	10355	12255	14615	0	1089	1	0	2597	1750	2		1	146	0	0	142	4							1	1	6	1
2022	004509001	2	24	580	1514	195	-206	9248	66	11010	12272	13989	0	1178	1	0	2530	1671	2		1	127	0	0	123	4							1	2	3	2
2022	004800401	2	28	644	1510	166	-213	9224	105	11662	13639	15652	0	1124	1	0	2824	1870	2		1	152	0	0	146	4							1	1	6	1
2022	004801001	2	43	645	1557	897	-134	9511	38	10575	12822	14334	0	949	1	0	2661	1709	2		1	142	0	0	136	4							1	2	4	2
2022	004801401	1	36	474	1479	40	-265	9034	-129	8286	10185	12228	0	1030	1	0	2167	1465	2		1	137	0	0	131	4							1	1	2	1
2022	004806301	4	12	482	1490	2728	-60	9733	-126	8324	10292	12174	0	1319	1	0	2171	1457	1	1	1	131	0	0	125	4							1	1	6	1
2022	004806801	2	25	9999	9999	9999	9999	99999	9999	99999	99999	99999	3	1159	6	99	9999	9999	2		2	999	9	3	999	9							2	2	5	2
2022	004807001	1	47	572	1461	16	-295	8924	27	10408	12419	15279	0	898	1	0	2680	1834	2		1	142	0	0	136	4							1	0		0
2022	004807301	3	22	544	1588	2053	-82	9700	-31	9551	10498	11404	0	1197	1	0	2157	1358	2		1	152	0	0	146	4							1	2	5	2
2022	004807801	3	34	767	1558	924	-133	9517	170	12822	15234	17013	0	1049	1	0	3160	2028	2		1	147	0	0	141	4							1	3	4	3
2022	004808001	2	29	550	1466	21	-287	8955	30	10454	11906	14550	0	1116	1	0	2559	1746	2		1	158	0	0	152	4							1	1	6	1
2022	004808401	2	17	465	1555	990	-129	9517	-115	8456	9260	10373	0	1256	1	0	1923	1237	1	1	1	160	0	0	154	4							1	2	3	2
2022	004808401	3	24	578	1570	1303	-112	9590	23	10339	11363	12534	0	1169	1	0	2345	1494	2		1	139	0	0	133	4							1	2	5	2
2022	004808901	2	22	468	1430	3	-347	8735	-17	9755	10346	13276	0	1198	1	0	2289	1600	2		1	148	0	0	142	4							1	2	3	2
2022	004810401	2	30	842	1537	467	-168	9389	249	14392	17062	19436	0	1104	1	0	3564	2319	2		1	133	0	0	127	4							1	3	5	3
2022	004810501	2	29	699	1587	2005	-84	9694	106	11668	13506	14681	0	1107	1	0	2775	1749	2		1	142	0	0	136	4							1	3	5	3
2022	004901801	2	28	666	1492	75	-243	9114	142	12300	14204	16756	0	1123	1	0	2992	2005	2		1	159	0	0	147	4							1	2	3	2
2022	004902901	2	24	478	1498	98	-233	9150	-55	9233	10160	11888	0	1175	1	0	2130	1422	2		1	132	0	0	120	4							1	1	6	1
2022	004903001	2	48	599	1530	363	-180	9346	7	10106	12224	14012	0	886	1	0	2559	1672	2		1	129	0	0	117	3							1	1	6	1
2022	004903001	3	17	494	1568	1477	-105	9603	-83	8861	9728	10752	0	1260	1	0	2009	1281	1	2	1	141	0	0	129	4							1	2	3	2
2022	004903001	4	16	464	1621	4813	-5	9981	-163	7882	8615	9148	0	1276	1	0	1766	1089	1	2	1	158	0	0	146	4							1	2	2	2
2022	004904501	2	39	571	1447	7	-319	8839	23	10346	12498	15671	0	992	1	0	2727	1885	2		1	140	0	0	128	4							1	1	6	1
2022	004904501	3	15	507	1508	470	-167	9304	-21	9695	10743	12370	0	1283	1	0	2229	1478	1	2	1	144	0	0	132	4							1	2	3	2
2022	004904501	7	22	439	1463	18	-292	8937	-86	8815	9520	11681	0	1195	1	0	2051	1402	2		1	132	0	0	120	4							1	2	5	2
2022	004904501	9	20	473	1529	350	-181	9340	-85	8835	9663	11086	0	1220	1	0	2023	1323	2		1	144	0	0	132	4							1	2	4	2
2022	004905701	1	30	618	1445	6	-322	8827	107	11687	13543	17027	0	1101	1	0	2960	2048	2		1	149	0	0	137	4							1	2	2	2
2022	004905801	2	28	562	1507	146	-218	9205	14	10211	11911	13738	0	1126	1	0	2475	1642	2		1	132	0	0	120	4							1	2	5	2
2022	005100501	2	42	646	1468	23	-284	8967	105	11663	13969	17023	0	964	1	0	2998	2042	2		1	135	0	0	130	4							1	1	6	1
2022	005100501	3	14	469	1484	316	-186	9226	-126	8318	10049	11983	0	1299	1	0	2130	1435	1	2	1	145	0	0	140	4							1	2	2	2
2022	005100501	6	14	532	1508	622	-154	9360	-58	9191	11273	12980	0	1297	1	0	2339	1551	1	2	1	125	0	0	120	4							1	2	1	2
2022	005100801	2	32	778	1700	8544	106	10384	82	11274	12988	13286	0	1080	1	0	2692	1584	2		1	137	0	0	132	4							1	2	1	2
2022	005101301	2	29	687	1497	94	-235	9144	159	12618	14611	17119	0	1118	1	0	3066	2048	2		1	139	0	0	134	4							1	1	6	1
2022	005107801	4	22	439	1497	94	-235	9144	-112	8489	9336	10939	0	1195	1	0	1959	1309	2		1	137	0	0	132	4							1	2	1	2
2022	005108001	2	38	554	1431	3	-346	8741	15	10222	12240	15685	0	1011	1	0	2705	1891	2		1	142	0	0	137	4							1	1	3	1
2022	005108001	5	15	545	1453	62	-250	8962	70	11075	11887	14785	0	1284	1	0	2581	1777	1	2	1	142	0	0	137	4							1	2	1	2
2022	005108001	6	13	406	1468	488	-166	9301	-143	8113	8779	10699	0	1312	1	0	1884	1283	1	2	1	132	0	0	127	4							1	1	6	1
2022	005108101	2	28	450	1362	0	-461	8320	9998	99998	99998	99998	0	1123	1	0	2426	1781	2		1	149	0	0	144	4							1	1	3	1
2022	005108201	2	39	487	1505	134	-221	9193	-130	8274	10327	11950	0	998	1	0	2150	1429	2		1	129	0	0	124	4							1	2	5	2
2022	005112601	5	26	566	1489	65	-248	9095	33	10488	12092	14323	0	1151	1	0	2553	1714	2		1	131	0	0	126	4							1	1	6	1
2022	005113101	2	40	793	1616	3619	-35	9871	138	12233	14806	15779	0	990	1	0	3037	1879	2		1	136	0	0	131	4							1	2	2	2
2022	005114501	2	25	670	1555	844	-138	9499	99	11563	13342	14946	0	1163	1	0	2771	1782	2		1	136	0	0	131	4							1	2	5	2
2022	005114701	2	24	497	1477	36	-268	9022	-12	9825	10691	12871	0	1174	1	0	2278	1542	2		1	142	0	0	137	4							1	2	5	2
2022	005114801	5	16	552	1617	4447	-14	9944	-41	9415	10295	10963	0	1274	1	0	2111	1306	1	2	1	129	0	0	124	4							1	2	4	2
2022	005301801	2	44	621	1585	1913	-87	9682	-8	9888	12029	13092	0	931	1	0	2472	1560	2		1	146	0	0	137	4							1	1	4	1
2022	005301901	2	23	498	1530	363	-180	9346	-50	9292	10163	11650	0	1181	1	0	2127	1390	2		1	139	0	0	130	4							1	2	3	2
2022	005301901	5	46	767	1603	2839	-57	9792	124	11989	14532	15635	0	910	1	0	2985	1862	2		1	149	0	0	140	4							1	1	5	1
2022	005302001	2	40	444	1337	0	-503	8167	9998	99998	99998	99998	0	981	1	0	2484	1858	2		1	141	0	0	132	4							1	1	6	1
2022	005302001	5	15	489	1450	50	-258	8935	-2	9971	10685	13343	0	1277	1	0	2326	1604	1	2	1	140	0	0	131	4							1	2	4	2
2022	005308701	2	34	626	1555	844	-138	9499	33	10498	12466	13964	0	1052	1	0	2589	1665	2		1	125	0	0	116	3							1	2	4	2
2022	005308701	6	14	523	1486	372	-178	9257	-39	9447	11193	13311	0	1297	1	0	2368	1594	1	2	1	154	0	0	145	4							1	1	6	1
2022	005309001	2	29	687	1463	18	-292	8937	185	13102	14898	18280	0	1108	1	0	3210	2194	2		1	140	1	0	131	4							1	2	5	2
2022	005309101	2	39	601	1555	844	-138	9499	-22	9678	11968	13407	0	997	1	0	2485	1598	2		1	146	1	0	137	4							1	1	3	1
2022	005309101	4	14	9999	9999	9999	9999	99999	9999	99999	99999	99999	6	1292	6	99	9999	9999	1	2	2	999	9	6	999	9							6	0		0
2022	005309201	3	25	577	1517	220	-201	9267	25	10370	12199	13837	0	1162	1	0	2507	1653	2		1	138	0	0	129	4							1	2	5	2
2022	005309301	2	28	712	1560	981	-129	9529	138	12224	14118	15733	0	1121	1	0	2926	1875	2		1	134	0	0	125	4							1	2	5	2
2022	005311101	2	42	727	1597	2508	-67	9755	92	11434	13873	14986	0	951	1	0	2851	1785	2		1	155	0	0	146	4							1	2	3	2
2022	005311301	2	31	621	1520	248	-196	9285	53	10809	12804	14807	0	1093	1	0	2688	1768	2		1	146	0	0	137	4							1	1	6	1
2022	005311501	2	34	624	1536	450	-169	9383	45	10677	12657	14431	0	1050	1	0	2645	1722	2		1	146	0	0	137	4							1	1	6	1
2022	005311601	2	31	783	1570	1303	-112	9590	176	12926	15393	16979	0	1090	1	0	3177	2023	2		1	149	0	0	140	4							1	1	6	1
2022	005400101	2	35	600	1405	0	-389	8582	90	11409	13463	17868	0	1046	1	0	3039	2163	2		1	139	0	0	123	4							1	1	6	1
2022	005400101	3	16	610	1493	173	-211	9166	117	11857	13003	15318	0	1268	1	0	2737	1833	1	2	1	114	0	0	98	2							1	2	3	2
2022	005400101	4	15	531	1485	228	-200	9168	28	10413	11370	13541	0	1286	1	0	2408	1621	1	2	1	105	0	0	89	2							1	2	2	2
2022	005400301	3	36	708	1575	1490	-104	9621	75	11165	13860	15209	0	1034	1	0	2854	1812	2		1	144	0	0	128	4							1	2	5	2
2022	005401801	2	36	699	1506	140	-220	9199	117	11863	14819	17120	0	1028	1	0	3082	2046	2		1	127	0	0	111	3							1	1	3	1
2022	005401801	3	18	637	1525	301	-188	9315	123	11959	13067	15044	0	1251	1	0	2739	1796	2		1	158	0	0	142	4							1	2	4	2
2022	005401801	4	16	483	1427	15	-296	8786	7	10110	10697	13781	0	1277	1	0	2372	1662	1	2	1	157	0	0	141	4							1	2	3	2
2022	005402801	1	40	711	1480	42	-263	9041	162	12667	15268	18307	0	984	1	0	3246	2193	2		1	140	0	0	124	4							1	1	6	1
2022	005402902	3	14	452	1500	507	-164	9318	-163	7877	9597	11199	0	1297	1	0	2009	1339	1	2	1	142	0	0	126	4							1	2	1	2
2022	005403001	2	30	683	1575	1490	-104	9621	79	11216	13370	14672	0	1104	1	0	2753	1748	2		1	140	0	0	124	4							1	2	5	2
2022	005403201	4	15	415	1460	71	-245	8992	-122	8367	9015	11107	0	1278	1	0	1947	1333	1	2	1	142	0	0	126	4							1	2	2	2
2022	005406501	2	38	694	1580	1693	-96	9651	58	10888	13528	14768	0	1003	1	0	2780	1759	2		1	159	0	0	143	4							1	1	6	1
2022	005406501	3	14	503	1566	2277	-75	9689	-152	8007	9922	10990	0	1291	1	0	2051	1310	1	2	1	149	0	0	133	4							1	2	2	2
2022	005406701	1	47	737	1530	363	-180	9346	149	12434	15041	17240	0	905	1	0	3148	2058	2		1	160	0	0	144	4							1	1	3	1
2022	005406701	2	14	546	1590	4193	-20	9915	-99	8649	10510	11403	0	1301	1	0	2160	1358	1	1	1	151	0	0	135	4							1	2	1	2
2022	005701601	2	33	630	1530	363	-180	9346	56	10849	12857	14737	0	1063	1	0	2691	1759	2		1	139	0	0	131	4							1	2	3	2
2022	005701701	2	30	542	1543	573	-158	9425	-57	9205	10916	12369	0	1107	1	0	2276	1475	2		1	123	0	0	115	3							1	2	5	2
2022	005701801	2	44	507	1522	268	-193	9297	-101	8628	10432	12043	0	931	1	0	2189	1438	2		1	104	0	0	96	2							1	1	6	1
2022	005701801	3	15	491	1575	2407	-70	9709	-92	8744	9612	10547	0	1281	1	0	1979	1257	1	2	1	137	0	0	129	4							1	2	3	2
2022	005701801	4	13	383	1482	817	-139	9410	-194	7535	8215	9824	0	1312	1	0	1744	1177	1	2	1	129	0	0	121	4							1	1	6	1
2022	005701901	1	44	592	1485	54	-255	9071	33	10489	12677	15097	0	931	1	0	2685	1808	2		1	145	0	0	137	4							1	2	5	2
2022	005701901	2	15	492	1527	874	-136	9435	-56	9217	10072	11575	0	1288	1	0	2110	1382	1	1	1	144	0	0	136	4							1	2	3	2
2022	005702001	2	23	9999	9999	9999	9999	99999	9999	99999	99999	99999	3	1186	6	99	9999	9999	2		2	999	9	3	999	9							2	2	5	2
2022	005706601	2	20	549	1610	3249	-45	9835	-41	9424	10320	11046	0	1220	1	0	2118	1316	2		1	120	0	0	112	3							1	2	5	2
2022	005706701	2	27	571	1505	134	-221	9193	27	10397	12108	14012	0	1141	1	0	2521	1675	2		1	121	0	0	113	3							1	2	5	2
2022	005707001	4	14	464	1480	236	-198	9173	-97	8683	9964	11947	0	1294	1	0	2118	1431	1	3	1	128	0	0	120	4							1	2	2	2
2022	005707101	2	45	453	1537	467	-168	9389	-189	7586	9179	10456	0	926	1	0	1918	1248	2		1	135	0	0	127	4							1	1	6	1
2022	005707101	3	18	594	1526	313	-186	9321	74	11140	12172	14002	0	1246	1	0	2551	1672	2		1	110	1	0	102	3							1	2	5	2
2022	005707101	4	16	516	1520	577	-157	9356	-18	9740	10639	12303	0	1276	1	0	2233	1469	1	2	1	138	0	0	130	4							1	2	3	2
2022	005707101	5	13	476	1431	105	-231	9030	-6	9918	10517	13476	0	1309	1	0	2324	1624	1	2	1	133	0	0	125	4							1	2	1	2
2022	005707201	2	29	659	1532	390	-176	9358	105	11655	13422	15357	0	1117	1	0	2808	1833	2		1	147	0	0	139	4							1	1	5	1
2022	005707201	4	12	437	1486	3343	-43	9807	-142	8124	9352	11123	0	1325	1	0	1979	1332	1	2	1	112	0	0	104	3							1	1	5	1
2022	005711101	2	27	561	1542	554	-159	9419	-13	9816	11310	12827	0	1143	1	0	2359	1530	2		1	138	0	0	130	4							1	3	5	3
2022	005711601	2	28	638	1522	268	-193	9297	90	11405	13128	15154	0	1129	1	0	2754	1810	2		1	146	0	0	138	4							1	1	6	1
2022	005711601	3	12	354	1372	17	-293	8753	-197	7500	8103	11242	0	1314	1	0	1881	1371	1	2	1	140	0	0	132	4							1	1	6	1
2022	005711801	4	37	425	1523	279	-191	9303	-236	7081	8736	10076	0	1014	1	0	1832	1203	2		1	156	0	0	148	4							1	1	3	1
2022	005711901	2	25	545	1547	655	-151	9450	-36	9486	10933	12343	0	1160	1	0	2277	1472	2		1	150	0	0	142	4							1	1	6	1
2022	005712001	2	24	616	1506	140	-220	9199	113	11796	13059	15087	0	1172	1	0	2716	1803	2		1	147	0	0	139	4							1	2	1	2
2022	005802601	2	35	579	1508	152	-216	9212	-13	9805	12269	14126	0	1046	1	0	2546	1688	2		1	144	0	0	139	4							1	3	5	3
2022	005803701	2	21	697	1520	248	-196	9285	187	13146	14371	16619	0	1215	1	0	3017	1985	2		1	116	1	0	111	4							1	2	5	2
2022	005804101	2	30	544	1406	1	-387	8588	50	10759	12199	16169	0	1101	1	0	2752	1957	2		1	142	0	0	137	4							1	2	5	2
2022	005804901	2	28	557	1542	554	-159	9419	-18	9746	11230	12735	0	1127	1	0	2343	1519	2		1	140	0	0	135	4							1	2	5	2
2022	005805201	2	29	685	1571	1339	-111	9596	103	11626	13455	14826	0	1119	1	0	2775	1767	2		1	134	0	0	129	4							1	2	5	2
2022	005805401	2	27	594	1550	721	-146	9468	21	10306	11880	13377	0	1140	1	0	2472	1595	2		1	127	0	0	122	4							1	2	5	2
2022	005806401	2	36	691	1646	5595	15	10055	9	10138	12446	13011	0	1030	1	0	2550	1549	2		1	135	0	0	130	4							1	3	5	3
2022	005809501	2	45	833	1577	1569	-101	9633	199	13374	16279	17827	0	927	1	0	3350	2124	2		1	131	0	0	126	4							1	2	5	2
2022	005809501	5	33	9999	9999	9999	9999	99999	9999	99999	99999	99999	6	1072	6	99	9999	9999	2		2	999	9	6	999	9							6	0		0
2022	005810001	2	36	866	1512	180	-210	9236	259	14601	18332	20967	0	1032	1	0	3788	2505	2		1	143	0	0	138	4							1	3	5	3
2022	005810501	3	24	532	1555	844	-138	9499	-23	9667	10594	11868	0	1169	1	0	2200	1415	2		1	142	0	0	137	4							1	2	3	2
2022	005812701	3	30	612	1556	870	-136	9505	17	10252	12177	13626	0	1104	1	0	2528	1625	2		1	152	0	0	147	4							1	2	3	2
2022	006102501	1	37	715	1507	146	-218	9205	132	12121	15154	17478	0	1020	1	0	3148	2089	2		1	120	0	0	120	4							1	3	5	3
2022	006102501	3	13	706	1618	6915	50	10210	43	10653	13152	13996	0	1306	1	0	2697	1667	1	1	1	148	0	0	148	4							1	2	1	2
2022	006105401	2	48	611	1527	325	-185	9328	23	10342	12508	14375	0	883	1	0	2620	1716	2		1	137	0	0	137	4							1	2	2	2
2022	006105401	4	14	432	1521	1082	-124	9485	-210	7359	8898	10281	0	1298	1	0	1867	1228	1	3	1	142	0	0	142	4							1	2	3	2
2022	006106701	3	38	532	1557	897	-134	9511	-107	8549	10576	11823	0	1000	1	0	2194	1409	2		1	129	0	0	129	4							1	2	5	2
2022	006109401	1	34	593	1543	573	-158	9425	5	10071	11944	13533	0	1057	1	0	2491	1614	2		1	126	0	0	126	4							1	2	1	2
2022	006110101	2	24	560	1512	180	-210	9236	43	10654	11854	13558	0	1170	1	0	2450	1620	2		1	108	0	0	108	3							1	2	5	2
2022	006112301	2	48	478	1412	1	-377	8625	-57	9198	10681	14042	0	885	1	0	2397	1698	2		1	142	0	0	142	4							1	2	3	2
2022	006305901	2	21	553	1555	844	-138	9499	3	10048	11012	12336	0	1206	1	0	2287	1471	2		1	125	0	0	125	4							1	2	5	2
2022	006305902	2	25	544	1489	65	-248	9095	5	10080	11622	13766	0	1164	1	0	2454	1648	2		1	119	0	0	119	3							1	2	5	2
2022	006306901	3	40	861	1484	51	-257	9065	290	15271	18447	21999	0	977	1	0	3910	2635	2		1	148	0	0	148	4							1	2	2	2
2022	006306901	5	34	896	1591	2199	-77	9719	253	14473	17226	18678	0	1050	1	0	3540	2225	2		1	133	0	0	133	4							1	1	6	1
2022	006306901	7	13	832	1555	3629	-35	9852	228	13952	16568	18560	0	1309	1	0	3441	2213	1	5	1	139	0	0	139	4							1	2	1	2
2022	006312401	5	27	757	1528	337	-183	9334	203	13445	15481	17776	0	1132	1	0	3242	2122	2		1	119	0	0	119	3							1	2	5	2
2022	006312401	7	16	623	1599	3398	-41	9833	54	10823	11859	12794	0	1271	1	0	2437	1524	1	2	1	132	0	0	132	4							1	2	4	2
2022	006312401	9	29	652	1560	981	-129	9529	77	11194	12928	14407	0	1112	1	0	2679	1717	2		1	131	0	0	131	4							1	2	3	2
2022	006313701	3	32	618	1517	220	-201	9267	52	10792	13066	14820	0	1081	1	0	2685	1770	2		1	132	0	0	132	4							1	2	3	2
2022	006314801	2	35	643	1515	203	-205	9254	53	10806	13601	15479	0	1036	1	0	2801	1849	2		1	129	0	0	129	4							1	2	5	2
2022	006315901	6	29	9999	9999	9999	9999	99999	9999	99999	99999	99999	4	1115	6	99	9999	9999	2		2	999	9	4	999	9							4	3	5	3
2022	006315901	10	32	609	1554	818	-139	9493	15	10223	12138	13611	0	1081	1	0	2522	1623	2		1	133	0	0	133	4							1	2	2	2
2022	006500101	3	24	588	1520	248	-196	9285	71	11090	12124	14020	0	1172	1	0	2545	1674	2		1	137	0	0	137	4							1	3	5	3
2022	006500102	3	27	688	1632	4661	-9	9969	63	10970	12615	13291	0	1146	1	0	2583	1583	2		1	144	0	0	144	4							1	3	5	3
2022	006500102	5	24	542	1566	1167	-119	9566	-18	9735	10692	11842	0	1174	1	0	2210	1411	2		1	126	0	0	126	4							1	3	4	3
2022	006502302	1	44	1049	1549	699	-148	9462	377	17344	21001	23668	0	937	1	0	4372	2822	2		1	139	0	0	139	4							1	2	5	2
2022	006502303	3	30	506	1594	2350	-72	9737	-140	8148	9692	10489	0	1110	1	0	1991	1249	2		1	116	0	0	116	3							1	2	5	2
2022	006506101	4	21	675	1575	1490	-104	9621	125	12011	13214	14500	0	1212	1	0	2721	1728	2		1	135	0	0	135	4							1	2	4	2
2022	006506101	7	26	668	1607	3070	-50	9816	61	10924	12599	13516	0	1158	1	0	2587	1610	2		1	142	0	0	142	4							1	2	5	2
2022	006507301	2	23	818	1540	518	-163	9407	282	15101	16525	18774	0	1189	1	0	3449	2240	2		1	135	0	0	135	4							1	2	3	2
2022	006507801	2	29	9999	9999	9999	9999	99999	9999	99999	99999	99999	4	1111	6	99	9999	9999	2		2	999	9	4	999	9							4	3	5	3
2022	006508301	2	29	9999	9999	9999	9999	99999	9999	99999	99999	99999	4	1115	6	99	9999	9999	2		2	999	9	4	999	9							4	3	3	3
2022	006508501	1	25	712	1630	4528	-12	9957	88	11376	13088	13806	0	1164	1	0	2680	1644	2		1	126	0	0	126	4							1	3	4	3
2022	006509201	2	32	688	1551	745	-144	9474	101	11586	13748	15464	0	1082	1	0	2860	1844	2		1	142	0	0	142	4							1	2	3	2
2022	006600701	2	36	521	1480	42	-263	9041	-65	9098	11188	13415	0	1027	1	0	2379	1607	2		1	134	0	0	134	4							1	3	1	3
2022	006602401	3	31	604	1492	75	-243	9114	55	10839	12882	15196	0	1094	1	0	2713	1819	2		1	132	0	0	132	4							1	3	5	3
2022	006602401	7	20	543	1570	1303	-112	9590	-20	9713	10675	11775	0	1225	1	0	2203	1403	2		1	112	0	0	112	3							1	3	4	3
2022	006604001	2	49	626	1471	27	-278	8986	82	11264	13513	16401	0	880	1	0	2893	1967	2		1	132	0	0	132	4							1	2	5	2
2022	006604001	4	25	502	1456	12	-304	8894	-24	9650	10930	13539	0	1162	1	0	2368	1626	2		1	140	0	0	140	4							1	2	2	2
2022	006606301	2	44	628	1518	229	-200	9273	48	10733	13274	15031	0	937	1	0	2725	1795	2		1	125	0	0	125	4							1	3	5	3
2022	006606301	3	13	507	1542	1854	-89	9627	-116	8445	10222	11592	0	1303	1	0	2132	1383	1	2	1	110	0	0	110	3							1	2	1	2
2022	006606801	1	39	700	1512	180	-210	9236	113	11803	14818	16948	0	991	1	0	3062	2025	2		1	142	0	0	142	4							1	2	5	2
2022	006606801	2	19	645	1493	78	-242	9120	155	12537	13749	16197	0	1235	1	0	2894	1938	2		1	132	0	0	132	4							1	3	1	3
2022	006607401	2	40	535	1495	86	-238	9132	-44	9375	11391	13383	0	986	1	0	2394	1601	2		1	118	0	0	118	3							1	3	1	3
2022	006607401	4	13	423	1462	227	-200	9164	-180	7688	9178	11277	0	1306	1	0	1979	1354	1	2	1	121	0	0	121	4							1	2	1	2
2022	006607801	2	26	552	1486	57	-253	9077	18	10262	11813	14049	0	1157	1	0	2500	1682	2		1	139	0	0	139	4							1	2	3	2
2022	006610001	2	39	858	1546	634	-153	9444	228	13949	17229	19469	0	1002	1	0	3590	2322	2		1	148	0	0	148	4							1	2	3	2
2022	006703901	2	28	750	1581	1735	-94	9657	158	12597	14601	15930	0	1121	1	0	3001	1898	2		1	127	0	0	127	4							1	2	5	2
2022	006704101	3	30	1017	1583	1823	-91	9670	346	16563	19749	21520	0	1098	1	0	4058	2564	2		1	135	0	0	135	4							1	2	3	2
2022	006704101	4	27	507	1515	203	-205	9254	-62	9132	10724	12205	0	1137	1	0	2209	1458	2		1	133	0	0	133	4							1	3	5	3
2022	006704301	2	39	9999	9999	9999	9999	99999	9999	99999	99999	99999	4	998	6	99	9999	9999	2		2	999	9	4	999	9							4	2	5	2
2022	006704301	3	37	9999	9999	9999	9999	99999	9999	99999	99999	99999	4	1020	6	99	9999	9999	2		2	999	9	4	999	9							4	2	5	2
2022	006704301	5	15	9999	9999	9999	9999	99999	9999	99999	99999	99999	4	1281	6	99	9999	9999	1	1	2	999	9	4	999	9							4	2	3	2
2022	006705901	3	24	1147	1677	7485	67	10244	418	18416	19820	20413	0	1175	1	0	4078	2432	2		1	145	0	0	145	4							1	3	5	3
2022	006705901	4	29	478	1550	721	-146	9468	-128	8293	9560	10764	0	1112	1	0	1990	1284	2		1	140	0	0	140	4							1	3	5	3
2022	006709001	2	32	9999	9999	9999	9999	99999	9999	99999	99999	99999	4	1077	6	99	9999	9999	2		2	999	9	4	999	9							4	3	6	3
2022	006709201	2	32	661	1462	17	-294	8931	140	12263	14343	17622	0	1084	1	0	3092	2115	2		1	132	0	0	132	4							1	2	3	2
2022	006711201	2	39	561	1480	42	-263	9041	-14	9796	12047	14445	0	997	1	0	2561	1731	2		1	123	0	0	123	4							1	3	2	3
2022	006712601	2	23	707	1634	4794	-5	9981	116	11845	12930	13608	0	1181	1	0	2648	1621	2		1	119	0	0	119	3							1	2	5	2
2022	006800101	2	49	666	1545	613	-154	9438	69	11058	13387	15141	0	873	1	0	2790	1806	2		1	122	0	0	122	4							1	2	3	2
2022	006800101	3	14	624	1547	1519	-103	9571	23	10339	12518	14132	0	1288	1	0	2607	1685	1	2	1	121	0	0	121	4							1	2	3	2
2022	006802901	1	48	656	1440	5	-330	8796	137	12223	14418	18251	0	882	1	0	3164	2197	2		1	139	0	0	139	4							1	2	1	2
2022	006802901	5	28	654	1517	220	-201	9267	111	11754	13827	15683	0	1129	1	0	2842	1873	2		1	130	0	0	130	4							1	3	5	3
2022	006804101	2	42	648	1582	1779	-92	9664	24	10350	12600	13738	0	959	1	0	2589	1637	2		1	123	0	0	123	4							1	2	5	2
2022	006804101	3	17	557	1606	3447	-40	9846	-27	9607	10517	11291	0	1261	1	0	2160	1345	1	2	1	116	0	0	116	3							1	2	5	2
2022	006804101	4	13	391	1582	4501	-13	9948	-253	6912	7603	8289	0	1304	1	0	1562	988	1	2	1	143	0	0	143	4							1	2	1	2
2022	006804101	6	23	567	1657	6309	33	10122	-51	9284	10064	10464	0	1190	1	0	2065	1246	2		1	98	0	0	98	2							1	3	3	3
2022	006804801	1	38	660	1458	13	-300	8906	114	11811	14354	17732	0	1000	1	0	3105	2129	2		1	153	0	0	153	4							1	1	5	1
2022	006808401	3	20	495	1512	180	-210	9236	-41	9417	10478	11985	0	1218	1	0	2165	1432	2		1	127	0	0	127	4							1	3	3	3
2022	006810501	1	47	9999	9999	9999	9999	99999	9999	99999	99999	99999	4	901	6	99	9999	9999	2		2	999	9	4	999	9							4	2	3	2
2022	006810501	3	19	9999	9999	9999	9999	99999	9999	99999	99999	99999	3	1234	6	99	9999	9999	2		2	999	9	3	999	9							2	3	2	3
2022	006812901	1	46	835	1549	699	-148	9462	221	13806	16717	18840	0	913	1	0	3480	2247	2		1	141	0	0	141	4							1	1	6	1
2022	006812901	2	26	757	1589	2101	-81	9706	159	12610	14590	15840	0	1148	1	0	2998	1887	2		1	117	0	0	117	3							1	2	3	2
2022	006901001	2	22	582	1623	4067	-24	9914	-10	9859	10782	11432	0	1197	1	0	2209	1361	2		1	133	0	0	133	4							1	2	5	2
2022	006903601	4	14	569	1578	3046	-51	9787	6	10093	11110	12154	0	1295	1	0	2285	1448	1	2	1	138	0	0	138	4							1	2	2	2
2022	006903601	2	43	875	1585	1913	-87	9682	227	13933	16949	18446	0	948	1	0	3483	2197	2		1	130	0	0	130	4							1	1	3	1
2022	006903602	2	21	417	1515	203	-205	9254	-161	7908	8821	10038	0	1207	1	0	1817	1199	2		1	111	0	0	111	3							1	2	3	2
2022	006905101	1	42	9999	9999	9999	9999	99999	9999	99999	99999	99999	4	962	1	0	9999	9999	2		2	999	9	4	999	9							1	2	1	2
2022	006905101	2	25	9999	9999	9999	9999	99999	9999	99999	99999	99999	4	1164	1	0	9999	9999	2		2	999	9	4	999	9							1	2	5	2
2022	006906101	2	26	626	1611	3310	-44	9841	13	10196	11754	12572	0	1150	1	0	2412	1497	2		1	137	0	0	137	4							1	2	5	2
2022	006908601	2	40	549	1525	301	-188	9315	-49	9312	11262	12966	0	988	1	0	2361	1548	2		1	116	0	0	116	3							1	2	5	2
2022	006908601	3	21	464	1535	435	-171	9376	-102	8612	9421	10751	0	1207	1	0	1969	1283	2		1	128	0	0	128	4							1	3	1	3
2022	006908601	4	18	410	1533	405	-175	9364	-185	7632	8342	9536	0	1250	1	0	1745	1138	2		1	134	0	0	134	4							1	2	5	2
2022	006908601	5	13	511	1546	2805	-58	9756	-44	9381	10261	11595	0	1309	1	0	2138	1383	1	2	1	118	0	0	118	3							1	2	1	2
2022	006910301	2	48	723	1514	195	-206	9248	148	12410	15297	17438	0	885	1	0	3154	2083	2		1	108	0	0	108	3							1	1	6	1
2022	006910301	3	15	505	1611	4451	-14	9943	-98	8666	9482	10142	0	1285	1	0	1946	1208	1	2	1	111	0	0	111	3							1	2	2	2
2022	006910301	4	29	630	1570	1303	-112	9590	47	10703	12385	13661	0	1112	1	0	2556	1628	2		1	126	0	0	126	4							1	2	4	2
2022	006912301	2	30	650	1552	769	-143	9480	61	10935	12978	14582	0	1109	1	0	2699	1739	2		1	135	0	0	135	4							1	2	5	2
2022	006912501	2	45	746	1540	518	-163	9407	150	12453	15071	17122	0	928	1	0	3146	2043	2		1	130	0	0	130	4							1	2	2	2
2022	006912501	4	24	779	1535	435	-171	9376	252	14458	15817	18050	0	1173	1	0	3306	2154	2		1	119	0	0	119	3							1	3	4	3
2022	006914101	2	45	523	1512	180	-210	9236	-72	8997	11071	12663	0	919	1	0	2288	1513	2		1	129	0	0	129	4							1	2	3	2
2022	006914101	4	12	428	1447	713	-147	9361	-160	7912	9368	11747	0	1319	1	0	2044	1413	1	2	1	153	0	0	153	4							1	1	6	1
2022	006914101	6	21	692	1553	793	-141	9486	158	12601	13804	15495	0	1210	1	0	2869	1848	2		1	144	0	0	144	4							1	3	3	3
2022	007000701	2	28	658	1480	42	-263	9041	143	12314	14130	16942	0	1126	1	0	3004	2030	2		1	132	0	0	132	4							1	2	3	2
2022	007002801	5	19	600	1609	3189	-47	9828	21	10317	11291	12095	0	1231	1	0	2318	1440	2		1	98	0	0	98	2							1	2	5	2
2022	007002802	2	34	583	1559	952	-131	9523	-18	9736	11570	12907	0	1047	1	0	2399	1539	2		1	116	0	0	116	3							1	2	5	2
2022	007003401	2	41	727	1521	258	-195	9291	146	12385	14974	17301	0	974	1	0	3143	2066	2		1	103	1	0	103	3							1	1	3	1
2022	007003401	3	18	323	1328	0	-518	8112	9998	99998	99998	99998	0	1242	1	0	1831	1379	2		1	120	0	0	120	4							1	2	4	2
2022	007003401	5	21	518	1537	467	-168	9389	-28	9594	10496	11957	0	1214	1	0	2193	1427	2		1	122	0	0	122	4							1	2	5	2
2022	007003901	2	34	715	1488	62	-250	9089	174	12887	15284	18128	0	1047	1	0	3229	2170	2		1	132	0	0	132	4							1	2	3	2
2022	007005201	2	41	938	1567	1200	-118	9572	288	15218	18488	20455	0	968	1	0	3820	2438	2		1	114	0	0	114	3							1	2	5	2
2022	007005201	4	17	504	1615	3825	-30	9887	-102	8614	9421	10047	0	1257	1	0	1932	1197	1	2	1	112	0	0	112	3							1	2	5	2
2022	007006401	2	25	9999	9999	9999	9999	99999	9999	99999	99999	99999	3	1160	6	99	9999	9999	2		2	999	9	3	999	9							2	2	3	2
2022	007009201	2	44	847	1622	4002	-25	9908	179	12987	15708	16668	0	934	1	0	3219	1985	2		1	143	0	0	143	4							1	2	5	2
2022	007010801	1	37	841	1589	2101	-81	9706	183	13072	16209	17597	0	1011	1	0	3331	2096	2		1	143	0	0	143	4							1	2	5	2
2022	007202001	1	40	813	1532	390	-176	9358	215	13687	16558	18946	0	981	1	0	3464	2261	2		1	131	0	0	131	4							1	2	2	2
2022	007204001	2	38	774	1590	2149	-79	9712	126	12018	14899	16165	0	1005	1	0	3062	1926	2		1	132	0	0	132	4							1	2	5	2
2022	007205101	3	30	632	1579	1651	-97	9645	23	10336	12330	13474	0	1105	1	0	2535	1605	2		1	130	0	0	130	4							1	2	5	2
2022	007205101	4	35	514	1520	248	-196	9285	-104	8592	10598	12256	0	1044	1	1	2225	1464	2		1	137	0	0	137	4							1	2	5	2
2022	007205101	6	23	384	1474	31	-273	9004	-186	7616	8275	10002	0	1180	1	0	1767	1199	2		1	130	0	0	130	4							1	1	5	1
2022	007205901	2	40	730	1504	128	-223	9187	162	12667	15484	17948	0	980	1	0	3227	2146	2		1	117	0	0	117	3							1	2	5	2
2022	007205901	3	22	656	1516	212	-203	9260	149	12426	13873	15762	0	1201	1	0	2854	1883	2		1	84	0	0	84	2							1	2	3	2
2022	007205901	4	18	701	1568	1234	-116	9578	157	12575	13805	15258	0	1243	1	0	2851	1818	2		1	108	0	0	108	3							1	2	1	2
2022	007208701	2	25	620	1460	15	-297	8918	117	11864	13469	16593	0	1161	1	0	2909	1992	2		1	133	0	0	133	4							1	1	6	1
2022	007210101	2	37	1185	1624	4132	-22	9920	394	17773	21928	23233	0	1011	1	0	4493	2767	2		1	131	0	0	131	4							1	2	5	2
2022	007210101	3	20	654	1545	613	-154	9438	125	12010	13146	14868	0	1222	1	0	2740	1773	2		1	116	0	0	116	3							1	3	3	3
2022	007303601	2	33	820	1497	94	-235	9144	261	14634	17439	20433	0	1063	1	0	3659	2444	2		1	119	0	0	119	3							1	3	5	3
2022	007305601	2	37	758	1507	146	-218	9205	172	12850	16066	18529	0	1013	1	0	3338	2215	2		1	131	1	0	131	4							1	2	5	2
2022	007305601	4	16	782	1617	4544	-11	9953	197	13338	14584	15532	0	1274	1	0	2991	1850	1	2	1	111	0	0	111	3							1	2	4	2
2022	007307501	2	47	611	1541	536	-161	9413	13	10188	12331	13997	0	897	1	0	2573	1670	2		1	124	0	0	124	4							1	1	1	1
2022	007307501	3	25	582	1563	1071	-124	9548	-3	9961	11510	12788	0	1166	1	0	2382	1524	2		1	146	0	0	146	4							1	3	5	3
2022	007308401	1	30	783	1636	4928	-2	9993	130	12083	14283	15016	0	1099	1	0	2925	1788	2		1	128	0	0	128	4							1	3	5	3
2022	007311801	4	36	770	1528	337	-183	9334	167	12761	15746	18081	0	1033	1	0	3298	2158	2		1	117	0	0	117	3							1	2	5	2
2022	007313301	1	46	9999	9999	9999	9999	99999	9999	99999	99999	99999	4	915	6	99	9999	9999	2		2	999	9	4	999	9							4	2	3	2
2022	007313301	3	24	9999	9999	9999	9999	99999	9999	99999	99999	99999	4	1168	6	99	9999	9999	2		2	999	9	4	999	9							4	2	5	2
2022	007313901	2	48	9999	9999	9999	9999	99999	9999	99999	99999	99999	4	883	6	99	9999	9999	2		2	999	9	4	999	9							4	2	5	2
2022	007313901	6	25	9999	9999	9999	9999	99999	9999	99999	99999	99999	4	1156	6	99	9999	9999	2		2	999	9	4	999	9							4	3	3	3
2022	007313901	9	23	9999	9999	9999	9999	99999	9999	99999	99999	99999	4	1191	6	99	9999	9999	2		2	999	9	4	999	9							4	2	5	2
2022	007314501	3	31	690	1554	818	-139	9493	101	11583	13752	15421	0	1089	1	0	2857	1839	2		1	139	0	0	139	4							1	2	5	2
2022	007314601	2	22	655	1596	2455	-69	9749	90	11405	12514	13527	0	1199	1	0	2571	1611	2		1	128	0	0	128	4							1	3	4	3
2022	007403701	2	48	545	1518	229	-200	9273	-49	9314	11520	13045	0	880	1	0	2365	1558	2		1	128	0	0	128	4							1	2	1	2
2022	007403701	5	23	782	1564	1102	-123	9554	234	14076	15453	17150	0	1187	1	0	3197	2044	2		1	127	0	0	127	4							1	2	5	2
2022	007405601	2	40	9999	9999	9999	9999	99999	9999	99999	99999	99999	4	977	6	99	9999	9999	2		2	999	9	4	999	9							4	3	5	3
2022	007405601	3	44	9999	9999	9999	9999	99999	9999	99999	99999	99999	4	935	6	99	9999	9999	2		2	999	9	4	999	9							4	3	5	3
2022	007405601	5	41	9999	9999	9999	9999	99999	9999	99999	99999	99999	4	973	6	99	9999	9999	2		2	999	9	4	999	9							4	2	5	2
2022	007405601	8	34	9999	9999	9999	9999	99999	9999	99999	99999	99999	4	1052	6	99	9999	9999	2		2	999	9	4	999	9							4	3	5	3
2022	007405601	9	29	9999	9999	9999	9999	99999	9999	99999	99999	99999	4	1113	6	99	9999	9999	2		2	999	9	4	999	9							4	2	5	2
2022	007406501	2	34	647	1448	8	-317	8845	136	12194	14153	17723	0	1051	1	0	3086	2131	2		1	114	0	0	114	3							1	3	5	3
2022	007406501	6	19	614	1588	2053	-82	9700	52	10788	11849	12872	0	1229	1	0	2435	1533	2		1	134	0	0	134	4							1	2	5	2
2022	007408201	3	41	589	1519	239	-198	9279	4	10056	12447	14071	0	972	1	0	2553	1681	2		1	139	0	0	139	4							1	1	5	1
2022	007408201	5	43	641	1567	1200	-118	9572	27	10400	12634	13978	0	942	1	0	2610	1666	2		1	84	0	0	84	2							1	2	5	2
2022	007408301	2	37	772	1561	1010	-128	9535	145	12354	15294	17027	0	1010	1	0	3168	2030	2		1	144	0	0	144	4							1	3	5	3
2022	007416401	4	29	9999	9999	9999	9999	99999	9999	99999	99999	99999	3	1106	6	99	9999	9999	2		2	999	9	3	999	9							7	2	5	2
2022	007416401	7	35	9999	9999	9999	9999	99999	9999	99999	99999	99999	3	1043	1	0	9999	9999	2		2	999	9	3	999	9							1	2	5	2
2022	007416401	9	15	9999	9999	9999	9999	99999	9999	99999	99999	99999	3	1277	1	0	9999	9999	1	7	2	999	9	3	999	9							1	2	3	2
2022	007504801	4	35	9999	9999	9999	9999	99999	9999	99999	99999	99999	4	1041	1	0	9999	9999	2		2	999	9	4	999	9							1	3	1	3
2022	007506001	1	29	739	1639	5129	3	10012	108	11701	13429	14094	0	1110	1	0	2751	1678	2		1	131	0	0	131	4							1	3	5	3
2022	007506701	3	34	655	1418	1	-367	8662	168	12775	14584	19019	0	1057	1	0	3258	2297	2		1	139	0	0	139	4							1	2	5	2
2022	007506701	7	20	664	1576	1529	-102	9627	114	11803	12987	14237	0	1226	1	0	2673	1696	2		1	121	0	0	121	4							1	2	5	2
2022	007511101	3	25	914	1628	4395	-15	9945	261	14633	16839	17788	0	1161	1	0	3449	2118	2		1	135	0	0	135	4							1	3	4	3
2022	007512801	3	42	715	1604	2896	-55	9798	75	11165	13531	14548	0	961	1	0	2779	1733	2		1	135	0	0	135	4							1	3	5	3
2022	007514001	2	15	532	1516	642	-152	9367	6	10085	11251	12782	0	1288	1	0	2315	1527	1	1	1	143	0	0	143	4							1	2	2	2
2022	007600701	2	38	548	1551	745	-144	9474	-83	8862	10951	12317	0	1007	1	0	2278	1469	2		1	134	0	0	134	4							1	3	5	3
2022	007600701	3	15	556	1628	5423	11	10044	-44	9379	10243	10821	0	1282	1	0	2098	1289	1	2	1	75	0	0	75	2							1	2	3	2
2022	007601601	4	26	749	1608	3129	-49	9822	138	12236	14111	15127	0	1152	1	0	2897	1801	2		1	122	0	0	122	4							1	2	3	2
2022	007602601	3	23	492	1494	82	-240	9126	-32	9546	10481	12331	0	1189	1	0	2204	1475	2		1	130	0	0	130	4							1	3	3	3
2022	007604901	4	18	759	1551	745	-144	9474	224	13860	15167	17060	0	1247	1	0	3155	2034	2		1	131	0	0	131	4							1	3	1	3
2022	007604901	5	33	9999	9999	9999	9999	99999	9999	99999	99999	99999	3	1068	6	99	9999	9999	2		2	999	9	3	999	9							2	3	5	3
2022	007606201	1	44	668	1592	2249	-76	9725	37	10560	12826	13899	0	928	1	0	2636	1656	2		1	125	0	0	125	4							1	2	5	2
2022	007609201	2	28	9999	9999	9999	9999	99999	9999	99999	99999	99999	4	1127	6	99	9999	9999	2		2	999	9	4	999	9							4	2	4	2
2022	007610401	2	33	838	1472	28	-277	8992	295	15374	18079	21913	0	1068	1	0	3867	2627	2		1	133	0	0	133	4							1	3	3	3
2022	007610601	2	30	895	1552	769	-143	9480	280	15056	17869	20079	0	1100	1	0	3716	2394	2		1	142	0	0	142	4							1	1	6	1
2022	007701901	2	32	807	1449	8	-315	8851	286	15192	17643	22063	0	1075	1	0	3844	2653	2		1	133	0	0	133	4							1	2	5	2
2022	007703001	2	22	556	1533	405	-175	9364	23	10341	11312	12932	0	1190	1	0	2366	1543	2		1	124	0	0	124	4							1	3	5	3
2022	007703001	4	25	819	1576	1529	-102	9627	222	13828	16019	17560	0	1155	1	0	3297	2092	2		1	116	0	0	116	3							1	2	5	2
2022	007704501	1	43	836	1537	467	-168	9389	230	14000	16940	19297	0	946	1	0	3539	2302	2		1	124	0	0	124	4							1	1	6	1
2022	007704501	3	14	789	1604	5023	1	10002	143	12321	14932	16053	0	1297	1	0	3067	1912	1	1	1	111	0	0	111	3							1	1	6	1
2022	007704501	4	26	714	1534	420	-173	9370	158	12600	14512	16575	0	1147	1	0	3034	1978	2		1	130	0	0	130	4							1	2	5	2
2022	007707501	2	28	9999	9999	9999	9999	99999	9999	99999	99999	99999	3	1124	6	99	9999	9999	2		2	999	9	3	999	9							2	2	2	2
2022	007707701	1	47	666	1479	40	-265	9034	118	11878	14310	17181	0	897	1	0	3045	2059	2		1	137	0	0	137	4							1	1	3	1
2022	007707701	4	17	584	1513	204	-205	9248	72	11107	12359	14112	0	1251	1	0	2551	1686	1	1	1	109	1	0	109	3							1	2	4	2
2022	007708001	3	23	637	1599	2616	-64	9767	69	11058	12125	13082	0	1181	1	0	2491	1558	2		1	135	0	0	135	4							1	3	4	3
2022	007708601	3	26	718	1575	1490	-104	9621	133	12135	14055	15423	0	1144	1	0	2894	1838	2		1	122	0	0	122	4							1	3	5	3
2022	007709801	2	39	857	1478	38	-267	9028	278	14998	18425	22151	0	991	1	0	3923	2654	2		1	114	0	0	114	3							1	2	4	2
2022	007711101	1	46	596	1444	6	-324	8821	69	11055	13068	16453	0	904	1	0	2858	1979	2		1	126	0	0	126	4							1	2	3	2
2022	007711101	3	17	449	1513	278	-191	9269	-108	8539	9502	10850	0	1258	1	0	1961	1296	1	1	1	102	0	0	102	3							1	2	4	2
2022	007711101	5	24	426	1482	47	-260	9053	-121	8375	9138	10926	0	1172	1	0	1940	1309	2		1	103	0	0	103	3							1	3	1	3
2022	007711501	1	44	9999	9999	9999	9999	99999	9999	99999	99999	99999	6	933	6	99	9999	9999	2		2	999	9	6	999	9							7	2	5	2
2022	007711501	3	21	9999	9999	9999	9999	99999	9999	99999	99999	99999	6	1204	6	99	9999	9999	2		2	999	9	6	999	9							7	2	3	2
2022	007802301	1	37	696	1570	1303	-112	9590	67	11033	13683	15092	0	1024	1	0	2824	1798	2		1	134	0	0	114	3							1	2	2	2
2022	007803401	2	47	725	1588	2053	-82	9700	96	11509	13991	15198	0	899	1	0	2875	1810	2		1	159	0	0	139	4							1	1	6	1
2022	007803401	3	12	430	1450	889	-135	9410	-160	7922	9395	11733	0	1319	1	0	2045	1410	1	2	1	155	0	0	135	4							1	1	6	1
2022	007804601	2	29	854	1476	35	-270	9016	324	16053	18381	22159	0	1115	1	0	3920	2656	2		1	151	0	0	131	4							1	2	3	2
2022	007812701	4	20	572	1547	655	-151	9450	32	10482	11474	12955	0	1221	1	0	2390	1545	2		1	157	0	0	137	4							1	3	2	3
2022	007812701	5	18	489	1514	195	-206	9248	-50	9290	10346	11794	0	1250	1	0	2133	1409	2		1	157	0	0	137	4							1	2	5	2
2022	007813201	2	23	714	1553	793	-141	9486	180	13001	14243	15988	0	1187	1	0	2960	1906	2		1	146	0	0	126	4							1	3	3	3
2022	007813501	2	38	711	1536	450	-169	9383	107	11683	14422	16443	0	1011	1	0	3014	1962	2		1	142	0	0	122	4							1	2	3	2
2022	007813601	2	41	760	1541	536	-161	9413	162	12673	15338	17410	0	971	1	0	3200	2077	2		1	165	0	0	145	4							1	2	5	2
2022	007816901	2	21	645	1520	248	-196	9285	134	12165	13299	15379	0	1216	1	0	2792	1837	2		1	135	0	0	115	3							1	3	1	3
2022	008002301	2	26	585	1483	49	-258	9059	60	10912	12541	14976	0	1147	1	0	2660	1794	2		1	143	0	0	120	4							1	2	5	2
2022	008004101	3	25	9999	9999	9999	9999	99999	9999	99999	99999	99999	6	1159	6	99	9999	9999	2		2	999	9	6	999	9							6	2	5	2
2022	008004601	2	30	698	1596	2455	-69	9749	79	11217	13336	14415	0	1106	1	0	2740	1717	2		1	160	0	0	137	4							1	3	5	3
2022	008006401	2	42	547	1443	6	-325	8814	11	10158	12001	15130	0	963	1	0	2627	1820	2		1	157	0	0	134	4							1	2	1	2
2022	008006401	3	13	452	1466	210	-203	9152	-138	8179	9785	11957	0	1301	1	0	2103	1435	1	2	1	157	0	0	134	4							1	2	1	2
2022	008007601	1	37	811	1547	655	-151	9450	189	13171	16269	18368	0	1015	1	0	3389	2191	2		1	145	0	0	122	4							1	2	1	2
2022	008007601	3	21	733	1518	229	-200	9273	223	13855	15494	17544	0	1206	1	0	3181	2096	2		1	150	0	0	127	4							1	2	4	2
2022	008012401	2	30	541	1426	2	-354	8711	30	10455	11988	15466	0	1099	1	0	2660	1866	2		1	160	0	0	137	4							1	1	4	1
2022	008013201	2	28	603	1445	6	-322	8827	110	11736	13214	16614	0	1126	1	0	2888	1999	2		1	169	0	0	146	4							1	2	5	2
2022	008500701	2	25	521	1512	180	-210	9236	-41	9414	11029	12614	0	1167	1	0	2279	1507	2		1	138	0	0	138	4							1	3	3	3
2022	008502401	2	28	530	1482	47	-260	9053	-7	9897	11369	13594	0	1132	1	0	2413	1628	2		1	122	0	0	122	4							1	2	5	2
2022	008506301	1	35	558	1514	195	-206	9248	-43	9388	11806	13458	0	1045	1	0	2434	1608	2		1	130	0	0	130	4							1	2	5	2
2022	008506301	2	12	443	1379	125	-224	9008	-97	8685	10097	13878	0	1323	1	0	2330	1689	1	1	1	129	0	0	129	4							1	1	6	1
2022	008507301	2	25	586	1457	13	-302	8900	81	11252	12752	15774	0	1160	1	0	2760	1895	2		1	125	0	0	125	4							1	3	5	3
2022	008507501	2	35	571	1516	212	-203	9260	-29	9586	12075	13719	0	1045	1	0	2484	1639	2		1	127	0	0	127	4							1	3	2	3
2022	008508401	1	26	615	1496	90	-237	9138	84	11308	13087	15355	0	1155	1	0	2748	1837	2		1	131	0	0	131	4							1	2	5	2
2022	008510201	1	29	574	1477	36	-268	9022	51	10778	12348	14865	0	1116	1	0	2631	1781	2		1	141	0	0	141	4							1	2	3	2
2022	008512001	1	29	892	1636	4928	-2	9993	239	14166	16271	17106	0	1121	1	0	3333	2037	2		1	146	0	0	146	4							1	3	5	3
2022	008700602	1	38	686	1407	1	-386	8595	180	13014	15374	20350	0	1008	1	0	3465	2463	2		1	133	0	0	133	4							1	2	5	2
2022	008700602	3	18	763	1491	72	-245	9108	271	14864	16283	19234	0	1251	1	0	3432	2302	2		1	129	0	0	129	4							1	2	5	2
2022	008700602	4	13	649	1485	887	-135	9429	165	12727	13897	16550	0	1310	1	0	2943	1982	1	1	1	113	0	0	113	3							1	2	1	2
2022	008700603	1	35	832	1457	13	-302	8900	273	14906	18105	22396	0	1036	1	0	3919	2690	2		1	129	0	0	129	4							1	2	5	2
2022	008700604	2	27	815	1558	924	-133	9517	231	14022	16188	18078	0	1137	1	0	3358	2155	2		1	131	0	0	131	4							1	2	5	2
2022	008702601	2	34	659	1484	51	-257	9065	121	11930	14119	16838	0	1058	1	0	2992	2016	2		1	130	0	0	130	4							1	1	6	1
2022	008705801	3	26	587	1544	593	-156	9431	17	10249	11811	13370	0	1145	1	0	2462	1595	2		1	116	0	0	116	3							1	2	5	2
2022	008705801	5	36	666	1484	51	-257	9065	100	11578	14269	17016	0	1033	1	0	3024	2038	2		1	128	0	0	128	4							1	2	3	2
2022	008705801	7	29	533	1530	363	-180	9346	-39	9446	10878	12468	0	1118	1	0	2277	1488	2		1	134	0	0	134	4							1	1	6	1
2022	008707401	3	35	648	1500	108	-230	9163	70	11069	13758	16055	0	1040	1	0	2880	1920	2		1	138	0	0	138	4							1	2	1	2
2022	008707401	7	30	536	1428	2	-351	8723	23	10335	11864	15264	0	1105	1	0	2629	1841	2		1	133	0	0	133	4							1	1	4	1
2022	008707401	9	13	457	1412	47	-259	8910	-74	8976	10212	13425	0	1307	1	0	2292	1623	1	7	1	136	0	0	136	4							1	2	1	2
2022	008707401	12	21	726	1486	57	-253	9077	241	14210	15537	18478	0	1206	1	0	3288	2212	2		1	142	0	0	142	4							1	2	2	2
2022	008710201	1	43	658	1436	4	-337	8772	143	12316	14496	18449	0	942	1	0	3191	2222	2		1	136	0	0	136	4							1	0		0
2022	008710201	2	20	576	1462	17	-294	8931	100	11579	12498	15356	0	1221	1	0	2695	1843	2		1	118	0	0	118	3							1	2	5	2
2022	008710801	2	30	505	1457	13	-302	8900	-41	9421	10989	13594	0	1103	1	0	2379	1633	2		1	109	0	0	109	3							1	2	5	2
2022	008715001	2	38	712	1422	2	-361	8686	194	13274	15815	20514	0	1009	1	0	3521	2476	2		1	139	0	0	139	4							1	2	1	2
2022	008716201	2	27	552	1451	9	-312	8863	44	10671	12054	15033	0	1141	1	0	2622	1807	2		1	140	0	0	140	4							1	1	5	1
2022	008801001	2	42	948	1634	4794	-5	9981	248	14361	17337	18247	0	966	1	0	3551	2173	2		1	137	0	0	137	4							1	2	5	2
2022	008801701	3	22	520	1515	203	-205	9254	-10	9861	10999	12518	0	1197	1	0	2266	1495	2		1	137	0	0	137	4							1	2	5	2
2022	008803601	3	29	532	1464	19	-290	8943	9	10135	11530	14128	0	1119	1	0	2482	1695	2		1	145	0	0	145	4							1	2	3	2
2022	008805301	2	37	648	1470	25	-280	8979	92	11442	13996	17010	0	1021	1	0	2999	2040	2		1	143	0	0	143	4							1	1	1	1
2022	008805301	3	12	426	1465	1469	-105	9538	-191	7564	9227	11291	0	1322	1	0	1985	1355	1	2	1	128	0	0	128	4							1	1	6	1
2022	008806001	2	43	647	1455	11	-305	8888	116	11853	14096	17484	0	954	1	0	3056	2100	2		1	146	0	0	146	4							1	2	3	2
2022	008806001	3	19	565	1537	467	-168	9389	32	10472	11449	13042	0	1241	1	0	2392	1556	2		1	129	0	0	129	4							1	2	5	2
2022	008806501	2	39	675	1566	1167	-119	9566	49	10745	13315	14748	0	1002	1	0	2752	1758	2		1	142	0	0	142	4							1	2	2	2
2022	008806501	3	18	651	1551	745	-144	9474	118	11888	13009	14633	0	1249	1	0	2706	1745	2		1	144	0	0	144	4							1	2	5	2
2022	008809601	2	28	597	1533	405	-175	9364	36	10547	12146	13886	0	1127	1	0	2540	1657	2		1	119	0	0	119	3							1	3	5	3
2022	009102201	6	28	735	1603	2839	-57	9792	129	12069	13926	14983	0	1132	1	0	2860	1784	2		1	157	0	0	147	4							1	2	3	2
2022	009102201	9	26	537	1477	36	-268	9022	6	10083	11552	13907	0	1147	1	0	2462	1667	2		1	139	0	0	129	4							1	2	5	2
2022	009103601	1	37	629	1492	75	-243	9114	55	10839	13415	15825	0	1018	1	0	2826	1894	2		1	140	0	0	130	4							1	1	6	1
2022	009108201	2	24	684	1505	134	-221	9193	186	13112	14504	16784	0	1171	1	0	3020	2007	2		1	147	0	0	137	4							1	2	3	2
2022	009108501	1	37	589	1600	2671	-62	9774	-68	9052	11198	12074	0	1022	1	0	2301	1438	2		1	126	0	0	116	3							1	3	5	3
2022	009110701	2	19	528	1548	676	-149	9456	-23	9673	10581	11936	0	1238	1	0	2203	1423	2		1	124	0	0	114	3							1	1	6	1
2022	009112301	2	43	9999	9999	9999	9999	99999	9999	99999	99999	99999	3	950	6	99	9999	9999	2		2	999	9	3	999	9							4	2	3	2
2022	009200401	2	20	811	1562	1040	-126	9541	260	14628	16053	17853	0	1220	1	0	3324	2128	2		1	110	0	0	110	3							1	2	5	2
2022	009200601	2	36	651	1456	12	-304	8894	106	11676	14175	17558	0	1029	1	0	3071	2109	2		1	131	0	0	131	4							1	0		0
2022	009204901	2	32	499	1401	0	-396	8558	-5	9927	11224	14976	0	1074	1	0	2542	1815	2		1	126	0	0	126	4							1	1	6	1
2022	009205501	2	33	647	1587	2005	-84	9694	33	10494	12501	13589	0	1063	1	0	2569	1619	2		1	143	0	0	143	4							1	2	3	2
2022	009207301	1	40	823	1452	10	-310	8869	283	15128	17962	22370	0	983	1	0	3904	2688	2		1	110	0	0	110	3							1	2	5	2
2022	009207301	3	17	614	1512	234	-199	9253	107	11690	12997	14866	0	1258	1	0	2686	1776	1	1	1	118	0	0	118	3							1	2	5	2
2022	009207801	2	26	629	1496	90	-237	9138	100	11566	13385	15704	0	1156	1	0	2811	1879	2		1	145	0	0	145	4							1	2	5	2
2022	009208101	2	40	527	1521	258	-195	9291	-74	8978	10855	12542	0	982	1	0	2278	1498	2		1	137	0	0	137	4							1	2	5	2
2022	009301601	1	42	787	1600	2671	-62	9774	144	12340	14962	16132	0	954	1	0	3074	1921	2		1	123	0	0	123	4							1	2	5	2
2022	009301901	2	27	622	1543	573	-158	9425	57	10872	12528	14195	0	1138	1	0	2613	1693	2		1	99	0	0	99	2							1	2	5	2
2022	009301901	5	46	727	1494	82	-240	9126	167	12753	15488	18221	0	912	1	0	3257	2180	2		1	124	0	0	124	4							1	1	6	1
2022	009302201	2	38	671	1525	301	-188	9315	75	11156	13764	15847	0	1001	1	0	2885	1892	2		1	139	0	0	139	4							1	3	5	3
2022	009302201	3	16	562	1560	1451	-106	9580	11	10166	11143	12419	0	1267	1	0	2309	1480	1	2	1	126	0	0	126	4							1	2	5	2
2022	009302301	2	33	619	1504	128	-223	9187	63	10963	13129	15219	0	1070	1	0	2736	1819	2		1	130	0	0	130	4							1	2	5	2
2022	009304401	2	27	735	1542	554	-159	9419	172	12861	14819	16805	0	1139	1	0	3091	2005	2		1	103	0	0	103	3							1	2	1	2
2022	009305901	2	28	625	1571	1339	-111	9596	40	10607	12277	13527	0	1130	1	0	2532	1612	2		1	121	0	0	121	4							1	3	5	3
2022	009308801	4	22	559	1550	721	-146	9468	14	10211	11180	12588	0	1198	1	0	2327	1501	2		1	117	0	0	117	3							1	2	3	2
2022	009310701	2	32	9999	9999	9999	9999	99999	9999	99999	99999	99999	4	1083	6	99	9999	9999	2		2	999	9	4	999	9							4	3	2	3
2022	009311601	4	16	9999	9999	9999	9999	99999	9999	99999	99999	99999	3	1275	6	99	9999	9999	1	1	2	999	9	3	999	9							2	2	4	2
2022	009400701	2	41	628	1490	68	-247	9102	69	11065	13409	15861	0	972	1	0	2829	1898	2		1	125	0	0	125	4							1	2	4	2
2022	009400901	2	41	641	1531	376	-178	9352	53	10803	13068	14966	0	966	1	0	2735	1786	2		1	115	0	0	115	3							1	1	3	1
2022	009400901	3	14	474	1528	1019	-127	9470	-152	8014	9693	11130	0	1294	1	0	2030	1329	1	2	1	122	0	0	122	4							1	2	2	2
2022	009403201	2	35	765	1497	94	-235	9144	185	13111	16270	19063	0	1048	1	0	3414	2280	2		1	121	0	0	121	4							1	2	2	2
2022	009403201	4	14	406	1418	19	-289	8795	-188	7604	9040	11789	0	1295	1	0	2019	1424	1	2	1	145	0	0	145	4							1	2	2	2
2022	009404901	2	29	535	1467	22	-285	8961	11	10158	11575	14126	0	1112	1	0	2486	1695	2		1	124	0	0	124	4							1	1	4	1
2022	009404901	3	27	519	1472	28	-277	8992	-14	9799	11197	13571	0	1137	1	0	2395	1627	2		1	122	0	0	122	4							1	1	6	1
2022	009405101	1	46	629	1464	19	-290	8943	90	11407	13632	16704	0	913	1	0	2935	2005	2		1	124	0	0	124	4							1	1	6	1
2022	009406301	1	49	677	1439	4	-332	8790	160	12629	14888	18871	0	871	1	0	3269	2272	2		1	137	0	0	137	4							1	2	2	2
2022	009407101	3	29	725	1664	6742	45	10164	78	11198	12748	13210	0	1115	1	0	2618	1574	2		1	136	0	0	136	4							1	2	5	2
2022	009602801	2	31	534	1492	75	-243	9114	-29	9583	11389	13435	0	1084	1	0	2399	1608	2		1	119	0	0	119	3							1	2	3	2
2022	009602901	2	29	746	1497	94	-235	9144	216	13702	15866	18589	0	1114	1	0	3329	2224	2		1	139	0	0	139	4							1	1	6	1
2022	009603101	2	32	948	1507	146	-218	9205	353	16735	20093	23174	0	1074	1	0	4174	2770	2		1	127	0	0	127	4							1	2	5	2
2022	009608101	2	20	734	1577	1569	-101	9633	181	13034	14344	15708	0	1221	1	0	2951	1872	2		1	133	0	0	133	4							1	2	4	2
2022	009608201	2	28	913	1560	981	-129	9529	308	15675	18103	20175	0	1129	1	0	3752	2405	2		1	140	0	0	140	4							1	2	5	2
2022	009608301	1	22	633	1593	2299	-74	9731	69	11056	12139	13146	0	1194	1	0	2494	1566	2		1	152	0	0	152	4							1	2	5	2
2022	009608401	2	33	673	1562	1040	-126	9541	78	11203	13321	14815	0	1067	1	0	2758	1766	2		1	126	0	0	126	4							1	2	5	2
2022	009608401	5	12	579	1467	950	-131	9435	45	10682	12527	15287	0	1314	1	0	2690	1834	1	2	1	129	0	0	129	4							1	1	6	1
2022	009614501	1	35	550	1472	28	-277	8992	-22	9690	11865	14382	0	1044	1	0	2538	1724	2		1	124	0	0	124	4							1	2	3	2
2022	009614601	3	38	699	1563	1071	-124	9548	75	11162	13824	15359	0	1000	1	0	2861	1831	2		1	133	0	0	133	4							1	2	5	2
2022	009614701	2	34	528	1551	745	-144	9474	-80	8892	10551	11868	0	1054	1	0	2195	1415	2		1	153	0	0	153	4							1	2	1	2
2022	009614801	1	41	568	1498	98	-233	9150	-5	9921	12073	14127	0	973	1	0	2531	1690	2		1	125	0	0	125	4							1	2	5	2
2022	009802001	2	38	652	1501	113	-228	9169	73	11125	13839	16123	0	1000	1	0	2894	1928	2		1	151	0	0	138	4							1	1	2	1
2022	009802101	2	38	851	1540	518	-163	9407	227	13924	17192	19532	0	1005	1	0	3588	2330	2		1	134	0	0	121	4							1	1	4	1
2022	009802101	3	16	600	1487	172	-212	9144	110	11740	12833	15242	0	1269	1	0	2713	1825	1	2	1	127	0	0	114	3							1	2	4	2
2022	009802401	2	36	653	1598	2562	-66	9761	4	10056	12445	13436	0	1031	1	0	2557	1600	2		1	136	0	0	123	4							1	2	5	2
2022	009802501	2	24	656	1510	166	-213	9224	153	12507	13893	15944	0	1175	1	0	2877	1905	2		1	146	0	0	133	4							1	1	6	1
2022	009805101	3	27	580	1539	500	-164	9401	12	10181	11729	13337	0	1138	1	0	2449	1591	2		1	162	0	0	149	4							1	2	3	2
2022	009805101	6	22	635	1565	1134	-121	9560	91	11418	12537	13900	0	1201	1	0	2593	1657	2		1	135	0	0	122	4							1	2	5	2
2022	009805201	2	40	654	1489	65	-248	9095	98	11536	13972	16550	0	974	1	0	2950	1981	2		1	140	0	0	127	4							1	1	5	1
2022	009805801	4	28	573	1493	78	-242	9120	38	10571	12214	14389	0	1118	1	0	2571	1722	2		1	156	0	0	143	4							1	3	5	3
2022	009810001	2	40	668	1535	435	-171	9376	78	11210	13563	15478	0	979	1	0	2835	1847	2		1	139	0	0	126	4							1	2	5	2
2022	009810201	2	34	9999	9999	9999	9999	99999	9999	99999	99999	99999	3	1057	6	99	9999	9999	2		2	999	9	3	999	9							2	2	2	2
2022	009810201	3	14	9999	9999	9999	9999	99999	9999	99999	99999	99999	3	1293	6	99	9999	9999	1	2	2	999	9	3	999	9							2	2	1	2
2022	009810301	2	38	747	1461	16	-295	8924	196	13323	16218	19953	0	1001	1	0	3500	2395	2		1	139	0	0	126	4							1	1	5	1
2022	009810301	3	25	730	1568	1234	-116	9578	149	12428	14376	15889	0	1157	1	0	2969	1894	2		1	161	0	0	148	4							1	2	3	2
2022	009901801	2	32	666	1601	2726	-60	9780	43	10648	12647	13627	0	1075	1	0	2598	1623	2		1	112	0	0	93	2							1	3	5	3
2022	009902701	2	37	591	1594	2350	-72	9737	-62	9139	11320	12251	0	1016	1	0	2326	1459	2		1	141	0	0	122	4							1	3	5	3
2022	009903101	2	44	732	1544	593	-156	9431	134	12167	14728	16673	0	931	1	0	3071	1989	2		1	108	0	0	89	2							1	2	5	2
2022	009903101	4	24	767	1542	554	-159	9419	237	14130	15464	17537	0	1177	1	0	3226	2092	2		1	142	0	0	123	4							1	3	6	3
2022	009903601	2	35	699	1549	699	-148	9462	85	11328	13994	15771	0	1046	1	0	2913	1881	2		1	153	0	0	134	4							1	1	6	1
2022	009904301	2	33	722	1536	450	-169	9383	145	12354	14645	16697	0	1069	1	0	3060	1992	2		1	152	0	0	133	4							1	2	5	2
2022	009906201	2	35	513	1449	8	-315	8851	-52	9274	11216	14025	0	1038	1	0	2443	1686	2		1	156	0	0	137	4							1	2	3	2
2022	009906401	2	36	809	1533	405	-175	9364	197	13336	16460	18817	0	1035	1	0	3442	2246	2		1	137	0	0	118	3							1	2	3	2
2022	009906801	2	30	689	1572	1376	-109	9602	87	11350	13522	14884	0	1107	1	0	2788	1774	2		1	147	0	0	128	4							1	2	5	2
2022	009907801	2	44	771	1449	8	-315	8851	241	14220	16856	21079	0	933	1	0	3672	2534	2		1	143	0	0	124	4							1	2	3	2
2022	009907801	3	17	630	1558	1136	-121	9541	91	11420	12513	13974	0	1261	1	0	2595	1666	1	2	1	147	0	0	128	4							1	2	5	2
2022	009908801	2	42	558	1488	62	-250	9089	-10	9854	11928	14148	0	963	1	0	2520	1694	2		1	154	0	0	135	4							1	2	5	2
2022	009908801	3	24	520	1454	11	-307	8882	36	10547	11336	14079	0	1179	1	0	2460	1692	2		1	153	0	0	134	4							1	2	3	2
2022	009908801	4	16	528	1444	20	-288	8865	55	10840	11577	14576	0	1268	1	0	2532	1754	1	2	1	150	0	0	131	4							1	2	4	2
2022	009909401	1	28	457	1458	13	-300	8906	-90	8765	9939	12278	0	1123	1	0	2150	1474	2		1	133	0	0	114	3							1	2	5	2
2022	009909801	2	31	696	1557	897	-134	9511	104	11647	13836	15467	0	1091	1	0	2871	1844	2		1	147	0	0	128	4							1	1	6	1
2022	009910501	1	47	684	1494	82	-240	9126	125	11999	14572	17143	0	905	1	0	3064	2051	2		1	142	0	0	123	4							1	2	5	2
2022	010000601	2	36	734	1625	4198	-20	9926	65	10998	13567	14364	0	1028	1	0	2780	1711	2		1	143	0	0	123	4							1	2	5	2
2022	010000701	2	34	716	1539	500	-164	9401	137	12212	14479	16464	0	1053	1	0	3023	1964	2		1	150	0	0	130	4							1	2	3	2
2022	010000801	1	39	640	1538	483	-166	9395	33	10494	12955	14745	0	989	1	0	2706	1759	2		1	131	0	0	111	3							1	2	5	2
2022	010000901	2	41	660	1534	420	-173	9370	71	11088	13415	15322	0	972	1	0	2805	1828	2		1	154	0	0	134	4							1	1	5	1
2022	010001001	2	48	783	1545	613	-154	9438	180	13001	15739	17801	0	882	1	0	3280	2123	2		1	140	0	0	120	4							1	2	1	2
2022	010001001	3	15	508	1569	2184	-78	9677	-64	9103	9995	11036	0	1281	1	0	2064	1315	1	2	1	148	0	0	128	4							1	2	3	2
2022	010002101	2	21	9999	9999	9999	9999	99999	9999	99999	99999	99999	3	1209	6	99	9999	9999	2		2	999	9	3	999	9							2	2	3	2
2022	010002201	2	31	615	1545	613	-154	9438	28	10423	12362	13982	0	1087	1	0	2576	1668	2		1	160	0	0	140	4							1	2	5	2
2022	010002201	3	14	558	1546	1874	-89	9630	-39	9447	11205	12662	0	1298	1	0	2335	1510	1	2	1	137	0	0	117	3							1	2	2	2
2022	010002301	3	24	547	1528	337	-183	9334	15	10229	11186	12845	0	1179	1	0	2343	1533	2		1	140	0	0	120	4							1	2	1	2
2022	010002701	3	33	531	1463	18	-292	8937	-11	9840	11515	14129	0	1064	1	0	2481	1696	2		1	125	0	0	105	3							1	2	5	2
2022	010002901	4	22	514	1549	699	-148	9462	-42	9399	10290	11597	0	1197	1	0	2142	1383	2		1	154	0	0	134	4							1	2	5	2
2022	010004701	2	41	562	1452	10	-310	8869	22	10330	12265	15276	0	966	1	0	2666	1836	2		1	147	0	0	127	4							1	1	3	1
2022	010004701	4	14	480	1514	716	-146	9390	-133	8239	10156	11577	0	1293	1	0	2094	1383	1	2	1	144	0	0	124	4							1	2	2	2
2022	010005701	2	44	433	1458	13	-300	8906	-161	7906	9417	11633	0	935	1	0	2037	1397	2		1	127	0	0	107	3							1	1	4	1
2022	010005701	3	15	490	1468	116	-227	9057	-14	9792	10595	12912	0	1283	1	0	2274	1549	1	2	1	148	0	0	128	4							1	2	3	2
2022	010005901	2	45	799	1536	450	-169	9383	200	13394	16207	18478	0	921	1	0	3387	2205	2		1	132	0	0	112	3							1	1	6	1
2022	010101601	2	22	9999	9999	9999	9999	99999	9999	99999	99999	99999	6	1196	6	99	9999	9999	2		2	999	9	6	999	9							6	1	3	1
2022	010101701	1	40	547	1535	435	-171	9376	-59	9180	11107	12674	0	980	1	0	2322	1512	2		1	151	0	0	130	4							1	1	2	1
2022	010101701	2	18	528	1612	3371	-42	9847	-68	9052	9902	10584	0	1251	1	0	2032	1260	2		1	173	0	0	152	4							1	2	5	2
2022	010101801	2	33	560	1468	23	-284	8967	22	10320	12109	14757	0	1062	1	0	2599	1770	2		1	125	0	0	104	3							1	1	5	1
2022	010101801	3	14	500	1530	1001	-128	9466	-102	8610	10204	11696	0	1289	1	0	2136	1396	1	2	1	160	0	0	139	4							1	2	3	2
2022	010103401	4	20	545	1523	279	-191	9303	17	10246	11202	12920	0	1227	1	0	2350	1543	2		1	148	0	0	127	4							1	2	3	2
2022	010103501	1	34	351	1363	0	-460	8326	9998	99998	99998	99998	0	1052	1	0	1889	1386	2		1	142	0	0	121	4							1	2	5	2
2022	010103601	3	35	656	1544	593	-156	9431	46	10688	13199	14942	0	1047	1	0	2752	1782	2		1	152	0	0	131	4							1	2	2	2
2022	010103601	4	16	591	1534	881	-135	9445	65	10989	12012	13720	0	1275	1	0	2512	1637	1	3	1	145	0	0	124	4							1	2	4	2
2022	010105501	2	48	504	1573	1413	-107	9609	-142	8126	9883	10867	0	889	1	0	2037	1295	2		1	146	0	0	125	4							1	1	4	1
2022	010105601	2	34	635	1429	2	-349	8729	138	12229	14047	18048	0	1058	1	0	3110	2176	2		1	144	0	0	123	4							1	1	2	1
2022	010105601	3	14	521	1473	206	-204	9150	-32	9548	11233	13597	0	1295	1	0	2401	1630	1	2	1	155	0	0	134	4							1	2	1	2
2022	010105601	4	12	390	1452	625	-153	9338	-214	7317	8512	10601	0	1315	1	0	1850	1274	1	2	1	135	0	0	114	3							1	1	6	1
2022	010105801	2	19	652	1456	12	-304	8894	190	13205	14197	17585	0	1239	1	0	3076	2112	2		1	148	0	0	127	4							1	2	4	2
2022	010108501	2	38	778	1517	220	-201	9267	182	13047	16449	18657	0	1003	1	0	3381	2229	2		1	128	1	0	107	3							1	2	5	2
2022	010108501	3	13	530	1546	2527	-67	9721	-102	8617	10643	12026	0	1305	1	0	2217	1434	1	1	1	150	0	0	129	4							1	1	6	1
2022	010108601	2	38	569	1486	57	-253	9077	-9	9870	12177	14482	0	1004	1	0	2577	1734	2		1	151	0	0	130	4							1	2	5	2
2022	010108601	4	15	639	1624	5048	1	10005	54	10822	11825	12528	0	1277	1	0	2423	1492	1	2	1	162	0	0	141	4							1	2	4	2
2022	010303601	2	41	714	1483	49	-258	9059	162	12678	15307	18278	0	968	1	0	3247	2189	2		1	132	0	0	110	3							1	1	6	1
2022	010303601	3	18	525	1558	947	-131	9520	-34	9517	10428	11645	0	1252	1	0	2163	1388	2		1	134	0	0	112	3							1	2	1	2
2022	010303601	4	13	518	1541	2293	-74	9690	-31	9560	10454	11866	0	1305	1	0	2181	1416	1	2	1	143	0	0	121	4							1	2	1	2
2022	010303901	2	40	590	1486	57	-253	9077	30	10442	12627	15017	0	976	1	0	2672	1798	2		1	158	0	0	136	4							1	1	4	1
2022	010304201	2	36	564	1489	65	-248	9095	-17	9751	12050	14272	0	1034	1	0	2544	1708	2		1	166	0	0	144	4							1	1	6	1
2022	010304201	3	17	600	1544	759	-143	9456	68	11038	12072	13667	0	1259	1	0	2517	1630	1	2	1	147	0	0	125	4							1	2	5	2
2022	010304201	4	12	347	1426	708	-147	9346	-218	7272	7689	9920	0	1321	1	0	1706	1197	1	2	1	149	0	0	127	4							1	1	6	1
2022	010304201	5	12	353	1445	1171	-119	9471	-221	7239	7736	9726	0	1321	1	0	1691	1170	1	2	1	154	0	0	132	4							1	1	6	1
2022	010304901	2	31	663	1526	313	-186	9321	94	11466	13586	15628	0	1089	1	0	2847	1866	2		1	156	0	0	134	4							1	1	6	1
2022	010306501	2	41	666	1508	152	-216	9212	96	11506	14112	16249	0	974	1	0	2929	1942	2		1	176	0	0	154	4							1	2	3	2
2022	010306501	3	20	611	1604	2896	-55	9798	37	10552	11563	12432	0	1218	1	0	2375	1481	2		1	150	0	0	128	4							1	3	4	3
2022	010306601	1	41	734	1594	2350	-72	9737	100	11580	14059	15215	0	974	1	0	2889	1812	2		1	142	0	0	120	4							1	2	3	2
2022	010307001	1	25	529	1523	279	-191	9303	-39	9446	10874	12541	0	1166	1	0	2281	1497	2		1	166	0	0	144	4							1	2	3	2
2022	010307101	3	18	593	1464	19	-290	8943	119	11903	12852	15748	0	1251	1	0	2767	1890	2		1	146	0	0	124	4							1	2	5	2
2022	010403901	2	42	626	1362	0	-461	8320	9998	99998	99998	99998	0	962	1	0	3375	2478	2		1	145	0	0	143	4							1	0		0
2022	010404101	2	27	837	1440	5	-330	8796	338	16383	18396	23286	0	1144	1	0	4036	2803	2		1	123	0	0	121	4							1	1	6	1
2022	010404201	4	13	426	1440	83	-239	9001	-124	8338	9363	11852	0	1303	1	0	2054	1427	1	2	1	124	0	0	122	4							1	2	1	2
2022	010404201	6	21	468	1437	4	-335	8778	-22	9677	10304	13096	0	1211	1	0	2266	1577	2		1	155	0	0	153	4							1	2	5	2
2022	010404301	2	29	859	1563	1071	-124	9548	264	14701	16989	18874	0	1118	1	0	3516	2250	2		1	147	0	0	145	4							1	2	5	2
2022	010404901	2	35	585	1500	108	-230	9163	0	9993	12420	14494	0	1045	1	0	2600	1733	2		1	148	0	0	146	4							1	0		0
2022	010405001	2	29	564	1522	268	-193	9297	6	10082	11605	13397	0	1119	1	0	2435	1600	2		1	131	0	0	129	4							1	2	5	2
2022	010405101	5	21	668	1507	146	-218	9205	168	12778	14158	16329	0	1213	1	0	2941	1952	2		1	136	0	0	134	4							1	2	5	2
2022	010405401	3	28	517	1469	24	-282	8973	-14	9794	11173	13598	0	1127	1	0	2396	1631	2		1	146	0	0	144	4							1	2	4	2
2022	010408401	2	34	647	1480	42	-263	9041	111	11765	13894	16659	0	1054	1	0	2954	1996	2		1	156	0	0	154	4							1	2	5	2
2022	010408401	3	12	554	1563	5481	12	10052	-56	9212	10957	12173	0	1317	1	0	2268	1451	1	2	1	140	0	0	138	4							1	1	6	1
2022	010408501	4	12	464	1412	235	-199	9135	-64	9113	10368	13631	0	1319	1	0	2327	1648	1	2	1	139	0	0	137	4							1	1	6	1
2022	010408701	2	30	572	1505	134	-221	9193	8	10120	12129	14036	0	1103	1	0	2525	1678	2		1	130	0	0	128	4							1	1	6	1
2022	010600101	2	44	521	1578	1609	-99	9639	-123	8356	10173	11129	0	939	1	0	2092	1326	2		1	155	0	0	124	4							1	1	1	1
2022	010600101	3	21	572	1550	721	-146	9468	30	10449	11440	12881	0	1213	1	0	2381	1536	2		1	155	0	0	124	4							1	1	6	1
2022	010600201	2	22	709	1629	4461	-14	9951	121	11938	13047	13773	0	1195	1	0	2672	1640	2		1	166	0	0	135	4							1	1	5	1
2022	010600301	2	36	703	1522	268	-193	9297	109	11726	14465	16698	0	1029	1	0	3035	1994	2		1	157	0	0	126	4							1	0		0
2022	010600501	3	42	530	1483	49	-258	9059	-42	9411	11362	13568	0	964	1	0	2410	1625	2		1	155	0	0	124	4							1	1	6	1
2022	010604901	1	36	624	1424	2	-357	8698	102	11607	13844	17908	0	1031	1	0	3077	2161	2		1	186	0	0	155	4							1	1	5	1
2022	010604901	4	12	9999	9999	9999	9999	99999	9999	99999	99999	99999	6	1316	6	99	9999	9999	1	1	2	999	9	6	999	9							6	0		0
2022	010605201	1	27	586	1485	54	-255	9071	59	10906	12548	14944	0	1136	1	0	2657	1789	2		1	154	0	0	123	4							1	2	5	2
2022	010605301	3	18	650	1567	1200	-118	9572	106	11672	12811	14175	0	1254	1	0	2647	1689	2		1	159	0	0	128	4							1	2	5	2
2022	010606001	1	43	622	1385	0	-423	8460	145	12353	14126	19259	0	951	1	0	3243	2341	2		1	161	0	0	130	4							1	1	6	1
2022	010606101	2	34	664	1482	47	-260	9053	128	12047	14243	17031	0	1060	1	0	3023	2040	2		1	153	0	0	122	4							1	1	3	1
2022	010606201	2	46	614	1483	49	-258	9059	59	10902	13163	15718	0	912	1	0	2792	1883	2		1	155	0	0	124	4							1	1	5	1
2022	010700101	1	40	818	1528	337	-183	9334	222	13831	16728	19208	0	978	1	0	3504	2293	2		1	127	0	0	104	3							1	0		0
2022	010700401	1	35	636	1459	14	-299	8912	88	11369	13824	17054	0	1045	1	0	2988	2048	2		1	164	0	0	141	4							1	1	1	1
2022	010700501	2	15	748	1586	3115	-49	9795	189	13169	14471	15739	0	1287	1	0	2974	1875	1	1	1	145	0	0	122	4							1	2	3	2
2022	010707601	1	49	589	1491	72	-245	9108	25	10367	12569	14848	0	876	1	0	2649	1777	2		1	165	0	0	142	4							1	0		0
2022	010707701	2	38	589	1453	10	-309	8876	40	10600	12847	15979	0	1002	1	0	2790	1920	2		1	154	0	0	131	4							1	0		0
2022	010707901	2	39	597	1487	59	-252	9083	23	10345	12769	15166	0	997	1	0	2700	1816	2		1	150	0	0	127	4							1	1	2	1
2022	010707901	3	16	575	1494	163	-214	9165	75	11164	12250	14411	0	1266	1	0	2576	1724	1	1	1	169	0	0	146	4							1	2	5	2
2022	010708001	2	46	762	1469	24	-282	8973	218	13742	16467	20041	0	909	1	0	3531	2404	2		1	166	0	0	143	4							1	0		0
2022	010710701	1	44	563	1579	1651	-97	9645	-71	9021	10984	12003	0	932	1	0	2258	1430	2		2	999	9	4	999	9							1	0		0
2022	010710701	2	18	9999	9999	9999	9999	99999	9999	99999	99999	99999	4	1242	1	0	9999	9999	2		2	999	9	4	999	9							1	2	4	2
2022	010710801	2	20	449	1439	4	-332	8790	-52	9263	9874	12516	0	1229	1	0	2168	1507	2		1	146	0	0	123	4							1	2	1	2
2022	010710901	1	42	583	1462	17	-294	8931	40	10597	12650	15543	0	965	1	0	2728	1866	2		1	133	1	0	110	4							1	0		0
2022	010711001	1	32	417	1442	5	-327	8808	-160	7913	9154	11556	0	1080	1	0	2005	1391	2		1	148	0	0	125	4							1	0		0
2022	010900201	2	35	505	1504	128	-223	9187	-104	8589	10711	12416	0	1045	1	0	2233	1484	2		1	145	0	0	122	4							1	1	5	1
2022	010900301	2	29	549	1504	128	-223	9187	0	10007	11645	13498	0	1109	1	0	2427	1614	2		1	140	0	0	117	3							1	2	2	2
2022	010900501	2	18	520	1509	159	-215	9218	-5	9933	11016	12663	0	1246	1	0	2284	1513	2		1	157	0	0	134	4							1	2	3	2
2022	010902401	2	36	712	1524	290	-190	9309	116	11850	14620	16847	0	1025	1	0	3066	2012	2		1	164	0	0	141	4							1	0		0
2022	010902501	3	16	511	1468	85	-239	9030	14	10211	11049	13466	0	1273	1	0	2371	1615	1	2	1	143	0	0	120	4							1	2	4	2
2022	010902601	2	31	755	1581	1735	-94	9657	143	12322	14699	16036	0	1085	1	0	3021	1911	2		1	160	0	0	137	4							1	1	6	1
2022	010902601	3	12	519	1509	1907	-88	9627	-61	9142	10995	12638	0	1313	1	0	2279	1510	1	2	1	158	0	0	135	4							1	1	6	1
2022	010903001	2	46	758	1489	65	-248	9095	199	13371	16194	19181	0	914	1	0	3419	2296	2		1	151	0	0	128	4							1	1	3	1
2022	010903001	6	15	471	1514	535	-161	9333	-76	8948	9965	11360	0	1280	1	0	2055	1357	1	2	1	155	0	0	132	4							1	2	3	2
2022	010903101	2	37	648	1579	1651	-97	9645	12	10177	12642	13816	0	1019	1	0	2599	1646	2		1	128	0	0	105	3							1	1	6	1
2022	010903101	5	12	373	1442	534	-161	9301	-264	6797	8188	10337	0	1317	1	0	1794	1244	1	2	1	150	0	0	127	4							1	1	6	1
2022	010903201	2	30	609	1557	897	-134	9511	13	10191	12107	13534	0	1097	1	0	2512	1613	2		1	150	0	0	127	4							1	1	6	1
2022	010903401	2	46	791	1539	500	-164	9401	191	13218	15996	18189	0	906	1	0	3340	2170	2		1	158	0	0	135	4							1	1	2	1
2022	010903501	2	24	587	1449	8	-315	8851	123	11974	12833	16048	0	1169	1	0	2796	1929	2		1	136	0	0	113	3							1	2	3	2
2022	011000101	2	41	703	1527	325	-185	9328	119	11899	14391	16539	0	973	1	0	3015	1974	2		1	100	0	0	75	2							1	2	2	2
2022	011000101	4	15	807	1579	2545	-66	9728	245	14311	15744	17205	0	1280	1	0	3237	2050	1	2	1	137	0	0	112	3							1	2	4	2
2022	011000301	2	37	563	1446	7	-320	8833	14	10213	12330	15482	0	1017	1	0	2693	1862	2		1	165	0	0	140	4							1	2	3	2
2022	011000401	2	38	603	1544	593	-156	9431	-12	9824	12133	13735	0	1004	1	0	2529	1638	2		1	153	0	0	128	4							1	1	6	1
2022	011000501	2	44	507	1512	180	-210	9236	-94	8721	10732	12275	0	940	1	0	2218	1467	2		1	147	0	0	122	4							1	1	5	1
2022	011000501	5	14	426	1503	475	-167	9304	-206	7400	9038	10494	0	1293	1	0	1886	1255	1	2	1	161	0	0	136	4							1	2	2	2
2022	011000501	6	12	380	1394	261	-194	9136	-200	7467	8583	11561	0	1324	1	0	1956	1403	1	2	1	158	0	0	133	4							1	1	5	1
2022	011002001	2	24	720	1602	2782	-59	9786	151	12460	13657	14704	0	1172	1	0	2805	1751	2		1	163	0	0	138	4							1	2	5	2
2022	011005401	2	23	464	1431	3	-346	8741	-24	9661	10252	13137	0	1193	1	0	2266	1583	2		1	144	0	0	119	3							1	2	5	2
2022	011007501	2	32	689	1557	897	-134	9511	97	11530	13697	15312	0	1086	1	0	2842	1825	2		1	157	0	0	132	4							1	1	6	1
2022	011009501	2	42	672	1418	1	-367	8662	171	12841	14962	19512	0	960	1	0	3342	2357	2		1	148	0	0	123	4							1	2	5	2
2022	011010901	1	35	639	1467	22	-285	8961	85	11321	13825	16871	0	1045	1	0	2969	2024	2		1	134	0	0	109	3							1	1	2	1
2022	011010901	2	15	559	1545	1357	-110	9542	18	10273	11236	12708	0	1288	1	0	2342	1516	1	1	1	155	0	0	130	4							1	2	3	2
2022	011010901	3	12	518	1543	4297	-18	9924	-32	9540	10433	11821	0	1318	1	0	2176	1410	1	1	1	155	0	0	130	4							1	1	6	1
2022	011011101	2	39	615	1549	699	-148	9462	-2	9967	12312	13876	0	992	1	0	2563	1655	2		1	164	0	0	139	4							1	2	5	2
2022	011011101	3	12	323	1386	198	-206	9084	-319	6280	7331	9982	0	1324	1	0	1681	1213	1	2	1	155	0	0	130	4							1	1	6	1
2022	011012301	2	23	663	1579	1651	-97	9645	110	11749	12935	14135	0	1190	1	0	2659	1684	2		1	143	0	0	118	3							1	2	5	2
2022	011012801	2	49	794	1578	1609	-99	9639	166	12735	15504	16960	0	880	1	0	3189	2021	2		1	170	0	0	145	4							1	1	4	1
2022	011012801	3	16	593	1590	2647	-63	9754	27	10397	11415	12385	0	1267	1	0	2346	1475	1	2	1	180	0	0	155	4							1	2	5	2
2022	011100101	1	38	595	1464	19	-290	8943	38	10577	12896	15801	0	1010	1	0	2776	1896	2		1	146	0	0	125	4							1	2	1	2
2022	011100101	2	13	502	1523	1388	-109	9546	-122	8364	10319	11901	0	1306	1	0	2164	1421	1	1	1	152	0	0	131	4							1	2	1	2
2022	011100601	2	27	578	1499	103	-232	9157	39	10593	12279	14348	0	1143	1	0	2572	1716	2		1	162	0	0	141	4							1	2	2	2
2022	011100901	2	31	746	1473	30	-275	8998	214	13671	16085	19469	0	1097	1	0	3438	2334	2		1	131	0	0	110	3							1	2	3	2
2022	011101801	1	44	819	1607	3070	-50	9816	166	12750	15447	16571	0	938	1	0	3171	1973	2		1	163	0	0	142	4							1	2	5	2
2022	011101801	2	15	606	1612	4391	-15	9937	26	10389	11365	12148	0	1282	1	0	2332	1447	1	1	1	165	0	0	144	4							1	2	4	2
2022	011102101	2	46	9999	9999	9999	9999	99999	9999	99999	99999	99999	3	916	6	99	9999	9999	2		2	999	9	3	999	9							2	1	6	1
2022	011103801	3	28	566	1616	3619	-35	9871	-59	9172	10568	11262	0	1126	1	0	2167	1341	2		1	162	0	0	141	4							1	2	5	2
2022	011103901	2	39	560	1451	9	-312	8863	7	10101	12229	15251	0	998	1	0	2660	1833	2		1	145	0	0	124	4							1	2	3	2
2022	011104001	2	47	532	1438	4	-334	8784	-4	9935	11706	14858	0	902	1	0	2573	1789	2		1	123	0	0	102	3							1	1	6	1
2022	011202901	2	17	507	1499	119	-226	9165	-15	9790	10770	12585	0	1255	1	0	2256	1505	1	1	1	139	0	0	121	4							1	2	5	2
2022	011203101	3	27	626	1508	152	-216	9212	87	11361	13265	15273	0	1138	1	0	2753	1825	2		1	130	0	0	112	3							1	2	5	2
2022	011203301	2	26	673	1509	159	-215	9218	136	12201	14257	16388	0	1153	1	0	2956	1959	2		1	157	0	0	139	4							1	1	6	1
2022	011203401	2	43	751	1518	229	-200	9273	171	12835	15874	17975	0	944	1	0	3259	2147	2		1	144	0	0	126	4							1	2	5	2
2022	011203701	2	26	660	1588	2053	-82	9700	66	11006	12736	13836	0	1150	1	0	2617	1648	2		1	140	0	0	122	4							1	2	3	2
2022	011203801	2	38	770	1502	118	-226	9175	186	13125	16340	19004	0	1011	1	0	3413	2272	2		1	166	0	0	148	4							1	2	3	2
2022	011204001	2	27	578	1474	31	-273	9004	58	10889	12455	15056	0	1137	1	0	2660	1805	2		1	165	0	0	147	4							1	2	5	2
2022	011204201	2	24	470	1509	159	-215	9218	-74	8971	9957	11445	0	1174	1	0	2064	1368	2		1	156	0	0	138	4							1	2	5	2
2022	011206001	2	25	655	1538	483	-166	9395	96	11510	13259	15090	0	1160	1	0	2769	1800	2		1	146	0	0	128	4							1	2	5	2
2022	011206601	2	30	691	1554	818	-139	9493	102	11600	13772	15444	0	1098	1	0	2861	1841	2		1	154	0	0	136	4							1	1	5	1
2022	011206701	5	22	643	1497	94	-235	9144	149	12434	13675	16023	0	1200	1	0	2869	1917	2		1	146	0	0	128	4							1	2	5	2
2022	011300901	2	38	659	1473	30	-275	8998	101	11597	14209	17199	0	1007	1	0	3037	2062	2		1	150	0	0	131	4							1	1	3	1
2022	011301301	2	29	674	1522	268	-193	9297	128	12048	13868	16009	0	1114	1	0	2910	1912	2		1	146	1	0	127	4							1	2	5	2
2022	011302001	2	25	556	1577	1569	-101	9633	-44	9378	10866	11899	0	1165	1	0	2236	1418	2		1	150	0	0	131	4							1	2	5	2
2022	011302501	2	35	690	1398	0	-401	8540	192	13228	15548	20830	0	1036	1	0	3530	2525	2		1	160	0	0	141	4							1	2	5	2
2022	011302901	2	42	707	1501	113	-228	9169	142	12308	15007	17483	0	955	1	0	3138	2091	2		1	153	0	0	134	4							1	2	3	2
2022	011302901	5	20	729	1511	173	-211	9230	225	13884	15436	17684	0	1218	1	0	3193	2113	2		1	149	0	0	130	4							1	2	1	2
2022	011303601	1	27	525	1467	22	-285	8961	-2	9968	11359	13862	0	1140	1	0	2439	1663	2		1	143	0	0	124	4							1	2	5	2
2022	011303801	2	37	788	1488	62	-250	9089	213	13639	16845	19979	0	1017	1	0	3559	2392	2		1	145	0	0	126	4							1	2	5	2
2022	011303801	4	15	732	1565	2166	-78	9673	189	13172	14452	16023	0	1287	1	0	2989	1910	1	2	1	154	0	0	135	4							1	2	3	2
2022	011305101	2	38	711	1455	11	-305	8888	167	12767	15490	19214	0	1006	1	0	3358	2308	2		1	165	0	0	146	4							1	2	5	2
2022	011305101	3	21	542	1447	7	-319	8839	70	11081	11863	14876	0	1211	1	0	2589	1789	2		1	164	1	0	145	4							1	2	3	2
2022	011306101	1	43	663	1436	4	-337	8772	148	12410	14606	18589	0	949	1	0	3215	2239	2		1	153	0	0	134	4							1	1	1	1
2022	011600101	2	32	668	1476	35	-270	9016	136	12201	14378	17333	0	1081	1	0	3066	2077	2		1	133	0	0	119	3							1	3	5	3
2022	011601501	1	33	519	1506	140	-220	9199	-59	9172	11003	12711	0	1063	1	0	2288	1519	2		1	108	0	0	94	2							1	3	1	3
2022	011603401	1	23	559	1542	554	-159	9419	20	10298	11270	12781	0	1180	1	0	2351	1525	2		1	130	0	0	116	3							1	3	1	3
2022	011606601	2	25	568	1425	2	-356	8705	84	11310	12594	16270	0	1158	1	0	2797	1963	2		1	152	0	0	138	4							1	2	3	2
2022	011608101	1	45	9999	9999	9999	9999	99999	9999	99999	99999	99999	3	923	1	0	9999	9999	2		2	999	9	3	999	9							1	3	5	3
2022	011608101	2	19	502	1451	9	-312	8863	15	10225	10962	13671	0	1234	1	0	2384	1643	2		1	148	0	0	134	4							1	3	1	3
2022	011608101	3	48	9999	9999	9999	9999	99999	9999	99999	99999	99999	3	882	6	99	9999	9999	2		2	999	9	3	999	9							2	3	5	3
2022	011608101	4	12	9999	9999	9999	9999	99999	9999	99999	99999	99999	3	1315	6	99	9999	9999	1	3	2	999	9	3	999	9							2	1	6	1
2022	011610301	1	23	550	1552	769	-143	9480	2	10025	10981	12339	0	1189	1	0	2283	1471	2		1	154	0	0	140	4							1	2	5	2
2022	011610601	2	19	709	1506	140	-220	9199	210	13587	15031	17365	0	1232	1	0	3126	2076	2		1	140	0	0	126	4							1	2	5	2
2022	011611601	2	35	536	1392	0	-411	8503	23	10348	12121	16371	0	1034	1	0	2766	1987	2		1	164	0	0	150	4							1	2	3	2
2022	011700901	2	28	660	1565	1134	-121	9560	82	11272	13031	14447	0	1125	1	0	2695	1722	2		1	161	0	0	148	4							1	2	5	2
2022	011700901	3	13	424	1435	205	-204	9133	-124	8347	9346	11911	0	1313	1	0	2059	1435	1	1	1	139	0	0	126	4							1	1	6	1
2022	011702701	2	29	721	1532	390	-176	9358	166	12751	14684	16802	0	1114	1	0	3072	2005	2		1	143	0	0	130	4							1	2	3	2
2022	011702901	1	29	735	1526	313	-186	9321	184	13082	15061	17325	0	1116	1	0	3156	2068	2		1	140	0	0	127	4							1	2	5	2
2022	011702901	2	13	554	1497	868	-136	9429	12	10176	11782	13805	0	1308	1	0	2472	1651	1	1	1	154	0	0	141	4							1	2	1	2
2022	011704901	2	44	577	1464	19	-290	8943	31	10464	12505	15323	0	931	1	0	2692	1839	2		1	164	0	0	151	4							1	1	6	1
2022	011704901	3	21	573	1462	17	-294	8931	97	11518	12433	15276	0	1216	1	0	2681	1834	2		1	144	0	0	131	4							1	2	5	2
2022	011706401	1	28	519	1468	23	-284	8967	-11	9843	11222	13677	0	1126	1	0	2408	1641	2		1	142	0	0	129	4							1	2	3	2
2022	011709801	1	31	681	1466	21	-287	8955	157	12577	14742	18015	0	1092	1	0	3169	2161	2		1	141	0	0	128	4							1	2	2	2
2022	011709801	3	12	501	1527	3640	-35	9849	-99	8655	10256	11787	0	1318	1	0	2149	1407	1	1	1	147	0	0	134	4							1	1	6	1
2022	011710301	1	31	583	1482	47	-260	9053	38	10578	12505	14953	0	1088	1	0	2654	1791	2		1	152	0	0	139	4							1	2	5	2
2022	011710301	3	15	576	1582	2743	-60	9752	12	10183	11200	12211	0	1281	1	0	2301	1455	1	1	1	146	0	0	133	4							1	2	3	2
2022	011710301	5	41	569	1449	8	-315	8851	33	10495	12440	15556	0	974	1	0	2710	1870	2		1	147	0	0	134	4							1	2	5	2
2022	011710301	6	17	555	1539	717	-146	9435	18	10265	11223	12762	0	1264	1	0	2343	1523	1	5	1	144	0	0	131	4							1	2	5	2
2022	011710301	8	24	948	1555	844	-138	9499	372	17226	18878	21147	0	1172	1	0	3921	2521	2		1	146	0	0	133	4							1	3	1	3
2022	011710801	2	29	517	1504	128	-223	9187	-41	9424	10966	12711	0	1121	1	0	2286	1520	2		1	149	0	0	136	4							1	3	5	3
2022	011711501	3	27	492	1559	952	-131	9523	-115	8456	9764	10892	0	1142	1	0	2024	1298	2		1	158	0	0	145	4							1	3	3	3
2022	011901701	1	35	758	1574	1451	-106	9615	123	11966	14851	16313	0	1041	1	0	3060	1944	2		1	139	0	0	128	4							1	2	3	2
2022	011903001	1	28	718	1516	212	-203	9260	175	12918	15184	17251	0	1131	1	0	3124	2061	2		1	153	0	0	142	4							1	3	6	3
2022	011903701	2	30	629	1588	2053	-82	9700	13	10191	12138	13186	0	1102	1	0	2494	1571	2		1	148	0	0	137	4							1	3	5	3
2022	011904401	2	33	628	1521	258	-195	9291	60	10920	12935	14945	0	1066	1	0	2715	1785	2		1	123	0	0	112	3							1	2	5	2
2022	011909501	1	48	558	1462	17	-294	8931	10	10142	12108	14876	0	885	1	0	2611	1786	2		1	159	0	0	148	4							1	1	6	1
2022	011911801	2	26	588	1546	634	-153	9444	17	10245	11807	13342	0	1147	1	0	2460	1591	2		1	144	0	0	133	4							1	2	5	2
2022	012005301	1	28	837	1558	924	-133	9517	250	14400	16625	18566	0	1127	1	0	3448	2213	2		1	150	0	0	137	4							1	2	5	2
2022	012005401	1	23	515	1523	279	-191	9303	-22	9682	10586	12209	0	1188	1	0	2220	1458	2		1	147	0	0	134	4							1	2	5	2
2022	012007801	1	22	562	1534	420	-173	9370	30	10442	11423	13047	0	1199	1	0	2388	1557	2		1	136	0	0	123	4							1	3	4	3
2022	012007801	4	39	475	1470	25	-280	8979	-120	8387	10259	12469	0	994	1	0	2198	1495	2		1	146	0	0	133	4							1	1	5	1
2022	012007801	5	15	424	1478	154	-216	9108	-121	8379	9116	10959	0	1277	1	0	1941	1313	1	4	1	148	0	0	135	4							1	2	4	2
2022	012009401	2	29	650	1561	1010	-128	9535	74	11148	12877	14336	0	1109	1	0	2668	1709	2		1	135	0	0	122	4							1	2	3	2
2022	012009901	2	41	588	1549	699	-148	9462	-19	9722	11772	13267	0	972	1	0	2451	1582	2		1	155	0	0	142	4							1	3	5	3
2022	012010201	2	22	618	1552	769	-143	9480	82	11265	12339	13864	0	1203	1	0	2566	1653	2		1	137	0	0	124	4							1	2	5	2
2022	012100301	2	35	730	1537	467	-168	9389	124	11982	14792	16850	0	1044	1	0	3090	2010	2		1	155	0	0	142	4							1	1	6	1
2022	012100301	6	17	645	1524	337	-183	9321	132	12122	13244	15262	0	1258	1	0	2777	1822	1	2	1	135	0	0	122	4							1	2	3	2
2022	012108901	1	34	553	1509	159	-215	9218	-18	9741	11715	13466	0	1060	1	0	2429	1609	2		1	149	0	0	136	4							1	2	5	2
2022	012110101	2	31	843	1581	1735	-94	9657	218	13758	16412	17906	0	1089	1	0	3373	2133	2		1	145	0	0	132	4							1	3	5	3
2022	012115901	2	30	776	1593	2299	-74	9731	153	12508	14882	16116	0	1110	1	0	3058	1920	2		1	149	0	0	136	4							1	2	5	2
2022	012118601	2	35	559	1587	2005	-84	9694	-95	8707	10801	11741	0	1047	1	0	2220	1399	2		1	134	0	0	121	4							1	3	5	3
2022	012119501	1	26	643	1526	313	-186	9321	92	11445	13176	15157	0	1149	1	0	2761	1809	2		1	146	0	0	133	4							1	2	3	2
2022	012119601	1	36	638	1551	745	-144	9474	21	10318	12749	14340	0	1037	1	0	2652	1710	2		1	132	0	0	119	3							1	2	4	2
2022	012119601	2	14	466	1522	1022	-127	9471	-173	7773	9588	11069	0	1300	1	0	2012	1322	1	1	1	161	0	0	148	4							1	2	2	2
2022	012503001	2	48	647	1458	13	-300	8906	114	11813	14071	17383	0	885	1	0	3044	2088	2		1	136	0	0	119	3							1	1	6	1
2022	012503001	3	19	569	1515	203	-205	9254	53	10798	12036	13697	0	1227	1	0	2479	1636	2		1	161	0	0	144	4							1	3	1	3
2022	012504101	2	34	680	1563	1071	-124	9548	84	11308	13448	14941	0	1053	1	0	2783	1781	2		1	162	0	0	145	4							1	2	5	2
2022	012504101	3	12	409	1471	1336	-111	9517	-196	7512	8829	10716	0	1316	1	0	1890	1285	1	2	1	139	0	0	122	4							1	1	6	1
2022	012505901	1	20	539	1506	140	-220	9199	22	10321	11427	13201	0	1223	1	0	2377	1578	2		1	156	0	0	139	4							1	1	4	1
2022	012507701	2	27	501	1493	78	-242	9120	-54	9243	10679	12581	0	1132	1	0	2248	1505	2		1	157	0	0	140	4							1	3	5	3
2022	012508701	2	18	685	1576	1529	-102	9627	135	12186	13398	14687	0	1243	1	0	2758	1750	2		1	162	0	0	145	4							1	2	2	2
2022	012508901	3	16	476	1527	528	-162	9368	-78	8917	9744	11199	0	1263	1	0	2041	1337	1	6	1	153	0	0	136	4							1	2	4	2
2022	012508901	6	23	557	1542	554	-159	9419	18	10261	11230	12735	0	1186	1	0	2343	1519	2		1	153	0	0	136	4							1	2	5	2
2022	012511701	2	29	531	1433	3	-342	8753	32	10477	11718	14975	0	1118	1	0	2586	1804	2		1	130	0	0	113	3							1	2	5	2
2022	012513601	2	38	666	1454	11	-307	8882	123	11972	14518	18032	0	1002	1	0	3150	2167	2		1	152	0	0	135	4							1	1	3	1
2022	012513601	5	15	454	1463	106	-231	9039	-63	9123	9845	12080	0	1285	1	0	2121	1450	1	2	1	154	0	0	137	4							1	2	2	2
2022	012600701	1	42	562	1556	870	-136	9505	-55	9224	11182	12513	0	954	1	0	2321	1492	2		1	148	0	0	131	4							1	2	2	2
2022	012600701	3	21	494	1499	103	-232	9157	-33	9532	10494	12263	0	1213	1	0	2198	1467	2		1	154	0	0	137	4							1	3	4	3
2022	012600701	4	17	452	1559	1026	-127	9532	-137	8185	8970	10007	0	1256	1	0	1860	1193	1	1	1	153	0	0	136	4							1	2	5	2
2022	012603301	1	29	682	1555	844	-138	9499	112	11770	13581	15214	0	1110	1	0	2820	1814	2		1	153	0	0	136	4							1	3	5	3
2022	012606201	2	32	657	1443	6	-325	8814	150	12453	14414	18172	0	1075	1	0	3155	2187	2		1	136	0	0	119	3							1	2	3	2
2022	012606701	5	27	464	1508	152	-216	9212	-118	8421	9832	11321	0	1144	1	0	2040	1353	2		1	143	1	0	126	4							1	3	5	3
2022	012608701	2	36	728	1572	1376	-109	9602	97	11517	14288	15727	0	1032	1	0	2946	1874	2		1	163	0	0	146	4							1	2	3	2
2022	012609601	3	18	511	1543	573	-158	9425	-42	9411	10292	11661	0	1242	1	0	2146	1391	2		1	140	0	0	123	4							1	2	2	2
2022	012609601	5	25	751	1578	1609	-99	9639	161	12653	14664	16042	0	1167	1	0	3016	1911	2		1	166	0	0	149	4							1	2	5	2
2022	012610501	2	47	458	1490	68	-247	9102	-147	8070	9779	11568	0	904	1	0	2063	1385	2		1	148	0	0	131	4							1	0		0
2022	012610501	4	14	442	1544	1444	-106	9558	-211	7347	8893	10068	0	1292	1	0	1854	1201	1	2	1	155	0	0	138	4							1	2	2	2
2022	012701301	2	38	731	1511	173	-211	9230	144	12339	15478	17733	0	1001	1	0	3202	2119	2		1	146	0	0	127	4							1	1	5	1
2022	012704601	2	36	803	1582	1779	-92	9664	157	12572	15613	17024	0	1029	1	0	3209	2028	2		1	184	0	0	165	4							1	2	3	2
2022	012707701	2	30	531	1476	35	-270	9016	-21	9698	11429	13778	0	1106	1	0	2437	1651	2		1	172	0	0	153	4							1	2	5	2
2022	012709201	3	37	741	1568	1234	-116	9578	112	11771	14592	16129	0	1020	1	0	3014	1922	2		1	149	0	0	130	4							1	3	6	3
2022	012710101	2	40	810	1572	1376	-109	9602	184	13073	15897	17498	0	985	1	0	3278	2085	2		1	145	0	0	126	4							1	1	4	1
2022	012710101	3	15	503	1530	819	-139	9426	-43	9393	10265	11767	0	1278	1	0	2149	1404	1	2	1	150	0	0	131	4							1	2	4	2
2022	012710101	4	14	487	1491	398	-175	9270	-36	9487	10393	12276	0	1297	1	0	2191	1469	1	2	1	148	0	0	129	4							1	2	2	2
2022	012710501	1	27	611	1627	4329	-17	9938	-14	9792	11269	11913	0	1135	1	0	2308	1419	2		1	133	0	0	114	3							1	3	6	3
2022	012712301	1	39	592	1511	173	-211	9230	-1	9992	12535	14361	0	995	1	0	2593	1716	2		1	151	0	0	132	4							1	2	3	2
2022	012712301	3	14	494	1476	192	-207	9137	-98	8665	10633	12818	0	1291	1	0	2268	1536	1	1	1	143	0	0	124	4							1	2	3	2
2022	012714401	2	27	9999	9999	9999	9999	99999	9999	99999	99999	99999	4	1141	6	99	9999	9999	2		2	999	9	4	999	9							4	3	1	3
2022	013100301	2	46	616	1443	6	-325	8814	92	11439	13515	17038	0	911	1	0	2958	2050	2		1	165	0	0	148	4							1	1	6	1
2022	013100501	2	26	501	1501	113	-228	9169	-60	9162	10634	12389	0	1145	1	0	2224	1481	2		1	153	0	0	136	4							1	2	5	2
2022	013101001	1	41	740	1546	634	-153	9444	140	12274	14859	16792	0	970	1	0	3096	2003	2		1	138	0	0	121	4							1	2	3	2
2022	013101101	1	40	477	1554	818	-139	9493	-166	7845	9507	10661	0	981	1	0	1975	1271	2		1	143	0	0	126	4							1	2	5	2
2022	013101101	4	15	559	1545	1357	-110	9542	18	10273	11236	12708	0	1286	1	0	2342	1516	1	1	1	152	0	0	135	4							1	2	3	2
2022	013104801	1	39	589	1486	57	-253	9077	15	10217	12605	14991	0	1000	1	0	2667	1795	2		1	152	0	0	135	4							1	3	5	3
2022	013105401	1	45	597	1526	313	-186	9321	8	10116	12234	14072	0	928	1	0	2564	1680	2		1	143	0	0	126	4							1	1	1	1
2022	013105401	4	15	626	1565	2084	-81	9662	82	11265	12359	13703	0	1285	1	0	2556	1633	1	1	1	138	0	0	121	4							1	2	3	2
2022	013107401	2	22	446	1487	59	-252	9083	-94	8720	9539	11330	0	1198	1	0	2017	1356	2		1	150	0	0	133	4							1	2	5	2
2022	013109501	2	33	685	1462	17	-294	8931	164	12708	14863	18262	0	1061	1	0	3205	2192	2		1	108	0	0	91	2							1	1	5	1
2022	013111701	2	33	633	1496	90	-237	9138	84	11309	13470	15804	0	1069	1	0	2828	1891	2		1	138	0	0	121	4							1	2	3	2
2022	013112201	1	41	828	1572	1376	-109	9602	199	13364	16250	17887	0	969	1	0	3351	2131	2		1	134	0	0	117	3							1	2	5	2
2022	013112201	2	14	557	1615	4923	-2	9992	-103	8601	10411	11104	0	1290	1	0	2136	1322	1	1	1	149	0	0	132	4							1	2	3	2
2022	013112201	3	13	457	1594	5555	14	10059	-224	7210	8753	9473	0	1308	1	0	1799	1128	1	1	1	149	0	0	132	4							1	2	1	2
2022	013200801	2	42	853	1565	1134	-121	9560	224	13868	16841	18672	0	958	1	0	3483	2225	2		1	135	0	0	118	3							1	1	6	1
2022	013200801	4	12	500	1500	3240	-46	9798	-94	8714	10616	12388	0	1320	1	0	2222	1481	1	2	1	155	0	0	138	4							1	1	6	1
2022	013200801	7	14	503	1446	77	-242	8990	-49	9309	11016	13832	0	1296	1	0	2406	1664	1	2	1	128	0	0	111	3							1	2	2	2
2022	013201301	2	30	575	1541	536	-161	9413	-15	9786	11604	13172	0	1103	1	0	2421	1571	2		1	141	0	0	124	4							1	2	5	2
2022	013202001	2	31	666	1585	1913	-87	9682	54	10824	12901	14040	0	1094	1	0	2651	1673	2		1	151	0	0	134	4							1	3	1	3
2022	013202001	5	12	325	1450	1696	-96	9570	-337	6111	7101	8868	0	1323	1	0	1546	1066	1	2	1	150	0	0	133	4							1	1	6	1
2022	013203001	1	29	749	1467	22	-285	8961	241	14221	16205	19776	0	1111	1	0	3480	2372	2		1	151	0	0	134	4							1	1	3	1
2022	013203901	2	46	771	1457	13	-302	8900	235	14092	16778	20754	0	916	1	0	3632	2493	2		1	158	0	0	141	4							1	3	5	3
2022	013206901	1	21	546	1560	981	-129	9529	-9	9869	10826	12065	0	1211	1	0	2244	1438	2		1	154	0	0	137	4							1	3	2	3
2022	013208301	1	25	658	1601	2726	-60	9780	54	10827	12495	13463	0	1161	1	0	2567	1603	2		1	143	0	0	126	4							1	3	5	3
2022	013209901	2	26	806	1520	248	-196	9285	252	14439	16619	19218	0	1149	1	0	3489	2295	2		1	128	1	0	111	4							1	2	3	2
2022	013210501	2	41	757	1528	337	-183	9334	169	12799	15481	17776	0	971	1	0	3242	2122	2		1	154	0	0	137	4							1	2	5	2
2022	013210501	3	15	491	1504	422	-173	9282	-40	9430	10414	12072	0	1283	1	0	2171	1443	1	2	1	150	0	0	133	4							1	2	3	2
2022	013211201	3	13	435	1412	33	-272	8864	-52	9264	9720	12779	0	1304	1	0	2182	1545	1	1	1	138	0	0	121	4							1	2	1	2
2022	013402201	1	25	9999	9999	9999	9999	99999	9999	99999	99999	99999	3	1161	1	0	9999	9999	2		2	999	9	3	999	9							1	2	3	2
2022	013402801	1	15	462	1493	301	-188	9217	-74	8980	9848	11601	0	1282	1	0	2073	1388	1	0	1	145	0	0	127	4							1	2	3	2
2022	013403401	1	39	715	1463	18	-292	8937	165	12724	15505	19025	0	987	1	0	3341	2283	2		1	147	0	0	129	4							1	2	2	2
2022	013405901	1	43	694	1460	15	-297	8918	161	12642	15076	18573	0	946	1	0	3256	2230	2		2	999	9	4	999	9							1	3	5	3
2022	013406001	1	39	614	1546	634	-153	9444	-1	9982	12329	13932	0	989	1	0	2569	1662	2		1	162	0	0	144	4							1	3	5	3
2022	013407101	2	43	828	1549	699	-148	9462	215	13690	16577	18682	0	942	1	0	3451	2228	2		1	149	0	0	131	4							1	2	2	2
2022	013407101	3	18	469	1400	0	-395	8554	9	10129	10555	14104	0	1250	1	0	2393	1709	2		1	154	0	0	136	4							1	2	5	2
2022	013407101	4	15	517	1538	1015	-127	9475	-30	9572	10466	11911	0	1275	1	0	2186	1421	1	2	1	153	0	0	135	4							1	2	4	2
2022	013408101	2	34	612	1541	536	-161	9413	28	10416	12351	14020	0	1056	1	0	2577	1672	2		1	148	0	0	130	4							1	2	5	2
2022	013409501	1	40	719	1462	17	-294	8931	183	13068	15601	19168	0	984	1	0	3364	2301	2		1	138	0	0	120	4							1	2	5	2
2022	013409501	3	15	687	1606	4159	-21	9912	116	11850	12972	13926	0	1281	1	0	2664	1659	1	1	1	157	0	0	139	4							1	2	3	2
2022	013500501	2	24	528	1496	90	-237	9138	15	10222	11236	13182	0	1172	1	0	2359	1577	2		1	160	0	0	131	4							1	2	5	2
2022	013501501	2	28	537	1537	467	-168	9389	-39	9446	10881	12395	0	1121	1	0	2273	1479	2		1	163	0	0	134	4							1	3	5	3
2022	013501701	1	32	691	1472	28	-277	8992	162	12677	14907	18069	0	1081	1	0	3189	2166	2		1	151	0	0	122	4							1	2	5	2
2022	013501701	3	12	450	1462	942	-132	9430	-124	8348	9764	11997	0	1316	1	0	2105	1440	1	1	1	152	0	0	123	4							1	1	6	1
2022	013502201	1	41	651	1460	15	-297	8918	117	11859	14142	17423	0	974	1	0	3054	2092	2		1	161	0	0	132	4							1	0		0
2022	013504001	1	34	597	1510	166	-213	9224	34	10505	12644	14510	0	1048	1	0	2618	1734	2		1	153	0	0	124	4							1	2	2	2
2022	013504101	2	38	532	1484	51	-257	9065	-53	9249	11398	13593	0	1003	1	0	2416	1628	2		1	136	0	0	107	3							1	2	5	2
2022	013504701	2	32	721	1556	870	-136	9505	129	12078	14345	16053	0	1073	1	0	2978	1914	2		1	151	0	0	122	4							1	2	3	2
2022	013504701	3	14	470	1547	1519	-103	9571	-157	7948	9428	10645	0	1289	1	0	1964	1269	1	2	1	146	0	0	117	3							1	2	2	2
2022	013509001	2	41	563	1505	134	-221	9193	-17	9759	11939	13815	0	970	1	0	2486	1652	2		1	147	0	0	118	3							1	1	6	1
2022	013509001	4	12	331	1442	400	-175	9248	-333	6154	7266	9173	0	1314	1	0	1592	1104	1	2	1	162	0	0	133	4							1	1	6	1
2022	013509601	1	32	868	1557	897	-134	9511	256	14525	17255	19290	0	1072	1	0	3580	2300	2		1	153	0	0	124	4							1	2	3	2
2022	013601701	2	25	672	1561	1010	-128	9535	97	11525	13313	14821	0	1162	1	0	2758	1767	2		1	165	0	0	137	4							1	2	5	2
2022	013602701	4	13	455	1476	766	-143	9394	-107	8553	9793	11806	0	1310	1	0	2089	1415	1	1	1	162	0	0	134	4							1	2	1	2
2022	013603001	2	35	568	1522	268	-193	9297	-37	9474	11687	13492	0	1043	1	0	2452	1611	2		1	141	0	0	113	3							1	1	6	1
2022	013603301	2	31	493	1432	3	-344	8747	-38	9462	10886	13931	0	1091	1	0	2404	1679	2		1	136	0	0	108	3							1	2	5	2
2022	013607501	3	23	9999	9999	9999	9999	99999	9999	99999	99999	99999	6	1184	6	99	9999	9999	2		2	999	9	6	999	9							6	0		0
2022	013607501	4	21	9999	9999	9999	9999	99999	9999	99999	99999	99999	3	1208	6	99	9999	9999	2		2	999	9	3	999	9							2	2	3	2
2022	013607501	5	16	536	1513	413	-174	9301	13	10194	11344	12953	0	1269	1	0	2341	1548	1	2	1	152	0	0	124	4							1	2	4	2
2022	013607501	9	19	555	1492	75	-243	9114	53	10800	11837	13964	0	1238	1	0	2493	1671	2		1	160	0	0	132	4							1	2	5	2
2022	013608301	2	32	617	1465	20	-289	8949	90	11408	13365	16354	0	1077	1	0	2875	1962	2		1	161	0	0	133	4							1	1	6	1
2022	013609301	2	44	604	1525	301	-188	9315	17	10245	12390	14265	0	934	1	0	2597	1703	2		1	160	0	0	132	4							1	1	2	1
2022	013609301	3	15	723	1664	7349	63	10260	111	11766	12712	13174	0	1279	1	0	2611	1569	1	2	1	161	0	0	133	4							1	2	3	2
2022	013610001	3	30	578	1528	337	-183	9334	-2	9975	11820	13573	0	1098	1	0	2476	1620	2		1	159	0	0	131	4							1	3	4	3
2022	013611001	2	45	608	1448	8	-317	8845	79	11227	13300	16655	0	920	1	0	2900	2003	2		1	167	0	0	139	4							1	1	5	1
2022	013611001	4	20	517	1534	420	-173	9370	-28	9606	10508	12002	0	1218	1	0	2197	1432	2		1	170	0	0	142	4							1	2	5	2
2022	013611001	5	18	512	1511	173	-211	9230	-17	9759	10841	12420	0	1249	1	0	2243	1484	2		1	165	0	0	137	4							1	2	5	2
2022	013700901	2	33	711	1504	128	-223	9187	158	12592	15081	17481	0	1069	1	0	3143	2090	2		1	156	0	0	126	4							1	2	5	2
2022	013701101	1	31	681	1513	187	-208	9242	122	11944	14412	16457	0	1084	1	0	2975	1966	2		1	166	1	0	136	4							1	2	5	2
2022	013702701	2	30	583	1515	203	-205	9254	14	10203	12332	14034	0	1099	1	0	2540	1677	2		1	155	0	0	125	4							1	3	1	3
2022	013703201	2	29	9999	9999	9999	9999	99999	9999	99999	99999	99999	4	1108	6	99	9999	9999	2		2	999	9	4	999	9							4	3	2	3
2022	013703801	1	23	640	1527	325	-185	9328	124	11980	13101	15057	0	1182	1	0	2745	1797	2		1	155	1	0	125	4							1	2	4	2
2022	013706501	2	24	596	1454	11	-307	8882	130	12089	12992	16137	0	1168	1	0	2819	1939	2		1	164	0	0	134	4							1	2	5	2
2022	013707801	2	28	555	1431	3	-346	8741	64	10975	12262	15713	0	1126	1	0	2710	1894	2		1	161	1	0	131	4							1	2	3	2
2022	013709801	2	40	925	1578	1609	-99	9639	270	14836	18062	19758	0	978	1	0	3715	2354	2		1	181	0	0	151	4							1	1	1	1
2022	014102301	2	40	585	1473	30	-275	8998	34	10503	12613	15268	0	982	1	0	2696	1830	2		1	153	0	0	133	4							1	1	6	1
2022	014102601	2	26	752	1495	86	-238	9132	223	13843	16011	18811	0	1149	1	0	3365	2251	2		1	164	0	0	144	4							1	2	4	2
2022	014102701	1	28	473	1515	203	-205	9254	-110	8519	10005	11386	0	1124	1	0	2061	1360	2		1	159	0	0	139	4							1	2	5	2
2022	014102801	2	45	544	1554	818	-139	9493	-76	8947	10842	12158	0	924	1	0	2253	1450	2		1	150	0	0	130	4							1	1	6	1
2022	014102901	1	45	565	1500	108	-230	9163	-11	9847	11996	13998	0	922	1	0	2511	1674	2		1	154	0	0	134	4							1	1	2	1
2022	014102901	2	13	452	1506	1387	-109	9542	-168	7826	9582	11070	0	1312	1	0	1993	1323	1	1	1	154	0	0	134	4							1	2	1	2
2022	014104001	2	39	868	1480	42	-263	9041	285	15157	18640	22349	0	994	1	0	3963	2678	2		1	156	0	0	136	4							1	1	1	1
2022	014104101	2	42	693	1475	33	-272	9010	148	12415	14925	18017	0	963	1	0	3185	2160	2		1	145	1	0	125	4							1	1	2	1
2022	014104201	2	29	661	1487	59	-252	9083	140	12275	14138	16791	0	1117	1	0	2989	2010	2		1	150	0	0	130	4							1	1	4	1
2022	014110101	2	22	680	1573	1413	-107	9609	132	12125	13334	14662	0	1197	1	0	2748	1747	2		1	170	0	0	150	4							1	2	5	2
2022	014110201	3	12	364	1462	2177	-78	9649	-214	7317	7898	9704	0	1326	1	0	1703	1165	1	1	1	156	0	0	136	4							1	1	5	1
2022	014110301	3	35	574	1505	134	-221	9193	-17	9752	12172	14085	0	1048	1	0	2534	1684	2		1	156	0	0	136	4							1	1	3	1
2022	014110301	4	13	471	1508	845	-138	9426	-155	7976	9980	11491	0	1304	1	0	2071	1373	1	3	1	150	0	0	130	4							1	2	1	2
2022	014200701	1	44	584	1503	123	-225	9181	10	10145	12390	14386	0	933	1	0	2585	1720	2		1	123	0	0	94	2							1	0		0
2022	014200701	2	25	668	1562	1040	-126	9541	92	11444	13222	14705	0	1160	1	0	2738	1753	2		1	172	0	0	143	4							1	2	5	2
2022	014200901	2	23	462	1377	0	-436	8411	17	10244	10543	14529	0	1182	1	0	2437	1769	2		1	130	0	0	101	3							1	2	3	2
2022	014205001	2	29	663	1464	19	-290	8943	160	12631	14369	17607	0	1116	1	0	3093	2113	2		1	165	0	0	136	4							1	2	3	2
2022	014207901	2	33	702	1504	128	-223	9187	149	12433	14890	17259	0	1068	1	0	3103	2063	2		1	165	0	0	136	4							1	1	2	1
2022	014207901	3	13	466	1499	1168	-119	9497	-128	8298	9899	11568	0	1308	1	0	2074	1384	1	2	1	167	0	0	138	4							1	2	1	2
2022	014208001	3	16	480	1483	165	-213	9128	-40	9433	10290	12288	0	1273	1	0	2183	1472	1	2	1	161	0	0	132	4							1	2	4	2
2022	014208001	4	12	301	1356	62	-250	8887	9998	99998	99998	99998	0	1320	1	0	1637	1207	1	2	1	148	0	0	119	3							1	1	5	1
2022	014208101	2	29	638	1544	593	-156	9431	74	11140	12837	14532	0	1108	1	0	2676	1733	2		1	141	0	0	112	3							1	1	6	1
2022	014208101	6	13	489	1505	1000	-128	9463	-80	8904	10369	11999	0	1304	1	0	2159	1434	1	2	1	162	0	0	133	4							1	2	1	2
2022	014208201	1	32	648	1461	16	-295	8924	127	12035	14069	17309	0	1073	1	0	3036	2078	2		1	152	0	0	123	4							1	1	6	1
2022	014209201	2	37	674	1486	57	-253	9077	107	11692	14424	17155	0	1012	1	0	3052	2054	2		1	143	0	0	114	3							1	1	2	1
2022	014209201	4	14	442	1489	321	-185	9229	-184	7642	9443	11185	0	1291	1	0	1994	1339	1	2	1	152	0	0	123	4							1	2	2	2
2022	014213101	4	14	473	1503	488	-166	9309	-148	8053	10035	11651	0	1290	1	0	2094	1393	1	2	1	167	0	0	138	4							1	2	2	2
2022	014213101	6	23	525	1469	24	-282	8973	32	10471	11346	13808	0	1182	1	0	2433	1656	2		1	168	0	0	139	4							1	2	5	2
2022	014213201	2	33	497	1502	118	-226	9175	-86	8822	10547	12266	0	1067	1	0	2203	1467	2		1	168	0	0	139	4							1	2	3	2
2022	014213401	2	33	694	1454	11	-307	8882	179	12991	15129	18791	0	1064	1	0	3283	2258	2		1	166	0	0	137	4							1	0		0
2022	014302801	1	45	409	1443	6	-325	8814	-188	7595	8973	11313	0	926	1	0	1964	1361	2		1	149	0	0	126	4							1	0		0
2022	014302801	2	17	548	1534	574	-158	9398	13	10190	11138	12722	0	1263	1	0	2329	1518	1	1	1	153	0	0	130	4							1	2	4	2
2022	014302801	3	14	390	1414	23	-284	8818	-129	8287	8704	11413	0	1302	1	0	1951	1379	1	1	1	160	0	0	137	4							1	1	6	1
2022	014302901	2	34	718	1530	363	-180	9346	145	12364	14653	16796	0	1053	1	0	3067	2005	2		1	156	0	0	133	4							1	2	5	2
2022	014303101	2	42	684	1535	435	-171	9376	94	11479	13888	15849	0	965	1	0	2903	1891	2		1	152	0	0	129	4							1	2	5	2
2022	014303101	4	15	582	1517	616	-154	9359	67	11021	12305	13957	0	1285	1	0	2529	1667	1	2	1	165	0	0	142	4							1	2	3	2
2022	014303201	5	32	617	1485	54	-255	9071	75	11158	13212	15734	0	1083	1	0	2798	1884	2		1	171	0	0	148	4							1	2	1	2
2022	014304401	2	23	564	1393	0	-409	8509	140	12272	12747	17193	0	1188	1	0	2907	2087	2		1	140	0	0	117	3							1	2	2	2
2022	014304501	2	40	580	1529	350	-181	9340	-14	9796	11849	13594	0	980	1	0	2481	1623	2		1	159	0	0	136	4							1	1	3	1
2022	014304601	1	37	587	1546	634	-153	9444	-32	9543	11787	13320	0	1024	1	0	2456	1589	2		1	167	0	0	144	4							1	2	5	2
2022	014304701	2	29	691	1508	152	-216	9212	155	12541	14642	16859	0	1112	1	0	3039	2015	2		1	145	0	0	122	4							1	2	4	2
2022	014316701	2	33	468	1438	4	-334	8784	-78	8921	10298	13071	0	1070	1	0	2263	1574	2		1	144	0	0	121	4							1	2	5	2
2022	014316801	1	37	400	1469	24	-282	8973	-237	7071	8644	10520	0	1016	1	0	1854	1262	2		1	158	0	0	135	4							1	2	5	2
2022	014316901	1	35	519	1594	2350	-72	9737	-151	8026	9941	10759	0	1044	1	0	2043	1281	2		1	134	0	0	111	3							1	2	5	2
2022	014317201	3	34	9999	9999	9999	9999	99999	9999	99999	99999	99999	4	1053	6	99	9999	9999	2		2	999	9	4	999	9							4	3	5	3
2022	014317301	2	29	675	1561	1010	-128	9535	100	11576	13373	14888	0	1113	1	0	2770	1775	2		1	162	0	0	139	4							1	2	5	2
2022	014405101	2	44	926	1581	1735	-94	9657	269	14806	18028	19669	0	932	1	0	3705	2343	2		1	170	0	0	144	4							1	0		0
2022	014405201	2	47	683	1532	390	-176	9358	96	11499	13910	15916	0	899	1	0	2910	1900	2		1	164	0	0	138	4							1	0		0
2022	014405201	3	18	570	1519	239	-198	9279	51	10771	12045	13617	0	1242	1	0	2470	1626	2		1	157	0	0	131	4							1	2	5	2
2022	014405401	2	41	411	1388	0	-418	8479	-141	8134	9317	12652	0	972	1	0	2133	1537	2		1	143	0	0	117	3							1	1	2	1
2022	014405501	2	28	569	1524	290	-190	9309	10	10150	11684	13464	0	1125	1	0	2450	1608	2		1	135	0	0	109	3							1	1	3	1
2022	014407101	2	30	712	1509	159	-215	9218	155	12542	15083	17338	0	1099	1	0	3127	2072	2		1	163	0	0	137	4							1	2	5	2
2022	014407201	1	33	596	1584	1867	-89	9676	-21	9697	11559	12588	0	1061	1	0	2375	1500	2		1	157	0	0	131	4							1	2	5	2
2022	014407301	2	38	544	1522	268	-193	9297	-67	9074	11193	12921	0	1008	1	0	2348	1543	2		1	161	0	0	135	4							1	2	4	2
2022	014407401	2	36	778	1517	220	-201	9267	182	13047	16449	18657	0	1033	1	0	3381	2229	2		1	159	0	0	133	4							1	2	5	2
2022	014407401	4	13	444	1471	664	-150	9362	-167	7831	9584	11633	0	1312	1	0	2052	1395	1	2	1	159	0	0	133	4							1	1	6	1
2022	014407501	1	42	500	1483	49	-258	9059	-81	8878	10719	12800	0	962	1	0	2273	1533	2		1	172	0	0	146	4							1	1	1	1
2022	014407501	2	17	542	1533	517	-163	9385	6	10089	11027	12607	0	1259	1	0	2306	1504	1	1	1	147	0	0	121	4							1	2	5	2
2022	014408601	2	29	487	1464	19	-290	8943	-51	9278	10555	12933	0	1115	1	0	2272	1552	2		1	150	0	0	124	4							1	2	3	2
2022	014409401	2	43	642	1418	1	-367	8662	140	12268	14294	18641	0	949	1	0	3193	2252	2		1	160	0	0	134	4							1	1	2	1
2022	014409401	4	14	389	1453	79	-241	8995	-230	7142	8485	10553	0	1291	1	0	1843	1268	1	2	1	158	0	0	132	4							1	2	2	2
2022	014409601	2	37	569	1453	10	-309	8876	16	10240	12411	15436	0	1023	1	0	2695	1855	2		1	165	0	0	139	4							1	1	6	1
2022	014605501	2	30	641	1523	279	-191	9303	73	11122	13176	15196	0	1103	1	0	2763	1815	2		1	153	0	0	130	4							1	2	5	2
2022	014605601	1	39	444	1571	1339	-111	9596	-241	7031	8721	9610	0	996	1	0	1799	1145	2		1	153	0	0	130	4							1	2	5	2
2022	014606201	3	18	485	1537	467	-168	9389	-73	8989	9828	11195	0	1244	1	0	2053	1336	2		1	158	0	0	135	4							1	2	5	2
2022	014607201	2	45	784	1624	4132	-22	9920	125	11997	14508	15371	0	927	1	0	2973	1830	2		1	155	0	0	132	4							1	1	1	1
2022	014607301	1	39	640	1488	62	-250	9089	70	11077	13681	16227	0	997	1	0	2891	1943	2		1	145	0	0	122	4							1	1	1	1
2022	014607301	3	13	424	1452	231	-199	9163	-184	7639	9254	11525	0	1307	1	0	2011	1385	1	1	1	148	0	0	125	4							1	2	1	2
2022	014607301	4	21	620	1488	62	-250	9089	131	12108	13254	15720	0	1209	1	0	2800	1882	2		1	144	0	0	121	4							1	2	2	2
2022	014616401	2	43	922	1570	1303	-112	9590	274	14912	18126	19993	0	941	1	0	3741	2382	2		1	157	0	0	134	4							1	1	4	1
2022	014616401	3	22	9999	9999	9999	9999	99999	9999	99999	99999	99999	6	1202	6	99	9999	9999	2		2	999	9	6	999	9							6	1	3	1
2022	014616401	4	16	588	1541	1020	-127	9482	56	10852	11867	13470	0	1273	1	0	2476	1607	1	2	1	141	0	0	118	3							1	2	4	2
2022	014616401	5	27	580	1525	301	-188	9315	23	10335	11897	13698	0	1141	1	0	2494	1635	2		1	162	0	0	139	4							1	2	3	2
2022	014616601	1	30	743	1536	450	-169	9383	164	12713	15071	17183	0	1104	1	0	3149	2050	2		1	166	0	0	143	4							1	1	6	1
2022	014616601	3	13	530	1517	1659	-97	9591	-53	9255	11205	12710	0	1309	1	0	2303	1518	1	1	1	149	0	0	126	4							1	2	1	2
2022	014616701	1	29	560	1598	2562	-66	9761	-54	9243	10673	11522	0	1108	1	0	2193	1372	2		1	166	0	0	143	4							1	1	6	1
2022	014616701	2	12	397	1484	2957	-54	9760	-207	7397	8506	10143	0	1322	1	0	1803	1215	1	1	1	161	0	0	138	4							1	1	6	1
2022	014616801	2	31	721	1508	152	-216	9212	164	12714	15278	17591	0	1095	1	0	3171	2102	2		1	155	0	0	132	4							1	1	6	1
2022	014703901	2	27	563	1432	3	-344	8747	73	11121	12432	15908	0	1141	1	0	2746	1917	2		1	156	0	0	135	4							1	2	3	2
2022	014704301	1	34	548	1526	313	-186	9321	-37	9477	11230	12917	0	1050	1	0	2353	1542	2		1	152	0	0	131	4							1	3	5	3
2022	014704301	2	12	309	1345	63	-250	8877	9998	99998	99998	99998	0	1321	1	0	1708	1270	1	1	1	149	0	0	128	4							1	1	6	1
2022	014704401	1	30	559	1574	1451	-106	9615	-58	9189	10952	12031	0	1097	1	0	2256	1433	2		1	151	0	0	130	4							1	2	5	2
2022	014704501	5	15	605	1548	1325	-111	9539	70	11083	12124	13676	0	1276	1	0	2525	1631	1	2	1	158	0	0	137	4							1	2	3	2
2022	014704501	6	13	575	1550	3011	-52	9781	34	10511	11500	12949	0	1305	1	0	2393	1544	1	2	1	157	0	0	136	4							1	2	1	2
2022	014706301	2	24	707	1559	952	-131	9523	169	12793	14031	15652	0	1167	1	0	2909	1866	2		1	166	0	0	145	4							1	2	5	2
2022	014707201	2	28	475	1481	44	-262	9047	-81	8879	10195	12207	0	1128	1	0	2166	1462	2		1	139	0	0	118	3							1	2	5	2
2022	014707301	2	27	600	1460	15	-297	8918	95	11482	13034	16058	0	1132	1	0	2815	1928	2		1	158	0	0	137	4							1	2	5	2
2022	014713601	2	43	519	1589	2101	-81	9706	-133	8230	10003	10860	0	942	1	0	2056	1294	2		1	142	0	0	121	4							1	1	6	1
2022	014713701	1	27	717	1529	350	-181	9340	165	12721	14648	16805	0	1135	1	0	3067	2006	2		1	152	0	0	131	4							1	2	3	2
2022	014713801	2	38	596	1480	42	-263	9041	27	10407	12799	15346	0	999	1	0	2721	1838	2		1	113	0	0	92	2							1	1	5	1
2022	014713901	3	22	618	1520	248	-196	9285	105	11656	12742	14735	0	1193	1	0	2675	1760	2		1	142	0	0	121	4							1	3	3	3
2022	014713901	4	18	496	1549	699	-148	9462	-66	9077	9930	11191	0	1247	1	0	2067	1335	2		1	156	0	0	135	4							1	2	5	2
2022	014714001	2	41	542	1474	31	-273	9004	-19	9720	11679	14118	0	969	1	0	2495	1692	2		1	145	1	0	124	4							1	1	6	1
2022	014714001	4	18	459	1449	8	-315	8851	-45	9370	10035	12549	0	1246	1	0	2186	1509	2		1	150	0	0	129	4							1	2	5	2
2022	014800101	1	41	578	1448	8	-317	8845	45	10673	12644	15833	0	973	1	0	2757	1904	2		1	147	0	0	126	4							1	1	2	1
2022	014800101	2	15	515	1537	1082	-124	9486	-32	9545	10436	11888	0	1283	1	0	2180	1418	1	1	1	149	0	0	128	4							1	2	2	2
2022	014800301	1	48	567	1458	13	-300	8906	24	10352	12331	15233	0	883	1	0	2667	1829	2		1	136	0	0	115	3							1	1	6	1
2022	014800301	5	25	666	1549	699	-148	9462	100	11567	13333	15027	0	1156	1	0	2776	1792	2		1	141	0	0	120	4							1	2	5	2
2022	014800401	3	37	512	1570	1303	-112	9590	-143	8116	10066	11102	0	1023	1	0	2077	1323	2		1	155	0	0	134	4							1	3	5	3
2022	014801701	1	35	565	1414	1	-374	8637	42	10631	12610	16534	0	1041	1	0	2826	1998	2		1	166	0	0	145	4							1	1	6	1
2022	014801801	2	34	588	1521	258	-195	9291	15	10224	12111	13993	0	1049	1	0	2542	1671	2		1	141	0	0	120	4							1	1	1	1
2022	014801801	3	16	9999	9999	9999	9999	99999	9999	99999	99999	99999	6	1272	6	99	9999	9999	1	2	2	999	9	6	999	9							6	1	2	1
2022	014801901	2	49	555	1420	1	-364	8674	39	10581	12342	16053	0	877	1	0	2752	1938	2		1	139	0	0	118	3							1	0		0
2022	014801901	3	20	488	1535	435	-171	9376	-68	9057	9909	11307	0	1227	1	0	2071	1349	2		1	148	0	0	127	4							1	2	5	2
2022	014801901	4	17	446	1488	115	-227	9122	-94	8717	9534	11308	0	1262	1	0	2014	1354	1	2	1	151	0	0	130	4							1	2	4	2
2022	014801901	5	14	365	1401	9	-313	8696	-164	7874	8210	10955	0	1294	1	0	1860	1327	1	2	1	152	0	0	131	4							1	2	2	2
2022	014802101	3	16	545	1538	765	-143	9439	6	10091	11032	12556	0	1265	1	0	2304	1498	1	2	1	151	0	0	130	4							1	2	5	2
2022	014809701	2	32	648	1471	27	-278	8986	119	11901	13988	16977	0	1083	1	0	2995	2036	2		1	147	0	0	126	4							1	2	5	2
2022	014809801	1	43	664	1573	1413	-107	9609	47	10705	13020	14317	0	951	1	0	2684	1706	2		1	115	0	0	94	2							1	2	5	2
2022	014809801	3	15	534	1547	1423	-107	9554	-14	9793	10712	12094	0	1285	1	0	2231	1442	1	1	1	156	0	0	135	4							1	2	3	2
2022	014810001	1	43	533	1515	203	-205	9254	-62	9139	11274	12831	0	943	1	0	2322	1533	2		1	141	0	0	120	4							1	1	2	1
2022	014810101	2	33	471	1511	173	-211	9230	-129	8279	9973	11426	0	1068	1	0	2063	1365	2		1	144	0	0	123	4							1	2	2	2
2022	014904901	2	27	522	1481	44	-262	9047	-17	9758	11203	13415	0	1138	1	0	2380	1607	2		1	162	0	0	136	4							1	2	5	2
2022	014905101	2	32	444	1485	54	-255	9071	-150	8029	9507	11322	0	1071	1	0	2013	1356	2		1	149	0	0	123	4							1	1	2	1
2022	014905301	2	47	724	1569	1268	-114	9584	109	11722	14245	15729	0	893	1	0	2941	1874	2		1	148	0	0	122	4							1	1	2	1
2022	014905501	2	24	424	1576	1529	-102	9627	-194	7537	8293	9091	0	1169	1	0	1707	1083	2		1	153	0	0	127	4							1	2	3	2
2022	014906001	1	31	631	1576	1529	-102	9627	24	10352	12342	13529	0	1086	1	0	2540	1612	2		1	184	0	0	158	4							1	2	5	2
2022	014906501	2	32	673	1545	613	-154	9438	90	11406	13528	15300	0	1075	1	0	2819	1825	2		1	156	0	0	130	4							1	2	2	2
2022	014906501	4	12	431	1499	1841	-90	9614	-181	7675	9156	10699	0	1312	1	0	1918	1280	1	2	1	161	0	0	135	4							1	1	6	1
2022	014906901	2	22	502	1508	152	-216	9212	-29	9592	10637	12248	0	1194	1	0	2208	1464	2		1	169	0	0	143	4							1	1	5	1
2022	014906901	4	17	587	1591	2379	-71	9734	19	10282	11285	12237	0	1254	1	0	2319	1458	1	2	1	139	1	0	113	4							1	2	4	2
2022	014907001	1	49	410	1409	1	-382	8607	-160	7917	9178	12115	0	866	1	0	2065	1466	2		1	145	0	0	119	3							1	1	3	1
2022	014907001	2	17	383	1457	14	-300	8903	-175	7748	8335	10310	0	1250	1	0	1804	1238	1	1	1	144	0	0	118	3							1	2	1	2
2022	014907501	2	37	599	1427	2	-352	8717	72	11104	13266	17091	0	1020	1	0	2942	2061	2		1	125	0	0	99	2							1	1	6	1
2022	014910001	2	24	638	1467	22	-285	8961	167	12753	13804	16845	0	1173	1	0	2965	2021	2		1	153	0	0	127	4							1	2	5	2
2022	015000201	2	45	624	1447	7	-319	8839	98	11535	13658	17126	0	925	1	0	2980	2060	2		1	145	0	0	121	4							1	2	5	2
2022	015000201	4	16	572	1564	1781	-92	9624	20	10304	11303	12545	0	1275	1	0	2338	1495	1	2	1	158	0	0	134	4							1	2	4	2
2022	015000201	5	14	564	1600	4271	-18	9923	-15	9788	10722	11561	0	1295	1	0	2203	1377	1	2	1	152	0	0	128	4							1	2	2	2
2022	015000801	2	23	623	1566	1167	-119	9566	77	11190	12290	13612	0	1182	1	0	2540	1622	2		1	153	0	0	129	4							1	2	5	2
2022	015001001	1	39	532	1498	98	-233	9150	-64	9108	11308	13231	0	999	1	0	2371	1583	2		1	159	0	0	135	4							1	2	1	2
2022	015004901	2	42	511	1506	140	-220	9199	-84	8848	10833	12515	0	965	1	0	2253	1496	2		1	143	0	0	119	3							1	1	6	1
2022	015007001	2	26	635	1570	1303	-112	9590	52	10788	12484	13770	0	1146	1	0	2576	1641	2		1	154	0	0	130	4							1	2	5	2
2022	015007201	2	36	602	1494	82	-240	9126	24	10351	12825	15088	0	1034	1	0	2697	1805	2		1	140	0	0	116	3							1	2	3	2
2022	015008401	2	31	588	1482	47	-260	9053	44	10668	12613	15082	0	1089	1	0	2677	1806	2		1	140	0	0	116	3							1	2	5	2
2022	015202901	2	36	439	1512	180	-210	9236	-206	7402	9293	10629	0	1033	1	0	1920	1270	2		1	144	0	0	111	3							1	1	6	1
2022	015203001	2	41	577	1510	166	-213	9224	-4	9947	12220	14024	0	966	1	0	2531	1676	2		1	156	0	0	123	4							1	1	1	1
2022	015203401	2	24	541	1422	2	-361	8686	89	11381	12017	15587	0	1167	1	0	2675	1881	2		1	160	0	0	127	4							1	2	1	2
2022	015203601	2	36	483	1512	180	-210	9236	-141	8144	10224	11694	0	1027	1	0	2113	1397	2		1	154	0	0	121	4							1	1	6	1
2022	015203601	3	14	473	1588	3722	-33	9864	-210	7360	9128	9916	0	1294	1	0	1876	1181	1	2	1	173	0	0	140	4							1	2	2	2
2022	015205701	2	17	428	1474	40	-265	9015	-112	8496	9223	11149	0	1254	1	0	1970	1336	1	1	1	170	0	0	137	4							1	2	5	2
2022	015205801	3	20	657	1432	3	-344	8747	214	13663	14508	18565	0	1223	1	0	3204	2237	2		1	163	0	0	130	4							1	2	3	2
2022	015205901	2	21	658	1534	420	-173	9370	138	12225	13374	15275	0	1209	1	0	2796	1823	2		1	154	0	0	121	4							1	2	5	2
2022	015206401	2	35	598	1548	676	-149	9456	-21	9701	11984	13518	0	1040	1	0	2496	1612	2		1	158	0	0	125	4							1	1	6	1
2022	015208001	2	26	446	1466	21	-287	8955	-113	8478	9655	11798	0	1147	1	0	2075	1416	2		1	167	0	0	134	4							1	1	3	1
2022	015208001	6	49	648	1443	6	-325	8814	127	12033	14217	17923	0	876	1	0	3112	2157	2		1	150	0	0	117	3							1	0		0
2022	015208101	2	30	700	1527	325	-185	9328	130	12093	14330	16469	0	1104	1	0	3002	1966	2		1	169	0	0	136	4							1	2	5	2
2022	015208301	2	37	594	1500	108	-230	9163	10	10147	12611	14717	0	1012	1	0	2640	1760	2		1	156	0	0	123	4							1	1	1	1
2022	015208301	3	18	9999	9999	9999	9999	99999	9999	99999	99999	99999	4	1243	1	0	9999	9999	2		2	999	9	4	999	9							1	2	4	2
2022	015208301	4	15	521	1500	321	-185	9238	3	10050	11062	12908	0	1275	1	0	2316	1544	1	2	1	164	0	0	131	4							1	2	4	2
2022	015208401	2	28	651	1471	27	-278	8986	142	12305	14052	17056	0	1126	1	0	3009	2045	2		1	160	0	0	127	4							1	1	2	1
2022	015300401	2	29	659	1541	536	-161	9413	98	11543	13300	15096	0	1108	1	0	2775	1801	2		1	161	0	0	137	4							1	2	5	2
2022	015300401	3	12	551	1487	3397	-41	9814	16	10232	11785	13997	0	1323	1	0	2492	1676	1	2	1	167	0	0	143	4							1	1	6	1
2022	015301301	1	24	513	1431	3	-346	8741	45	10681	11335	14524	0	1173	1	0	2505	1751	2		1	142	0	0	118	3							1	2	5	2
2022	015301701	2	14	536	1520	823	-139	9421	7	10109	11052	12780	0	1292	1	0	2320	1526	1	1	1	151	0	0	127	4							1	2	2	2
2022	015302501	1	45	451	1496	90	-237	9138	-162	7894	9597	11260	0	923	1	0	2015	1347	2		1	158	0	0	134	4							1	1	4	1
2022	015302501	4	22	607	1585	1913	-87	9682	46	10690	11758	12797	0	1199	1	0	2416	1524	2		1	161	1	0	137	4							1	2	5	2
2022	015303201	2	29	629	1502	118	-226	9175	95	11490	13348	15524	0	1109	1	0	2788	1856	2		1	148	0	0	124	4							1	2	5	2
2022	015305901	2	24	499	1515	203	-205	9254	-38	9462	10555	12012	0	1178	1	0	2174	1435	2		1	162	0	0	138	4							1	2	5	2
2022	015306001	1	15	472	1558	1734	-94	9609	-107	8556	9375	10469	0	1281	1	0	1944	1248	1	0	1	152	0	0	128	4							1	2	3	2
2022	015308301	2	21	749	1498	98	-233	9150	253	14468	15920	18628	0	1209	1	0	3338	2228	2		1	175	0	0	151	4							1	2	5	2
2022	015313301	2	40	573	1447	7	-319	8839	39	10592	12542	15726	0	985	1	0	2737	1891	2		1	140	0	0	116	3							1	1	6	1
2022	015313301	3	13	411	1518	1966	-85	9639	-242	7024	8687	9837	0	1310	1	0	1784	1175	1	2	1	169	0	0	145	4							1	2	1	2
2022	015314701	2	34	737	1535	435	-171	9376	160	12624	14964	17077	0	1055	1	0	3128	2038	2		1	146	0	0	122	4							1	2	5	2
2022	015315001	2	39	466	1436	4	-337	8772	-107	8550	10266	13066	0	993	1	0	2260	1574	2		1	161	0	0	137	4							1	2	1	2
2022	015315001	4	13	9999	9999	9999	9999	99999	9999	99999	99999	99999	3	1301	6	99	9999	9999	1	2	2	999	9	3	999	9							2	2	1	2
2022	015400101	1	34	629	1566	1167	-119	9566	29	10427	12408	13743	0	1054	1	0	2565	1638	2		1	143	0	0	122	4							1	2	2	2
2022	015400701	2	35	686	1478	38	-267	9028	125	12005	14748	17732	0	1048	1	0	3140	2125	2		1	153	0	0	132	4							1	1	6	1
2022	015400701	3	13	442	1443	167	-213	9106	-149	8045	9697	12225	0	1308	1	0	2123	1471	1	2	1	158	0	0	137	4							1	1	6	1
2022	015401201	3	18	674	1662	6620	42	10152	65	10991	11883	12326	0	1251	1	0	2440	1468	2		1	154	0	0	133	4							1	2	5	2
2022	015405801	1	36	587	1462	17	-294	8931	31	10458	12737	15649	0	1032	1	0	2746	1878	2		1	152	0	0	131	4							1	2	5	2
2022	015405801	2	14	464	1526	967	-130	9458	-178	7706	9508	10937	0	1293	1	0	1993	1306	1	1	1	153	0	0	132	4							1	2	2	2
2022	015405901	2	38	629	1514	195	-206	9248	39	10582	13308	15171	0	1009	1	0	2744	1812	2		1	151	0	0	130	4							1	3	5	3
2022	015409701	2	42	846	1548	676	-149	9456	231	14003	16954	19124	0	962	1	0	3530	2281	2		1	153	0	0	132	4							1	2	2	2
2022	015410001	1	32	674	1489	65	-248	9095	133	12135	14400	17056	0	1077	1	0	3040	2042	2		1	136	0	0	115	3							1	3	1	3
2022	015410001	4	14	453	1423	27	-279	8839	-89	8785	10056	13026	0	1296	1	0	2237	1572	1	1	1	146	0	0	125	4							1	2	2	2
2022	015502901	2	34	657	1458	13	-300	8906	139	12243	14289	17651	0	1057	1	0	3091	2120	2		1	160	0	0	140	4							1	2	5	2
2022	015503201	1	43	696	1465	20	-289	8949	159	12608	15076	18448	0	949	1	0	3243	2214	2		1	159	0	0	139	4							1	2	5	2
2022	015503201	2	22	685	1489	65	-248	9095	199	13363	14635	17334	0	1200	1	0	3090	2075	2		1	153	0	0	133	4							1	3	5	3
2022	015503801	2	37	1112	1445	6	-322	8827	481	20194	24368	30638	0	1016	1	0	5326	3686	2		1	145	0	0	125	4							1	0		0
2022	015503801	3	13	510	1510	1309	-112	9529	-102	8618	10801	12395	0	1308	1	0	2237	1481	1	2	1	134	0	0	114	3							1	2	1	2
2022	015506001	2	26	702	1509	159	-215	9218	165	12726	14871	17095	0	1154	1	0	3083	2043	2		1	151	0	0	131	4							1	2	1	2
2022	015508601	2	29	681	1505	134	-221	9193	147	12400	14441	16711	0	1118	1	0	3007	1998	2		1	156	0	0	136	4							1	1	5	1
2022	015508901	2	38	735	1550	721	-146	9468	119	11899	14700	16552	0	1005	1	0	3059	1974	2		1	165	0	0	145	4							1	2	5	2
2022	015509101	1	33	595	1532	390	-176	9358	15	10224	12118	13866	0	1065	1	0	2535	1655	2		1	154	0	0	134	4							1	2	2	2
2022	015708001	2	43	631	1461	16	-295	8924	95	11482	13700	16855	0	950	1	0	2956	2023	2		1	147	0	0	130	4							1	2	1	2
2022	015708201	1	22	577	1513	187	-208	9242	63	10965	12211	13943	0	1200	1	0	2521	1666	2		1	166	0	0	149	4							1	2	1	2
2022	015708401	2	31	686	1536	450	-169	9383	110	11738	13915	15865	0	1087	1	0	2908	1893	2		1	143	0	0	126	4							1	2	3	2
2022	015709001	2	24	581	1499	103	-232	9157	78	11211	12342	14422	0	1175	1	0	2586	1725	2		1	152	0	0	135	4							1	3	5	3
2022	015710001	1	34	666	1501	113	-228	9169	115	11834	14137	16469	0	1052	1	0	2956	1969	2		1	157	0	0	140	4							1	2	5	2
2022	015710101	1	39	584	1528	337	-183	9334	-22	9678	11943	13714	0	996	1	0	2501	1637	2		1	157	0	0	140	4							1	1	6	1
2022	015710101	4	13	596	1552	2695	-61	9743	-26	9628	11899	13371	0	1304	1	0	2474	1594	1	1	1	146	0	0	129	4							1	2	1	2
2022	015710201	1	34	604	1378	0	-434	8417	144	12346	13775	18958	0	1056	1	0	3181	2308	2		1	122	0	0	105	3							1	1	6	1
2022	015710201	3	15	496	1504	430	-172	9285	-33	9526	10520	12195	0	1284	1	0	2193	1458	1	1	1	149	0	0	132	4							1	2	3	2
2022	015711001	2	30	517	1544	593	-156	9431	-90	8771	10402	11776	0	1105	1	0	2169	1405	2		1	161	0	0	144	4							1	2	3	2
2022	015711001	3	12	672	1552	5372	9	10041	84	11305	13417	15076	0	1317	1	0	2790	1798	1	2	1	153	0	0	136	4							1	1	6	1
2022	015711101	2	27	645	1485	54	-255	9071	125	12004	13812	16448	0	1138	1	0	2925	1970	2		1	142	0	0	125	4							1	2	5	2
2022	015711101	4	40	612	1423	2	-359	8692	103	11627	13586	17598	0	985	1	0	3022	2124	2		1	133	0	0	116	3							1	2	3	2
2022	015711201	1	43	791	1482	47	-260	9053	233	14061	16967	20288	0	946	1	0	3601	2430	2		1	151	0	0	134	4							1	1	2	1
2022	015711201	2	18	497	1514	195	-206	9248	-39	9442	10516	11987	0	1245	1	0	2168	1432	2		1	123	0	0	106	3							1	2	5	2
2022	015711301	2	24	681	1524	290	-190	9309	168	12789	13984	16114	0	1178	1	0	2932	1924	2		1	157	0	0	140	4							1	3	1	3
2022	015711401	1	20	662	1533	405	-175	9364	142	12313	13469	15398	0	1218	1	0	2817	1838	2		1	152	0	0	135	4							1	2	3	2
2022	016201801	1	24	518	1416	1	-371	8650	64	10973	11547	15099	0	1175	1	0	2583	1824	2		1	155	0	0	135	4							1	2	5	2
2022	016202101	2	45	547	1573	1413	-107	9609	-86	8819	10726	11794	0	925	1	0	2211	1405	2		1	145	0	0	125	4							1	2	2	2
2022	016202301	2	38	731	1497	94	-235	9144	154	12528	15547	18216	0	1008	1	0	3262	2179	2		1	149	0	0	129	4							1	1	2	1
2022	016202301	4	14	386	1432	48	-259	8920	-233	7114	8523	10907	0	1298	1	0	1882	1314	1	2	1	150	0	0	130	4							1	2	2	2
2022	016203901	1	34	654	1532	390	-176	9358	80	11238	13320	15241	0	1057	1	0	2787	1819	2		1	132	0	0	112	3							1	2	5	2
2022	016204501	2	21	466	1460	15	-297	8918	-43	9389	10123	12472	0	1215	1	0	2186	1497	2		1	152	0	0	132	4							1	2	5	2
2022	016210101	1	28	514	1486	57	-253	9077	-31	9556	11000	13082	0	1128	1	0	2328	1566	2		1	145	0	0	125	4							1	3	5	3
2022	016210301	1	34	758	1586	1959	-86	9688	142	12307	14664	15950	0	1052	1	0	3013	1900	2		1	149	0	0	129	4							1	2	4	2
2022	016210301	2	17	498	1518	320	-185	9296	-41	9420	10526	11920	0	1259	1	0	2161	1424	1	1	1	156	0	0	136	4							1	2	5	2
2022	016211001	1	44	626	1570	1303	-112	9590	8	10124	12307	13574	0	934	1	0	2540	1618	2		1	144	0	0	124	4							1	2	5	2
2022	016211001	2	18	612	1564	1102	-123	9554	67	11024	12093	13422	0	1243	1	0	2502	1600	2		1	147	0	0	127	4							1	2	5	2
2022	016211101	2	48	624	1573	1413	-107	9609	4	10061	12236	13455	0	882	1	0	2522	1603	2		1	143	0	0	123	4							1	2	3	2
2022	016211101	3	15	529	1602	3757	-32	9869	-60	9162	10034	10803	0	1277	1	0	2061	1287	1	2	1	148	0	0	128	4							1	2	4	2
2022	016300201	2	31	547	1479	40	-265	9034	-3	9958	11753	14111	0	1096	1	0	2501	1691	2		1	160	0	0	134	4							1	2	5	2
2022	016300201	3	12	411	1492	1742	-94	9596	-208	7375	8766	10341	0	1316	1	0	1846	1237	1	2	1	164	0	0	138	4							1	1	6	1
2022	016303301	2	26	575	1448	8	-317	8845	75	11153	12578	15751	0	1156	1	0	2742	1894	2		1	145	0	0	119	3							1	2	3	2
2022	016304701	1	20	702	1554	818	-139	9493	167	12769	13991	15689	0	1227	1	0	2907	1871	2		1	166	0	0	140	4							1	2	5	2
2022	016305501	2	34	542	1488	62	-250	9089	-16	9769	11586	13742	0	1059	1	0	2448	1645	2		1	165	0	0	139	4							1	2	5	2
2022	016305501	3	16	514	1512	373	-178	9289	-15	9786	10881	12445	0	1269	1	0	2248	1487	1	2	1	165	0	0	139	4							1	2	4	2
2022	016305701	2	49	490	1496	90	-237	9138	-105	8577	10427	12234	0	879	1	0	2189	1464	2		1	151	0	0	125	4							1	2	2	2
2022	016305701	5	16	635	1579	2491	-68	9722	81	11261	12389	13538	0	1276	1	0	2547	1613	1	2	1	148	0	0	122	4							1	2	4	2
2022	016306601	2	22	552	1507	146	-218	9205	37	10559	11699	13494	0	1201	1	0	2431	1613	2		1	148	0	0	122	4							1	2	3	2
2022	016306601	4	49	727	1534	420	-173	9370	137	12213	14776	16877	0	870	1	0	3089	2014	2		1	168	0	0	142	4							1	1	4	1
2022	016307501	2	26	535	1439	4	-332	8790	32	10484	11765	14913	0	1156	1	0	2584	1795	2		1	145	0	0	119	3							1	2	2	2
2022	016308801	2	30	499	1446	7	-320	8833	-40	9426	10929	13722	0	1104	1	0	2387	1650	2		1	158	0	0	132	4							1	2	5	2
2022	016309501	2	24	774	1499	103	-232	9157	275	14935	16442	19213	0	1176	1	0	3445	2298	2		1	162	0	0	136	4							1	2	5	2
2022	016311301	2	35	671	1502	118	-226	9175	92	11437	14239	16561	0	1040	1	0	2974	1980	2		1	159	0	0	133	4							1	1	4	1
2022	016311301	3	17	440	1419	4	-334	8702	-50	9295	9791	12751	0	1264	1	0	2185	1540	1	2	1	164	0	0	138	4							1	2	4	2
2022	016311301	4	12	317	1386	59	-252	8914	-248	6960	7195	9796	0	1316	1	0	1650	1191	1	2	1	166	0	0	140	4							1	1	4	1
2022	016313501	2	18	676	1602	2782	-59	9786	108	11708	12822	13806	0	1248	1	0	2634	1644	2		1	154	0	0	128	4							1	2	5	2
2022	016401701	2	46	459	1463	18	-292	8937	-125	8333	9954	12213	0	917	1	0	2144	1466	2		1	148	0	0	120	4							1	0		0
2022	016401701	4	13	320	1387	17	-292	8769	-312	6340	7258	9870	0	1310	1	0	1663	1199	1	2	1	154	0	0	126	4							1	2	1	2
2022	016401701	5	18	451	1519	239	-198	9279	-110	8522	9531	10774	0	1243	1	0	1955	1287	2		1	159	0	0	131	4							1	2	5	2
2022	016402501	2	40	639	1592	2249	-76	9725	7	10102	12270	13296	0	984	1	0	2521	1584	2		1	174	0	0	146	4							1	2	5	2
2022	016405701	1	18	485	1533	405	-175	9364	-70	9028	9868	11281	0	1250	1	0	2064	1346	2		1	161	0	0	133	4							1	2	5	2
2022	016405701	2	14	606	1580	3355	-42	9823	49	10736	11813	12896	0	1298	1	0	2427	1536	1	1	1	165	0	0	137	4							1	2	2	2
2022	016405901	2	28	638	1552	769	-143	9480	68	11046	12738	14313	0	1132	1	0	2649	1707	2		1	163	0	0	135	4							1	2	5	2
2022	016406701	2	20	518	1434	3	-341	8760	49	10748	11425	14580	0	1226	1	0	2519	1757	2		1	146	0	0	118	3							1	2	5	2
2022	016406801	2	31	743	1502	118	-226	9175	190	13188	15767	18338	0	1096	1	0	3293	2193	2		1	168	0	0	140	4							1	2	3	2
2022	016406901	2	45	670	1461	16	-295	8924	136	12192	14546	17896	0	928	1	0	3139	2148	2		1	173	0	0	145	4							1	1	1	1
2022	016407001	1	39	587	1547	655	-151	9450	-33	9533	11775	13294	0	995	1	0	2453	1586	2		1	160	0	0	132	4							1	1	6	1
2022	016407001	4	15	478	1506	400	-175	9278	-60	9160	10134	11707	0	1279	1	0	2108	1399	1	1	1	158	0	0	130	4							1	2	3	2
2022	016407101	3	26	9999	9999	9999	9999	99999	9999	99999	99999	99999	3	1150	6	99	9999	9999	2		2	999	9	3	999	9							2	2	1	2
2022	016504201	2	43	564	1506	140	-220	9199	-16	9765	11957	13813	0	944	1	0	2487	1651	2		1	164	0	0	137	4							1	1	5	1
2022	016504201	3	17	518	1476	37	-268	9019	18	10259	11149	13441	0	1255	1	0	2378	1611	1	2	1	162	0	0	135	4							1	2	4	2
2022	016504401	2	42	615	1518	229	-200	9273	34	10511	12999	14720	0	961	1	0	2669	1758	2		1	158	0	0	131	4							1	1	5	1
2022	016504501	1	48	754	1538	483	-166	9395	159	12613	15263	17371	0	889	1	0	3188	2073	2		1	169	0	0	142	4							1	1	1	1
2022	016508601	3	23	566	1575	1490	-104	9621	5	10071	11080	12158	0	1187	1	0	2282	1449	2		1	144	0	0	117	3							1	2	3	2
2022	016508701	2	28	425	1473	30	-275	8998	-151	8016	9163	11092	0	1133	1	0	1959	1330	2		1	145	0	0	118	3							1	2	5	2
2022	016508701	7	29	450	1453	10	-309	8876	-97	8679	9815	12208	0	1113	1	0	2131	1467	2		1	151	0	0	124	4							1	2	5	2
2022	016510101	1	47	613	1498	98	-233	9150	47	10707	13030	15246	0	897	1	0	2732	1824	2		1	164	0	0	137	4							1	1	2	1
2022	016510101	3	16	558	1578	2180	-78	9691	-6	9906	10896	11919	0	1270	1	0	2241	1420	1	1	1	155	0	0	128	4							1	2	4	2
2022	016510101	4	13	480	1560	3105	-49	9793	-97	8683	9518	10607	0	1307	1	0	1972	1264	1	1	1	158	0	0	131	4							1	2	1	2
2022	016510401	3	41	666	1556	870	-136	9505	61	10931	13251	14829	0	974	1	0	2751	1768	2		1	157	0	0	130	4							1	1	2	1
2022	016510401	5	13	460	1504	1566	-101	9572	-154	7982	9757	11310	0	1314	1	0	2034	1352	1	2	1	158	0	0	131	4							1	1	6	1
2022	016510401	7	14	390	1485	327	-184	9232	-253	6910	8351	9945	0	1299	1	0	1769	1191	1	2	1	152	0	0	125	4							1	2	1	2
2022	016510401	8	18	491	1477	36	-268	9022	-20	9714	10562	12716	0	1244	1	0	2251	1524	2		1	151	0	0	124	4							1	2	5	2
2022	016510701	2	39	588	1491	72	-245	9108	10	10144	12548	14822	0	1002	1	0	2645	1774	2		1	158	0	0	131	4							1	1	3	1
2022	016601301	2	38	544	1411	1	-379	8619	18	10272	12163	16012	0	1005	1	0	2732	1937	2		1	162	0	0	130	4							1	1	3	1
2022	016601301	6	21	613	1471	27	-278	8986	136	12199	13232	16060	0	1214	1	0	2833	1926	2		1	148	0	0	116	3							1	2	5	2
2022	016601501	2	32	9999	9999	9999	9999	99999	9999	99999	99999	99999	4	1086	6	99	9999	9999	2		2	999	9	4	999	9							4	1	4	1
2022	016601601	4	20	487	1421	1	-362	8680	17	10257	10824	14058	0	1226	1	0	2412	1697	2		1	169	0	0	137	4							1	2	3	2
2022	016601701	2	27	545	1461	16	-295	8924	28	10417	11832	14558	0	1138	1	0	2553	1748	2		1	144	0	0	112	3							1	2	5	2
2022	016603501	3	22	681	1574	1451	-106	9615	132	12130	13342	14656	0	1203	1	0	2749	1746	2		1	143	0	0	111	3							1	2	4	2
2022	016603601	2	24	700	1489	65	-248	9095	213	13656	14955	17714	0	1173	1	0	3157	2120	2		1	150	0	0	118	3							1	2	3	2
2022	016603701	2	25	528	1589	2101	-81	9706	-88	8795	10176	11048	0	1162	1	0	2091	1316	2		1	155	0	0	123	4							1	2	5	2
2022	016608601	2	35	646	1525	301	-188	9315	49	10740	13251	15257	0	1041	1	0	2778	1821	2		1	162	0	0	130	4							1	1	4	1
2022	016608701	2	30	723	1610	3249	-45	9835	93	11453	13590	14547	0	1105	1	0	2789	1732	2		1	155	0	0	123	4							1	2	5	2
2022	016608901	2	22	646	1538	483	-166	9395	122	11951	13077	14883	0	1204	1	0	2731	1776	2		1	153	0	0	121	4							1	2	5	2
2022	016609301	2	43	580	1497	94	-235	9144	10	10141	12335	14453	0	952	1	0	2588	1729	2		1	160	0	0	128	4							1	1	5	1
2022	016609301	3	14	578	1651	6969	52	10215	-103	8609	10344	10784	0	1292	1	0	2120	1284	1	2	1	170	0	0	138	4							1	2	2	2
2022	016609301	4	12	358	1496	3592	-36	9839	-320	6267	7618	8938	0	1325	1	0	1600	1069	1	2	1	146	0	0	114	3							1	1	5	1
2022	016609401	2	22	570	1467	22	-285	8961	89	11394	12332	15050	0	1200	1	0	2649	1805	2		1	162	0	0	130	4							1	2	5	2
2022	016700601	2	25	9999	9999	9999	9999	99999	9999	99999	99999	99999	4	1159	1	0	9999	9999	2		2	999	9	4	999	9							1	2	2	2
2022	016700701	1	47	462	1490	68	-247	9102	-141	8140	9865	11669	0	898	1	0	2081	1397	2		1	148	0	0	140	4							1	2	5	2
2022	016701401	2	44	9999	9999	9999	9999	99999	9999	99999	99999	99999	4	928	6	99	9999	9999	2		2	999	9	4	999	9							4	2	3	2
2022	016701401	3	17	9999	9999	9999	9999	99999	9999	99999	99999	99999	3	1262	6	99	9999	9999	1	2	2	999	9	3	999	9							2	2	5	2
2022	016702201	2	34	623	1446	7	-320	8833	111	11768	13644	17132	0	1057	1	0	2980	2061	2		1	140	0	0	132	4							1	1	6	1
2022	016702601	4	32	561	1527	325	-185	9328	-21	9692	11484	13199	0	1077	1	0	2406	1576	2		1	122	0	0	114	3							1	2	1	2
2022	016702601	7	21	541	1479	40	-265	9034	44	10671	11624	13957	0	1210	1	0	2473	1672	2		1	127	0	0	119	3							1	2	5	2
2022	016702701	1	25	543	1636	4928	-2	9993	-101	8624	9905	10413	0	1160	1	0	2029	1240	2		1	146	0	0	138	4							1	2	5	2
2022	016703201	1	25	558	1534	420	-173	9370	-11	9847	11341	12954	0	1160	1	0	2371	1546	2		1	130	0	0	122	4							1	2	1	2
2022	016703201	5	19	615	1547	655	-151	9450	82	11278	12337	13929	0	1234	1	0	2570	1661	2		1	131	0	0	123	4							1	3	2	3
2022	016703201	6	13	529	1587	4242	-19	9920	-49	9304	10221	11110	0	1301	1	0	2100	1324	1	1	1	129	0	0	121	4							1	2	1	2
2022	016706001	2	23	875	1509	159	-215	9218	351	16701	18536	21307	0	1183	1	0	3843	2546	2		1	130	0	0	122	4							1	2	1	2
2022	016706401	2	37	644	1485	54	-255	9071	77	11184	13790	16423	0	1015	1	0	2920	1967	2		1	152	0	0	144	4							1	2	1	2
2022	016706401	3	14	614	1535	1412	-108	9552	7	10100	12467	14227	0	1297	1	0	2606	1698	1	2	1	133	0	0	125	4							1	2	2	2
2022	016707001	2	27	863	1576	1529	-102	9627	258	14571	16880	18503	0	1136	1	0	3475	2205	2		1	128	0	0	120	4							1	2	3	2
2022	016707401	2	47	596	1458	13	-300	8906	58	10882	12962	16013	0	899	1	0	2804	1923	2		1	150	0	0	142	4							1	2	2	2
2022	016707401	3	17	544	1442	6	-323	8814	77	11194	11942	15076	0	1253	1	0	2616	1814	1	2	1	138	0	0	130	4							1	2	5	2
2022	016707401	6	22	652	1468	23	-284	8967	181	13019	14098	17181	0	1203	1	0	3025	2061	2		1	141	0	0	133	4							1	2	5	2
2022	016707901	2	31	627	1522	268	-193	9297	58	10890	12901	14893	0	1084	1	0	2707	1778	2		1	149	0	0	141	4							1	2	1	2
2022	016708501	2	28	534	1514	195	-206	9248	-26	9629	11298	12880	0	1127	1	0	2330	1539	2		1	158	0	0	150	4							1	2	5	2
2022	016800501	6	39	633	1534	420	-173	9370	28	10423	12866	14695	0	992	1	0	2690	1754	2		1	144	0	0	132	4							1	2	5	2
2022	016800501	7	19	563	1547	655	-151	9450	22	10325	11294	12751	0	1235	1	0	2352	1521	2		1	145	0	0	133	4							1	2	2	2
2022	016800501	8	15	482	1473	124	-224	9075	-30	9578	10392	12579	0	1275	1	0	2221	1508	1	8	1	138	0	0	126	4							1	2	4	2
2022	016800601	3	18	685	1657	6309	33	10122	79	11225	12159	12641	0	1244	1	0	2495	1506	2		1	133	0	0	121	4							1	2	5	2
2022	016802701	2	34	924	1738	9548	169	10616	175	12913	14803	14754	0	1051	1	2	3059	1760	2		1	152	0	0	140	4							1	2	3	2
2022	016804001	2	37	744	1554	818	-139	9493	125	11994	14829	16628	0	1014	1	0	3081	1983	2		1	117	0	0	105	3							1	2	3	2
2022	016804201	1	33	696	1505	134	-221	9193	143	12313	14759	17079	0	1068	1	0	3073	2042	2		1	158	0	0	146	4							1	3	2	3
2022	016811501	1	46	739	1539	500	-164	9401	144	12349	14944	16993	0	913	1	0	3120	2027	2		1	137	0	0	125	4							1	2	3	2
2022	016811501	2	25	684	1588	2053	-82	9700	90	11406	13200	14339	0	1161	1	0	2712	1708	2		1	148	0	0	136	4							1	3	5	3
2022	016811501	3	16	485	1614	4006	-25	9902	-128	8298	9076	9686	0	1262	1	0	1862	1154	1	1	1	133	0	0	121	4							1	2	5	2
2022	016813401	3	26	603	1585	1913	-87	9682	6	10086	11680	12712	0	1144	1	0	2400	1514	2		1	139	0	0	127	4							1	3	1	3
2022	016813401	4	25	888	1536	450	-169	9383	306	15638	18012	20537	0	1162	1	0	3764	2450	2		1	156	0	0	144	4							1	2	5	2
2022	016901101	2	34	657	1494	82	-240	9126	111	11764	13997	16466	0	1056	1	0	2944	1970	2		1	119	0	0	107	3							1	2	3	2
2022	016901101	3	13	436	1493	916	-133	9440	-169	7815	9294	10948	0	1310	1	0	1956	1310	1	2	1	154	0	0	142	4							1	2	1	2
2022	016902301	2	37	9999	9999	9999	9999	99999	9999	99999	99999	99999	4	1014	6	99	9999	9999	2		2	999	9	4	999	9							4	3	6	3
2022	016904901	2	31	538	1553	793	-141	9486	-69	9041	10732	12047	0	1093	1	0	2231	1436	2		1	152	0	0	140	4							1	3	6	3
2022	016906601	2	37	628	1627	4329	-17	9938	-43	9391	11582	12244	0	1016	1	0	2372	1458	2		1	153	0	0	141	4							1	3	2	3
2022	016907101	1	35	9999	9999	9999	9999	99999	9999	99999	99999	99999	4	1043	6	99	9999	9999	2		2	999	9	4	999	9							4	3	5	3
2022	016908001	2	42	684	1577	1569	-101	9633	64	10982	13367	14638	0	954	1	0	2750	1744	2		1	93	0	0	81	2							1	3	2	3
2022	016908001	3	21	691	1607	3070	-50	9816	119	11897	13033	13981	0	1216	1	0	2676	1665	2		1	122	0	0	110	3							1	3	3	3
2022	016908001	4	17	552	1565	1160	-120	9563	-5	9933	10898	12083	0	1254	1	0	2254	1440	1	2	1	97	0	0	85	2							1	3	1	3
2022	016908101	2	35	620	1509	159	-215	9218	33	10488	13134	15098	0	1046	1	0	2723	1804	2		1	144	0	0	132	4							1	3	5	3
2022	016909601	1	29	620	1566	1167	-119	9566	38	10578	12230	13546	0	1111	1	0	2528	1614	2		1	122	0	0	110	3							1	3	6	3
2022	016910601	3	45	9999	9999	9999	9999	99999	9999	99999	99999	99999	3	929	6	99	9999	9999	2		2	999	9	3	999	9							2	2	3	2
2022	017101101	2	42	9999	9999	9999	9999	99999	9999	99999	99999	99999	4	957	6	99	9999	9999	2		2	999	9	4	999	9							5	3	5	3
2022	017101301	1	35	641	1506	140	-220	9199	58	10878	13589	15699	0	1035	1	0	2826	1877	2		1	152	0	0	139	4							1	2	5	2
2022	017103601	1	38	728	1541	536	-161	9413	119	11899	14692	16677	0	1002	1	0	3066	1989	2		1	127	0	0	114	3							1	2	5	2
2022	017103601	2	19	490	1532	390	-176	9358	-62	9131	9980	11419	0	1233	1	0	2088	1363	2		1	152	0	0	139	4							1	2	5	2
2022	017103601	3	16	485	1518	515	-163	9338	-59	9174	10252	11608	0	1270	1	0	2105	1387	1	1	1	150	0	0	137	4							1	2	4	2
2022	017104801	1	21	511	1544	593	-156	9431	-43	9394	10282	11639	0	1208	1	0	2144	1388	2		1	151	0	0	138	4							1	3	4	3
2022	017105201	2	36	453	1481	44	-262	9047	-161	7902	9722	11641	0	1027	1	0	2065	1395	2		1	148	0	0	135	4							1	2	3	2
2022	017105201	5	15	508	1509	522	-162	9323	-21	9703	10762	12370	0	1284	1	0	2231	1478	1	2	1	146	0	0	133	4							1	2	3	2
2022	017107201	2	30	758	1575	1490	-104	9621	150	12448	14838	16283	0	1098	1	0	3056	1940	2		1	153	0	0	140	4							1	2	3	2
2022	017110601	2	36	9999	9999	9999	9999	99999	9999	99999	99999	99999	4	1026	6	99	9999	9999	2		2	999	9	4	999	9							5	3	2	3
2022	017111401	1	21	875	1565	1134	-121	9560	310	15733	17275	19153	0	1212	1	0	3573	2283	2		1	151	0	0	138	4							1	2	3	2
2022	017111401	2	18	662	1569	1268	-114	9584	117	11863	13026	14382	0	1248	1	0	2689	1714	2		1	135	0	0	122	4							1	2	5	2
2022	017112201	2	34	686	1509	159	-215	9218	130	12084	14532	16705	0	1047	1	0	3013	1996	2		1	146	0	0	133	4							1	3	5	3
2022	017300301	2	31	530	1581	1735	-94	9657	-99	8650	10318	11257	0	1094	1	0	2120	1341	2		1	141	0	0	131	4							1	3	5	3
2022	017301801	2	45	713	1598	2562	-66	9761	78	11202	13589	14670	0	917	1	0	2792	1747	2		1	156	0	0	146	4							1	3	5	3
2022	017303201	1	30	628	1521	258	-195	9291	60	10920	12935	14945	0	1104	1	0	2715	1785	2		1	152	0	0	142	4							1	2	3	2
2022	017303601	2	32	651	1516	212	-203	9260	89	11381	13767	15641	0	1079	1	0	2833	1868	2		1	126	1	0	116	4							1	2	3	2
2022	017303901	2	47	611	1528	337	-183	9334	22	10331	12495	14348	0	895	1	0	2617	1713	2		1	129	0	0	119	3							1	2	5	2
2022	017303901	4	29	778	1512	180	-210	9236	233	14058	16469	18837	0	1118	1	0	3403	2251	2		1	109	0	0	99	2							1	2	3	2
2022	017304201	2	40	629	1511	173	-211	9230	55	10832	13318	15258	0	987	1	0	2755	1823	2		1	138	0	0	128	4							1	3	2	3
2022	017306901	2	42	655	1549	699	-148	9462	55	10830	13113	14778	0	959	1	0	2730	1762	2		1	137	0	0	127	4							1	2	5	2
2022	017306901	6	20	492	1516	212	-203	9260	-48	9320	10405	11821	0	1227	1	0	2141	1412	2		1	128	0	0	118	3							1	3	2	3
2022	017308701	4	35	9999	9999	9999	9999	99999	9999	99999	99999	99999	4	1043	6	99	9999	9999	2		2	999	9	4	999	9							2	3	2	3
2022	017309201	2	43	9999	9999	9999	9999	99999	9999	99999	99999	99999	4	945	1	0	9999	9999	2		2	999	9	4	999	9							1	1	3	1
2022	017309201	3	27	9999	9999	9999	9999	99999	9999	99999	99999	99999	4	1135	1	0	9999	9999	2		2	999	9	4	999	9							1	2	3	2
2022	017309201	7	38	9999	9999	9999	9999	99999	9999	99999	99999	99999	3	1005	6	99	9999	9999	2		2	999	9	3	999	9							2	3	5	3
2022	017309301	2	18	576	1469	24	-282	8973	96	11497	12448	15149	0	1242	1	0	2669	1817	2		1	145	0	0	135	4							1	2	2	2
2022	017402001	2	45	536	1568	1234	-116	9578	-96	8687	10555	11667	0	924	1	0	2180	1390	2		1	146	0	0	135	4							1	2	3	2
2022	017402001	4	18	621	1606	3011	-52	9810	47	10711	11726	12588	0	1249	1	0	2408	1499	2		1	158	0	0	147	4							1	2	5	2
2022	017402301	2	29	9999	9999	9999	9999	99999	9999	99999	99999	99999	3	1115	6	99	9999	9999	2		2	999	9	3	999	9							2	3	5	3
2022	017404501	3	44	9999	9999	9999	9999	99999	9999	99999	99999	99999	4	932	6	99	9999	9999	2		2	999	9	4	999	9							4	3	5	3
2022	017405401	2	31	470	1636	4928	-2	9993	-220	7253	8574	9013	0	1089	1	0	1756	1073	2		1	127	0	0	116	3							1	3	5	3
2022	017406701	2	42	9999	9999	9999	9999	99999	9999	99999	99999	99999	4	962	6	99	9999	9999	2		2	999	9	4	999	9							4	2	5	2
2022	017406701	3	48	9999	9999	9999	9999	99999	9999	99999	99999	99999	6	883	6	99	9999	9999	2		2	999	9	6	999	9							6	3	5	3
2022	017408301	1	33	629	1587	2005	-84	9694	14	10202	12153	13211	0	1074	1	0	2497	1574	2		1	139	0	0	128	4							1	3	5	3
2022	017906601	2	37	864	1552	769	-143	9480	228	13958	17250	19383	0	1019	1	0	3587	2311	2		1	140	1	0	127	4							1	3	2	3
2022	017907801	3	20	733	1696	8385	99	10360	99	11554	12311	12608	0	1225	1	0	2548	1503	2		1	137	0	0	124	4							1	3	3	3
2022	017907801	4	28	836	1660	6497	38	10140	178	12964	14779	15344	0	1123	1	0	3034	1828	2		1	148	0	0	135	4							1	3	4	3
2022	017909001	2	34	623	1616	3619	-35	9871	-13	9809	11632	12397	0	1055	1	0	2386	1476	2		1	145	0	0	132	4							1	3	2	3
2022	017910501	2	28	804	1629	4461	-14	9951	172	12859	14796	15618	0	1125	1	0	3030	1860	2		1	135	1	0	122	4							1	3	5	3
2022	017910601	2	33	746	1660	6497	38	10140	80	11240	13188	13692	0	1066	1	0	2707	1631	2		1	135	0	0	122	4							1	3	5	3
2022	017911401	3	49	544	1463	18	-292	8937	-9	9877	11797	14475	0	873	1	0	2542	1737	2		1	143	0	0	130	4							1	1	6	1
2022	018003901	1	41	713	1533	405	-175	9364	124	11991	14507	16584	0	974	1	0	3034	1979	2		1	141	0	0	128	4							1	2	5	2
2022	018004301	1	39	675	1561	1010	-128	9535	53	10802	13373	14888	0	991	1	0	2770	1775	2		1	132	0	0	119	3							1	2	3	2
2022	018004301	3	12	361	1444	1304	-112	9497	-288	6563	7916	9966	0	1323	1	0	1731	1199	1	1	1	142	0	0	129	4							1	1	6	1
2022	018004801	2	21	882	1591	2199	-77	9719	297	15437	16957	18386	0	1215	1	0	3484	2190	2		1	158	0	0	145	4							1	2	5	2
2022	018006301	2	34	696	1568	1234	-116	9578	97	11513	13706	15149	0	1059	1	0	2831	1805	2		1	160	0	0	147	4							1	2	5	2
2022	018006301	3	15	576	1571	2152	-79	9676	20	10300	11314	12467	0	1277	1	0	2334	1486	1	2	1	135	0	0	122	4							1	2	4	2
2022	018006801	1	41	607	1526	313	-186	9321	19	10285	12439	14308	0	974	1	0	2607	1708	2		1	136	0	0	123	4							1	3	5	3
2022	018008501	2	24	655	1597	2508	-67	9755	89	11393	12499	13502	0	1169	1	0	2568	1608	2		1	150	0	0	137	4							1	2	5	2
2022	018008501	8	20	602	1576	1529	-102	9627	46	10701	11775	12907	0	1222	1	0	2424	1538	2		1	147	0	0	134	4							1	2	5	2
2022	018010101	2	29	635	1511	173	-211	9230	95	11487	13445	15404	0	1112	1	0	2781	1841	2		1	139	0	0	126	4							1	2	5	2
2022	018015401	1	46	719	1513	187	-208	9242	145	12355	15216	17375	0	910	1	0	3141	2076	2		1	148	0	0	135	4							1	2	5	2
2022	018015401	2	24	449	1598	2562	-66	9761	-170	7802	8557	9238	0	1179	1	0	1758	1100	2		1	140	0	0	127	4							1	3	3	3
2022	018015401	3	21	705	1583	1823	-91	9670	150	12441	13691	14918	0	1210	1	0	2813	1777	2		1	155	0	0	142	4							1	3	3	3
2022	018100201	2	27	667	1549	699	-148	9462	101	11585	13353	15049	0	1145	1	0	2780	1795	2		1	129	0	0	116	3							1	2	5	2
2022	018101301	1	41	677	1503	123	-225	9181	111	11760	14363	16677	0	971	1	0	2997	1994	2		1	144	0	0	131	4							1	2	3	2
2022	018102301	3	27	663	1508	152	-216	9212	127	12033	14049	16176	0	1136	1	0	2915	1933	2		1	144	0	0	131	4							1	3	5	3
2022	018104001	2	28	658	1625	4198	-20	9926	38	10566	12163	12877	0	1129	1	0	2492	1533	2		1	142	0	0	129	4							1	2	5	2
2022	018108801	2	36	609	1506	140	-220	9199	23	10335	12911	14915	0	1033	1	0	2685	1783	2		1	145	0	0	132	4							1	2	3	2
2022	018110801	2	33	819	1596	2455	-69	9749	188	13161	15648	16914	0	1070	1	0	3215	2015	2		1	158	0	0	145	4							1	2	3	2
2022	018110801	3	16	540	1604	3813	-30	9876	-47	9333	10220	10987	0	1277	1	0	2099	1309	1	2	1	152	0	0	139	4							1	2	4	2
2022	018113501	2	45	572	1492	75	-243	9114	4	10056	12200	14391	0	928	1	0	2570	1722	2		1	147	0	0	134	4							1	2	5	2
2022	018113501	3	23	537	1523	279	-191	9303	7	10096	11038	12731	0	1183	1	4	2315	1520	2		1	140	0	0	127	4							1	2	3	2
2022	018113501	4	14	476	1569	2542	-66	9724	-109	8523	9366	10341	0	1294	1	0	1934	1232	1	2	1	153	0	0	140	4							1	2	2	2
2022	018116001	1	23	484	1589	2101	-81	9706	-112	8488	9328	10127	0	1192	1	0	1917	1206	2		1	143	0	0	130	4							1	3	4	3
2022	018200801	2	29	636	1518	229	-200	9273	91	11418	13443	15223	0	1114	1	0	2760	1818	2		1	154	0	0	139	4							1	2	3	2
2022	018201401	2	24	461	1528	337	-183	9334	-102	8620	9427	10825	0	1174	1	0	1974	1292	2		1	148	0	0	133	4							1	3	6	3
2022	018201501	2	30	935	1586	1959	-86	9688	286	15181	18089	19674	0	1096	1	0	3717	2344	2		1	124	0	0	109	3							1	2	2	2
2022	018204501	2	26	671	1605	2953	-54	9804	65	10996	12684	13627	0	1148	1	0	2605	1623	2		1	154	0	0	139	4							1	2	4	2
2022	018205701	2	36	811	1499	103	-232	9157	224	13869	17228	20132	0	1026	1	0	3609	2408	2		1	137	0	0	122	4							1	1	6	1
2022	018205701	3	17	593	1583	1993	-84	9685	32	10473	11516	12548	0	1256	1	0	2366	1495	1	2	1	137	0	0	122	4							1	2	5	2
2022	018209001	2	30	473	1489	65	-248	9095	-110	8516	10105	11969	0	1102	1	0	2133	1433	2		1	151	0	0	136	4							1	2	1	2
2022	018209201	2	34	877	1565	1134	-121	9560	257	14553	17315	19197	0	1056	1	0	3581	2288	2		1	153	0	0	138	4							1	2	4	2
2022	018209201	3	15	468	1611	4419	-15	9939	-150	8031	8787	9399	0	1282	1	0	1803	1119	1	2	1	150	0	0	135	4							1	2	3	2
2022	018209301	1	44	682	1462	17	-294	8931	147	12396	14798	18182	0	928	1	0	3191	2182	2		1	142	0	0	127	4							1	1	6	1
2022	018209301	2	15	536	1460	87	-238	9011	53	10807	11644	14345	0	1283	1	0	2515	1722	1	1	1	148	0	0	133	4							1	2	3	2
2022	018212101	2	25	1091	1563	1071	-124	9548	428	18672	21577	23972	0	1162	1	0	4466	2857	2		1	146	0	0	131	4							1	2	2	2
2022	018212101	4	22	571	1483	49	-258	9059	78	11213	12241	14617	0	1192	1	1	2596	1751	2		1	126	0	0	111	3							1	2	3	2
2022	018301901	1	32	504	1493	78	-242	9120	-70	9034	10743	12656	0	1079	1	0	2261	1514	2		1	163	0	0	148	4							1	2	3	2
2022	018302801	2	24	834	1607	3070	-50	9816	248	14359	15730	16875	0	1177	1	0	3229	2010	2		1	150	0	0	135	4							1	3	3	3
2022	018303101	1	43	677	1499	103	-232	9157	114	11812	14382	16805	0	944	1	0	3013	2010	2		1	147	0	0	132	4							1	0		0
2022	018303101	2	16	576	1632	5123	3	10012	-22	9677	10561	11128	0	1264	1	0	2163	1325	1	1	1	128	0	0	113	3							1	2	4	2
2022	018304401	1	40	686	1655	6182	30	10109	12	10177	12210	12706	0	986	1	0	2505	1513	2		1	138	0	0	123	4							1	1	6	1
2022	018304401	2	14	746	1687	8890	122	10509	48	10725	12702	13040	0	1301	1	0	2621	1554	1	1	1	139	0	0	124	4							1	2	1	2
2022	018305201	2	48	660	1531	376	-178	9352	73	11123	13456	15410	0	887	1	0	2816	1839	2		1	150	0	0	135	4							1	2	5	2
2022	018305201	3	20	577	1537	467	-168	9389	45	10686	11692	13319	0	1220	1	0	2442	1589	2		1	158	0	0	143	4							1	3	4	3
2022	018305901	3	15	507	1504	383	-177	9268	-18	9737	10754	12465	0	1278	1	0	2241	1490	1	1	1	148	0	0	133	4							1	2	4	2
2022	018305902	2	20	587	1545	613	-154	9438	51	10779	11799	13345	0	1224	1	0	2459	1592	2		1	147	0	0	132	4							1	2	5	2
2022	018308701	2	33	723	1460	15	-297	8918	203	13443	15706	19350	0	1067	1	0	3392	2323	2		1	151	0	0	136	4							1	2	1	2
2022	018400101	1	33	748	1462	17	-294	8931	224	13877	16230	19941	0	1062	1	0	3500	2394	2		1	168	0	0	156	4							1	2	5	2
2022	018402201	1	48	631	1526	313	-186	9321	46	10692	12930	14874	0	886	1	0	2710	1776	2		1	124	0	0	112	3							1	1	3	1
2022	018402201	3	22	568	1608	3129	-49	9822	-16	9770	10701	11471	0	1194	1	0	2197	1366	2		1	137	0	0	125	4							1	2	2	2
2022	018403001	2	23	9999	9999	9999	9999	99999	9999	99999	99999	99999	4	1188	6	99	9999	9999	2		2	999	9	4	999	9							5	2	5	2
2022	018403901	2	29	630	1537	467	-168	9389	70	11082	12766	14542	0	1118	1	0	2667	1735	2		1	137	0	0	125	4							1	2	2	2
2022	018404101	3	20	758	1708	8829	119	10433	114	11811	12554	12761	0	1224	1	0	2598	1521	2		1	115	0	0	103	3							1	2	1	2
2022	018406601	1	31	765	1538	483	-166	9395	183	13062	15486	17625	0	1086	1	0	3234	2103	2		1	135	0	0	123	4							1	2	2	2
2022	018409401	2	34	457	1427	2	-352	8717	-86	8821	10121	13039	0	1057	1	0	2244	1573	2		1	153	0	0	141	4							1	1	6	1
2022	018413201	1	35	525	1549	699	-148	9462	-111	8508	10511	11845	0	1038	1	0	2188	1413	2		1	143	0	0	131	4							1	3	5	3
2022	018414201	2	49	716	1500	108	-230	9163	152	12478	15202	17739	0	870	1	0	3182	2121	2		1	142	0	0	130	4							1	1	6	1
2022	018414201	3	24	563	1544	593	-156	9431	24	10350	11328	12824	0	1167	1	0	2362	1530	2		1	154	0	0	142	4							1	2	3	2
2022	018601601	1	20	757	1567	1200	-118	9572	210	13583	14920	16508	0	1229	1	0	3083	1967	2		1	158	0	0	146	4							1	2	5	2
2022	018601601	4	44	727	1532	390	-176	9358	138	12239	14807	16942	0	939	1	1	3098	2022	2		1	130	0	0	118	3							1	2	3	2
2022	018602201	2	38	570	1527	325	-185	9328	-38	9456	11668	13410	0	1004	1	0	2445	1601	2		1	140	0	0	128	4							1	2	3	2
2022	018602901	4	22	499	1482	47	-260	9053	-13	9810	10704	12799	0	1196	1	0	2272	1533	2		1	162	0	0	150	4							1	2	3	2
2022	018609201	2	37	629	1546	634	-153	9444	15	10226	12631	14273	0	1020	1	0	2632	1702	2		1	144	0	0	132	4							1	2	3	2
2022	018610901	2	40	715	1583	1823	-91	9670	90	11409	13885	15130	0	989	1	0	2853	1802	2		1	147	0	0	135	4							1	2	3	2
2022	018611701	1	30	690	1549	699	-148	9462	104	11644	13814	15568	0	1109	1	0	2876	1856	2		1	142	0	0	130	4							1	3	5	3
2022	018701501	2	23	881	1621	3937	-27	9902	276	14955	16357	17369	0	1186	1	0	3353	2068	2		1	156	0	0	144	4							1	2	5	2
2022	018706501	2	49	793	1525	301	-188	9315	203	13451	16267	18728	0	874	1	0	3410	2236	2		1	162	0	0	150	4							1	2	5	2
2022	018706501	5	28	592	1582	1779	-92	9664	-5	9933	11511	12551	0	1127	1	0	2365	1495	2		2	999	9	4	999	9							1	2	1	2
2022	018706701	1	42	807	1515	203	-205	9254	222	13837	17070	19427	0	958	1	0	3516	2321	2		1	150	0	0	138	4							1	3	5	3
2022	018709201	4	28	9999	9999	9999	9999	99999	9999	99999	99999	99999	3	1133	6	99	9999	9999	2		2	999	9	3	999	9							2	2	5	2
2022	018711701	2	33	699	1532	390	-176	9358	126	12011	14236	16289	0	1064	1	0	2978	1944	2		1	150	0	0	138	4							1	2	5	2
2022	018712401	1	28	778	1547	655	-151	9450	208	13541	15607	17620	0	1129	1	0	3251	2101	2		1	150	0	0	138	4							1	3	5	3
2022	018715701	4	39	855	1595	2402	-71	9743	191	13208	16356	17691	0	991	1	0	3361	2107	2		1	144	0	0	132	4							1	3	2	3
2022	018715901	2	35	580	1465	20	-289	8949	20	10298	12563	15373	0	1050	1	0	2702	1845	2		1	142	0	0	130	4							1	2	5	2
2022	018715901	5	16	430	1527	603	-155	9381	-148	8056	8802	10117	0	1271	1	0	1844	1208	1	2	1	130	0	0	118	3							1	2	3	2
2022	018801601	2	27	9999	9999	9999	9999	99999	9999	99999	99999	99999	4	1135	6	99	9999	9999	2		2	999	9	4	999	9							4	3	5	3
2022	018801601	3	41	9999	9999	9999	9999	99999	9999	99999	99999	99999	4	970	6	99	9999	9999	2		2	999	9	4	999	9							4	3	5	3
2022	018801601	4	37	9999	9999	9999	9999	99999	9999	99999	99999	99999	4	1015	6	99	9999	9999	2		2	999	9	4	999	9							4	2	3	2
2022	018801701	4	31	656	1556	870	-136	9505	65	10989	13052	14606	0	1089	1	0	2709	1741	2		1	141	0	0	129	4							1	2	2	2
2022	018802201	3	36	698	1464	19	-290	8943	148	12407	15128	18536	0	1024	1	0	3257	2224	2		1	121	0	0	109	3							1	2	2	2
2022	018802201	5	19	561	1517	220	-201	9267	41	10623	11861	13453	0	1229	1	0	2438	1607	2		1	145	0	0	133	4							1	3	1	3
2022	018803301	2	36	588	1561	1010	-128	9535	-42	9409	11649	12969	0	1028	1	0	2413	1546	2		1	163	0	0	151	4							1	3	5	3
2022	018902301	3	25	760	1496	90	-237	9138	229	13975	16173	18975	0	1158	1	0	3396	2270	2		1	149	0	0	137	4							1	2	2	2
2022	018903001	4	31	9999	9999	9999	9999	99999	9999	99999	99999	99999	4	1088	6	99	9999	9999	2		2	999	9	4	999	9							5	2	5	2
2022	018903201	2	49	716	1508	152	-216	9212	146	12370	15172	17469	0	873	1	0	3149	2088	2		1	156	0	0	144	4							1	3	6	3
2022	018908201	2	33	529	1541	536	-161	9413	-72	9003	10676	12118	0	1069	1	0	2228	1446	2		1	153	0	0	141	4							1	2	2	2
2022	018908301	2	33	9999	9999	9999	9999	99999	9999	99999	99999	99999	3	1061	6	99	9999	9999	2		2	999	9	3	999	9							2	2	2	2
2022	018908901	1	28	689	1502	118	-226	9175	158	12586	14621	17005	0	1127	1	0	3054	2033	2		1	151	0	0	139	4							1	2	3	2
2022	018910401	2	25	428	1531	376	-178	9352	-190	7577	8726	9993	0	1162	1	0	1826	1193	2		1	126	0	0	114	3							1	3	5	3
2022	018911001	2	44	677	1515	203	-205	9254	102	11608	14320	16297	0	931	1	0	2950	1947	2		1	140	0	0	128	4							1	2	5	2
2022	019001001	1	34	9999	9999	9999	9999	99999	9999	99999	99999	99999	4	1053	1	0	9999	9999	2		2	999	9	4	999	9							1	2	3	2
2022	019001002	2	34	9999	9999	9999	9999	99999	9999	99999	99999	99999	4	1051	1	0	9999	9999	2		2	999	9	4	999	9							1	2	3	2
2022	019001003	2	32	740	1581	1735	-94	9657	129	12077	14407	15718	0	1074	1	0	2961	1873	2		1	141	0	0	127	4							1	2	1	2
2022	019001401	2	37	610	1533	405	-175	9364	4	10055	12411	14188	0	1023	1	0	2596	1693	2		1	143	0	0	129	4							1	2	3	2
2022	019001402	1	41	892	1491	72	-245	9108	309	15700	19035	22486	0	977	1	0	4012	2691	2		1	146	0	0	132	4							1	2	5	2
2022	019003101	2	22	577	1435	4	-339	8766	122	11958	12719	16209	0	1193	1	0	2802	1953	2		1	148	0	0	134	4							1	2	3	2
2022	019004602	1	38	606	1493	78	-242	9120	29	10431	12917	15217	0	1005	1	0	2719	1821	2		1	115	0	0	101	3							1	2	5	2
2022	019004602	2	13	603	1545	2755	-60	9749	-13	9814	12121	13709	0	1309	1	0	2526	1635	1	1	1	147	0	0	133	4							1	2	1	2
2022	019008501	2	44	764	1552	769	-143	9480	158	12592	15254	17140	0	938	1	0	3172	2044	2		1	148	0	0	134	4							1	2	2	2
2022	019009001	2	31	688	1584	1867	-89	9676	77	11193	13344	14531	0	1086	1	0	2742	1731	2		1	149	0	0	135	4							1	2	5	2
2022	019010501	2	32	9999	9999	9999	9999	99999	9999	99999	99999	99999	4	1082	6	99	9999	9999	2		2	999	9	4	999	9							5	2	2	2
2022	019010501	3	15	9999	9999	9999	9999	99999	9999	99999	99999	99999	4	1281	1	0	9999	9999	1	2	2	999	9	4	999	9							1	2	3	2
2022	019011201	1	44	959	1564	1102	-123	9554	305	15608	18950	21032	0	934	1	0	3921	2507	2		1	156	0	0	142	4							1	2	2	2
2022	019011201	3	21	612	1592	2249	-76	9725	46	10700	11751	12734	0	1210	1	0	2415	1517	2		1	126	0	0	112	3							1	3	1	3
2022	019011202	2	25	9999	9999	9999	9999	99999	9999	99999	99999	99999	4	1162	1	0	9999	9999	2		2	999	9	4	999	9							1	2	3	2
2022	019014902	2	29	581	1519	239	-198	9279	28	10420	12278	13880	0	1111	1	0	2518	1658	2		1	131	0	0	117	3							1	2	5	2
2022	019203201	2	43	693	1555	844	-138	9499	89	11386	13800	15459	0	952	1	0	2866	1843	2		1	151	0	0	139	4							1	2	1	2
2022	019203401	1	36	662	1479	40	-265	9034	100	11573	14224	17078	0	1034	1	0	3026	2046	2		1	149	0	0	137	4							1	2	3	2
2022	019203401	4	19	548	1574	1451	-106	9615	-16	9769	10737	11794	0	1238	1	0	2212	1405	2		1	143	0	0	131	4							1	2	5	2
2022	019203801	2	41	582	1452	10	-310	8869	46	10698	12702	15819	0	970	1	0	2761	1901	2		1	143	0	0	131	4							1	1	6	1
2022	019203801	3	18	431	1457	13	-302	8900	-94	8719	9379	11602	0	1244	1	0	2030	1393	2		1	149	0	0	137	4							1	2	5	2
2022	019203801	4	13	472	1532	1905	-88	9633	-88	8795	9613	10999	0	1306	1	0	2011	1313	1	3	1	146	0	0	134	4							1	2	1	2
2022	019204801	2	27	886	1511	173	-211	9230	323	16027	18760	21493	0	1134	1	0	3881	2568	2		1	134	0	0	122	4							1	2	2	2
2022	019205501	4	27	772	1576	1529	-102	9627	181	13034	15100	16552	0	1135	1	0	3108	1972	2		1	158	0	0	146	4							1	2	5	2
2022	019205901	2	23	684	1563	1071	-124	9548	143	12325	13528	15029	0	1192	1	0	2800	1791	2		1	122	0	0	110	3							1	2	5	2
2022	019206701	2	33	606	1544	593	-156	9431	19	10281	12193	13803	0	1062	1	0	2542	1646	2		1	132	0	0	120	4							1	2	5	2
2022	019206701	3	12	555	1552	5653	16	10072	-47	9337	11081	12451	0	1319	1	0	2304	1485	1	2	1	141	0	0	129	4							1	1	6	1
2022	019206801	3	26	820	1517	220	-201	9267	266	14737	17337	19664	0	1145	1	0	3563	2349	2		1	145	0	0	133	4							1	2	3	2
2022	019209401	2	48	576	1523	279	-191	9303	-14	9791	11840	13655	0	888	1	0	2483	1631	2		1	144	0	0	132	4							1	2	5	2
2022	019209401	4	24	617	1582	1779	-92	9664	59	10899	11997	13081	0	1179	1	0	2465	1558	2		1	166	0	0	154	4							1	2	3	2
2022	019301701	2	29	826	1568	1234	-116	9578	233	14063	16266	17979	0	1113	1	0	3360	2143	2		1	125	1	0	112	4							1	2	3	2
2022	019303701	2	34	571	1414	1	-374	8637	77	11188	12744	16709	0	1058	1	0	2856	2020	2		1	160	1	0	147	4							1	2	5	2
2022	019304601	2	22	9999	9999	9999	9999	99999	9999	99999	99999	99999	3	1200	6	99	9999	9999	2		2	999	9	3	999	9							2	2	5	2
2022	019304901	1	27	598	1490	68	-247	9102	70	11068	12769	15103	0	1138	1	0	2694	1808	2		1	146	0	0	133	4							1	3	4	3
2022	019307701	2	35	677	1559	952	-131	9523	56	10856	13435	14988	0	1042	1	0	2785	1787	2		1	149	0	0	136	4							1	2	5	2
2022	019308601	2	42	641	1506	140	-220	9199	71	11098	13589	15699	0	966	1	0	2826	1877	2		1	155	0	0	142	4							1	1	5	1
2022	019308601	3	20	584	1531	376	-178	9352	58	10885	11906	13635	0	1222	1	0	2492	1627	2		1	146	0	0	133	4							1	2	3	2
2022	019308601	5	18	579	1577	1569	-101	9633	20	10289	11315	12391	0	1249	1	0	2328	1476	2		1	130	0	0	117	3							1	2	5	2
2022	019310001	2	38	660	1464	19	-290	8943	109	11732	14304	17527	0	1012	1	0	3079	2103	2		1	142	0	0	129	4							1	1	4	1
2022	019310001	4	20	626	1518	229	-200	9273	115	11832	13232	14983	0	1223	1	0	2717	1790	2		1	130	0	0	117	3							1	3	2	3
2022	019310901	1	38	677	1584	1867	-89	9676	38	10577	13130	14299	0	1012	1	0	2698	1703	2		1	154	0	0	141	4							1	2	5	2
2022	019310901	2	19	572	1606	3011	-52	9810	-9	9866	10801	11595	0	1239	1	0	2218	1381	2		1	146	0	0	133	4							1	3	1	3
2022	019312301	2	25	756	1575	1490	-104	9621	168	12777	14799	16240	0	1162	1	0	3048	1935	2		1	151	0	0	138	4							1	2	2	2
2022	019400101	2	45	707	1522	268	-193	9297	127	12031	14547	16793	0	920	1	0	3052	2005	2		1	148	0	0	132	4							1	2	5	2
2022	019400101	3	20	555	1510	166	-213	9224	39	10582	11754	13489	0	1225	1	0	2434	1612	2		1	150	0	0	134	4							1	3	1	3
2022	019400501	2	30	1034	1558	924	-133	9517	375	17285	20538	22935	0	1103	1	0	4260	2734	2		1	134	0	0	118	3							1	3	5	3
2022	019400501	4	18	9999	9999	9999	9999	99999	9999	99999	99999	99999	4	1249	1	0	9999	9999	2		2	999	9	4	999	9							1	2	5	2
2022	019401701	2	39	571	1517	220	-201	9267	-30	9576	12072	13693	0	996	1	0	2481	1636	2		1	155	0	0	139	4							1	1	3	1
2022	019402701	2	37	624	1471	27	-278	8986	66	11006	13470	16349	0	1020	1	0	2884	1960	2		1	122	0	0	106	3							1	2	5	2
2022	019404001	2	36	612	1493	78	-242	9120	36	10535	13045	15368	0	1026	1	0	2746	1839	2		1	152	0	0	136	4							1	2	1	2
2022	019404201	1	44	531	1458	13	-300	8906	-21	9695	11548	14266	0	935	1	0	2498	1713	2		1	131	0	0	115	3							1	2	5	2
2022	019404201	3	16	539	1500	312	-186	9236	27	10397	11444	13354	0	1276	1	0	2396	1597	1	1	1	124	0	0	108	3							1	2	4	2
2022	019404801	2	28	752	1608	3129	-49	9822	141	12285	14167	15187	0	1127	1	0	2908	1809	2		1	136	0	0	120	4							1	2	5	2
2022	019405101	2	27	491	1475	33	-272	9010	-54	9240	10574	12765	0	1144	1	0	2257	1530	2		1	155	0	0	139	4							1	2	5	2
2022	019406801	2	29	9999	9999	9999	9999	99999	9999	99999	99999	99999	4	1113	6	99	9999	9999	2		2	999	9	4	999	9							4	2	3	2
2022	019701601	2	40	670	1639	5129	3	10012	7	10099	12175	12778	0	987	1	0	2494	1522	2		1	132	0	0	120	4							1	3	2	3
2022	019706701	2	30	577	1592	2249	-76	9725	-49	9310	11079	12006	0	1105	1	0	2277	1430	2		1	133	1	0	121	4							1	2	3	2
2022	019708101	2	34	9999	9999	9999	9999	99999	9999	99999	99999	99999	3	1054	6	99	9999	9999	2		2	999	9	3	999	9							2	3	2	3
2022	019709301	2	36	636	1564	1102	-123	9554	10	10146	12568	13948	0	1028	1	0	2600	1662	2		1	132	0	0	120	4							1	3	2	3
2022	019712701	1	45	656	1562	1040	-126	9541	46	10699	12985	14441	0	917	1	0	2689	1721	2		1	133	0	0	121	4							1	3	5	3
2022	019901301	1	33	559	1483	49	-258	9059	9	10131	11984	14310	0	1061	1	0	2542	1714	2		1	122	0	0	110	3							1	3	6	3
2022	019901501	2	37	9999	9999	9999	9999	99999	9999	99999	99999	99999	4	1023	1	0	9999	9999	2		2	999	9	4	999	9							1	2	5	2
2022	019903101	2	46	9999	9999	9999	9999	99999	9999	99999	99999	99999	3	909	6	99	9999	9999	2		2	999	9	3	999	9							2	3	5	3
2022	019903101	5	18	686	1609	3189	-47	9828	113	11796	12909	13829	0	1243	1	0	2650	1647	2		1	152	0	0	140	4							1	3	1	3
2022	019903401	2	29	868	1587	2005	-84	9694	254	14489	16771	18230	0	1114	1	0	3446	2172	2		1	137	0	0	125	4							1	2	4	2
2022	019903901	2	41	660	1509	159	-215	9218	89	11390	13982	16072	0	970	1	0	2898	1921	2		1	130	0	0	118	3							1	2	3	2
2022	019907901	1	35	666	1574	1451	-106	9615	34	10514	13049	14333	0	1043	1	0	2688	1708	2		1	135	0	0	123	4							1	2	3	2
2022	019908701	3	27	567	1541	536	-161	9413	-5	9932	11443	12989	0	1143	1	0	2388	1549	2		1	122	0	0	110	3							1	3	5	3
2022	020000901	2	33	591	1616	3619	-35	9871	-49	9305	11034	11760	0	1062	1	0	2263	1400	2		1	115	0	0	103	3							1	2	5	2
2022	020006301	2	43	9999	9999	9999	9999	99999	9999	99999	99999	99999	4	951	6	99	9999	9999	2		2	999	9	4	999	9							5	3	5	3
2022	020007201	5	29	858	1501	113	-228	9169	309	15691	18212	21217	0	1114	1	0	3808	2537	2		1	133	1	0	121	4							1	2	3	2
2022	020008301	3	33	639	1536	450	-169	9383	61	10934	12961	14778	0	1069	1	0	2708	1763	2		1	136	0	0	124	4							1	3	5	3
2022	020008301	5	29	644	1577	1569	-101	9633	57	10862	12585	13782	0	1113	1	0	2590	1642	2		1	147	0	0	135	4							1	2	2	2
2022	020010201	2	26	9999	9999	9999	9999	99999	9999	99999	99999	99999	4	1151	6	99	9999	9999	2		2	999	9	4	999	9							4	3	5	3
2022	020010201	3	35	9999	9999	9999	9999	99999	9999	99999	99999	99999	4	1041	6	99	9999	9999	2		2	999	9	4	999	9							4	3	5	3
2022	020010401	2	23	9999	9999	9999	9999	99999	9999	99999	99999	99999	4	1189	6	99	9999	9999	2		2	999	9	4	999	9							4	2	5	2
2022	020010901	2	26	656	1516	212	-203	9260	114	11803	13873	15762	0	1148	1	0	2854	1883	2		1	144	0	0	132	4							1	2	3	2
2022	020014301	5	18	447	1531	376	-178	9352	-124	8338	9113	10437	0	1243	1	0	1907	1246	2		1	139	0	0	127	4							1	3	2	3
2022	020014901	2	32	673	1505	134	-221	9193	120	11906	14271	16515	0	1074	1	0	2971	1974	2		1	146	0	0	134	4							1	2	3	2
2022	020200401	2	29	741	1539	500	-164	9401	180	13007	14985	17039	0	1111	1	0	3129	2033	2		1	140	0	0	128	4							1	3	4	3
2022	020202901	1	41	582	1449	8	-315	8851	49	10734	12724	15912	0	970	1	0	2772	1913	2		1	150	0	0	138	4							1	2	5	2
2022	020203101	2	43	821	1469	24	-282	8973	269	14806	17742	21593	0	945	1	0	3805	2590	2		1	137	0	0	125	4							1	2	1	2
2022	020206501	2	28	544	1585	1913	-87	9682	-65	9099	10538	11468	0	1126	1	0	2165	1366	2		1	143	0	0	131	4							1	2	5	2
2022	020206801	1	36	705	1499	103	-232	9157	128	12056	14977	17500	0	1034	1	0	3138	2093	2		1	132	0	0	120	4							1	2	4	2
2022	020206801	2	18	809	1604	2896	-55	9798	230	13982	15310	16460	0	1251	1	0	3144	1960	2		1	148	0	0	136	4							1	2	1	2
2022	020207601	1	31	764	1631	4594	-10	9963	116	11849	14026	14787	0	1092	1	0	2872	1761	2		1	148	0	0	136	4							1	2	5	2
2022	020210201	1	27	503	1516	212	-203	9260	-68	9050	10637	12085	0	1144	1	0	2189	1444	2		1	168	0	0	156	4							1	3	3	3
2022	020210301	2	20	570	1490	68	-247	9102	72	11108	12171	14396	0	1220	1	0	2567	1723	2		1	169	0	0	157	4							1	2	5	2
2022	020305401	2	33	736	1525	301	-188	9315	166	12742	15097	17382	0	1069	1	0	3165	2075	2		1	153	0	0	142	4							1	3	2	3
2022	020305401	3	12	610	1521	3568	-37	9840	40	10607	12564	14517	0	1319	1	0	2637	1734	1	2	1	142	0	0	131	4							1	1	6	1
2022	020306801	1	37	824	1579	1651	-97	9645	177	12941	16076	17568	0	1016	1	0	3305	2093	2		1	99	0	0	88	2							1	2	5	2
2022	020307601	1	35	659	1617	3682	-34	9877	-3	9954	12290	13089	0	1049	1	0	2520	1559	2		1	144	0	0	133	4							1	2	3	2
2022	020308101	2	38	743	1562	1040	-126	9541	118	11877	14707	16356	0	1007	1	0	3045	1950	2		1	143	0	0	132	4							1	2	5	2
2022	020308101	3	15	545	1538	1144	-120	9499	6	10091	11032	12556	0	1287	1	0	2304	1498	1	2	1	136	0	0	125	4							1	2	3	2
2022	020308101	4	12	594	1460	1475	-105	9537	124	11977	12904	15897	0	1322	1	0	2787	1909	1	2	1	137	0	0	126	4							1	1	6	1
2022	020312901	2	35	639	1554	818	-139	9493	20	10301	12736	14281	0	1038	1	0	2646	1703	2		1	126	0	0	115	3							1	2	5	2
2022	020314801	3	23	565	1631	4594	-10	9963	-36	9494	10373	10935	0	1188	1	0	2124	1302	2		1	143	0	0	132	4							1	3	3	3
2022	020314801	5	30	552	1617	3682	-34	9877	-97	8682	10295	10963	0	1106	1	0	2111	1306	2		1	146	0	0	135	4							1	3	5	3
2022	020316701	6	15	468	1570	2134	-79	9672	-121	8378	9201	10148	0	1279	1	0	1899	1209	1	2	1	145	0	0	134	4							1	2	4	2
2022	020406601	3	23	763	1595	2402	-71	9743	195	13299	14596	15787	0	1186	1	0	2999	1880	2		1	133	0	0	122	4							1	3	2	3
2022	020408301	1	48	746	1441	5	-329	8802	225	13884	16386	20714	0	890	1	0	3593	2493	2		1	141	0	0	130	4							1	2	5	2
2022	020408301	3	18	584	1524	290	-190	9309	64	10976	11992	13819	0	1244	1	0	2514	1650	2		1	135	0	0	124	4							1	2	5	2
2022	020408501	1	18	530	1495	86	-238	9132	19	10279	11285	13258	0	1242	1	0	2371	1586	2		1	148	0	0	137	4							1	2	5	2
2022	020409201	2	23	770	1657	6309	33	10122	159	12608	13668	14210	0	1181	1	0	2804	1692	2		1	106	0	0	95	2							1	2	5	2
2022	020412501	2	36	656	1560	981	-129	9529	34	10509	13007	14496	0	1033	1	0	2696	1728	2		1	85	0	0	74	2							1	3	5	3
2022	020412501	6	14	469	1500	605	-155	9354	-152	8012	9958	11620	0	1300	1	0	2084	1390	1	1	1	145	0	0	134	4							1	2	2	2
2022	020412801	2	46	826	1529	350	-181	9340	228	13951	16874	19359	0	914	1	0	3533	2311	2		1	151	0	0	140	4							1	2	5	2
2022	020412801	3	18	579	1530	363	-180	9346	53	10812	11816	13544	0	1243	1	0	2473	1617	2		1	143	0	0	132	4							1	2	5	2
2022	020412801	4	15	541	1504	375	-178	9266	26	10390	11475	13301	0	1278	1	0	2392	1590	1	2	1	132	0	0	121	4							1	2	3	2
2022	020500301	2	35	670	1540	518	-163	9407	63	10962	13535	15377	0	1042	1	0	2825	1834	2		1	126	0	0	116	3							1	2	5	2
2022	020500401	3	36	565	1555	844	-138	9499	-65	9099	11251	12604	0	1028	1	0	2337	1503	2		1	139	0	0	129	4							1	3	1	3
2022	020501101	2	29	611	1547	655	-151	9450	42	10635	12257	13838	0	1111	1	0	2553	1650	2		1	145	0	0	135	4							1	2	3	2
2022	020503101	2	27	952	1542	554	-159	9419	349	16658	19194	21767	0	1137	1	0	4004	2596	2		1	146	0	0	136	4							1	2	5	2
2022	020503201	1	22	9999	9999	9999	9999	99999	9999	99999	99999	99999	4	1199	6	99	9999	9999	2		2	999	9	4	999	9							2	3	2	3
2022	020506601	2	23	725	1563	1071	-124	9548	183	13063	14338	15930	0	1179	1	0	2968	1899	2		1	152	0	0	142	4							1	2	5	2
2022	020510701	2	31	889	1545	613	-154	9438	281	15066	17869	20211	0	1093	1	0	3724	2411	2		1	152	0	0	142	4							1	2	3	2
2022	020511401	1	30	474	1489	65	-248	9095	-109	8534	10127	11995	0	1096	1	0	2138	1436	2		1	146	0	0	136	4							1	2	3	2
2022	020511601	2	25	613	1477	36	-268	9022	96	11510	13187	15875	0	1157	1	0	2810	1902	2		1	142	0	0	132	4							1	2	2	2
2022	020514201	5	28	566	1538	483	-166	9395	-4	9946	11457	13040	0	1123	1	0	2393	1556	2		1	145	0	0	135	4							1	2	3	2
2022	020600401	2	33	642	1487	59	-252	9083	101	11584	13732	16309	0	1069	1	0	2903	1953	2		1	137	0	0	124	4							1	2	5	2
2022	020600401	3	13	437	1515	1994	-84	9642	-184	7648	9244	10520	0	1310	1	0	1904	1257	1	2	1	143	0	0	130	4							1	2	1	2
2022	020601001	2	19	649	1599	2616	-64	9767	82	11274	12354	13328	0	1229	1	0	2538	1587	2		1	152	0	0	139	4							1	2	5	2
2022	020603301	1	32	832	1557	897	-134	9511	227	13923	16540	18490	0	1071	1	0	3432	2204	2		1	149	0	0	136	4							1	2	5	2
2022	020603401	2	32	629	1484	51	-257	9065	89	11387	13477	16071	0	1074	1	0	2856	1925	2		1	138	0	0	125	4							1	3	5	3
2022	020604601	1	46	942	1578	1609	-99	9639	283	15109	18394	20121	0	909	1	0	3783	2397	2		1	157	0	0	144	4							1	2	1	2
2022	020604601	2	25	649	1495	86	-238	9132	122	11947	13818	16235	0	1157	1	0	2904	1942	2		1	150	0	0	137	4							1	2	5	2
2022	020605901	2	43	669	1550	721	-146	9468	68	11050	13380	15066	0	942	1	0	2785	1797	2		1	144	0	0	131	4							1	2	5	2
2022	020605901	6	23	589	1674	7322	62	10226	-36	9485	10219	10539	0	1190	1	0	2102	1256	2		1	159	0	0	146	4							1	3	4	3
2022	020606701	2	37	697	1423	2	-359	8692	179	12980	15473	20042	0	1011	1	0	3442	2419	2		1	161	0	0	148	4							1	2	5	2
2022	020607101	2	39	662	1526	313	-186	9321	65	10995	13566	15605	0	989	1	0	2843	1863	2		1	140	0	0	127	4							1	2	3	2
2022	020607901	1	46	735	1559	952	-131	9523	126	12025	14586	16272	0	907	1	0	3024	1940	2		1	100	0	0	87	2							1	2	5	2
2022	020607901	3	14	505	1507	650	-151	9369	-93	8734	10703	12345	0	1295	1	0	2224	1476	1	1	1	148	0	0	135	4							1	2	2	2
2022	021000901	2	37	715	1513	187	-208	9242	127	12042	15132	17278	0	1014	1	0	3123	2064	2		1	145	0	0	132	4							1	3	5	3
2022	021001401	2	30	9999	9999	9999	9999	99999	9999	99999	99999	99999	4	1100	6	99	9999	9999	2		2	999	9	4	999	9							5	2	1	2
2022	021001401	6	23	502	1483	49	-258	9059	-10	9858	10762	12851	0	1184	1	0	2283	1539	2		1	156	0	0	143	4							1	2	5	2
2022	021005301	2	22	586	1468	23	-284	8967	108	11701	12671	15442	0	1196	1	0	2719	1852	2		1	148	0	0	135	4							1	2	5	2
2022	021005401	1	21	551	1479	40	-265	9034	57	10868	11839	14215	0	1214	1	0	2519	1703	2		1	112	0	0	99	2							1	3	2	3
2022	021006101	2	26	820	1532	390	-176	9358	255	14502	16701	19109	0	1146	1	0	3494	2281	2		1	122	0	0	109	3							1	2	2	2
2022	021006201	2	38	9999	9999	9999	9999	99999	9999	99999	99999	99999	4	1010	6	99	9999	9999	2		2	999	9	4	999	9							5	2	5	2
2022	021006701	1	31	557	1484	51	-257	9065	6	10084	11934	14232	0	1097	1	0	2529	1704	2		1	138	0	0	125	4							1	2	2	2
2022	021006801	2	36	801	1552	769	-143	9480	177	12940	15992	17970	0	1031	1	0	3325	2143	2		1	92	0	0	79	2							1	1	3	1
2022	021007701	2	32	690	1545	613	-154	9438	107	11694	13869	15687	0	1081	1	0	2891	1871	2		2	999	9	4	999	9							1	2	5	2
2022	021203901	1	37	779	1554	818	-139	9493	156	12558	15526	17410	0	1023	1	0	3226	2076	2		1	149	0	0	145	4							1	2	3	2
2022	021203901	3	20	912	1576	1529	-102	9627	331	16211	17838	19554	0	1222	1	0	3672	2330	2		1	147	0	0	143	4							1	2	5	2
2022	021204001	2	39	761	1588	2053	-82	9700	116	11841	14685	15953	0	995	1	0	3018	1900	2		1	137	0	0	133	4							1	3	5	3
2022	021204601	1	29	624	1569	1268	-114	9584	41	10613	12278	13557	0	1114	1	0	2535	1616	2		1	141	0	0	137	4							1	3	4	3
2022	021204801	5	47	917	1554	818	-139	9493	281	15082	18277	20495	0	897	1	0	3797	2444	2		1	135	0	0	131	4							1	2	3	2
2022	021204901	2	27	730	1594	2350	-72	9737	130	12098	13982	15133	0	1142	1	0	2873	1802	2		1	152	0	0	148	4							1	2	5	2
2022	021205001	2	28	863	1498	98	-233	9150	315	15834	18343	21464	0	1134	1	0	3846	2567	2		1	143	0	0	139	4							1	2	5	2
2022	021205301	2	42	550	1416	1	-371	8650	36	10534	12260	16032	0	956	1	0	2743	1937	2		1	135	0	0	131	4							1	2	3	2
2022	021205301	3	21	518	1533	405	-175	9364	-25	9635	10539	12048	0	1212	1	0	2204	1438	2		1	132	0	0	128	4							1	3	3	3
2022	021205601	2	18	548	1435	4	-339	8766	88	11366	12079	15395	0	1250	1	0	2661	1854	2		1	141	0	0	137	4							1	2	3	2
2022	021206801	1	42	593	1441	5	-329	8802	68	11037	13025	16466	0	957	1	0	2856	1982	2		1	139	0	0	135	4							1	2	5	2
2022	021304301	1	36	678	1449	8	-315	8851	139	12257	14823	18536	0	1025	1	0	3229	2229	2		1	123	0	0	117	3							1	1	6	1
2022	021304301	2	18	530	1487	59	-252	9083	25	10370	11336	13464	0	1247	1	0	2397	1612	2		1	135	0	0	129	4							1	2	5	2
2022	021304301	3	13	469	1475	288	-190	9209	-50	9299	10101	12193	0	1299	1	0	2156	1461	1	1	1	136	0	0	130	4							1	2	2	2
2022	021306401	2	44	550	1446	7	-320	8833	12	10179	12046	15124	0	930	1	0	2630	1819	2		1	128	0	0	122	4							1	2	5	2
2022	021306401	3	23	616	1490	68	-247	9102	125	12004	13153	15558	0	1182	1	0	2775	1862	2		1	155	0	0	149	4							1	2	3	2
2022	021308901	2	24	637	1489	65	-248	9095	149	12427	13609	16119	0	1170	1	0	2873	1930	2		1	128	0	0	122	4							1	2	3	2
2022	021309601	2	34	521	1461	16	-295	8924	-23	9676	11311	13917	0	1058	1	0	2441	1671	2		1	152	0	0	146	4							1	2	3	2
2022	021311201	4	31	884	1558	924	-133	9517	267	14777	17558	19608	0	1088	1	0	3642	2337	2		1	150	0	0	144	4							1	2	5	2
2022	021312001	3	22	463	1445	6	-322	8827	-36	9487	10146	12757	0	1191	1	0	2217	1535	2		1	141	0	0	135	4							1	2	1	2
2022	021312001	8	38	693	1489	65	-248	9095	124	11982	14806	17537	0	1005	1	0	3126	2099	2		1	146	0	0	140	4							1	2	5	2
2022	021312801	2	44	859	1507	146	-218	9205	271	14857	18206	20998	0	937	1	0	3782	2510	2		1	139	0	0	133	4							1	2	3	2
2022	021315301	1	35	780	1638	5062	2	10006	98	11535	14192	14903	0	1035	1	0	2907	1775	2		1	142	0	0	136	4							1	2	5	2
2022	021401201	2	23	867	1440	5	-330	8796	397	17867	19055	24121	0	1186	1	0	4181	2904	2		1	138	0	0	138	4							1	2	5	2
2022	021401201	4	47	673	1488	62	-250	9089	118	11884	14386	17063	0	905	1	0	3040	2043	2		1	139	0	0	139	4							1	1	4	1
2022	021401901	2	36	801	1472	28	-277	8992	236	14112	17280	20945	0	1029	1	0	3697	2511	2		1	127	0	0	127	4							1	2	3	2
2022	021402301	1	38	577	1427	2	-352	8717	46	10696	12779	16463	0	1005	1	0	2834	1986	2		1	143	0	0	143	4							1	1	6	1
2022	021402801	2	24	619	1520	248	-196	9285	106	11675	12763	14759	0	1177	1	0	2679	1763	2		1	128	0	0	128	4							1	2	5	2
2022	021404401	2	40	865	1577	1569	-101	9633	225	13888	16904	18511	0	982	1	0	3478	2206	2		1	88	0	0	88	2							1	1	6	1
2022	021404401	5	15	701	1624	5364	9	10038	118	11872	12972	13744	0	1290	1	0	2658	1637	1	1	1	123	0	0	123	4							1	2	2	2
2022	021405301	2	25	596	1507	146	-218	9205	54	10828	12632	14569	0	1159	1	0	2624	1741	2		1	132	0	0	132	4							1	2	5	2
2022	021406401	3	30	720	1599	2616	-64	9767	98	11535	13705	14787	0	1101	1	0	2816	1761	2		1	143	0	0	143	4							1	3	5	3
2022	021407001	2	37	594	1475	33	-272	9010	29	10430	12793	15443	0	1025	1	0	2730	1851	2		1	144	0	0	144	4							1	2	5	2
2022	021407301	2	42	9999	9999	9999	9999	99999	9999	99999	99999	99999	3	957	6	99	9999	9999	2		2	999	9	3	999	9							2	2	3	2
2022	021500801	2	24	448	1416	1	-371	8650	-36	9490	9987	13059	0	1180	1	0	2234	1578	2		1	141	0	0	126	4							1	2	5	2
2022	021503201	1	45	637	1449	8	-315	8851	110	11749	13927	17415	0	919	1	0	3034	2094	2		1	153	0	0	138	4							1	2	5	2
2022	021503201	2	26	516	1557	897	-134	9511	-81	8887	10258	11467	0	1150	1	0	2128	1367	2		1	132	0	0	117	3							1	2	2	2
2022	021506401	2	29	1168	1588	2053	-82	9700	457	19477	22540	24485	0	1115	1	0	4632	2917	2		1	154	0	0	139	4							1	2	3	2
2022	021507001	2	26	517	1474	31	-273	9004	-18	9740	11141	13467	0	1154	1	0	2380	1614	2		1	135	0	0	120	4							1	1	4	1
2022	021507401	2	32	665	1523	279	-191	9303	98	11538	13669	15765	0	1075	1	0	2867	1882	2		1	95	0	0	80	2							1	2	5	2
2022	021507401	4	18	625	1525	301	-188	9315	109	11734	12821	14761	0	1250	1	0	2687	1762	2		1	149	0	0	134	4							1	2	5	2
2022	021512201	1	25	9999	9999	9999	9999	99999	9999	99999	99999	99999	3	1164	6	99	9999	9999	2		2	999	9	3	999	9							2	2	3	2
2022	021512201	2	20	746	1523	279	-191	9303	232	14025	15334	17686	0	1228	1	0	3216	2112	2		1	146	0	0	131	4							1	2	1	2
2022	021512601	2	35	529	1603	2839	-57	9792	-144	8105	10023	10783	0	1047	1	0	2059	1284	2		1	139	0	0	124	4							1	3	5	3
2022	021601801	2	31	833	1569	1268	-114	9584	219	13765	16390	18097	0	1094	1	0	3384	2157	2		1	147	0	0	142	4							1	2	3	2
2022	021601801	5	12	456	1511	4755	-6	9972	-152	8015	9655	11062	0	1323	1	0	1997	1322	1	2	1	143	0	0	138	4							1	1	6	1
2022	021601801	7	15	705	1543	1154	-120	9506	179	12984	14199	16089	0	1277	1	0	2961	1919	1	2	1	135	0	0	130	4							1	2	4	2
2022	021603001	2	32	437	1454	11	-307	8882	-138	8180	9526	11832	0	1082	1	0	2067	1422	2		1	125	0	0	120	4							1	2	5	2
2022	021603401	1	30	524	1439	4	-332	8790	-2	9977	11523	14607	0	1107	1	0	2531	1759	2		1	140	0	0	135	4							1	1	5	1
2022	021603701	2	28	608	1554	818	-139	9493	34	10504	12118	13589	0	1126	1	0	2518	1620	2		1	122	0	0	117	3							1	2	3	2
2022	021608101	3	23	626	1558	924	-133	9517	86	11339	12434	13885	0	1185	1	0	2579	1655	2		1	134	0	0	129	4							1	3	5	3
2022	021608801	1	45	635	1481	44	-262	9047	84	11300	13629	16319	0	918	1	0	2895	1955	2		1	131	0	0	126	4							1	1	3	1
2022	021608802	2	27	570	1570	1303	-112	9590	-22	9684	11206	12360	0	1141	1	0	2312	1473	2		1	150	0	0	145	4							1	2	3	2
2022	021609601	1	39	651	1450	9	-314	8857	111	11756	14224	17764	0	989	1	0	3096	2135	2		1	135	0	0	130	4							1	2	5	2
2022	021610901	1	24	625	1533	405	-175	9364	103	11625	12716	14537	0	1176	1	0	2659	1735	2		1	133	0	0	128	4							1	2	1	2
2022	021611101	2	27	707	1522	268	-193	9297	160	12638	14547	16793	0	1143	1	0	3052	2005	2		1	141	0	0	136	4							1	2	5	2
2022	021611101	3	29	833	1599	2616	-64	9767	217	13734	15856	17107	0	1112	1	0	3258	2038	2		1	140	0	0	135	4							1	2	5	2
2022	021701301	2	30	617	1564	1102	-123	9554	17	10249	12192	13531	0	1106	1	0	2522	1613	2		1	115	0	0	115	3							1	3	3	3
2022	021705001	4	21	648	1535	435	-171	9376	126	12027	13157	15015	0	1208	1	0	2750	1792	2		1	137	0	0	137	4							1	3	1	3
2022	021708001	2	34	754	1579	1651	-97	9645	143	12331	14710	16075	0	1057	1	0	3024	1915	2		1	135	0	0	135	4							1	3	5	3
2022	021710501	2	35	579	1505	134	-221	9193	-11	9837	12278	14208	0	1047	1	0	2556	1699	2		1	134	0	0	134	4							1	2	1	2
2022	021710501	3	14	712	1547	1984	-85	9647	99	11563	14283	16126	0	1301	1	0	2975	1923	1	2	1	121	0	0	121	4							1	2	1	2
2022	021711501	3	26	583	1527	325	-185	9328	25	10366	11934	13716	0	1156	1	0	2500	1637	2		1	143	0	0	143	4							1	3	5	3
2022	021713401	2	23	678	1531	376	-178	9352	160	12638	13823	15830	0	1188	1	0	2893	1889	2		1	136	0	0	136	4							1	3	3	3
2022	021713401	3	30	9999	9999	9999	9999	99999	9999	99999	99999	99999	3	1103	6	99	9999	9999	2		2	999	9	3	999	9							5	2	3	2
2022	021715301	1	43	908	1565	1134	-121	9560	267	14762	17927	19876	0	949	1	0	3707	2369	2		1	134	0	0	134	4							1	3	5	3
2022	021716401	3	29	551	1514	195	-206	9248	-4	9935	11658	13290	0	1120	1	0	2404	1588	2		1	123	0	0	123	4							1	3	5	3
2022	021716401	4	34	583	1574	1451	-106	9615	-29	9584	11422	12547	0	1057	1	0	2353	1495	2		1	99	0	0	99	2							1	2	3	2
2022	021716402	1	30	541	1533	405	-175	9364	-51	9286	11007	12583	0	1104	1	0	2302	1502	2		1	127	0	0	127	4							1	3	3	3
2022	021800501	1	38	668	1515	203	-205	9254	79	11226	14130	16081	0	1007	1	0	2910	1921	2		1	95	0	0	95	2							1	2	5	2
2022	021800501	3	19	576	1567	1200	-118	9572	23	10343	11353	12561	0	1239	1	0	2346	1497	2		1	135	0	0	135	4							1	2	1	2
2022	021801301	2	19	557	1599	2616	-64	9767	-23	9676	10602	11439	0	1241	1	0	2179	1362	2		1	144	0	0	144	4							1	2	1	2
2022	021801301	3	13	450	1518	1479	-105	9562	-110	8512	9512	10771	0	1308	1	0	1953	1286	1	1	1	143	0	0	143	4							1	2	1	2
2022	021802801	2	41	844	1506	140	-220	9199	260	14613	17893	20671	0	976	1	0	3721	2471	2		1	129	0	0	129	4							1	2	3	2
2022	021803301	4	21	443	1517	220	-201	9267	-121	8382	9366	10624	0	1206	1	0	1925	1269	2		1	125	0	0	125	4							1	3	2	3
2022	021803401	3	19	566	1474	31	-273	9004	80	11235	12197	14743	0	1239	1	0	2605	1767	2		1	138	0	0	138	4							1	2	5	2
2022	021803501	2	39	811	1499	103	-232	9157	224	13869	17228	20132	0	992	1	0	3609	2408	2		1	137	0	0	137	4							1	1	6	1
2022	021803501	5	23	669	1655	6182	30	10109	64	10976	11907	12391	0	1188	1	0	2442	1476	2		1	127	0	0	127	4							1	2	3	2
2022	021803501	6	17	749	1518	259	-195	9281	239	14168	15832	17927	0	1256	1	0	3250	2141	1	2	1	129	0	0	129	4							1	2	5	2
2022	021808601	1	37	748	1517	220	-201	9267	155	12544	15815	17938	0	1017	1	0	3250	2143	2		1	129	0	0	129	4							1	2	5	2
2022	022001101	2	44	804	1396	0	-404	8527	312	15762	18138	24367	0	935	1	0	4126	2955	2		1	120	0	0	120	4							1	1	3	1
2022	022001101	8	22	742	1456	12	-304	8894	278	15016	16156	20013	0	1192	1	0	3500	2404	2		1	114	0	0	114	3							1	1	5	1
2022	022002501	1	16	584	1559	1447	-106	9577	38	10575	11590	12929	0	1268	1	0	2403	1541	1	0	1	126	0	0	126	4							1	2	5	2
2022	022002601	1	34	685	1554	818	-139	9493	96	11499	13653	15309	0	1051	1	0	2837	1825	2		1	103	0	0	103	3							1	2	3	2
2022	022003801	2	25	580	1507	146	-218	9205	36	10538	12293	14178	0	1167	1	0	2554	1695	2		1	125	0	0	125	4							1	2	5	2
2022	022004601	2	30	485	1509	159	-215	9218	-108	8543	10274	11810	0	1097	1	0	2130	1411	2		1	130	0	0	130	4							1	2	5	2
2022	022004901	2	30	633	1537	467	-168	9389	54	10819	12827	14611	0	1096	1	0	2680	1743	2		1	134	0	0	134	4							1	2	5	2
2022	022005601	2	40	756	1654	6117	28	10103	79	11226	13474	14028	0	981	1	0	2763	1671	2		1	126	0	0	126	4							1	3	5	3
2022	022006601	2	35	1014	1547	655	-151	9450	342	16468	20341	22965	0	1037	1	0	4237	2739	2		2	999	9	4	999	9							1	2	3	2
2022	022007001	1	40	787	1507	146	-218	9205	211	13611	16680	19238	0	981	1	0	3465	2300	2		1	122	0	0	122	4							1	2	5	2
2022	022007001	2	16	608	1606	3796	-31	9876	33	10487	11480	12325	0	1271	1	0	2357	1468	1	1	1	118	0	0	118	3							1	2	4	2
2022	022007701	2	33	570	1531	376	-178	9352	-13	9805	11621	13308	0	1061	1	0	2432	1588	2		1	124	0	0	124	4							1	2	3	2
2022	022100601	1	30	542	1446	7	-320	8833	16	10238	11870	14904	0	1108	1	0	2592	1793	2		1	125	0	0	125	4							1	2	3	2
2022	022100601	3	26	523	1426	2	-354	8711	27	10402	11590	14952	0	1150	1	0	2572	1804	2		1	126	0	0	126	4							1	2	4	2
2022	022101701	1	34	769	1541	536	-161	9413	184	13088	15520	17616	0	1051	1	0	3238	2101	2		1	111	0	0	111	3							1	2	5	2
2022	022103301	2	47	788	1539	500	-164	9401	188	13168	15935	18120	0	894	1	0	3327	2162	2		1	87	0	0	87	2							1	2	5	2
2022	022103701	2	18	495	1615	3556	-37	9865	-115	8460	9252	9868	0	1243	1	0	1898	1175	2		1	138	0	0	138	4							1	2	5	2
2022	022103701	3	17	693	1564	1465	-105	9592	152	12483	13694	15198	0	1264	1	0	2833	1811	1	2	1	122	0	0	122	4							1	2	5	2
2022	022104001	2	32	777	1492	75	-243	9114	228	13943	16572	19549	0	1073	1	0	3490	2339	2		1	132	0	0	132	4							1	2	5	2
2022	022104401	1	27	576	1454	11	-307	8882	71	11097	12556	15596	0	1140	1	0	2725	1874	2		1	148	0	0	148	4							1	2	5	2
2022	022107101	1	38	868	1553	793	-141	9486	231	14008	17315	19436	0	1002	1	0	3599	2317	2		1	127	0	0	127	4							1	2	2	2
2022	022107101	2	13	405	1476	766	-143	9394	-234	7104	8717	10509	0	1312	1	0	1859	1259	1	1	1	125	0	0	125	4							1	1	6	1
2022	022107101	4	23	499	1541	536	-161	9413	-57	9202	10071	11431	0	1186	1	0	2101	1364	2		1	117	0	0	117	3							1	2	5	2
2022	022107401	3	22	520	1522	268	-193	9297	-15	9787	10700	12351	0	1195	1	0	2245	1475	2		1	118	0	0	118	3							1	1	6	1
2022	022107401	4	15	397	1450	56	-254	8946	-145	8095	8674	10833	0	1283	1	0	1888	1302	1	5	1	127	0	0	127	4							1	2	3	2
2022	022107401	5	27	555	1436	4	-337	8772	60	10913	12226	15561	0	1138	1	0	2691	1874	2		1	124	0	0	124	4							1	2	5	2
2022	022200201	2	36	655	1474	31	-273	9004	97	11514	14114	17062	0	1025	1	0	3015	2045	2		1	125	0	0	125	4							1	2	5	2
2022	022200201	3	12	501	1494	2928	-55	9759	-102	8615	10673	12557	0	1320	1	0	2245	1502	1	2	1	122	0	0	122	4							1	1	6	1
2022	022200201	6	18	642	1513	187	-208	9242	137	12210	13587	15514	0	1249	1	0	2805	1854	2		1	104	0	0	104	3							1	2	5	2
2022	022202201	2	33	823	1571	1339	-111	9596	209	13572	16166	17813	0	1065	1	0	3335	2123	2		1	130	0	0	130	4							1	2	5	2
2022	022202501	2	41	726	1612	3371	-42	9847	80	11245	13616	14554	0	970	1	0	2794	1733	2		1	130	0	0	130	4							1	2	3	2
2022	022205801	2	37	734	1512	180	-210	9236	146	12376	15538	17771	0	1022	1	1	3211	2123	2		1	109	0	0	109	3							1	3	3	3
2022	022206801	3	19	656	1497	94	-235	9144	163	12695	13952	16347	0	1230	1	0	2927	1955	2		1	110	0	0	110	3							1	2	2	2
2022	022206801	4	31	615	1486	57	-253	9077	72	11109	13162	15653	0	1094	1	0	2785	1874	2		1	136	0	0	136	4							1	2	5	2
2022	022209801	2	39	753	1530	363	-180	9346	150	12452	15367	17615	0	993	1	0	3217	2102	2		1	123	0	0	123	4							1	2	2	2
2022	022209801	3	21	502	1554	818	-139	9493	-62	9131	10005	11220	0	1215	1	0	2079	1338	2		1	123	0	0	123	4							1	2	1	2
2022	022209801	4	18	534	1541	536	-161	9413	-10	9855	10777	12233	0	1242	1	0	2249	1459	2		1	137	0	0	137	4							1	2	5	2
2022	022209801	7	24	9999	9999	9999	9999	99999	9999	99999	99999	99999	6	1177	6	99	9999	9999	2		2	999	9	6	999	9							6	2	5	2
2022	022209901	2	32	778	1496	90	-237	9138	226	13900	16556	19424	0	1079	1	0	3476	2324	2		1	116	1	0	116	4							1	1	2	1
2022	022601001	1	45	774	1475	33	-272	9010	224	13866	16669	20122	0	927	1	0	3558	2412	2		1	159	0	0	144	4							1	1	6	1
2022	022601001	4	17	567	1527	456	-169	9355	41	10622	11607	13340	0	1260	1	0	2432	1592	1	1	1	142	0	0	127	4							1	2	5	2
2022	022601101	1	43	684	1463	18	-292	8937	148	12418	14833	18200	0	940	1	0	3196	2184	2		1	160	0	0	145	4							1	3	5	3
2022	022601401	2	22	529	1478	38	-267	9028	30	10446	11373	13673	0	1200	1	0	2422	1638	2		1	139	0	0	124	4							1	2	1	2
2022	022601401	3	25	478	1530	363	-180	9346	-114	8472	9755	11182	0	1162	1	0	2042	1335	2		1	148	0	0	133	4							1	2	2	2
2022	022602001	2	38	806	1512	180	-210	9236	210	13590	17062	19515	0	1007	1	0	3526	2332	2		1	149	0	0	134	4							1	2	5	2
2022	022602001	4	17	473	1543	833	-138	9463	-94	8711	9527	10794	0	1263	1	0	1987	1288	1	2	1	153	0	0	138	4							1	2	5	2
2022	022602001	5	13	517	1479	616	-154	9351	14	10206	11109	13338	0	1308	1	0	2363	1598	1	2	1	70	0	0	55	1							1	2	1	2
2022	022602901	2	41	625	1576	1529	-102	9627	3	10045	12225	13400	0	967	1	0	2516	1597	2		1	144	0	0	129	4							1	2	3	2
2022	022603001	2	31	541	1618	3745	-32	9883	-111	8501	10078	10725	0	1087	1	0	2067	1277	2		1	139	0	0	124	4							1	2	5	2
2022	022603001	6	19	638	1618	3745	-32	9883	57	10871	11885	12648	0	1231	1	0	2437	1506	2		1	148	0	0	133	4							1	2	5	2
2022	022603101	1	41	573	1485	54	-255	9071	10	10152	12270	14612	0	966	1	0	2598	1750	2		1	152	0	0	137	4							1	2	5	2
2022	022603101	5	45	690	1525	301	-188	9315	108	11704	14154	16296	0	920	1	0	2967	1946	2		1	155	0	0	140	4							1	2	5	2
2022	022603201	3	34	594	1529	350	-181	9340	16	10240	12135	13922	0	1056	1	0	2541	1662	2		1	151	0	0	136	4							1	2	5	2
2022	022603301	2	31	897	1626	4263	-19	9932	230	13981	16562	17522	0	1085	1	0	3393	2087	2		1	142	0	0	127	4							1	2	5	2
2022	022604601	2	26	580	1546	634	-153	9444	7	10106	11647	13161	0	1155	1	0	2427	1570	2		1	146	0	0	131	4							1	2	4	2
2022	022604801	2	47	9999	9999	9999	9999	99999	9999	99999	99999	99999	4	896	1	0	9999	9999	2		2	999	9	4	999	9							1	2	1	2
2022	022604901	1	43	707	1519	239	-198	9279	129	12070	14940	16890	0	944	1	0	3064	2017	2		1	154	0	0	139	4							1	2	5	2
2022	022605001	1	49	708	1537	467	-168	9389	117	11856	14347	16343	0	878	1	0	2997	1950	2		1	136	0	0	121	4							1	2	3	2
2022	022605001	3	15	477	1519	713	-147	9389	-71	9013	10080	11395	0	1287	1	0	2067	1361	1	1	1	158	0	0	143	4							1	2	3	2
2022	022606801	2	48	670	1485	54	-255	9071	117	11870	14347	17086	0	889	1	0	3038	2046	2		1	158	0	0	143	4							1	2	5	2
2022	022800601	2	27	892	1548	676	-149	9456	301	15509	17876	20164	0	1146	1	0	3722	2405	2		1	139	0	0	136	4							1	2	5	2
2022	022800701	2	46	663	1534	420	-173	9370	74	11138	13476	15392	0	915	1	0	2817	1837	2		1	126	0	0	123	4							1	2	5	2
2022	022800801	4	24	543	1440	5	-330	8796	77	11190	11934	15107	0	1178	1	0	2619	1818	2		1	130	0	0	127	4							1	2	5	2
2022	022800901	1	21	545	1504	128	-223	9187	31	10459	11560	13399	0	1213	1	0	2409	1602	2		1	146	0	0	143	4							1	2	5	2
2022	022801001	1	36	531	1525	301	-188	9315	-85	8828	10892	12541	0	1027	1	0	2283	1497	2		1	68	0	0	65	1							1	1	4	1
2022	022801701	1	45	655	1562	1040	-126	9541	45	10682	12965	14419	0	927	1	0	2685	1719	2		1	118	0	0	115	3							1	1	6	1
2022	022801801	2	30	517	1497	94	-235	9144	-55	9227	10995	12883	0	1101	1	0	2307	1541	2		1	142	0	0	139	4							1	3	5	3
2022	022802001	1	30	748	1471	27	-278	8986	217	13738	16146	19597	0	1102	1	0	3457	2350	2		1	138	0	0	135	4							1	2	5	2
2022	022805001	1	30	846	1473	30	-275	8998	300	15503	18241	22079	0	1102	1	0	3899	2647	2		1	124	0	0	121	4							1	2	5	2
2022	022805101	2	41	845	1595	2402	-71	9743	196	13317	16165	17484	0	967	1	1	3322	2082	2		1	102	0	0	99	2							1	2	2	2
2022	022805301	2	28	773	1515	203	-205	9254	227	13923	16351	18608	0	1126	1	0	3368	2223	2		1	143	0	0	140	4							1	2	5	2
2022	022805401	2	27	671	1575	1490	-104	9621	86	11341	13135	14414	0	1145	1	0	2705	1717	2		1	129	0	0	126	4							1	2	5	2
2022	022906101	2	37	703	1481	44	-262	9047	140	12262	15088	18066	0	1011	1	0	3205	2164	2		1	132	0	0	127	4							1	1	6	1
2022	022906201	4	25	583	1542	554	-159	9419	14	10201	11754	13330	0	1162	1	0	2452	1590	2		1	137	0	0	132	4							1	2	5	2
2022	022906301	2	21	467	1468	23	-284	8967	-48	9325	10098	12306	0	1203	1	0	2167	1476	2		1	131	0	0	126	4							1	2	5	2
2022	022906501	1	40	691	1482	47	-260	9053	141	12283	14822	17723	0	984	1	0	3146	2123	2		1	107	0	0	102	3							1	2	5	2
2022	022906501	2	21	9999	9999	9999	9999	99999	9999	99999	99999	99999	3	1213	6	99	9999	9999	2		2	999	9	3	999	9							2	2	2	2
2022	022912701	2	38	815	1499	103	-232	9157	227	13937	17313	20231	0	1007	1	0	3627	2420	2		1	121	0	0	116	3							1	2	5	2
2022	022912701	3	20	611	1523	279	-191	9303	95	11487	12559	14485	0	1222	1	0	2634	1730	2		1	124	0	0	119	3							1	3	2	3
2022	022912801	2	30	791	1513	187	-208	9242	224	13873	16740	19115	0	1100	1	0	3455	2284	2		1	139	0	0	134	4							1	2	3	2
2022	022913201	1	30	728	1508	152	-216	9212	171	12838	15426	17762	0	1101	1	0	3201	2123	2		1	129	0	0	124	4							1	2	5	2
2022	022913801	2	23	711	1523	279	-191	9303	199	13367	14615	16856	0	1180	1	0	3065	2013	2		1	127	0	0	122	4							1	2	5	2
2022	022913901	1	47	625	1509	159	-215	9218	52	10786	13240	15219	0	898	1	0	2745	1819	2		1	119	0	0	114	3							1	2	5	2
2022	022914001	2	30	9999	9999	9999	9999	99999	9999	99999	99999	99999	4	1103	1	0	9999	9999	2		2	999	9	4	999	9							1	2	5	2
2022	022914101	1	40	707	1489	65	-248	9095	151	12471	15105	17891	0	978	1	0	3189	2142	2		1	102	0	0	97	2							1	2	3	2
2022	022914201	1	35	632	1574	1451	-106	9615	-2	9977	12382	13602	0	1043	1	0	2551	1621	2		1	134	0	0	129	4							1	2	3	2
2022	023001701	2	46	605	1573	1413	-107	9609	-17	9754	11864	13045	0	908	1	0	2445	1554	2		1	175	0	0	149	4							1	1	2	1
2022	023002601	4	29	680	1584	1867	-89	9676	89	11386	13189	14362	0	1119	1	0	2710	1711	2		1	152	0	0	126	4							1	2	5	2
2022	023002601	7	26	657	1688	8035	85	10311	-6	9913	11170	11463	0	1149	1	0	2306	1366	2		1	141	0	0	115	3							1	2	1	2
2022	023004601	2	40	718	1472	28	-277	8992	175	12905	15490	18775	0	987	1	0	3314	2251	2		1	146	0	0	120	4							1	2	5	2
2022	023004601	6	42	665	1440	5	-330	8796	147	12391	14615	18501	0	957	1	0	3207	2227	2		1	149	0	0	123	4							1	2	5	2
2022	023004901	2	27	527	1503	123	-225	9181	-27	9616	11181	12982	0	1143	1	0	2333	1552	2		1	152	0	0	126	4							1	2	5	2
2022	023100301	2	34	666	1478	38	-267	9028	133	12137	14318	17215	0	1060	1	0	3049	2063	2		1	148	0	0	132	4							1	2	3	2
2022	023100301	3	17	696	1570	1553	-101	9615	151	12459	13683	15092	0	1261	1	0	2824	1798	1	2	1	147	0	0	131	4							1	2	5	2
2022	023100801	2	21	546	1581	1735	-94	9657	-24	9655	10630	11597	0	1214	1	0	2184	1382	2		1	138	0	0	122	4							1	2	5	2
2022	023104301	2	27	819	1550	721	-146	9468	241	14210	16380	18444	0	1137	1	0	3409	2199	2		1	140	0	0	124	4							1	2	4	2
2022	023104701	2	32	806	1622	4002	-25	9908	159	12614	14948	15861	0	1074	1	0	3064	1889	2		1	126	1	0	110	4							1	2	4	2
2022	023105501	2	30	599	1448	8	-317	8845	83	11289	13103	16408	0	1104	1	0	2857	1973	2		1	134	0	0	118	3							1	2	2	2
2022	023106601	3	27	441	1548	676	-149	9456	-182	7668	8838	9969	0	1135	1	0	1840	1189	2		1	153	0	0	137	4							1	3	5	3
2022	023106701	2	35	791	1596	2455	-69	9749	137	12206	15113	16336	0	1040	1	0	3105	1946	2		1	154	0	0	138	4							1	2	3	2
2022	023106701	5	19	492	1574	1451	-106	9615	-90	8771	9639	10589	0	1241	1	0	1986	1262	2		1	142	0	0	126	4							1	3	1	3
2022	023107801	2	49	881	1519	239	-198	9279	280	15041	18617	21046	0	880	1	0	3818	2514	2		1	156	0	0	140	4							1	2	5	2
2022	023107801	4	29	617	1594	2350	-72	9737	15	10225	11818	12790	0	1115	1	0	2428	1523	2		1	144	0	0	128	4							1	2	3	2
2022	023201501	2	45	696	1517	220	-201	9267	120	11908	14715	16691	0	916	1	0	3024	1994	2		1	137	0	0	121	4							1	1	6	1
2022	023201501	3	14	9999	9999	9999	9999	99999	9999	99999	99999	99999	4	1294	6	99	9999	9999	1	2	2	999	9	4	999	9							4	2	2	2
2022	023201501	5	20	9999	9999	9999	9999	99999	9999	99999	99999	99999	4	1216	6	99	9999	9999	2		2	999	9	4	999	9							4	2	2	2
2022	023201601	4	12	340	1434	565	-158	9306	-308	6379	7499	9570	0	1318	1	0	1653	1153	1	2	1	130	0	0	114	3							1	1	6	1
2022	023201601	6	24	498	1444	6	-324	8821	15	10216	10919	13748	0	1176	1	0	2388	1654	2		1	120	0	0	104	3							1	2	5	2
2022	023202501	1	27	631	1525	301	-188	9315	80	11243	12944	14902	0	1135	1	0	2713	1779	2		1	151	0	0	135	4							1	2	3	2
2022	023203301	3	34	622	1574	1451	-106	9615	15	10225	12187	13386	0	1056	1	0	2511	1595	2		1	139	0	0	123	4							1	3	2	3
2022	023203301	4	16	402	1579	2400	-71	9713	-232	7129	7843	8571	0	1272	1	0	1612	1021	1	1	1	123	0	0	107	3							1	2	4	2
2022	023208001	2	45	9999	9999	9999	9999	99999	9999	99999	99999	99999	3	919	6	99	9999	9999	2		2	999	9	3	999	9							2	2	4	2
2022	023208001	4	18	9999	9999	9999	9999	99999	9999	99999	99999	99999	3	1247	6	99	9999	9999	2		2	999	9	3	999	9							2	2	5	2
2022	023209801	1	49	1064	1525	301	-188	9315	404	18048	21826	25128	0	874	1	0	4575	3000	2		1	156	0	0	140	4							1	1	6	1
2022	023209801	2	27	9999	9999	9999	9999	99999	9999	99999	99999	99999	6	1138	6	99	9999	9999	2		2	999	9	6	999	9							6	2	5	2
2022	023210501	2	37	609	1526	313	-186	9321	8	10114	12480	14355	0	1016	1	0	2615	1714	2		1	132	0	0	116	3							1	1	6	1
2022	023210501	6	20	566	1564	1102	-123	9554	13	10188	11184	12413	0	1217	1	0	2314	1479	2		1	138	0	0	122	4							1	2	5	2
2022	023211901	1	43	609	1470	25	-280	8979	63	10971	13153	15986	0	948	1	0	2818	1917	2		1	133	0	0	117	3							1	2	5	2
2022	023211901	5	25	823	1543	573	-158	9425	249	14385	16576	18782	0	1156	1	0	3457	2240	2		1	130	1	0	114	4							1	1	1	1
2022	023215401	2	30	491	1550	721	-146	9468	-129	8277	9820	11057	0	1100	1	0	2044	1319	2		1	153	0	0	137	4							1	2	1	2
2022	023400101	2	43	9999	9999	9999	9999	99999	9999	99999	99999	99999	3	946	6	99	9999	9999	2		2	999	9	3	999	9							2	2	5	2
2022	023400101	6	16	579	1627	4952	-1	9995	-15	9776	10679	11289	0	1268	1	0	2187	1344	1	2	1	157	0	0	141	4							1	2	4	2
2022	023402201	1	24	565	1538	483	-166	9395	30	10453	11437	13017	0	1172	1	0	2389	1553	2		1	125	0	0	109	3							1	3	5	3
2022	023402301	1	43	553	1564	1102	-123	9554	-72	9000	10927	12128	0	947	1	0	2261	1445	2		1	150	0	0	134	4							1	2	3	2
2022	023402301	2	19	493	1647	5661	17	10061	-139	8159	8869	9266	0	1239	1	0	1817	1103	2		1	145	0	0	129	4							1	2	5	2
2022	023403001	1	26	610	1493	78	-242	9120	81	11253	13003	15318	0	1155	1	0	2737	1833	2		1	146	0	0	130	4							1	2	5	2
2022	023403201	2	35	596	1525	301	-188	9315	-6	9909	12226	14076	0	1045	1	0	2563	1680	2		1	140	0	0	124	4							1	3	5	3
2022	023403201	3	12	389	1454	1452	-106	9530	-245	6993	8480	10532	0	1321	1	0	1840	1265	1	2	1	151	0	0	135	4							1	1	6	1
2022	023405201	1	49	612	1560	981	-129	9529	0	10002	12135	13524	0	868	1	0	2515	1612	2		1	148	0	0	132	4							1	2	3	2
2022	023405201	2	26	9999	9999	9999	9999	99999	9999	99999	99999	99999	3	1146	6	99	9999	9999	2		2	999	9	3	999	9							2	3	5	3
2022	023405301	1	30	582	1550	721	-146	9468	-13	9811	11640	13106	0	1106	1	0	2422	1563	2		1	160	0	0	144	4							1	3	5	3
2022	023406101	2	36	691	1613	3432	-40	9853	32	10480	12945	13826	0	1029	1	0	2656	1647	2		1	133	0	0	117	3							1	3	3	3
2022	023500201	2	32	563	1501	113	-228	9169	0	10004	11950	13922	0	1075	1	0	2499	1665	2		1	147	0	0	131	4							1	3	6	3
2022	023500701	4	33	517	1525	301	-188	9315	-76	8951	10605	12210	0	1072	1	0	2223	1458	2		1	141	0	0	125	4							1	3	5	3
2022	023500701	5	29	659	1518	229	-200	9273	115	11831	13929	15773	0	1121	1	0	2860	1884	2		1	150	0	0	134	4							1	3	5	3
2022	023503001	1	37	591	1525	301	-188	9315	-12	9826	12123	13958	0	1021	1	0	2541	1666	2		1	143	0	0	127	4							1	3	5	3
2022	023503201	1	35	645	1534	420	-173	9370	41	10621	13110	14974	0	1045	1	0	2741	1787	2		1	136	0	0	120	4							1	2	1	2
2022	023503701	2	33	629	1647	5661	17	10061	-28	9600	11315	11822	0	1069	1	0	2319	1408	2		1	144	0	0	128	4							1	2	5	2
2022	023503701	3	14	522	1624	5835	21	10088	-140	8153	9660	10234	0	1297	1	0	1979	1219	1	2	1	143	0	0	127	4							1	2	2	2
2022	023505801	2	37	685	1499	103	-232	9157	108	11714	14552	17004	0	1018	1	0	3049	2034	2		1	152	0	0	136	4							1	2	3	2
2022	023505801	4	17	670	1555	1046	-126	9523	135	12184	13342	14946	0	1261	1	0	2771	1782	1	2	1	147	0	0	131	4							1	2	5	2
2022	023506401	1	28	516	1621	3937	-27	9902	-126	8319	9580	10173	0	1122	1	0	1964	1211	2		1	131	0	0	115	3							1	3	2	3
2022	023506401	2	26	481	1564	1102	-123	9554	-134	8223	9505	10549	0	1150	1	0	1966	1257	2		1	165	0	0	149	4							1	3	6	3
2022	023506401	3	23	430	1519	239	-198	9279	-143	8119	9087	10272	0	1189	1	0	1864	1227	2		1	149	0	0	133	4							1	3	3	3
2022	023507901	2	26	746	1536	450	-169	9383	187	13137	15132	17253	0	1151	1	0	3162	2059	2		1	147	0	0	131	4							1	3	2	3
2022	023508001	2	32	542	1475	33	-272	9010	-6	9910	11673	14091	0	1074	1	0	2491	1689	2		1	148	0	0	132	4							1	3	5	3
2022	023700801	2	29	673	1539	500	-164	9401	114	11814	13610	15476	0	1111	1	0	2841	1846	2		1	158	0	0	142	4							1	2	3	2
2022	023701801	2	32	442	1446	7	-320	8833	-124	8349	9680	12155	0	1081	1	0	2114	1462	2		1	129	0	0	113	3							1	2	5	2
2022	023701801	3	13	402	1430	55	-254	8939	-176	7733	8887	11403	0	1300	1	0	1966	1375	1	2	1	134	0	0	118	3							1	2	1	2
2022	023702401	2	22	660	1553	793	-141	9486	126	12018	13166	14779	0	1202	1	0	2737	1762	2		1	150	0	0	134	4							1	2	5	2
2022	023704001	2	40	601	1522	268	-193	9297	15	10227	12366	14275	0	986	1	0	2594	1705	2		2	999	9	4	999	9							1	1	2	1
2022	023704001	3	16	9999	9999	9999	9999	99999	9999	99999	99999	99999	4	1274	6	99	9999	9999	1	2	2	999	9	4	999	9							4	2	4	2
2022	023705101	2	42	759	1547	655	-151	9450	157	12576	15226	17190	0	955	1	0	3171	2050	2		1	141	0	0	125	4							1	2	4	2
2022	023705501	1	22	737	1516	212	-203	9260	228	13961	15586	17708	0	1195	1	0	3207	2115	2		1	118	0	0	102	3							1	2	5	2
2022	023708101	2	46	722	1446	7	-320	8833	198	13362	15813	19854	0	906	1	0	3453	2388	2		1	165	0	0	149	4							1	0		0
2022	023708101	4	12	472	1447	408	-174	9255	-93	8725	10331	12954	0	1312	1	0	2254	1558	1	0	1	146	0	0	130	4							1	1	6	1
2022	023709201	2	28	615	1559	952	-131	9523	38	10570	12205	13616	0	1123	1	0	2530	1623	2		1	145	0	0	129	4							1	2	5	2
2022	023710801	2	37	631	1511	173	-211	9230	43	10651	13361	15307	0	1022	1	0	2764	1829	2		1	157	0	0	141	4							1	2	5	2
2022	023711401	3	24	549	1568	1234	-116	9578	-11	9840	10811	11950	0	1174	1	0	2233	1424	2		1	144	0	0	128	4							1	3	3	3
2022	023802101	2	37	9999	9999	9999	9999	99999	9999	99999	99999	99999	3	1021	6	99	9999	9999	2		2	999	9	3	999	9							2	1	6	1
2022	023802101	3	19	429	1520	248	-196	9285	-145	8098	8845	10229	0	1233	1	0	1857	1222	2		1	140	0	0	124	4							1	3	2	3
2022	023802801	2	24	719	1635	4861	-3	9987	127	12034	13132	13814	0	1169	1	0	2690	1645	2		1	153	0	0	137	4							1	2	5	2
2022	023803101	1	29	661	1562	1040	-126	9541	85	11324	13084	14551	0	1111	1	0	2709	1734	2		1	149	0	0	133	4							1	2	5	2
2022	023806901	2	21	508	1462	17	-294	8931	14	10212	11023	13543	0	1210	1	0	2377	1626	2		1	136	0	0	120	4							1	2	4	2
2022	023808101	2	28	579	1476	35	-270	9016	58	10884	12462	15024	0	1123	1	0	2658	1801	2		1	170	0	0	154	4							1	2	4	2
2022	023808601	2	36	826	1447	7	-319	8839	276	14966	18080	22670	0	1034	1	0	3945	2726	2		1	144	0	0	128	4							1	1	6	1
2022	023810301	2	29	448	1459	14	-299	8912	-105	8583	9738	12013	0	1120	1	0	2105	1442	2		1	137	0	0	121	4							1	2	4	2
2022	023814801	2	27	685	1600	2671	-62	9774	83	11283	13023	14042	0	1133	1	0	2676	1672	2		1	164	0	0	148	4							1	3	2	3
2022	023815001	1	36	653	1471	27	-278	8986	97	11517	14096	17108	0	1028	1	0	3018	2052	2		1	148	0	0	132	4							1	1	3	1
2022	023901901	2	20	9999	9999	9999	9999	99999	9999	99999	99999	99999	3	1221	6	99	9999	9999	2		2	999	9	3	999	9							2	2	1	2
2022	023902801	2	36	654	1546	634	-153	9444	42	10632	13133	14840	0	1032	1	0	2736	1770	2		1	147	0	0	131	4							1	3	2	3
2022	023905101	2	33	697	1521	258	-195	9291	132	12119	14356	16587	0	1067	1	0	3013	1981	2		1	143	0	0	127	4							1	3	5	3
2022	023905501	4	33	9999	9999	9999	9999	99999	9999	99999	99999	99999	4	1062	6	99	9999	9999	2		2	999	9	4	999	9							4	3	5	3
2022	023905501	5	16	512	1480	92	-236	9080	7	10096	10995	13183	0	1265	1	0	2337	1579	1	1	1	149	0	0	133	4							1	2	5	2
2022	023905601	2	31	657	1509	159	-215	9218	100	11573	13918	15999	0	1085	1	0	2885	1912	2		1	131	0	0	115	3							1	3	5	3
2022	023906101	2	33	9999	9999	9999	9999	99999	9999	99999	99999	99999	3	1070	6	99	9999	9999	2		2	999	9	3	999	9							2	3	5	3
2022	023906601	4	24	9999	9999	9999	9999	99999	9999	99999	99999	99999	3	1177	6	99	9999	9999	2		2	999	9	3	999	9							2	3	5	3
2022	023908401	3	36	666	1550	721	-146	9468	52	10782	13320	14998	0	1032	1	0	2772	1788	2		1	152	0	0	136	4							1	3	2	3
2022	024001501	2	44	9999	9999	9999	9999	99999	9999	99999	99999	99999	3	931	6	99	9999	9999	2		2	999	9	3	999	9							2	2	5	2
2022	024002501	4	24	513	1576	1529	-102	9627	-63	9119	10034	10999	0	1174	1	0	2065	1311	2		1	152	0	0	136	4							1	3	1	3
2022	024002601	2	46	572	1463	18	-292	8937	26	10385	12404	15220	0	907	1	0	2672	1827	2		1	134	0	0	118	3							1	3	5	3
2022	024002601	3	22	582	1601	2726	-60	9780	6	10082	11052	11908	0	1193	1	0	2271	1418	2		1	148	0	0	132	4							1	3	5	3
2022	024003501	2	48	941	1530	363	-180	9346	317	15876	19204	22012	0	884	1	0	4020	2627	2		1	157	0	0	141	4							1	2	2	2
2022	024003501	3	21	1010	1522	268	-193	9297	440	19008	20782	23990	0	1205	1	0	4360	2865	2		1	147	0	0	131	4							1	3	3	3
2022	024003501	4	19	656	1577	1569	-101	9633	105	11658	12820	14039	0	1235	1	0	2638	1673	2		1	144	0	0	128	4							1	2	5	2
2022	024003501	5	17	583	1544	832	-138	9466	48	10726	11730	13279	0	1261	1	0	2446	1584	1	2	1	155	0	0	139	4							1	2	3	2
2022	024003501	6	12	431	1470	1466	-105	9540	-104	8593	9309	11314	0	1317	1	0	1995	1357	1	2	1	143	0	0	127	4							1	1	6	1
2022	024004401	2	46	817	1549	699	-148	9462	206	13508	16356	18433	0	909	1	0	3405	2198	2		1	158	0	0	142	4							1	3	2	3
2022	024004901	3	35	490	1516	212	-203	9260	-134	8226	10362	11773	0	1045	1	0	2132	1406	2		1	133	0	0	117	3							1	3	5	3
2022	024004901	5	17	582	1587	2108	-80	9703	16	10236	11245	12224	0	1253	1	0	2311	1456	1	2	1	142	0	0	126	4							1	2	5	2
2022	024004901	6	16	487	1493	238	-198	9190	-38	9466	10381	12229	0	1273	1	0	2185	1463	1	2	1	148	0	0	132	4							1	2	4	2
2022	024004901	8	31	659	1532	390	-176	9358	85	11324	13422	15357	0	1087	1	0	2808	1833	2		1	146	0	0	130	4							1	3	5	3
2022	024008901	2	32	691	1528	337	-183	9334	121	11925	14131	16226	0	1075	1	0	2960	1937	2		1	148	0	0	132	4							1	3	3	3
2022	024009601	1	36	479	1510	166	-213	9224	-145	8094	10145	11642	0	1034	1	0	2101	1391	2		1	153	0	0	137	4							1	3	5	3
2022	024101001	2	44	674	1504	128	-223	9187	107	11695	14296	16571	0	935	1	0	2980	1981	2		1	122	0	0	122	4							1	2	4	2
2022	024101001	6	24	593	1518	229	-200	9273	78	11209	12534	14193	0	1173	1	0	2573	1695	2		1	152	0	0	152	4							1	3	4	3
2022	024101001	8	22	9999	9999	9999	9999	99999	9999	99999	99999	99999	3	1199	6	99	9999	9999	2		2	999	9	3	999	9							2	3	2	3
2022	024101001	10	23	724	1591	2199	-77	9719	162	12671	13919	15093	0	1185	1	0	2860	1798	2		1	140	0	0	140	4							1	2	5	2
[truncated: 37,642 more rows]
