# Supplementary material for: Diabetes Mellitus screening and associated factors in Peru: A cross-sectional analysis of a national health survey
Source: PLOS Glob Public Health. 2025 Sep 3;5(9):e0005150. doi: 10.1371/journal.pgph.0005150 (PMC12407462; doi:10.1371/journal.pgph.0005150)
Supplement: S1 Data — (ZIP) [file pgph.0005150.s001.zip › S1_Data/RECH4.csv]

ID1	HHID	IDXH4	SH11A	SH11B	SH11C	SH11D	SH11E	SH11Y	SH11Z	SH12	SH13	SH15N	SH15Y	SH15G	SH18N	SH18Y	SH18G	SH20N	SH20Y	SH20G	SH21
2022	000101701	1	0	0	1	0	0	0	0	1	1	1	5
2022	000101701	2	0	0	1	0	0	0	0	1	1	1	5
2022	000101701	3	0	0	1	0	0	0	0	1	1	2	5
2022	000101701	4	0	0	1	0	0	0	0	1	6	1	7	5	1	7	6	1	7	5	1
2022	000102201	1	0	1	0	0	0	0	0	1	1	3	3
2022	000102201	2	0	0	1	0	0	0	0	1	7	4	4		4	5		4	4		1
2022	000102201	3	0	1	0	0	0	0	0	0
2022	000105201	1	0	1	0	0	0	0	0	1	1	4	3
2022	000105201	2	0	1	0	0	0	0	0	1	1	4	5
2022	000105201	3	0	0	1	0	0	0	0	1	6	4	2		4	3		4	2		1
2022	000105201	4	0	0	1	0	0	0	0	1	6	2	3		2	4		2	3		1
2022	000105201	5	0	0	1	0	0	0	0	1		0	0		0	0		0	0
2022	000105301	1	0	0	1	0	0	0	0	1	1	2	3
2022	000105301	2	0	0	1	0	0	0	0	1	6	2	3		2	4		2	3		1
2022	000105301	3	0	0	1	0	0	0	0	1	6	1	7	3	1	7	4	1	7	3	1
2022	000105301	4	0	0	1	0	0	0	0	1
2022	000105501	1	0	0	1	0	0	0	0	1	1	3	3
2022	000105501	2	0	0	1	0	0	0	0	1	1	3	3
2022	000108301	1	0	1	0	0	0	0	0	1	1	3	3
2022	000108301	2	0	1	0	0	0	0	0	0	1	3	3
2022	000108301	3	0	1	0	0	0	0	0	0	6	2	2		2	3		2	2		1
2022	000108301	4	0	1	0	0	0	0	0	0	6	1	7	2	1	7	3	1	7	2	1
2022	000108301	5	0	0	1	0	0	0	0	1	6	4	2		4	3		4	2		1
2022	000108501	1	1	0	0	0	0	0	0	1	1	4	5
2022	000108501	2	1	0	0	0	0	0	0	0	1	4	5
2022	000108501	3	1	0	0	0	0	0	0	0	6	2	1		2	2		2	1		1
2022	000108501	4	1	0	0	0	0	0	0	0	6	1	7	5	1	7	6	1	7	5	1
2022	000108501	5	1	0	0	0	0	0	0	0		0	0		0	0		0	0
2022	000110301	1	0	0	1	0	0	0	0	1	1	4	1
2022	000110301	2	0	0	1	0	0	0	0	1	1	3	3
2022	000110301	3	0	0	1	0	0	0	0	1		0	0		0	0		0	0
2022	000110701	1	0	0	1	0	0	0	0	1	1	4	5
2022	000110701	2	0	0	0	0	0	0	1		4	4	5
2022	000110701	3	0	0	1	0	0	0	0	1
2022	000110701	4	0	0	1	0	0	0	0	1
2022	000300601	1	1	0	0	0	0	0	0	1	1	3	3
2022	000300601	2	0	0	0	0	0	0	1		1	2	5
2022	000300601	3	0	0	0	0	0	0	1		5	4	3					4	3		1
2022	000300601	4	1	0	0	0	0	0	0	0	6	2	5					2	5		1
2022	000300601	5	1	0	0	0	0	0	0	0		0	0		0	0
2022	000301201	1	0	0	1	0	0	0	0	1	1	3	3
2022	000301201	2	0	0	1	0	0	0	0	1	1	3	3
2022	000301201	3	0	0	1	0	0	0	0	1	6	2	1		2	2		2	1		1
2022	000301201	4	0	0	1	0	0	0	0	1		0	0		0	0		0	0
2022	000302201	1	1	0	0	0	0	0	0	1	1	4	1
2022	000302201	2	0	0	1	0	0	0	0	1	7	2	5
2022	000302201	3	0	0	1	0	0	0	0	1	6	1	7	3	1	7	4	1	7	3	1
2022	000302201	4	0	0	1	0	0	0	0	1	6	0	0		1	7	1	0	0
2022	000302201	5	0	0	1	0	0	0	0	1		0	0		0	0
2022	000302201	6	0	0	1	0	0	0	0	1
2022	000306001	1	1	0	0	0	0	0	0	1	1	4	5
2022	000306001	2	1	0	0	0	0	0	0	0	1	3	3
2022	000306001	3	1	0	0	0	0	0	0	0	6	0	0		0	0		0	0
2022	000306001	4	1	0	0	0	0	0	0	0
2022	000307101	1	1	0	0	0	0	0	0	1	1	4	5
2022	000307101	2	1	0	0	0	0	0	0	1	1	4	5
2022	000307101	3	1	0	0	0	0	0	0	0
2022	000307201	1	0	0	0	0	0	0	1		1	1	7	5
2022	000307201	2	0	0	0	0	0	0	1		1	2	5
2022	000307201	3	1	0	0	0	0	0	0	0	1
2022	000308901	1	0	0	1	0	0	0	0	1	6	4	3		4	4		4	3		1
2022	000309701	1	0	0	1	0	0	0	0	1	1	1	5
2022	000309701	2	0	0	1	0	0	0	0	1	1	1	7	1
2022	000309701	3	0	0	1	0	0	0	0	1	1	3	3					3	3		1
2022	000309701	4	0	0	1	0	0	0	0	1	6	2	3		2	4		2	3		1
2022	000312501	1	0	0	1	0	0	0	0	1	1	2	4
2022	000313801	1	0	0	1	0	0	0	0	1	1	2	5
2022	000313801	2	0	0	1	0	0	0	0	1	1	3	3
2022	000313801	3	0	0	1	0	0	0	0	1
2022	000313801	4	0	0	0	0	0	0	1		1	4	5
2022	000313801	5	0	0	0	0	0	0	1		1	2	5
2022	000601501	1	1	0	0	0	0	0	0	0	1	2	5
2022	000601501	2	1	0	0	0	0	0	0	1	1	4	5
2022	000601501	3	1	0	0	0	0	0	0	0	6	1	7	3	1	7	4	1	7	3	1
2022	000601501	4	1	0	0	0	0	0	0	0
2022	000602501	1	0	0	1	0	0	0	0	1	1	1	2
2022	000602501	2	0	0	1	0	0	0	0	1	7	3	3
2022	000602501	3	0	0	1	0	0	0	0	1		0	0		0	0		0	0
2022	000602501	4	0	0	1	0	0	0	0	1		0	0		0	0
2022	000603801	1	1	0	0	0	0	0	0	1	1	5	2
2022	000603801	2	1	0	0	0	0	0	0	0	6	2	1		2	2		2	1		1
2022	000603801	3	1	0	0	0	0	0	0	0	6	1	7	4	1	7	5	1	7	4	1
2022	000603801	4	0	0	1	0	0	0	0	1	6	4	3		4	4		4	3		1
2022	000606201	1	1	0	0	0	0	0	0	1	8	2	1
2022	000606201	2	0	0	1	0	0	0	0	1	1	2	2
2022	000611901	1	1	0	0	0	0	0	0	1	1	4	5
2022	000611901	2	0	0	1	0	0	0	0	1	2	1	7	6
2022	000611901	3	1	0	0	0	0	0	0	0
2022	000611901	4	0	0	0	0	0	0	1		7	2	5
2022	000611901	5	1	0	0	0	0	0	0	1	1	2	5
2022	000611901	6	0	0	1	0	0	0	0	1
2022	000611901	7	0	0	1	0	0	0	0	1	7	1	5
2022	000615801	1	0	0	1	0	0	0	0	1	1	1	7	5
2022	000615801	2	0	0	1	0	0	0	0	1	7	4	1
2022	000615801	3	0	0	1	0	0	0	0	1
2022	000617601	1	0	0	1	0	0	0	0	1	1	2	2
2022	000617601	2	0	0	1	0	0	0	0	1	6	1	7	5	1	7	6	1	7	5	1
2022	000617601	3	0	0	1	0	0	0	0	1	6	1	7	3	1	7	4	1	7	3	1
2022	000617601	4	0	0	1	0	0	0	0	1	1	2	5
2022	000617601	5	0	0	1	0	0	0	0	1
2022	000617601	6	0	0	1	0	0	0	0	1	6	2	4		2	5		2	4		1
2022	000617601	7	0	0	1	0	0	0	0	1	1	3	3
2022	000617601	8	0	0	1	0	0	0	0	1
2022	000617601	9	0	0	1	0	0	0	0	1	6	1	7	5	1	7	6	1	7	5	1
2022	000618001	1	0	0	1	0	0	0	0	1	6	2	5		3	1
2022	000618001	2	0	0	1	0	0	0	0	1	6	2	5					2	5		1
2022	000700801	1	1	0	0	0	0	0	0	1	1	3	5
2022	000701001	1	0	0	1	0	0	0	0	1	1	2	5
2022	000701001	2	0	0	1	0	0	0	0	1	7	1	7	6
2022	000701001	3	0	0	1	0	0	0	0	1	6	1	7	5	1	7	6	1	7	5	1
2022	000701001	4	0	0	1	0	0	0	0	1	6	0	0		1	7	1	0	0
2022	000701901	1	1	0	0	0	0	0	0	1	1	2	5
2022	000701901	2	1	0	0	0	0	0	0	1	1	3	3
2022	000701901	3	1	0	0	0	0	0	0	0		0	0		0	0
2022	000701901	4	1	0	0	0	0	0	0	0	6	1	7	6	2	1		1	7	6	1
2022	000703401	1	0	0	1	0	0	0	0	1	1	3	3
2022	000704801	1	0	0	1	0	0	0	0	1	1	4	5
2022	000704801	2	0	0	1	0	0	0	0	1	7	4	5
2022	000704801	3	0	0	1	0	0	0	0	1	6	0	0		1	7	1	0	0
2022	000704801	4	0	0	1	0	0	0	0	1
2022	000705201	1	0	0	1	0	0	0	0	1	1	4	6
2022	000705201	2	1	0	0	0	0	0	0	1	1	3	3
2022	000705401	1	0	0	1	0	0	0	0	1	1	1	3
2022	000705401	2	0	0	1	0	0	0	0	1	1	1	4
2022	000705701	1	0	0	1	0	0	0	0	1	1	2	5
2022	000705701	2	0	0	1	0	0	0	0	1	1	2	5
2022	000705701	3	0	0	1	0	0	0	0	1	6	1	7	4	1	7	5	1	7	4	1
2022	000705701	4	0	0	1	0	0	0	0	1	6	0	0		1	7	1	0	0
2022	000705701	5	0	0	1	0	0	0	0	1
2022	000707801	1	0	0	1	0	0	0	0	1	1	2	3
2022	000707801	2	0	0	1	0	0	0	0	1	7	2	4
2022	000707801	3	0	0	1	0	0	0	0	1	6	1	7	2	1	7	3	1	7	2	1
2022	000707801	4	0	0	1	0	0	0	0	1
2022	000708801	1	0	0	1	0	0	0	0	1	1	2	3
2022	000708801	2	0	0	1	0	0	0	0	1	7	2	3
2022	000708801	3	0	0	1	0	0	0	0	1
2022	000708801	4	0	0	1	0	0	0	0	1		0	0		0	0
2022	000804501	1	0	0	1	0	0	0	0	1	1	3	3
2022	000804501	2	0	0	1	0	0	0	0	1	1	2	1
2022	000804501	3	0	0	1	0	0	0	0	1
2022	000804501	4	0	0	1	0	0	0	0	1	6	1	7	4	1	7	5	1	7	4	1
2022	000804501	5	0	0	1	0	0	0	0	1	7
2022	000805601	1	0	0	1	0	0	0	0	1	1	2	5
2022	000805601	2	0	0	1	0	0	0	0	1	1	2	2
2022	000805601	3	0	0	1	0	0	0	0	1	1	2	5
2022	000805601	4	0	0	0	0	0	0	1		1	2	5
2022	000805601	5	0	0	1	0	0	0	0	1	6	1	7	1	1	7	2	1	7	1	1
2022	000805601	6	0	0	1	0	0	0	0	1
2022	000806201	1	0	0	1	0	0	0	0	1	1	2	4
2022	000806201	2	1	0	0	0	0	0	0	0	6	2	4		2	5		2	4		1
2022	000806201	3	1	0	0	0	0	0	0	0		0	0		0	0		0	0
2022	000811301	1	0	0	1	0	0	0	0	1	96	1	5
2022	000811301	2	0	0	1	0	0	0	0	1	1	1	5
2022	000811401	1	0	0	1	0	0	0	0	1	1	1	5
2022	000811401	2	0	0	1	0	0	0	0	1	1	2	1
2022	000811401	3	0	0	1	0	0	0	0	1	1	1	7	2
2022	000811401	4	0	0	1	0	0	0	0	1	6	2	2		2	3		2	2		1
2022	000811401	5	0	0	1	0	0	0	0	1	4	1	7	5	1	7	6	1	7	5	1
2022	000811401	6	0	0	1	0	0	0	0	1	96	1	5
2022	000813201	1	1	0	0	0	0	0	0	1	1	4	5
2022	000813201	2	1	0	0	0	0	0	0	1	1	4	5
2022	000813201	3	1	0	0	0	0	0	0	0	6	1	7	4	1	7	5	1	7	4	1
2022	000813201	4	1	0	0	0	0	0	0	0		0	0		0	0		0	0
2022	000813201	5	1	0	0	0	0	0	0	0	1	2	5					2	5		1
2022	000815001	1	0	0	1	0	0	0	0	1	2	4	4
2022	000815001	2	0	0	1	0	0	0	0	1	1	3	3
2022	000815001	3	0	0	1	0	0	0	0	1
2022	000815001	4	0	0	1	0	0	0	0	1	6	1	7	5	1	7	6	1	7	5	1
2022	000900601	1	0	0	0	0	0	0	1		1	2	5
2022	000900601	2	0	0	0	0	0	0	1		7	2	5
2022	000900601	3	0	0	0	0	0	0	1		6	4	3		4	4		4	3		1
2022	000904701	1	0	0	1	0	0	0	0	1	1	1	3
2022	000904701	2	0	0	1	0	0	0	0	1	1	1	2
2022	000904701	3	0	0	0	0	0	0	1		1	4	2
2022	000904701	4	0	0	1	0	0	0	0	1
2022	000907101	1	0	0	1	0	0	0	0	1	1	2	4
2022	000907101	2	0	0	1	0	0	0	0	1	1	2	4
2022	000907101	3	0	0	1	0	0	0	0	1	6	2	2		2	3		2	2		1
2022	000907101	4	0	0	1	0	0	0	0	1	6	1	7	6	2	1		1	7	6	1
2022	000907101	5	0	0	1	0	0	0	0	1	6	1	7	4	1	7	5	1	7	4	1
2022	000907101	6	0	0	1	0	0	0	0	1	6	1	7	2	1	7	3	1	7	2	1
2022	000907101	7	0	0	1	0	0	0	0	1
2022	000907101	8	0	0	1	0	0	0	0	1	7
2022	000909301	1	0	0	1	0	0	0	0	1	1	3	2
2022	000909301	2	0	0	1	0	0	0	0	1	1	2	4
2022	000909301	3	0	0	1	0	0	0	0	1
2022	000910301	1	0	0	1	0	0	0	0	1	1	2	5
2022	000910301	2	0	0	1	0	0	0	0	1	1	2	4					2	4		1
2022	000910301	3	0	0	1	0	0	0	0	1	6	2	2					2	2		1
2022	000910301	4	0	0	1	0	0	0	0	1	6	2	1					2	1		1
2022	000910301	5	0	0	1	0	0	0	0	1	6	1	7	1				1	7	1	1
2022	000910301	6	0	0	1	0	0	0	0	1
2022	000911101	1	0	0	1	0	0	0	0	1	1	3	3
2022	000911101	2	0	0	1	0	0	0	0	1	1	3	3
2022	000911101	3	0	0	1	0	0	0	0	1	6	1	7	2	1	7	3	1	7	2	1
2022	000911101	4	0	0	1	0	0	0	0	1		0	0		0	0		0	0
2022	000911101	5	0	0	1	0	0	0	0	1
2022	000912201	1	0	0	1	0	0	0	0	1	1	1	7	6
2022	000912201	2	0	0	1	0	0	0	0	1	7	2	5
2022	000912201	3	0	0	1	0	0	0	0	1		0	0					0	0
2022	000912201	4	0	0	1	0	0	0	0	1
2022	001000901	1	0	0	1	0	0	0	0	1	1	3	3
2022	001000901	2	0	0	1	0	0	0	0	1	6	1	7	5	1	7	6	1	7	5	1
2022	001000901	3	0	0	1	0	0	0	0	1
2022	001003401	1	0	0	1	0	0	0	0	1	1	1	7	5
2022	001003401	2	0	0	1	0	0	0	0	1	7	2	2
2022	001003401	3	0	0	1	0	0	0	0	1	6	1	7	6	2	1		1	7	6	1
2022	001003401	4	0	0	1	0	0	0	0	1	6	0	0		1	7	1	0	0
2022	001003401	5	0	0	1	0	0	0	0	1
2022	001004601	1	0	0	1	0	0	0	0	1	7	1	0
2022	001005201	1	0	0	1	0	0	0	0	1	1	2	5
2022	001005201	2	0	0	1	0	0	0	0	1	7	2	5
2022	001005201	3	0	0	1	0	0	0	0	1	6	0	0		1	7	1	0	0
2022	001005201	4	0	0	1	0	0	0	0	1
2022	001005201	5	0	0	1	0	0	0	0	1	6	2	4		2	5		2	4		1
2022	001005901	1	0	0	1	0	0	0	0	1	1
2022	001006301	1	0	0	1	0	0	0	0	1	96	1	7	6
2022	001006301	2	0	0	1	0	0	0	0	1	4	2	5					2	5		1
2022	001006301	3	0	0	1	0	0	0	0	1	1	3	3
2022	001006601	1	0	0	0	0	0	0	1		1	2	5
2022	001006601	2	0	0	0	0	0	0	1		1	1	5
2022	001006601	3	0	0	1	0	0	0	0	1	7	3	3
2022	001006601	4	0	1	0	0	0	0	0	0	6	1	7	5	1	7	6	1	7	5	1
2022	001007001	1	0	0	0	0	0	0	1		1	3	5
2022	001007001	2	0	0	1	0	0	0	0	1	1	3	3
2022	001007901	1	1	0	0	0	0	0	0	1	1	2	5
2022	001007901	2	1	0	0	0	0	0	0	1	1	4	5
2022	001009301	1	0	0	1	0	0	0	0	1	1	4	5
2022	001009301	2	0	0	1	0	0	0	0	1		0	0		0	0		0	0
2022	001104001	1	0	0	1	0	0	0	0	1	1	1	7	5
2022	001104001	2	0	0	1	0	0	0	0	1	1	1	7	3
2022	001104001	3	0	0	1	0	0	0	0	1	1	2	5
2022	001105301	1	0	0	0	0	0	0	1		1	2	5
2022	001105301	2	0	0	1	0	0	0	0	1	1	3	3
2022	001105301	3	0	0	1	0	0	0	0	1	1	3	3
2022	001105301	4	0	0	1	0	0	0	0	1
2022	001106401	1	0	0	1	0	0	0	0	1	1	2	5
2022	001106401	2	0	0	1	0	0	0	0	1	7	2	5
2022	001106401	3	0	0	1	0	0	0	0	1	6	1	7	5	1	7	6	1	7	5	1
2022	001106401	4	0	0	1	0	0	0	0	1
2022	001106401	5	0	0	1	0	0	0	0	1	7	1	7	2
2022	001106401	6	0	0	1	0	0	0	0	1	1	1	3
2022	001106401	7	0	0	1	0	0	0	0	1	6	2	4		2	5		2	4		1
2022	001108201	1	0	0	1	0	0	0	0	1	98	2	1
2022	001108201	2	0	0	1	0	0	0	0	1	7	1	2
2022	001108201	3	0	0	1	0	0	0	0	1	1	2	5		3	1
2022	001108401	1	0	0	1	0	0	0	0	1	1	3	3
2022	001108401	2	0	0	1	0	0	0	0	1	7	2	5
2022	001108401	3	0	0	1	0	0	0	0	1	6	2	2		2	3		2	2		1
2022	001108401	4	0	0	1	0	0	0	0	1		0	0		0	0		0	0
2022	001109801	1	0	0	1	0	0	0	0	1	96	1	5
2022	001109801	2	0	0	1	0	0	0	0	1	1	2	2
2022	001109801	3	0	0	1	0	0	0	0	1	7	2	1					2	2		3
2022	001110201	1	0	0	0	0	0	0	1		2	1	7	5
2022	001110201	2	0	0	1	0	0	0	0	1	1	2	5
2022	001110201	3	0	0	1	0	0	0	0	1		0	0		0	0
2022	001110401	1	0	0	0	0	0	0	1		1	2	3
2022	001200801	1	1	0	0	0	0	0	0	1	1	3	3
2022	001200801	2	1	0	0	0	0	0	0	0	7	3	2
2022	001200801	3	0	0	1	0	0	0	0	1	1	4	5
2022	001202701	1	0	1	0	0	0	0	0	1	1	3	2
2022	001202701	2	0	0	1	0	0	0	0	1	7	5	2
2022	001202701	3	0	0	1	0	0	0	0	1
2022	001204801	1	1	0	0	0	0	0	0	1	1	4	4
2022	001204801	2	1	0	0	0	0	0	0	1	1	4	5
2022	001204801	3	0	0	1	0	0	0	0	1	1	3	3					3	3		1
2022	001204801	4	0	0	1	0	0	0	0	1		0	0		0	0
2022	001204801	5	0	0	1	0	0	0	0	1	7	2	3
2022	001205101	1	0	0	0	0	0	0	1		1	3	1
2022	001205101	2	0	0	1	0	0	0	0	1		0	0		0	0
2022	001205101	3	0	0	1	0	0	0	0	1	6	4	5
2022	001207401	1	1	0	0	0	0	0	0	1	1	3	5
2022	001207401	2	0	0	1	0	0	0	0	1	6	3	1		3	2		3	1		1
2022	001207401	3	0	0	1	0	0	0	0	1	6	3	2		3	3		3	2		1
2022	001207401	4	0	0	1	0	0	0	0	1
2022	001208801	1	0	0	1	0	0	0	0	1	1	2	5
2022	001208801	2	0	0	1	0	0	0	0	1	1	2	1
2022	001210901	1	0	0	1	0	0	0	0	1	7	1	7	6
2022	001210901	2	0	0	0	0	0	0	1		6	2	4		2	5		2	4		1
2022	001210901	3	0	0	1	0	0	0	0	1		0	0		0	0		0	0
2022	001210901	4	0	0	1	0	0	0	0	1
2022	001211301	1	0	0	0	0	0	0	1		1	2	5
2022	001211301	2	0	0	0	0	0	0	1		6	3	1		3	2		3	1		1
2022	001212601	1	0	0	1	0	0	0	0	1	1	1	2
2022	001212601	2	1	0	0	0	0	0	0	1	1	3	3
2022	001212601	3	1	0	0	0	0	0	0	0	6	1	7	5	1	7	6	1	7	5	1
2022	001301401	1	0	0	1	0	0	0	0	1	1	2	5
2022	001301401	2	0	0	1	0	0	0	0	1	7	2	5
2022	001301401	3	0	0	1	0	0	0	0	1	6	2	3		2	4		2	3		1
2022	001301401	4	0	0	1	0	0	0	0	1
2022	001302101	1	0	0	1	0	0	0	0	1	1	2	5
2022	001302101	2	0	0	1	0	0	0	0	1	7	2	5
2022	001302101	3	0	0	1	0	0	0	0	1	6	2	2		2	3		2	2		1
2022	001302101	4	0	0	1	0	0	0	0	1		0	0		0	0		0	0
2022	001303801	1	0	0	1	0	0	0	0	1	96	1	1
2022	001303801	2	0	0	1	0	0	0	0	1	1
2022	001303801	3	0	0	1	0	0	0	0	1	6	1	7	4	1	7	5	1	7	4	1
2022	001303801	4	0	0	1	0	0	0	0	1	2	2	1		2	2		2	1		1
2022	001304401	1	0	0	1	0	0	0	0	1	1	2	2
2022	001304401	2	0	0	1	0	0	0	0	1	1	1	5
2022	001304401	3	0	0	1	0	0	0	0	1	1	4	5
2022	001304401	4	0	0	1	0	0	0	0	1	7	4	3
2022	001304401	5	0	1	0	0	0	0	0	1	1	3	3
2022	001304401	6	0	0	1	0	0	0	0	1
2022	001304401	7	0	0	1	0	0	0	0	1	1	4	3
2022	001304501	1	0	0	1	0	0	0	0	1	1	1	1
2022	001304501	2	0	0	1	0	0	0	0	1	1	1	5
2022	001304501	3	0	0	1	0	0	0	0	1	7	2	5
2022	001304502	1	0	0	1	0	0	0	0	1	2	2	5
2022	001304502	2	0	0	1	0	0	0	0	1	7	2	5
2022	001304502	3	0	0	1	0	0	0	0	1	6	1	7	3	1	7	4	1	7	3	1
2022	001304502	4	0	0	1	0	0	0	0	1
2022	001304502	5	0	0	1	0	0	0	0	1
2022	001304503	1	0	0	1	0	0	0	0	1	2	2	3
2022	001304503	2	0	0	1	0	0	0	0	1	2	1	7	3
2022	001304503	3	0	0	1	0	0	0	0	1
2022	001304503	4	0	0	1	0	0	0	0	1	6	0	0		1	7	1	0	0
2022	001304601	1	0	0	1	0	0	0	0	1	1	1	7	2
2022	001304601	2	0	0	1	0	0	0	0	1	7	2	5
2022	001304601	3	0	0	1	0	0	0	0	1	1	2	5
2022	001304601	4	0	0	1	0	0	0	0	1
2022	001305601	1	1	0	0	0	0	0	0	1	1	2	5
2022	001305601	2	1	0	0	0	0	0	0	0	1	2	5
2022	001305601	3	1	0	0	0	0	0	0	0	7	2	5					2	5		1
2022	001305601	4	1	0	0	0	0	0	0	0		0	0		0	0		0	0
2022	001306101	1	0	0	1	0	0	0	0	1	1	2	5
2022	001306101	2	0	0	1	0	0	0	0	1	1	2	5
2022	001306101	3	0	0	1	0	0	0	0	1	4	2	2		2	3		2	2		1
2022	001306101	4	0	0	1	0	0	0	0	1
2022	001309001	1	0	0	1	0	0	0	0	1	1	2	2
2022	001309001	2	0	0	1	0	0	0	0	1	1	2	2		2	3		2	2		1
2022	001309001	3	0	0	1	0	0	0	0	1		0	0		0	0		0	0
2022	001309901	1	0	0	1	0	0	0	0	1	1	2	5
2022	001309901	2	0	0	1	0	0	0	0	1	1	1	5
2022	001501701	1	0	0	0	0	0	0	1		1	3	3
2022	001501701	2	1	0	0	0	0	0	0	1	1	4	5
2022	001501701	3	0	0	0	0	0	0	1
2022	001502201	1	1	0	0	0	0	0	0	1	1	1	7	6
2022	001502201	2	0	0	1	0	0	0	0	1	4	2	5		4	1		4	1		3
2022	001502201	3	0	0	1	0	0	0	0	0	1	2	3		2	4		2	3		1
2022	001502201	4	1	0	0	0	0	0	0	0	1	1	7	5	1	7	6	1	7	5	1
2022	001502201	5	1	0	0	0	0	0	0	0		0	0		0	0		0	0
2022	001502201	6	0	0	1	0	0	0	0	1	4	2	1		2	2		2	1		1
2022	001502401	1	1	0	0	0	0	0	0	1	1	2	5
2022	001502401	2	1	0	0	0	0	0	0	0	6	1	7	4	1	7	5	1	7	4	1
2022	001502501	1	1	0	0	0	0	0	0	0	96	2	5
2022	001502501	2	1	0	0	0	0	0	0	1	1	3	3
2022	001502501	3	0	0	0	0	0	0	1		1	3	3
2022	001502501	4	0	0	1	0	0	0	0	1	1	3	2
2022	001502501	5	0	0	1	0	0	0	0	1
2022	001505801	1	1	0	0	0	0	0	0	1	1	3	5
2022	001506901	1	0	0	1	0	0	0	0	1	1	2	5
2022	001506901	2	0	0	1	0	0	0	0	1	7	4	5					4	5		1
2022	001506901	3	0	0	1	0	0	0	0	1	6	2	5		3	1		2	5		1
2022	001506901	4	0	0	1	0	0	0	0	1	1	3	2
2022	001506901	5	0	0	0	0	0	1	0			0	0		0	0
2022	001509201	1	0	0	0	0	0	0	1		1	3	8
2022	001509201	2	0	0	1	0	0	0	0	1	7	2	1
2022	001509201	3	0	0	1	0	0	0	0	1	6	1	7	3	1	7	4	1	7	3	1
2022	001509201	4	0	0	1	0	0	0	0	1		0	0		0	0
2022	001509201	5	0	0	1	0	0	0	0	1	7	3	8
2022	001512401	1	1	0	0	0	0	0	0	1	1	3	5
2022	001512401	2	1	0	0	0	0	0	0	1	1	3	5
2022	001512401	3	1	0	0	0	0	0	0	0	6	1	7	5	1	7	6	1	7	5	1
2022	001512401	4	1	0	0	0	0	0	0	0		0	0		0	0
2022	001513101	1	0	0	1	0	0	0	0	1	7	3	1
2022	001513101	2	0	0	1	0	0	0	0	1	6	2	1		2	2		2	1		1
2022	001513101	3	0	0	1	0	0	0	0	1		0	0		0	0		0	0
2022	001513101	4	0	0	1	0	0	0	0	1	1	1	7	5
2022	001513102	1	1	0	0	0	0	0	0	1	1	3	3
2022	001513102	2	0	0	1	0	0	0	0	1	1	2	5
2022	001601801	1	0	0	1	0	0	0	0	1	1	3	1
2022	001601801	2	0	0	1	0	0	0	0	1	7	3	1
2022	001601801	3	0	0	1	0	0	0	0	1
2022	001603101	1	0	0	0	0	0	0	1		1	2	5
2022	001603101	2	0	0	1	0	0	0	0	1
2022	001604001	1	1	0	0	0	0	0	0	0	1	1	0
2022	001604001	2	0	0	0	0	0	0	1		1	2	4
2022	001604001	3	1	0	0	0	0	0	0	1	1	3	5
2022	001604101	1	0	0	1	0	0	0	0	1	1	2	5
2022	001604101	2	0	0	1	0	0	0	0	1	7	1	7	6
2022	001604101	3	0	0	1	0	0	0	0	1	1	3	2					3	3		3
2022	001604101	4	0	0	1	0	0	0	0	1	6	2	5		3	1
2022	001604101	5	0	0	1	0	0	0	0	1		0	0		0	0		0	0
2022	001605001	1	0	0	1	0	0	0	0	1	1	3	2
2022	001605001	2	1	0	0	0	0	0	0	0	6	1	7	1	1	7	2	1	7	1	1
2022	001605001	3	1	0	0	0	0	0	0	0		0	0		0	0
2022	001605501	1	1	0	0	0	0	0	0	0	7	3	3
2022	001605501	2	1	0	0	0	0	0	0	1	3	2	5
2022	001605501	3	1	0	0	0	0	0	0	0		0	0		0	0
2022	001606101	1	0	0	1	0	0	0	0	1	1	2	2
2022	001606101	2	0	0	1	0	0	0	0	1	1	2	5
2022	001606101	3	0	0	1	0	0	0	0	1
2022	001607001	1	0	0	1	0	0	0	0	1	1	2	5
2022	001607001	2	1	0	0	0	0	0	0	0	1	2	5
2022	001607001	3	1	0	0	0	0	0	0	0	6	1	7	4	1	7	5	1	7	4	1
2022	001607001	4	0	0	1	0	0	0	0	1	7	2	5
2022	001607001	5	0	0	1	0	0	0	0	1		0	0		0	0		0	0
2022	001607001	6	0	0	1	0	0	0	0	1
2022	001607701	1	0	0	1	0	0	0	0	1	1	2	5
2022	001607701	2	0	0	1	0	0	0	0	1	1	2	5
2022	001607701	3	0	0	1	0	0	0	0	1
2022	001607701	4	0	0	1	0	0	0	0	1	1	2	3		2	4		2	3		1
2022	001608101	1	0	0	0	0	0	0	1		1	2	2
2022	001608101	2	0	0	1	0	0	0	0	1	1	3	2		3	3		3	2		1
2022	001700901	1	0	0	1	0	0	0	0	1	1	3	3
2022	001700901	2	0	0	1	0	0	0	0	1	7	4	4
2022	001700901	3	0	0	1	0	0	0	0	1	6	1	7	1	1	7	2	1	7	1	1
2022	001700901	4	0	0	1	0	0	0	0	1	6	1	7	1	1	7	2	1	7	1	1
2022	001700901	5	0	0	1	0	0	0	0	1		0	0		0	0		0	0
2022	001701501	1	0	0	1	0	0	0	0	1	6	2	3		2	4		2	3		1
2022	001701501	2	0	0	1	0	0	0	0	1
2022	001703701	1	0	0	0	0	0	0	1		1	1	7	5
2022	001703701	2	0	0	0	0	0	0	1		1	1	7	5
2022	001703701	3	0	0	1	0	0	0	0	1		0	0		0	0
2022	001703701	4	0	0	0	0	0	0	1		1	1	7	2
2022	001704901	1	1	0	0	0	0	0	0	1	96	1	3
2022	001704901	2	0	0	0	0	0	0	1		7	1	3
2022	001704901	3	0	0	0	0	0	0	1		6	4	4
2022	001706401	1	0	0	0	0	0	0	1		1	2	5
2022	001706401	2	0	0	1	0	0	0	0	1	1	2	5
2022	001706401	3	0	0	1	0	0	0	0	1	6	1	7	4	1	7	5	1	7	4	1
2022	001706401	4	0	0	1	0	0	0	0	1
2022	001710401	1	0	0	1	0	0	0	0	1	1	4	2
2022	001710401	2	0	0	1	0	0	0	0	1	1	3	2
2022	001710401	3	0	0	1	0	0	0	0	1		0	0		0	0		0	0
2022	001710401	4	0	0	1	0	0	0	0	1
2022	001710401	5	0	0	1	0	0	0	0	1	6	2	3		2	4		2	3		1
2022	001710401	6	0	0	1	0	0	0	0	1	4	1	0
2022	001710402	1	0	0	0	0	0	0	1		1	2	5
2022	001710402	2	0	0	1	0	0	0	0	1	7	2	4
2022	001710402	3	0	0	1	0	0	0	0	1
2022	001712501	1	1	0	0	0	0	0	0	1	1	3	3
2022	001712501	2	1	0	0	0	0	0	0	0	1	2	5
2022	001712501	3	1	0	0	0	0	0	0	0	6	2	2		2	3		2	2		1
2022	001712501	4	0	0	1	0	0	0	0	1	1	4	5					4	5		1
2022	001712501	5	0	0	1	0	0	0	0	1	1	2	5
2022	001712501	6	0	0	1	0	0	0	0	1		0	0		0	0		0	0
2022	001712601	1	0	0	0	0	0	0	1		1	2	5
2022	001712601	2	0	0	1	0	0	0	0	1	1	2	5
2022	001712601	3	0	0	1	0	0	0	0	1	6	2	4		2	5		2	4		1
2022	001714901	1	1	0	0	0	0	0	0	1	1	4	5
2022	001714901	2	1	0	0	0	0	0	0	1	1	4	5
2022	001714901	3	1	0	0	0	0	0	0	0		0	0		0	0		0	0
2022	001801601	1	0	0	0	0	0	0	1		1	2	5
2022	001801601	2	0	0	1	0	0	0	0	1	7	2	5
2022	001801601	3	0	0	1	0	0	0	0	1	6	4	2		4	3		4	2		1
2022	001801601	4	0	0	1	0	0	0	0	1	6	1	7	5	1	7	6	1	7	5	1
2022	001801601	5	0	0	1	0	0	0	0	1	6	1	7	2	1	7	3	1	7	2	1
2022	001801601	6	0	0	1	0	0	0	0	1
2022	001802001	1	0	0	1	0	0	0	0	1	1	0	0
2022	001802001	2	0	0	1	0	0	0	0	1	1	2	3
2022	001803001	1	0	0	1	0	0	0	0	1	1	2	5
2022	001803001	2	0	0	1	0	0	0	0	1	7	1	7	6
2022	001803001	3	0	0	1	0	0	0	0	1	1	2	5
2022	001803001	4	0	0	1	0	0	0	0	1	96
2022	001803201	1	1	0	0	0	0	0	0	1	1	5	2
2022	001803201	2	1	0	0	0	0	0	0	0
2022	001803201	3	0	0	1	0	0	0	0	1	1	3	3
2022	001803201	4	0	0	1	0	0	0	0	1
2022	001803201	5	0	0	1	0	0	0	0	1	1	2	5
2022	001803201	6	0	0	0	0	0	0	1		1	1	7	6
2022	001804501	1	0	0	1	0	0	0	0	1	1
2022	001804501	2	0	0	0	0	0	0	1		1
2022	001804501	3	0	0	1	0	0	0	0	1	1	2	5					2	5		1
2022	001804501	4	0	0	1	0	0	0	0	1	1	2	3					2	3		1
2022	001806801	1	0	0	1	0	0	0	0	1	7	2	5
2022	001806801	2	0	0	1	0	0	0	0	1	6	2	4		2	5		2	4		1
2022	001806801	3	0	0	1	0	0	0	0	1	6	1	7	5	1	7	6	1	7	5	1
2022	001806801	4	0	0	1	0	0	0	0	1	6	1	7	3	1	7	4	1	7	3	1
2022	001806801	5	0	0	1	0	0	0	0	1	6	1	7	5	1	7	6	1	7	5	1
2022	001806801	6	0	0	1	0	0	0	0	1
2022	001806801	7	0	0	1	0	0	0	0	1	7	1	8
2022	001807101	1	1	0	0	0	0	0	0	1	1	3	3
2022	001807101	2	1	0	0	0	0	0	0	1	1	2	5
2022	001807101	3	1	0	0	0	0	0	0	0	6	1	7	5	1	7	6	1	7	5	1
2022	001807101	4	1	0	0	0	0	0	0	0	6	1	7	1	1	7	2	1	7	1	1
2022	001807101	5	1	0	0	0	0	0	0	0
2022	001807601	1	1	0	0	0	0	0	0	1	1	4	5
2022	001807601	2	0	0	1	0	0	0	0	1	1	2	4
2022	001807601	3	1	0	0	0	0	0	0	0	6	2	1		2	2		2	1		1
2022	001808301	1	0	0	1	0	0	0	0	1	1	3	3
2022	001808301	2	0	0	1	0	0	0	0	1	1	2	5
2022	002001501	1	0	0	1	0	0	0	0	1	1	2	5
2022	002001501	2	0	0	1	0	0	0	0	1	7	2	5
2022	002001501	3	0	0	1	0	0	0	0	1	6	1	7	3	1	7	4	1	7	3	1
2022	002001501	4	0	0	1	0	0	0	0	1
2022	002001501	5	0	0	1	0	0	0	0	1
2022	002004101	1	0	0	1	0	0	0	0	1	1	2	3
2022	002004101	2	0	0	1	0	0	0	0	1	6	1	7	6	2	1		1	7	6	1
2022	002005501	1	0	0	0	0	0	0	1		5	1	5
2022	002005501	2	0	0	1	0	0	0	0	1	1	1	8
2022	002005601	1	0	0	0	0	0	0	1		1	2	3
2022	002005601	2	0	0	1	0	0	0	0	1	7	1	7	6
2022	002005601	3	0	0	1	0	0	0	0	1		0	0		0	0
2022	002007801	1	1	0	0	0	0	0	0	1	1	2	2
2022	002007801	2	0	0	0	0	0	0	1		1	2	5
2022	002007801	3	1	0	0	0	0	0	0	0	6	2	2		2	3		2	2		1
2022	002009501	1	0	0	1	0	0	0	0	1	1	2	5
2022	002009501	2	0	0	1	0	0	0	0	1	1	1	7	6
2022	002009501	3	0	0	1	0	0	0	0	1	6	2	4		2	5		2	4		1
2022	002009501	4	0	0	1	0	0	0	0	1		0	0		0	0		0	0
2022	002012101	1	0	0	1	0	0	0	0	1	1	3	2
2022	002012101	2	0	0	1	0	0	0	0	1	7	2	4
2022	002012101	3	0	0	1	0	0	0	0	1
2022	002013001	1	0	0	1	0	0	0	0	1	1	2	5
2022	002013001	2	0	0	1	0	0	0	0	1	1	2	1
2022	002013001	3	0	0	1	0	0	0	0	1
2022	002013801	1	0	0	1	0	0	0	0	1	1	1	5
2022	002013801	2	0	0	1	0	0	0	0	1	1
2022	002013801	3	0	0	1	0	0	0	0	1	1	2	3		2	4		2	3		1
2022	002101501	1	0	0	1	0	0	0	0	1	1	1	7	1
2022	002101501	2	0	0	1	0	0	0	0	1	1	1	7	3
2022	002101501	3	0	0	1	0	0	0	0	1	6	1	7	3	1	7	4	1	7	3	1
2022	002101501	4	0	0	1	0	0	0	0	1		0	0		0	0		0	0
2022	002103501	1	0	0	1	0	0	0	0	1	1	2	4
2022	002103501	2	0	0	1	0	0	0	0	1	7	2	3
2022	002103501	3	0	0	1	0	0	0	0	1
2022	002104501	1	1	0	0	0	0	0	0	1	1	4	5
2022	002104501	2	1	0	0	0	0	0	0	1	1	4	5
2022	002104501	3	0	0	1	0	0	0	0	1	2	4	2		4	3		4	2		1
2022	002105201	1	0	0	1	0	0	0	0	1	1	1	5
2022	002105201	2	0	0	1	0	0	0	0	1	1	1	7	3
2022	002105201	3	0	0	1	0	0	0	0	1	1	2	5
2022	002106101	1	0	0	1	0	0	0	0	1	1	1	7	6
2022	002106101	2	0	0	1	0	0	0	0	1	1	1	7	3
2022	002106101	3	0	0	1	0	0	0	0	1
2022	002106101	4	0	0	1	0	0	0	0	1	6	2	4		2	5		2	4		1
2022	002106101	5	0	0	1	0	0	0	0	1	1	2	3		2	4		2	3		1
2022	002106101	6	0	0	1	0	0	0	0	1
2022	002106901	1	0	0	1	0	0	0	0	1	7
2022	002107401	1	1	0	0	0	0	0	0	1	1	3	5
2022	002107401	2	0	0	1	0	0	0	0	1	1	2	3
2022	002107401	3	1	0	0	0	0	0	0	0	6	1	7	5	1	7	6	1	7	5	1
2022	002107401	4	0	0	1	0	0	0	0	1		0	0		0	0
2022	002107401	5	0	0	1	0	0	0	0	1	6	2	2		2	3		2	2		1
2022	002110801	1	0	0	0	0	0	0	1		1	2	5
2022	002110801	2	0	0	1	0	0	0	0	1	7	2	5
2022	002110801	3	0	0	1	0	0	0	0	1
2022	002111501	1	0	0	1	0	0	0	0	1	1	2	5
2022	002111501	2	0	0	1	0	0	0	0	1	1	2	4
2022	002111501	3	0	0	1	0	0	0	0	1	6	2	4		2	5		2	4		1
2022	002111501	4	0	0	1	0	0	0	0	1
2022	002112001	1	0	0	1	0	0	0	0	1	1	2	5
2022	002112001	2	0	0	1	0	0	0	0	1	7	1	7	6
2022	002112001	3	0	0	1	0	0	0	0	1	6	1	7	3	1	7	4	1	7	3	1
2022	002112001	4	0	0	1	0	0	0	0	1
2022	002200801	1	0	0	1	0	0	0	0	1	1	2	5
2022	002200801	2	0	0	1	0	0	0	0	1	6	1	7	6	2	1		1	7	6	1
2022	002200801	3	0	0	1	0	0	0	0	1	6	1	7	4	1	7	5	1	7	4	1
2022	002200801	4	0	0	1	0	0	0	0	1		0	0		0	0
2022	002202001	1	1	0	0	0	0	0	0	0	1	2	5
2022	002202001	2	1	0	0	0	0	0	0	1	8	4	5
2022	002202101	1	0	0	1	0	0	0	0	1	1	2	5
2022	002202101	2	0	0	1	0	0	0	0	1	1	2	2
2022	002202101	3	0	0	1	0	0	0	0	1	6	1	7	1	1	7	2	1	7	1	1
2022	002203701	1	1	0	0	0	0	0	0	1	1	4	5
2022	002203701	2	1	0	0	0	0	0	0	1	1	4	5
2022	002203701	3	1	0	0	0	0	0	0	0	6	0	0		1	7	1	0	0
2022	002203701	4	1	0	0	0	0	0	0	0		0	0		0	0		0	0
2022	002207901	1	0	0	1	0	0	0	0	1	1	2	5
2022	002207901	2	0	0	1	0	0	0	0	1	5	2	5
2022	002207901	3	0	0	1	0	0	0	0	1		0	0		0	0
2022	002209301	1	0	0	1	0	0	0	0	1	1	2	5
2022	002209301	2	0	0	1	0	0	0	0	1	7	1	7	1
2022	002209301	3	0	0	1	0	0	0	0	1	2	2	5
2022	002209301	4	0	0	1	0	0	0	0	1
2022	002210601	1	0	0	1	0	0	0	0	1	1	4	1
2022	002210601	2	1	0	0	0	0	0	0	1	7	4	5
2022	002210601	3	1	0	0	0	0	0	0	0
2022	002210901	1	0	0	0	0	0	0	1		1	3	3
2022	002210901	2	0	0	1	0	0	0	0	1	1	2	5
2022	002210901	3	0	0	1	0	0	0	0	1	6	2	1		2	2		2	1		1
2022	002210901	4	0	0	1	0	0	0	0	1
2022	002210901	5	0	0	1	0	0	0	0	1	1	1	1
2022	002213501	1	0	0	0	0	0	0	1		1	1	5
2022	002213501	2	0	0	1	0	0	0	0	1	7
2022	002213501	3	0	0	1	0	0	0	0	1	6	2	5					2	5		1
2022	002301201	1	0	0	1	0	0	0	0	1	1	2	1
2022	002301201	2	0	0	1	0	0	0	0	1	4	1	7	6
2022	002301201	3	0	0	1	0	0	0	0	1	6	2	2		2	3		2	2		1
2022	002301201	4	0	0	1	0	0	0	0	1	6	1	7	1	1	7	2	1	7	1	1
2022	002301301	1	0	0	1	0	0	0	0	1	1	1	5
2022	002301301	2	0	0	1	0	0	0	0	1	7	2	3
2022	002305001	1	0	0	1	0	0	0	0	1	4	1	5
2022	002305001	2	0	0	1	0	0	0	0	1	6	2	5					2	5		1
2022	002305101	1	0	0	1	0	0	0	0	1	1
2022	002305101	2	0	0	1	0	0	0	0	1	4	1	7	2
2022	002305101	3	0	0	1	0	0	0	0	1	1	1	7	6
2022	002305101	4	0	0	1	0	0	0	0	1	6	2	1		2	2		2	1		1
2022	002305101	5	0	0	1	0	0	0	0	1	1	1	7	5
2022	002305101	6	0	0	1	0	0	0	0	1	7	2	1
2022	002305101	7	0	0	1	0	0	0	0	1
2022	002306301	1	0	0	1	0	0	0	0	1	1	2	5
2022	002306301	2	0	0	1	0	0	0	0	1	4	1	7	6
2022	002306301	3	0	0	1	0	0	0	0	1
2022	002306301	4	0	0	1	0	0	0	0	1	6	2	1		2	2		2	1		1
2022	002306301	5	0	0	1	0	0	0	0	1	96
2022	002307801	1	0	0	1	0	0	0	0	1	1	1	7	3
2022	002307801	2	0	0	1	0	0	0	0	1	7	1	7	3
2022	002307801	3	0	0	1	0	0	0	0	1
2022	002308301	1	0	0	1	0	0	0	0	1	1	2	5
2022	002308301	2	0	0	1	0	0	0	0	1	7	2	5
2022	002308301	3	0	0	1	0	0	0	0	1		0	0		0	0		0	0
2022	002308301	4	0	0	1	0	0	0	0	1
2022	002312001	1	0	0	1	0	0	0	0	1	1	2	3
2022	002312001	2	0	0	1	0	0	0	0	1	1	1	7	3
2022	002312001	3	0	0	1	0	0	0	0	1	6	0	0		1	7	1	0	0
2022	002312001	4	0	0	1	0	0	0	0	1
2022	002700901	1	1	0	0	0	0	0	0	1	1	2	5
2022	002700901	2	0	0	1	0	0	0	0	1	7	2	5
2022	002700901	3	0	0	1	0	0	0	0	1	6	1	7	4	1	7	5	1	7	4	1
2022	002700901	4	0	0	1	0	0	0	0	1		0	0		0	0		0	0
2022	002701601	1	0	0	0	0	0	0	1		1	2	5
2022	002701601	2	1	0	0	0	0	0	0	0	4	2	3					2	3		1
2022	002701601	3	1	0	0	0	0	0	0	0	6	1	7	4				1	7	4	1
2022	002702101	1	1	0	0	0	0	0	0	1	1	3	3
2022	002702101	2	1	0	0	0	0	0	0	0	1	4	2
2022	002702101	3	1	0	0	0	0	0	0	0	6	1	7	1	1	7	2	1	7	1	1
2022	002702101	4	1	0	0	0	0	0	0	0
2022	002702601	1	0	0	1	0	0	0	0	1	7	2	5
2022	002702601	2	0	0	0	0	0	0	1		1	2	5
2022	002704701	1	0	0	0	0	0	1	0		1	4	5
2022	002704701	2	0	0	1	0	0	0	0	1	1	4	5
2022	002705501	1	0	0	1	0	0	0	0	1	1	2	5
2022	002705501	2	0	0	1	0	0	0	0	1	7	2	5
2022	002705501	3	0	0	1	0	0	0	0	1	1	2	5
2022	002705501	4	0	0	1	0	0	0	0	1	1	3	3
2022	002705501	5	0	0	1	0	0	0	0	1
2022	002707201	1	0	0	1	0	0	0	0	1	1	3	3
2022	002707201	2	0	0	1	0	0	0	0	1	7	2	3
2022	002707201	3	0	0	1	0	0	0	0	1	6	0	0					0	0
2022	002707201	4	0	0	1	0	0	0	0	1		0	0					0	0
2022	002707201	5	0	0	1	0	0	0	0	1
2022	002708501	1	1	0	0	0	0	0	0	1	1	4	5
2022	002901401	1	0	0	1	0	0	0	0	1	1
2022	002901401	2	0	0	1	0	0	0	0	1	1	2	3
2022	002901401	3	0	0	1	0	0	0	0	1	6	0	0		1	7	1	0	0
2022	002901401	4	0	0	1	0	0	0	0	1
2022	002901401	5	0	0	1	0	0	0	0	1	7	1	7	6				2	1		3
2022	002901401	6	0	0	1	0	0	0	0	1	6	1	7	4	1	7	5	1	7	4	1
2022	002901401	7	0	0	1	0	0	0	0	1	1	1	7	6				2	1		3
2022	002901401	8	0	0	1	0	0	0	0	1		0	0		0	0		0	0
2022	002901401	9	0	0	1	0	0	0	0	1		0	0		0	0
2022	002901601	1	0	0	1	0	0	0	0	1	1	2	5
2022	002901601	2	1	0	0	0	0	0	0	1	1	4	5
2022	002901601	3	0	0	1	0	0	0	0	1		0	0		0	0
2022	002901801	1	0	0	1	0	0	0	0	1	1	2	3
2022	002901801	2	0	0	1	0	0	0	0	1	1	1	7	6
2022	002901801	3	0	0	1	0	0	0	0	1	6	1	7	1	1	7	2	1	7	1	1
2022	002901801	4	0	0	1	0	0	0	0	1	6	0	0		1	7	1	0	0
2022	002901801	5	0	0	1	0	0	0	0	1		0	0		0	0		0	0
2022	002901801	6	0	0	1	0	0	0	0	1
2022	002901901	1	0	0	1	0	0	0	0	1	1	2	5
2022	002901901	2	0	0	1	0	0	0	0	1	1	2	5
2022	002902001	1	0	0	1	0	0	0	0	1	1	2	1
2022	002902001	2	0	0	1	0	0	0	0	1	6	1	7	5	1	7	6	1	7	5	1
2022	002902201	1	0	0	1	0	0	0	0	1	1
2022	002902201	2	0	0	1	0	0	0	0	1	7
2022	002902201	3	0	0	1	0	0	0	0	1	1	1	7	6
2022	002902201	4	0	0	1	0	0	0	0	1	6	1	7	1	1	7	2	1	7	1	1
2022	002902201	5	0	0	1	0	0	0	0	1	1	2	1
2022	002902201	6	0	0	1	0	0	0	0	1	1	2	5
2022	002902201	7	0	0	1	0	0	0	0	1	6	0	0		0	0		0	0
2022	002902301	1	0	0	1	0	0	0	0	1	1	2	3
2022	002902301	2	0	0	1	0	0	0	0	1	7	1	7	4
2022	002902301	3	0	0	1	0	0	0	0	1	6	1	7	1	1	7	2	1	7	1	1
2022	002902301	4	0	0	1	0	0	0	0	1		0	0		0	0		0	0
2022	002902301	5	0	0	1	0	0	0	0	1
2022	002902301	6	0	0	1	0	0	0	0	1	6	1	7	3	1	7	4	1	7	3	1
2022	002902501	1	0	0	1	0	0	0	0	1	1	2	2
2022	002902501	2	0	0	1	0	0	0	0	1	6	1	7	1	1	7	2	1	7	1	1
2022	002902501	3	0	0	1	0	0	0	0	1
2022	002902601	1	0	0	1	0	0	0	0	1	1	1	7	4
2022	002902601	2	0	0	1	0	0	0	0	1	1	1	7	4
2022	002902601	3	0	0	1	0	0	0	0	1	1	2	5
2022	002902601	4	0	0	1	0	0	0	0	1	6	1	7	5	1	7	6	1	7	5	1
2022	002902601	5	0	0	1	0	0	0	0	1	6	1	7	4	1	7	5	1	7	4	1
2022	002902601	6	0	0	1	0	0	0	0	1	6	1	7	2	1	7	3	1	7	2	1
2022	002902601	7	0	0	1	0	0	0	0	1		0	0		0	0		0	0
2022	002902601	8	0	0	1	0	0	0	0	1		0	0		0	0		0	0
2022	002902601	9	0	0	1	0	0	0	0	1
2022	002908401	1	0	0	1	0	0	0	0	1	1	1	7	6
2022	002908401	2	0	0	1	0	0	0	0	1	4	2	2
2022	002908401	3	0	0	1	0	0	0	0	1	6	1	7	2	1	7	3	1	7	2	1
2022	002908401	4	0	0	1	0	0	0	0	1	6	1	7	1	1	7	2	1	7	1	1
2022	002908401	5	0	0	1	0	0	0	0	1
2022	002908401	6	0	0	1	0	0	0	0	1
2022	002908401	7	0	0	1	0	0	0	0	1	6	1	7	4	1	7	5	1	7	4	1
2022	002908501	1	0	0	1	0	0	0	0	1	1	2	2
2022	002908501	2	0	0	1	0	0	0	0	1	1	2	1
2022	002908501	3	0	0	1	0	0	0	0	1	6	2	1		2	2		2	1		1
2022	002908501	4	0	0	1	0	0	0	0	1	6	1	7	5	1	7	6	1	7	5	1
2022	002908501	5	0	0	1	0	0	0	0	1	6	1	7	2	1	7	3	1	7	2	1
2022	002908501	6	0	0	1	0	0	0	0	1	6	0	0		1	7	1	0	0
2022	002908501	7	0	0	1	0	0	0	0	1
2022	002908701	1	1	0	0	0	0	0	0	1	1	4	5
2022	002908701	2	0	0	1	0	0	0	0	1	1	2	5
2022	002908701	3	1	0	0	0	0	0	0	0
2022	002908701	4	0	0	1	0	0	0	0	1	6	1	7	6	2	1		1	7	6	1
2022	002908801	1	0	0	1	0	0	0	0	1	1	1	7	6
2022	002908801	2	0	0	1	0	0	0	0	1	6	2	4		2	5		2	4		1
2022	002908901	1	0	0	1	0	0	0	0	1	1	2	5
2022	003001301	1	0	0	1	0	0	0	0	1	1	2	5
2022	003001301	2	0	0	1	0	0	0	0	1	7	2	4
2022	003001301	3	0	0	1	0	0	0	0	1
2022	003001401	1	0	0	1	0	0	0	0	1	1	2	4
2022	003001401	2	0	0	1	0	0	0	0	1	7	1	7	6
2022	003001401	3	0	0	1	0	0	0	0	1	6	2	4		2	5		2	4		1
2022	003001401	4	0	0	1	0	0	0	0	1	6	2	2		2	3		2	2		1
2022	003001401	5	0	0	1	0	0	0	0	1	6	1	7	6	2	1		1	7	6	1
2022	003001401	6	0	0	1	0	0	0	0	1	6	1	7	2	1	7	3	1	7	2	1
2022	003001401	7	0	0	1	0	0	0	0	1		0	0		0	0		0	0
2022	003001401	8	0	0	0	0	0	0	1
2022	003001501	1	0	0	1	0	0	0	0	1	1	2	5
2022	003001501	2	0	0	1	0	0	0	0	1	1	1	7	6
2022	003001501	3	0	0	1	0	0	0	0	1
2022	003001601	1	0	0	1	0	0	0	0	1	1	1	7	6
2022	003001601	2	0	0	1	0	0	0	0	1	1	2	1
2022	003001601	3	0	0	1	0	0	0	0	1	6	1	7	4	1	7	5	1	7	4	1
2022	003001601	4	0	0	1	0	0	0	0	1	6	1	7	1	1	7	2	1	7	1	1
2022	003001601	5	0	0	1	0	0	0	0	1		0	0		0	0		0	0
2022	003014001	1	0	0	1	0	0	0	0	1	1	2	5
2022	003014001	2	0	0	1	0	0	0	0	1	96	1	5
2022	003014001	3	0	0	1	0	0	0	0	1	4	2	1
2022	003014001	4	0	0	1	0	0	0	0	1
2022	003014001	5	0	0	1	0	0	0	0	1	7	1	7	6
2022	003014001	6	0	0	1	0	0	0	0	1
2022	003014401	1	0	0	1	0	0	0	0	1	1	2	5
2022	003014401	2	0	0	1	0	0	0	0	1	7	1	7	6
2022	003014401	3	0	0	1	0	0	0	0	1
2022	003014401	4	0	0	0	0	0	0	1
2022	003014501	1	0	0	1	0	0	0	0	1	1	2	4
2022	003014601	1	0	0	1	0	0	0	0	1	1	1	4
2022	003014601	2	0	0	1	0	0	0	0	1	1	2	4
2022	003014601	3	0	0	1	0	0	0	0	1	6	0	0		1	7	1	0	0
2022	003014601	4	0	0	1	0	0	0	0	1		0	0					0	0
2022	003014601	5	0	0	1	0	0	0	0	1
2022	003014701	1	0	0	0	0	0	0	1		1	2	2
2022	003017301	1	0	0	1	0	0	0	0	1	1	2	4
2022	003017301	2	0	0	1	0	0	0	0	1	1	2	2
2022	003017301	3	0	0	1	0	0	0	0	1	6	2	2		2	3		2	2		1
2022	003017301	4	0	0	1	0	0	0	0	1	6	1	7	5	1	7	6	1	7	5	1
2022	003017301	5	0	0	1	0	0	0	0	1	6	0	0		1	7	1	0	0
2022	003017401	1	0	0	1	0	0	0	0	1	1	2	5
2022	003017401	2	0	0	1	0	0	0	0	1	4	1	7	5
2022	003017401	3	0	0	1	0	0	0	0	1	6	1	7	5	1	7	6	1	7	5	1
2022	003017401	4	0	0	1	0	0	0	0	1		0	0		0	0
2022	003017501	1	0	0	0	0	0	0	1		1	1	7	5
2022	003017501	2	0	0	1	0	0	0	0	1	1	2	1
2022	003017501	3	0	0	1	0	0	0	0	1	1	1	7	6
2022	003017501	4	0	0	1	0	0	0	0	1	6	1	7	5	1	7	6	1	7	5	1
2022	003017501	5	0	0	0	0	0	0	1		6	1	7	3	1	7	4	1	7	3	1
2022	003017501	6	0	0	0	0	0	0	1		6	0	0		1	7	1
2022	003017601	1	0	0	1	0	0	0	0	1	1	1	5
2022	003017601	2	0	0	1	0	0	0	0	1	1	1	7	5
2022	003017601	3	0	0	1	0	0	0	0	1	7	2	5
2022	003017601	4	0	0	1	0	0	0	0	1	1	2	5
2022	003017601	5	0	0	1	0	0	0	0	1	6	2	1		2	2		2	1		1
2022	003017601	6	0	0	1	0	0	0	0	1
2022	003017601	7	0	0	1	0	0	0	0	1	1	2	5
2022	003017601	8	0	0	1	0	0	0	0	1	6	1	7	2	1	7	3	1	7	2	1
2022	003017701	1	0	0	1	0	0	0	0	1	1	1	7	6
2022	003017701	2	0	0	1	0	0	0	0	1	6	1	7	2	1	7	3	1	7	2	1
2022	003017701	3	0	0	1	0	0	0	0	1	6	0	0		1	7	1	0	0
2022	003017701	4	0	0	1	0	0	0	0	1		0	0		0	0		0	0
2022	003017701	5	0	0	1	0	0	0	0	1	1	2	5
2022	003017701	6	0	0	1	0	0	0	0	1	6	1	7	5	1	7	6	1	7	5	1
2022	003100201	1	0	0	1	0	0	0	0	1	1	2	5
2022	003100201	2	0	0	1	0	0	0	0	1	7	2	5
2022	003100201	3	0	0	1	0	0	0	0	1
2022	003100301	1	0	0	1	0	0	0	0	1	1	1	5
2022	003100301	2	0	0	1	0	0	0	0	1	7	1	7	4
2022	003100301	3	0	0	1	0	0	0	0	1
2022	003100301	4	0	0	1	0	0	0	0	1	6	2	3		2	4		2	3		1
2022	003100301	5	0	0	1	0	0	0	0	1	6	1	7	3	1	7	4	1	7	3	1
2022	003100401	1	0	0	1	0	0	0	0	1	1	2	3
2022	003100401	2	0	0	1	0	0	0	0	1	1	1	7	6
2022	003100401	3	0	0	1	0	0	0	0	1	6	0	0		1	7	1	0	0
2022	003100401	4	0	0	1	0	0	0	0	1		0	0		0	0
2022	003100401	5	0	0	1	0	0	0	0	1	6	1	7	5	1	7	6	1	7	5	1
2022	003100401	6	0	0	1	0	0	0	0	1	6	1	7	2	1	7	3	1	7	2	1
2022	003100501	1	0	0	1	0	0	0	0	1	1	2	5
2022	003100501	2	0	0	1	0	0	0	0	1	6	1	7	4	1	7	5	1	7	4	1
2022	003100501	3	0	0	1	0	0	0	0	1	6	1	7	3	1	7	4	1	7	3	1
2022	003101601	1	0	0	1	0	0	0	0	1	1	1	7	6
2022	003101601	2	0	0	1	0	0	0	0	1	7	1	7	4
2022	003101601	3	0	0	1	0	0	0	0	1	6	2	1		2	2		2	1		1
2022	003101601	4	0	0	1	0	0	0	0	1	6	1	7	3	1	7	4	1	7	3	1
2022	003101601	5	0	0	1	0	0	0	0	1	6	1	7	2	1	7	3	1	7	2	1
2022	003101601	6	0	0	1	0	0	0	0	1		0	0		0	0
2022	003101601	7	0	0	1	0	0	0	0	1
2022	003101601	8	0	0	1	0	0	0	0	1
2022	003101701	1	0	0	1	0	0	0	0	1	1	1	7	6
2022	003101701	2	0	0	1	0	0	0	0	1	1	1	7	6
2022	003101701	3	0	0	1	0	0	0	0	1	6	2	1		2	2		2	1		1
2022	003101701	4	0	0	1	0	0	0	0	1	6	0	0		1	7	1	0	0
2022	003101701	5	0	0	1	0	0	0	0	1
2022	003101801	1	0	0	0	0	0	0	1		1	1	7	6
2022	003101801	2	0	0	1	0	0	0	0	1	7	2	4
2022	003101801	3	0	0	1	0	0	0	0	1
2022	003102001	1	0	0	1	0	0	0	0	1	1	1	7	6
2022	003102001	2	0	0	1	0	0	0	0	1	7	1	7	6
2022	003102001	3	0	0	1	0	0	0	0	1		0	0		0	0		0	0
2022	003102001	4	0	0	1	0	0	0	0	1
2022	003116201	1	0	0	1	0	0	0	0	1	1	1	5
2022	003116201	2	0	0	1	0	0	0	0	1	1	1	7	4
2022	003116201	3	0	0	1	0	0	0	0	1	6	2	4		2	5		2	4		1
2022	003116201	4	0	0	1	0	0	0	0	1	6	1	7	6	2	1		1	7	6	1
2022	003116201	5	0	0	1	0	0	0	0	1	6	1	7	4	1	7	5	1	7	4	1
2022	003116201	6	0	0	1	0	0	0	0	1		0	0		0	0		0	0
2022	003116301	1	0	0	1	0	0	0	0	1	1	2	3
2022	003116301	2	0	0	1	0	0	0	0	1	1	1	7	6
2022	003116301	3	0	0	1	0	0	0	0	1
2022	003116401	1	0	0	1	0	0	0	0	1	1	2	2
2022	003116401	2	0	0	1	0	0	0	0	1	1	2	3
2022	003116401	3	0	0	1	0	0	0	0	1
2022	003116501	1	0	0	1	0	0	0	0	1	1	1	5
2022	003116501	2	0	0	1	0	0	0	0	1	1	1	5
2022	003116501	3	0	0	1	0	0	0	0	1		0	0		0	0		0	0
2022	003116501	4	0	0	0	0	0	0	1			0	0		0	0
2022	003117301	1	0	0	1	0	0	0	0	1	1	1	7	6
2022	003117301	2	0	0	1	0	0	0	0	1	4	2	4
2022	003117301	3	0	0	1	0	0	0	0	1	6	2	4		2	5		2	4		1
2022	003117301	4	0	0	1	0	0	0	0	1	6	2	1		2	2		2	1		1
2022	003117301	5	0	0	1	0	0	0	0	1	6	1	7	6	2	1		1	7	6	1
2022	003117301	6	0	0	1	0	0	0	0	1	6	1	7	4	1	7	5	1	7	4	1
2022	003117301	7	0	0	1	0	0	0	0	1	6	1	7	2	1	7	3	1	7	2	1
2022	003117301	8	0	0	1	0	0	0	0	1	6	0	0		1	7	1	0	0
2022	003117301	9	0	0	1	0	0	0	0	1		0	0		0	0
2022	003117301	10	0	0	1	0	0	0	0	1
2022	003303001	1	0	0	1	0	0	0	0	1	1	1	2
2022	003303001	2	0	0	1	0	0	0	0	1	7	1	2
2022	003303001	3	0	0	1	0	0	0	0	1	4	2	5
2022	003303001	4	0	0	1	0	0	0	0	1	1	2	5
2022	003303101	1	0	0	1	0	0	0	0	1	1	1	2
2022	003303101	2	0	0	1	0	0	0	0	1	7	1	5
2022	003303101	3	0	0	1	0	0	0	0	1	1	2	2
2022	003303101	4	0	0	1	0	0	0	0	1	1	2	5
2022	003303101	5	0	0	1	0	0	0	0	1	7	2	5
2022	003303101	6	0	0	1	0	0	0	0	1		0	0		0	0
2022	003303101	7	0	0	0	0	0	0	1
2022	003303201	1	0	0	1	0	0	0	0	1	1	1	7	1
2022	003303201	2	0	0	1	0	0	0	0	1	7	2	2
2022	003303201	3	0	0	1	0	0	0	0	1		0	0		0	0		0	0
2022	003303201	4	0	0	1	0	0	0	0	1		0	0		0	0
2022	003303301	1	0	0	1	0	0	0	0	1	1	1	7	6
2022	003303301	2	0	0	1	0	0	0	0	1	4	1	7	2
2022	003303301	3	0	0	1	0	0	0	0	1	1	3	3
2022	003303301	4	0	0	1	0	0	0	0	1	6	2	2		2	3		2	2		1
2022	003303301	5	0	0	1	0	0	0	0	1		0	0		0	0		0	0
2022	003303401	1	0	0	1	0	0	0	0	1	1	2	5
2022	003303401	2	0	0	1	0	0	0	0	1	4	1	7	6
2022	003303401	3	0	0	1	0	0	0	0	1	6	1	7	6	2	1		1	7	6	1
2022	003308601	1	0	0	1	0	0	0	0	1	1	1	7	6
2022	003308601	2	0	0	1	0	0	0	0	1	7	1	7	6
2022	003308601	3	0	0	1	0	0	0	0	1	6	2	3		2	4		2	3		1
2022	003308601	4	0	0	1	0	0	0	0	1	6	1	7	6	2	1		1	7	6	1
2022	003308601	5	0	0	1	0	0	0	0	1	6	1	7	2	1	7	3	1	7	2	1
2022	003308601	6	0	0	1	0	0	0	0	1		0	0		0	0
2022	003308601	7	0	0	1	0	0	0	0	1	6	1	7	6	2	1		1	7	6	1
2022	003308701	1	0	0	1	0	0	0	0	1	1	1	7	6
2022	003308701	2	0	0	1	0	0	0	0	1	4	1	7	5
2022	003308701	3	0	0	1	0	0	0	0	1	4	2	2		2	3		2	2		1
2022	003308701	4	0	0	1	0	0	0	0	1	6	2	1		2	2		2	1		1
2022	003308701	5	0	0	1	0	0	0	0	1	6	1	7	4	1	7	5	1	7	4	1
2022	003308701	6	0	0	0	0	0	0	1		1	1	3
2022	003308801	1	0	0	1	0	0	0	0	1	1	2	5
2022	003308801	2	0	0	1	0	0	0	0	1	7	1	7	5
2022	003308801	3	0	0	1	0	0	0	0	1	6	2	4		2	5		2	4		1
2022	003308801	4	0	0	1	0	0	0	0	1	6	2	2		2	3		2	2		1
2022	003308801	5	0	0	1	0	0	0	0	1	6	1	7	5	1	7	6	1	7	5	1
2022	003308801	6	0	0	1	0	0	0	0	1	6	0	0		1	7	1	0	0
2022	003308801	7	0	0	1	0	0	0	0	1		0	0		0	0
2022	003308901	1	0	0	1	0	0	0	0	1	96	1	5
2022	003308901	2	0	0	1	0	0	0	0	1	1	2	2
2022	003309001	1	0	0	1	0	0	0	0	1	1	1	7	6
2022	003309001	2	0	0	1	0	0	0	0	1	6	1	7	2	1	7	3	1	7	2	1
2022	003309001	3	0	0	1	0	0	0	0	1	1	2	4					2	4		1
2022	003309001	4	0	0	1	0	0	0	0	1	4	2	5
2022	003309001	5	0	0	1	0	0	0	0	1
2022	003309501	1	0	0	1	0	0	0	0	1	4	1	5
2022	003309501	2	0	0	1	0	0	0	0	1	1	1	7	2
2022	003309501	3	0	0	1	0	0	0	0	1	6	2	4		2	5		2	4		1
2022	003309501	4	0	0	1	0	0	0	0	1	1	2	5
2022	003309501	5	0	0	1	0	0	0	0	1
2022	003309501	6	0	0	1	0	0	0	0	1	6	1	7	5	1	7	6	1	7	5	1
2022	003309701	1	0	0	1	0	0	0	0	1	1	1	7	6
2022	003309701	2	0	0	1	0	0	0	0	1	1	1	7	1
2022	003309701	3	0	0	1	0	0	0	0	1	4	2	1		2	2		2	1		1
2022	003309701	4	0	0	1	0	0	0	0	1		0	0		0	0		0	0
2022	003309701	5	0	0	1	0	0	0	0	1
2022	003309701	6	0	0	1	0	0	0	0	1	1	2	5					2	5		1
2022	003309701	7	0	0	0	0	0	0	1		1	2	5
2022	003309701	8	0	0	1	0	0	0	0	1
2022	003309801	1	0	0	1	0	0	0	0	1	1	2	4
2022	003309801	2	0	0	1	0	0	0	0	1	1	2	5
2022	003309801	3	0	0	1	0	0	0	0	1	6	2	4		2	5		2	4		1
2022	003309801	4	0	0	1	0	0	0	0	1	6	2	2		2	3		2	2		1
2022	003309801	5	0	0	1	0	0	0	0	1	6	1	7	4	1	7	5	1	7	4	1
2022	003309801	6	0	0	1	0	0	0	0	1		0	0		0	0
2022	003309901	1	0	0	1	0	0	0	0	1	1	2	5
2022	003309901	2	1	0	0	0	0	0	0	1	1	5	2
2022	003309901	3	0	0	1	0	0	0	0	1	6	1	7	6	2	1		1	7	6	1
2022	003310001	1	0	0	1	0	0	0	0	1	1	1	5
2022	003310001	2	0	0	1	0	0	0	0	1	7	1	2
2022	003310001	3	1	0	0	0	0	0	0	1	1	4	5
2022	003310001	4	0	0	1	0	0	0	0	1	6	2	2		2	3		2	2		1
2022	003310001	5	1	0	0	0	0	0	0	0		0	0		0	0		0	0
2022	003310001	6	0	0	1	0	0	0	0	1		0	0		0	0
2022	003401201	1	0	0	1	0	0	0	0	1	1	2	5
2022	003401201	2	0	0	1	0	0	0	0	1	7	2	5
2022	003401201	3	0	0	1	0	0	0	0	1
2022	003401201	4	0	0	0	0	0	0	1
2022	003401301	1	0	0	1	0	0	0	0	1	1	1	5
2022	003401301	2	0	0	1	0	0	0	0	1	4	1	7	1
2022	003401401	1	0	0	1	0	0	0	0	1	4	2	4
2022	003401401	2	0	0	1	0	0	0	0	1	4	1	7	6
2022	003401401	3	0	0	1	0	0	0	0	1	6	1	7	5	1	7	6	1	7	5	1
2022	003401401	4	0	0	1	0	0	0	0	1	6	1	7	4	1	7	5	1	7	4	1
2022	003401401	5	0	0	1	0	0	0	0	1		0	0		0	0		0	0
2022	003401401	6	0	0	1	0	0	0	0	1
2022	003401501	1	0	0	1	0	0	0	0	1	1	1	7	6
2022	003401501	2	0	0	1	0	0	0	0	1	7	1	7	6
2022	003401501	3	0	0	1	0	0	0	0	1	6	1	7	4	1	7	5	1	7	4	1
2022	003401501	4	0	0	1	0	0	0	0	1	6	1	7	3	1	7	4	1	7	3	1
2022	003401501	5	0	0	0	0	0	0	1
2022	003401601	1	0	0	1	0	0	0	0	1	1	2	5
2022	003401601	2	0	0	1	0	0	0	0	1	7	2	3
2022	003401601	3	0	0	1	0	0	0	0	1
2022	003401601	4	0	0	1	0	0	0	0	1	6	2	4		2	5		2	4		1
2022	003405501	1	0	0	1	0	0	0	0	1	1	2	2
2022	003405501	2	0	0	1	0	0	0	0	1	7	1	7	6
2022	003405501	3	0	0	1	0	0	0	0	1	6	1	7	6	2	1		1	7	6	1
2022	003405501	4	0	0	1	0	0	0	0	1	6	1	7	2	1	7	3	1	7	2	1
2022	003405501	5	0	0	1	0	0	0	0	1	6	1	7	1	1	7	2	1	7	1	1
2022	003405501	6	0	0	1	0	0	0	0	1		0	0		0	0		0	0
2022	003405601	1	0	0	1	0	0	0	0	1	1	1	2
2022	003405601	2	0	0	1	0	0	0	0	1	4	1	2
2022	003405601	3	0	0	1	0	0	0	0	1	4	1	7	3
2022	003405601	4	0	0	1	0	0	0	0	1	6	1	7	3	1	7	4	1	7	3	1
2022	003405901	1	0	0	1	0	0	0	0	1	1	1	7	6
2022	003405901	2	0	0	1	0	0	0	0	1	7	2	2
2022	003405901	3	0	0	1	0	0	0	0	1
2022	003406001	1	0	0	1	0	0	0	0	1	1	1	7	6
2022	003406001	2	0	0	1	0	0	0	0	1	7	1	7	4
2022	003406001	3	0	0	1	0	0	0	0	1		0	0		0	0		0	0
2022	003406001	4	0	0	1	0	0	0	0	1
2022	003406201	1	0	0	1	0	0	0	0	1	1	1	7	6
2022	003406201	2	0	0	1	0	0	0	0	1	7	1	7	6
2022	003406201	3	0	0	1	0	0	0	0	1	4	1	7	6
2022	003406201	4	0	0	1	0	0	0	0	1	6	2	1		2	2		2	1		1
2022	003406201	5	0	0	1	0	0	0	0	1	6	1	7	3	1	7	4	1	7	3	1
2022	003406201	6	0	0	1	0	0	0	0	1
2022	003406401	1	0	0	1	0	0	0	0	1	1	2	5
2022	003406401	2	0	0	1	0	0	0	0	1	7	2	5
2022	003406401	3	0	0	1	0	0	0	0	1	6	0	0		1	7	1	0	0
2022	003406401	4	0	0	1	0	0	0	0	1
2022	003406501	1	0	0	1	0	0	0	0	1	1	2	5
2022	003406501	2	0	0	1	0	0	0	0	1	7	2	5
2022	003406501	3	0	0	1	0	0	0	0	1		0	0		0	0		0	0
2022	003406501	4	0	0	1	0	0	0	0	1
2022	003406601	1	0	0	1	0	0	0	0	1	1	1	7	6
2022	003406601	2	0	0	1	0	0	0	0	1	7	2	3
2022	003406601	3	0	0	1	0	0	0	0	1	6	2	3		2	4		2	3		1
2022	003406601	4	0	0	1	0	0	0	0	1	6	1	7	5	1	7	6	1	7	5	1
2022	003406601	5	0	0	1	0	0	0	0	1	6	1	7	4	1	7	5	1	7	4	1
2022	003406701	1	0	0	1	0	0	0	0	1	1	2	5
2022	003406801	1	0	0	1	0	0	0	0	1	1	2	5
2022	003406801	2	0	0	1	0	0	0	0	1	7	1	7	6
2022	003406801	3	0	0	1	0	0	0	0	1	6	2	5		4	1		2	5		1
2022	003406801	4	0	0	1	0	0	0	0	1	6	2	1		2	2		2	1		1
2022	003406801	5	0	0	1	0	0	0	0	1	6	1	7	1	1	7	2	1	7	1	1
2022	003502001	1	0	0	1	0	0	0	0	1	1	2	5
2022	003502001	2	0	0	1	0	0	0	0	1	7	2	5
2022	003502001	3	0	0	1	0	0	0	0	1	4	2	5					2	5		1
2022	003502001	4	0	0	0	0	0	0	1
2022	003502001	5	0	0	1	0	0	0	0	1	4	2	2
2022	003502001	6	0	0	1	0	0	0	0	1
2022	003502101	1	1	0	0	0	0	0	0	1	1	3	5
2022	003502101	2	1	0	0	0	0	0	0	1	1	3	5
2022	003502101	3	1	0	0	0	0	0	0	0	6	1	7	5	1	7	6	1	7	5	1
2022	003502101	4	1	0	0	0	0	0	0	0	6	1	7	2	1	7	3	1	7	2	1
2022	003502201	1	0	0	1	0	0	0	0	1	1	3	3
2022	003502301	1	0	0	1	0	0	0	0	1	1	2	2
2022	003502301	2	0	0	1	0	0	0	0	1	7
2022	003502301	3	0	0	1	0	0	0	0	1	4	1	7	6
2022	003502301	4	0	0	1	0	0	0	0	1	6	0	0		1	7	1
2022	003502301	5	0	0	1	0	0	0	0	1	1	2	2
2022	003502301	6	0	0	1	0	0	0	0	1	6	2	3		2	4		2	3		1
2022	003502301	7	0	0	1	0	0	0	0	1
2022	003502401	1	1	0	0	0	0	0	0	1	1	3	3
2022	003502401	2	0	0	1	0	0	0	0	1
2022	003502401	3	0	0	1	0	0	0	0	1	1	2	5
2022	003504501	1	0	0	1	0	0	0	0	1	1	2	4
2022	003504501	2	0	0	1	0	0	0	0	1	1	1	7	6
2022	003504501	3	0	0	1	0	0	0	0	1	6	1	7	6	2	1		1	7	6	1
2022	003504501	4	0	0	1	0	0	0	0	1	6	1	7	3	1	7	4	1	7	3	1
2022	003504501	5	0	0	1	0	0	0	0	1	6	1	7	1	1	7	2	1	7	1	1
2022	003504501	6	0	0	1	0	0	0	0	1		0	0		0	0		0	0
2022	003504501	7	0	0	1	0	0	0	0	1		0	0		0	0		0	0
2022	003504601	1	0	0	1	0	0	0	0	1	1	1	5
2022	003504601	2	0	0	1	0	0	0	0	1	7	1	7	1
2022	003504601	3	0	0	1	0	0	0	0	1	6	2	1		2	2		2	1		1
2022	003504601	4	0	0	1	0	0	0	0	1	6	1	7	3	1	7	4	1	7	3	1
2022	003504601	5	0	0	1	0	0	0	0	1		0	0		0	0		0	0
2022	003504601	6	0	0	1	0	0	0	0	1
2022	003504601	7	0	0	0	0	0	0	1
2022	003504701	1	0	0	0	0	0	0	1		1	3	3
2022	003504701	2	0	0	1	0	0	0	0	1	1	2	5
2022	003504701	3	0	0	1	0	0	0	0	1	6	1	7	1	1	7	2	1	7	1	1
2022	003504701	4	0	0	1	0	0	0	0	1		0	0		0	0
2022	003504701	5	1	0	0	0	0	0	0	1	8	3	5
2022	003504801	1	0	0	1	0	0	0	0	1	1	2	5
2022	003504801	2	0	0	1	0	0	0	0	1	7	2	1
2022	003504801	3	0	0	1	0	0	0	0	1	7	2	5					4	1		3
2022	003504801	4	0	0	1	0	0	0	0	1	6	2	1		2	2		2	1		1
2022	003504801	5	0	0	1	0	0	0	0	1	6	1	7	1	1	7	2	1	7	1	1
2022	003505001	1	1	0	0	0	0	0	0	1	1	3	3
2022	003505001	2	0	0	1	0	0	0	0	1	1	2	5
2022	003505001	3	1	0	0	0	0	0	0	0	6	2	1		2	2		2	1		1
2022	003508901	1	0	0	1	0	0	0	0	1	1	2	5
2022	003508901	2	0	0	1	0	0	0	0	1	7	2	2
2022	003508901	3	0	0	1	0	0	0	0	1	6	0	0		1	7	1	0	0
2022	003508901	4	0	0	0	0	0	0	1			0	0		0	0
2022	003508901	5	0	0	0	0	0	0	1
2022	003509601	1	0	0	1	0	0	0	0	1	1	3	3
2022	003509601	2	0	0	1	0	0	0	0	1	6	2	1
2022	003509601	3	0	0	1	0	0	0	0	1	6	1	7	4	1	7	5	1	7	4	1
2022	003509601	4	0	0	1	0	0	0	0	1	6	1	7	2	1	7	3	1	7	2	1
2022	003509801	1	0	0	1	0	0	0	0	1	1	1	5
2022	003603601	1	0	0	1	0	0	0	0	1	1	1	7	6
2022	003603601	2	0	0	1	0	0	0	0	1	1	3	1
2022	003603601	3	0	0	1	0	0	0	0	1	6	1	7	2	1	7	3	1	7	2	1
2022	003603601	4	0	0	1	0	0	0	0	1	1	3	1		3	2		3	1		1
2022	003603601	5	0	0	1	0	0	0	0	1	1	2	5
2022	003603601	6	0	0	1	0	0	0	0	1
2022	003603701	1	0	0	1	0	0	0	0	1	1	1	7	5
2022	003603701	2	0	0	1	0	0	0	0	1	7	1	7	5
2022	003603901	1	0	0	1	0	0	0	0	1	1	1	7	6
2022	003603901	2	0	0	1	0	0	0	0	1	7	2	3
2022	003603901	3	0	0	1	0	0	0	0	1	1	2	5
2022	003603901	4	0	0	1	0	0	0	0	1	6	1	7	2	1	7	3	1	7	2	1
2022	003603901	5	0	0	1	0	0	0	0	1	7	2	2
2022	003603901	6	0	0	1	0	0	0	0	1
2022	003604001	1	1	0	0	0	0	0	0	1	1	3	5
2022	003605401	1	0	0	1	0	0	0	0	1	1	2	5
2022	003605401	2	0	0	1	0	0	0	0	1	7	2	5
2022	003605501	1	0	0	1	0	0	0	0	1	1	1	5
2022	003605501	2	0	0	1	0	0	0	0	1	7
2022	003605601	1	0	0	1	0	0	0	0	1	7	1	3
2022	003605701	1	0	0	1	0	0	0	0	1	1	1	7	6
2022	003605701	2	0	0	1	0	0	0	0	1	7
2022	003605701	3	0	0	1	0	0	0	0	1	6	2	1		2	2		2	1		1
2022	003605701	4	0	0	1	0	0	0	0	1	6	2	1		2	2		2	1		1
2022	003605701	5	0	0	1	0	0	0	0	1
2022	003605701	6	0	0	1	0	0	0	0	1	1	2	5
2022	003609301	1	0	0	1	0	0	0	0	1	1	1	5
2022	003609301	2	0	0	1	0	0	0	0	1	7	1	7	6
2022	003609401	1	0	0	1	0	0	0	0	1	1	1	7	5
2022	003609401	2	0	0	1	0	0	0	0	1	4	1	7	6
2022	003609401	3	0	0	1	0	0	0	0	1		0	0		0	0		0	0
2022	003609501	1	1	0	0	0	0	0	0	1	1	2	5
2022	003609501	2	0	0	1	0	0	0	0	1	4	2	5
2022	003609501	3	0	0	1	0	0	0	0	1	6	2	2		2	3		2	2		1
2022	003609501	4	0	0	1	0	0	0	0	1		0	0		0	0		0	0
2022	003609601	1	0	0	1	0	0	0	0	1	1	2	5
2022	003609601	2	0	0	1	0	0	0	0	1	7	2	3
2022	003609601	3	0	0	1	0	0	0	0	1	6	1	7	4	1	7	5	1	7	4	1
2022	003609601	4	0	0	1	0	0	0	0	1
2022	003701701	1	0	0	1	0	0	0	0	1	1	1	7	6
2022	003701701	2	0	0	1	0	0	0	0	1	7	1	7	6
2022	003701701	3	0	0	1	0	0	0	0	1	6	1	7	2	1	7	3	1	7	2	1
2022	003701701	4	0	0	1	0	0	0	0	1
2022	003701801	1	1	0	0	0	0	0	0	0	1	2	3
2022	003701801	2	1	0	0	0	0	0	0	1	1	3	3
2022	003701801	3	1	0	0	0	0	0	0	0	6	1	7	1	1	7	2	1	7	1	1
2022	003701901	1	0	0	1	0	0	0	0	1	1	1	7	6
2022	003701901	2	0	0	1	0	0	0	0	1	7	1	7	6
2022	003701901	3	0	0	1	0	0	0	0	1	6	2	4		2	5		2	4		1
2022	003701901	4	0	0	1	0	0	0	0	1	6	1	7	3				1	7	3	1
2022	003701901	5	0	0	1	0	0	0	0	1
2022	003702101	1	0	0	1	0	0	0	0	1	1	1	7	5
2022	003702101	2	0	0	1	0	0	0	0	1	7	1	7	3
2022	003702101	3	0	0	1	0	0	0	0	1	4	2	5
2022	003702101	4	0	0	1	0	0	0	0	1	6	1	7	4	1	7	5	1	7	4	1
2022	003704701	1	0	0	0	0	0	0	1		1	2	4
2022	003704701	2	0	0	1	0	0	0	0	1	4
2022	003704701	3	0	0	1	0	0	0	0	1	7	2	3		2	4		2	3		1
2022	003704701	4	0	0	1	0	0	0	0	1
2022	003705001	1	0	0	1	0	0	0	0	1	4	2	5
2022	003705001	2	0	0	1	0	0	0	0	1
2022	003705101	1	0	0	1	0	0	0	0	1	1	1	7	6
2022	003705101	2	0	0	1	0	0	0	0	1	6	1	7	6	2	1		1	7	6	1
2022	003705101	3	0	0	1	0	0	0	0	1	6	0	0		1	7	1	0	0
2022	003705101	4	0	0	1	0	0	0	0	1	4	2	5
2022	003705201	1	0	0	1	0	0	0	0	1	1	3	3
2022	003705201	2	0	0	1	0	0	0	0	1	7	2	2
2022	003705201	3	0	0	1	0	0	0	0	1		0	0		0	0		0	0
2022	003705201	4	0	0	1	0	0	0	0	1
2022	003705301	1	0	0	1	0	0	0	0	1	1	2	5
2022	003705301	2	0	0	1	0	0	0	0	1	7	1	5
2022	003706201	1	0	0	1	0	0	0	0	1	1	2	3
2022	003706201	2	0	0	1	0	0	0	0	1	1	2	5
2022	003706201	3	0	0	1	0	0	0	0	1	6	2	1		2	2		2	1		1
2022	003706201	4	0	0	1	0	0	0	0	1	6	1	7	1	1	7	2	1	7	1	1
2022	003706201	5	0	0	1	0	0	0	0	1		0	0		0	0		0	0
2022	003706201	6	0	0	1	0	0	0	0	1	7	2	3					2	3		1
2022	003706201	7	0	0	1	0	0	0	0	1	1	3	3					3	3		1
2022	003706201	8	0	0	0	0	0	0	1
2022	003706501	1	0	0	1	0	0	0	0	1	1	2	2
2022	003706501	2	0	0	1	0	0	0	0	1	1	1	7	6
2022	003706501	3	0	0	1	0	0	0	0	1	1	2	2		2	3		2	3		2
2022	003706501	4	0	0	1	0	0	0	0	1	4	2	5					2	5		1
2022	003706501	5	0	0	1	0	0	0	0	1	6	2	2		2	3		2	2		1
2022	003706501	6	0	0	1	0	0	0	0	1	4	1	7	6	2	1		1	7	6	1
2022	003706501	7	0	0	1	0	0	0	0	1	6	1	7	4	1	7	5	1	7	4	1
2022	003706501	8	0	0	1	0	0	0	0	1
2022	003706601	1	1	0	0	0	0	0	0	1	1	3	5
2022	003706601	2	1	0	0	0	0	0	0	0	1	1	7	5
2022	003706601	3	0	0	0	0	0	0	1		1	3	2					3	2		1
2022	003706601	4	0	0	1	0	0	0	0	1	7	1	7	6
2022	003706601	5	0	0	1	0	0	0	0	1	1	2	5
2022	003706601	6	0	0	1	0	0	0	0	1		0	0		0	0		0	0
2022	003707201	1	0	0	1	0	0	0	0	1	1	1	7	6
2022	003803501	1	0	0	1	0	0	0	0	1	1	2	5
2022	003803501	2	0	0	1	0	0	0	0	1	2	1	7	6
2022	003803501	3	0	0	1	0	0	0	0	1	6	1	7	2	1	7	3	1	7	2	1
2022	003803501	4	0	0	1	0	0	0	0	1		0	0		0	0		0	0
2022	003803601	1	0	0	1	0	0	0	0	1	1	1	7	2
2022	003803601	2	0	0	1	0	0	0	0	1	6	1	7	4	1	7	5	1	7	4	1
2022	003803901	1	0	0	0	0	0	0	1		1	1	7	6
2022	003803901	2	0	0	1	0	0	0	0	1	7	1	7	6
2022	003803901	3	0	0	1	0	0	0	0	1		0	0		0	0		0	0
2022	003804201	1	0	0	1	0	0	0	0	1	1	2	2
2022	003804201	2	0	0	1	0	0	0	0	1	6	2	2		2	3		2	2		1
2022	003809701	1	0	0	1	0	0	0	0	1	1	1	5
2022	003809701	2	0	0	1	0	0	0	0	1	2
2022	003809801	1	0	0	1	0	0	0	0	1	1	1	7	6
2022	003809801	2	0	0	1	0	0	0	0	1	4	2	5
2022	003809801	3	0	0	1	0	0	0	0	1	6	0	0		1	7	1	0	0
2022	003809801	4	0	0	1	0	0	0	0	1
2022	003809901	1	0	0	1	0	0	0	0	1	96	1	1
2022	003809901	2	0	0	1	0	0	0	0	1	2	0	0
2022	003809901	3	0	0	1	0	0	0	0	1	7	1	7	6
2022	003810001	1	0	0	1	0	0	0	0	1	1	1	7	3
2022	003810001	2	0	0	1	0	0	0	0	1	7	1	7	6
2022	003810001	3	0	0	1	0	0	0	0	1	6	1	7	5	1	7	6	1	7	5	1
2022	003810801	1	0	0	1	0	0	0	0	1	1	1	7	6
2022	003810801	2	0	0	1	0	0	0	0	1		0	0		0	0		0	0
2022	003811001	1	1	0	0	0	0	0	0	1	1	1	7	6
2022	003811001	2	1	0	0	0	0	0	0	1	7
2022	003811001	3	0	0	1	0	0	0	0	1	6	4	3		4	4		4	3		1
2022	003811001	4	0	0	1	0	0	0	0	1	6	4	2		4	3		4	2		1
2022	003811101	1	0	0	1	0	0	0	0	1	1	1	5
2022	003811101	2	0	0	1	0	0	0	0	1	7
2022	003811101	3	0	0	1	0	0	0	0	1	4	2	5
2022	003811101	4	0	0	1	0	0	0	0	1	7	2	5
2022	003811101	5	0	0	1	0	0	0	0	1		0	0		0	0		0	0
2022	003811101	6	0	0	1	0	0	0	0	1
2022	003901701	1	0	0	0	0	0	0	1		1	2	3
2022	003901701	2	0	0	1	0	0	0	0	1	7	1	7	6
2022	003901701	3	0	0	1	0	0	0	0	1
2022	003901901	1	0	0	1	0	0	0	0	1	1	1	1
2022	003901901	2	0	0	1	0	0	0	0	1	7	1	7	2
2022	003901901	3	0	0	1	0	0	0	0	1	1	2	5
2022	003901901	4	0	0	1	0	0	0	0	1	7	2	2		2	3		2	2		1
2022	003901901	5	0	0	1	0	0	0	0	1	6	1	7	5	1	7	6	1	7	5	1
2022	003901901	6	0	0	1	0	0	0	0	1	6	1	7	1	1	7	2	1	7	1	1
2022	003902101	1	0	0	1	0	0	0	0	1	1	2	1
2022	003902201	1	0	0	1	0	0	0	0	1	96
2022	003902501	1	0	0	0	0	0	0	1		1	1	7	3
2022	003902501	2	0	0	0	0	0	0	1		1	3	2
2022	003905201	1	0	0	1	0	0	0	0	1	96
2022	003905201	2	0	0	1	0	0	0	0	1	1	2	5
2022	003905301	1	0	0	1	0	0	0	0	1	1	1	2
2022	003905301	2	0	0	1	0	0	0	0	1	7	1	7	6
2022	003905301	3	0	0	1	0	0	0	0	1	6	2	1		2	2		2	1		1
2022	003905401	1	0	0	1	0	0	0	0	1	1	1	3
2022	003905401	2	0	0	1	0	0	0	0	1	7	1	7	5
2022	003905401	3	0	0	1	0	0	0	0	1	1	2	4
2022	003905501	1	0	0	1	0	0	0	0	1	1	1	7	6
2022	003905501	2	0	0	1	0	0	0	0	1	7	2	5
2022	003905501	3	0	0	1	0	0	0	0	1	6	1	7	4	1	7	5	1	7	4	1
2022	003905501	4	0	0	1	0	0	0	0	1	6	1	7	2	1	7	3	1	7	2	1
2022	003905501	5	0	0	1	0	0	0	0	1
2022	003905601	1	0	0	1	0	0	0	0	1	1	1	1
2022	003905601	2	0	0	1	0	0	0	0	1	7	1	7	3
2022	003905601	3	0	0	1	0	0	0	0	1
2022	003911301	1	0	0	1	0	0	0	0	1	1	1	7	5
2022	003911301	2	0	0	1	0	0	0	0	1	7	1	7	2
2022	003911301	3	0	0	1	0	0	0	0	1	1	2	5
2022	003911401	1	0	0	1	0	0	0	0	1	1	1	7	6
2022	003911401	2	0	0	1	0	0	0	0	1	7	1	7	2
2022	003911401	3	0	0	1	0	0	0	0	1	6	1	7	5	1	7	6	1	7	5	1
2022	003911401	4	0	0	1	0	0	0	0	1
2022	003911501	1	0	0	1	0	0	0	0	1	1	1	7	5
2022	003911501	2	0	0	1	0	0	0	0	1	1	1	7	3
2022	003911601	1	0	0	1	0	0	0	0	1	1	2	5
2022	003911601	2	0	0	1	0	0	0	0	1	7	2	4
2022	003911601	3	0	0	1	0	0	0	0	1
2022	003911701	1	1	0	0	0	0	0	0	1	1	1	5
2022	003911701	2	0	0	0	0	0	0	1		1	2	5
2022	004001001	1	0	0	1	0	0	0	0	1	1	1	7	4
2022	004001001	2	0	0	1	0	0	0	0	1	1	1	7	6
2022	004001001	3	0	0	1	0	0	0	0	1	6	1	7	2	1	7	3	1	7	2	1
2022	004001001	4	0	0	1	0	0	0	0	1	6	0	0		1	7	1	0	0
2022	004001001	5	0	0	1	0	0	0	0	1
2022	004001001	6	0	0	1	0	0	0	0	1
2022	004001001	7	0	0	1	0	0	0	0	1	6	1	7	6	2	1		1	7	6	1
2022	004001101	1	0	0	1	0	0	0	0	1	1	1	8
2022	004001101	2	0	0	1	0	0	0	0	1	1
2022	004001101	3	0	0	1	0	0	0	0	1	1	2	5
2022	004001101	4	0	0	1	0	0	0	0	1	7	2	4
2022	004001101	5	0	0	1	0	0	0	0	1
2022	004001201	1	0	0	1	0	0	0	0	1	1	1	5
2022	004001201	2	0	0	1	0	0	0	0	1	1
2022	004001201	3	0	0	1	0	0	0	0	1	6	1	7	5	1	7	6	1	7	5	1
2022	004001201	4	0	0	0	0	0	0	1		6	1	7	2	1	7	3	1	7	2	1
2022	004001201	5	0	0	0	0	0	0	1			0	0		0	0		0	0
2022	004001201	6	0	0	0	0	0	0	1			0	0		0	0		0	0
2022	004001401	1	0	0	1	0	0	0	0	1	1	1	3
2022	004007901	1	0	0	1	0	0	0	0	1	1	1	5
2022	004007901	2	0	0	1	0	0	0	0	1	1
2022	004007901	3	0	0	1	0	0	0	0	1	1	2	5		3	1
2022	004007901	4	0	0	1	0	0	0	0	1	4	2	1		2	2		2	1		1
2022	004008001	1	0	0	1	0	0	0	0	1	1	1	5
2022	004008001	2	0	0	1	0	0	0	0	1	1	1	3
2022	004008001	3	0	0	1	0	0	0	0	1	1	4	2
2022	004008001	4	0	0	1	0	0	0	0	1	7	4	3		4	4		4	3		1
2022	004008001	5	0	0	1	0	0	0	0	1
2022	004008001	6	0	0	1	0	0	0	0	1	4	2	3
2022	004008001	7	0	0	1	0	0	0	0	1	1	2	5
2022	004008001	8	0	0	1	0	0	0	0	1		0	0		0	0		0	0
2022	004008001	9	0	0	1	0	0	0	0	1	6	2	3		2	4		2	3		1
2022	004008101	1	0	0	0	0	0	0	1		1	1	1
2022	004008101	2	0	0	0	0	0	0	1		1	2	5
2022	004008101	3	0	0	1	0	0	0	0	1	6	0	0		0	0		0	0
2022	004008401	1	0	0	1	0	0	0	0	1	1	2	5
2022	004008401	2	0	0	1	0	0	0	0	1	1	1	7	3
2022	004008401	3	0	0	1	0	0	0	0	1	6	1	7	5	1	7	6	1	7	5	1
2022	004008501	1	0	0	1	0	0	0	0	1	1	1	7	6
2022	004008501	2	0	0	1	0	0	0	0	1	1	1	7	6
2022	004008501	3	0	0	1	0	0	0	0	1	6	2	3		2	4		2	3		1
2022	004008501	4	0	0	1	0	0	0	0	1	6	1	7	4	1	7	5	1	7	4	1
2022	004008501	5	0	0	1	0	0	0	0	1	6	0	0		1	7	1	0	0
2022	004012101	1	0	0	0	0	0	0	1		1	2	3
2022	004012101	2	0	0	0	0	0	0	1		1	1	7	6
2022	004012101	3	0	0	0	0	0	0	1		4	2	2		2	3		2	2		1
2022	004012101	4	0	0	0	0	0	0	1		4	1	7	5	1	7	6	1	7	5	1
2022	004012201	1	0	0	1	0	0	0	0	1	1	2	5
2022	004012201	2	0	0	1	0	0	0	0	1	7	1	7	6
2022	004012201	3	0	0	1	0	0	0	0	1
2022	004012201	4	0	0	1	0	0	0	0	1
2022	004012301	1	0	0	1	0	0	0	0	1	1	1	7	6
2022	004012301	2	0	0	1	0	0	0	0	1	7	2	5
2022	004012301	3	0	0	1	0	0	0	0	1		0	0		0	0
2022	004012301	4	0	0	1	0	0	0	0	1
2022	004012301	5	0	0	1	0	0	0	0	1	6	1	7	2	1	7	3	1	7	2	1
2022	004012401	1	0	0	1	0	0	0	0	1	1	1	7	6
2022	004012401	2	0	0	1	0	0	0	0	1	7	1	7	4
2022	004012401	3	0	0	1	0	0	0	0	1	6	1	7	5	1	7	6	1	7	5	1
2022	004012401	4	0	0	1	0	0	0	0	1
2022	004012501	1	0	0	0	0	0	0	1		1	2	5
2022	004012501	2	0	0	1	0	0	0	0	1	7	2	5
2022	004012501	3	0	0	1	0	0	0	0	1
2022	004208201	1	0	0	1	0	0	0	0	1	1	1	7	6
2022	004208201	2	0	0	1	0	0	0	0	1	7	2	5
2022	004208201	3	0	0	1	0	0	0	0	1		0	0		0	0		0	0
2022	004208201	4	0	0	1	0	0	0	0	1
2022	004208301	1	0	0	1	0	0	0	0	1	1	1	0
2022	004208401	1	0	0	1	0	0	0	0	1	1	1	5
2022	004208401	2	0	0	1	0	0	0	0	1	1	1	2
2022	004208401	3	0	0	1	0	0	0	0	1	6	0	0		1	7	1	0	0
2022	004208401	4	0	0	1	0	0	0	0	1	7	1	7	3
2022	004208401	5	0	0	1	0	0	0	0	1		0	0		0	0
2022	004208701	1	1	0	0	0	0	0	0	1	7	4	5
2022	004208701	2	1	0	0	0	0	0	0	1	8	3	4
2022	004208801	1	0	0	0	0	0	0	1		1	2	2
2022	004208801	2	0	0	1	0	0	0	0	1	1	1	0
2022	004208801	3	0	0	0	0	0	0	1		1	2	5
2022	004208801	4	0	0	1	0	0	0	0	1	1	2	5
2022	004208801	5	0	0	1	0	0	0	0	1		0	0		0	0
2022	004210401	1	0	0	1	0	0	0	0	1	1	2	5
2022	004210401	2	0	0	1	0	0	0	0	1	1	2	3
2022	004210401	3	0	0	1	0	0	0	0	1	6	2	2		2	3		2	2		1
2022	004210401	4	0	0	1	0	0	0	0	1	6	1	7	6	2	1		1	7	6	1
2022	004210401	5	0	0	1	0	0	0	0	1
2022	004210501	1	0	0	1	0	0	0	0	1	1	2	5
2022	004210501	2	0	0	1	0	0	0	0	1	7	1	7	4
2022	004210601	1	0	0	1	0	0	0	0	1	1	2	5
2022	004210601	2	0	0	1	0	0	0	0	1	7	2	5
2022	004210601	3	0	0	1	0	0	0	0	1
2022	004210601	4	0	0	0	0	0	0	1		1	2	5
2022	004210601	5	0	0	1	0	0	0	0	1	7	2	4		2	5		2	4		1
2022	004210701	1	0	0	1	0	0	0	0	1	1	1	5
2022	004210701	2	0	0	1	0	0	0	0	1	1	1	7	2
2022	004216601	1	0	0	1	0	0	0	0	1	1	1	7	2
2022	004216601	2	0	0	1	0	0	0	0	1	7	1	7	2
2022	004216601	3	0	0	1	0	0	0	0	1	6	1	7	1	1	7	2	1	7	1	1
2022	004216601	4	0	0	1	0	0	0	0	1	6	2	1		2	2		2	1		1
2022	004216601	5	0	0	1	0	0	0	0	1
2022	004216801	1	0	0	1	0	0	0	0	1	1	1	7	3
2022	004216801	2	0	0	1	0	0	0	0	1	1
2022	004216801	3	0	0	1	0	0	0	0	1	6	1	7	1	1	7	2	1	7	1	1
2022	004217001	1	0	0	1	0	0	0	0	1	1	2	5
2022	004217001	2	0	0	1	0	0	0	0	1	1	2	5
2022	004217001	3	0	0	1	0	0	0	0	1
2022	004217001	4	0	0	1	0	0	0	0	1	1	1	5
2022	004217301	1	0	0	1	0	0	0	0	1	1	2	5
2022	004217301	2	0	0	1	0	0	0	0	1	7	2	5
2022	004217301	3	0	0	1	0	0	0	0	1	6	2	1		2	2		2	1		1
2022	004217301	4	0	0	1	0	0	0	0	1
2022	004217301	5	0	0	1	0	0	0	0	1	6	1	7	2	1	7	3	1	7	2	1
2022	004404901	1	0	0	1	0	0	0	0	1	1
2022	004404901	2	0	0	1	0	0	0	0	1	1	4	1
2022	004404901	3	0	0	1	0	0	0	0	1		0	0		0	0
2022	004405001	1	0	0	1	0	0	0	0	1	1	1	7	6
2022	004405001	2	0	0	1	0	0	0	0	1	7
2022	004405001	3	0	0	1	0	0	0	0	1	1
2022	004405001	4	0	0	1	0	0	0	0	1	1	2	5
2022	004405101	1	0	0	1	0	0	0	0	1	96	2	5
2022	004405101	2	0	0	1	0	0	0	0	1	1	3	3
2022	004405101	3	0	0	1	0	0	0	0	1
2022	004405201	1	0	0	1	0	0	0	0	1	1
2022	004405201	2	0	0	0	0	0	0	1		7
2022	004405301	1	0	0	1	0	0	0	0	1	1	2	5
2022	004405301	2	0	0	1	0	0	0	0	1	1	1	7	6
2022	004405301	3	0	0	1	0	0	0	0	1	6	1	7	4	1	7	5	1	7	4	1
2022	004406001	1	0	0	1	0	0	0	0	1	1	1	7	6
2022	004406001	2	0	0	1	0	0	0	0	1	7	1	7	3
2022	004406001	3	0	0	1	0	0	0	0	1	6	1	7	6	2	1		1	7	6	1
2022	004406001	4	0	0	1	0	0	0	0	1	6	0	0		1	7	1	0	0
2022	004406101	1	0	0	1	0	0	0	0	1	1	1	7	3
2022	004406101	2	0	0	1	0	0	0	0	1	1	1	7	4
2022	004406101	3	0	0	1	0	0	0	0	1	6	2	2		2	3		2	2		1
2022	004406101	4	0	0	1	0	0	0	0	1	6	1	7	2	1	7	3	1	7	2	1
2022	004406101	5	0	0	1	0	0	0	0	1	7	2	5
2022	004406101	6	0	0	1	0	0	0	0	1	1	2	5		3	1
2022	004406101	7	0	0	1	0	0	0	0	1
2022	004406601	1	0	0	1	0	0	0	0	1	1	1	7	6
2022	004406701	1	0	0	1	0	0	0	0	1	1	1	7	3
2022	004406701	2	0	0	1	0	0	0	0	1	96	1	7	6
2022	004406701	3	0	0	1	0	0	0	0	1	1	3	1		3	2		3	1		1
2022	004406701	4	0	0	1	0	0	0	0	1	4	1	7	6	2	1		1	7	6	1
2022	004406701	5	0	0	1	0	0	0	0	1	6	1	7	2	1	7	3	1	7	2	1
2022	004406801	1	0	0	1	0	0	0	0	1	1	2	2
2022	004406801	2	0	0	1	0	0	0	0	1	1
2022	004406801	3	0	0	1	0	0	0	0	1	6	2	1		2	2		2	1		1
2022	004406801	4	0	0	1	0	0	0	0	1	6	1	7	2	1	7	3	1	7	2	1
2022	004406801	5	0	0	1	0	0	0	0	1	6	0	0		1	7	1	0	0
2022	004406801	6	0	0	1	0	0	0	0	1	6	2	3		2	4		2	3		1
2022	004406801	7	0	0	1	0	0	0	0	1
2022	004406901	1	0	0	1	0	0	0	0	1	1	2	5
2022	004406901	2	0	0	1	0	0	0	0	1	7	1	3
2022	004406901	3	0	0	1	0	0	0	0	1	6	2	4		2	5		2	4		1
2022	004406901	4	0	0	1	0	0	0	0	1	6	2	1		2	2		2	1		1
2022	004407001	1	0	0	1	0	0	0	0	1	1	1	7	6
2022	004407001	2	0	0	1	0	0	0	0	1	7	2	2
2022	004407001	3	0	0	1	0	0	0	0	1	1	2	3
2022	004407001	4	0	0	1	0	0	0	0	1		0	0		0	0		0	0
2022	004407101	1	0	0	1	0	0	0	0	1	1	1	5
2022	004407101	2	0	0	0	0	0	0	1		1	1	2
2022	004407101	3	0	0	1	0	0	0	0	1	6	1	7	6	2	1		1	7	6	1
2022	004407201	1	0	0	1	0	0	0	0	1	1	1	7	6
2022	004407201	2	0	0	1	0	0	0	0	1	1	2	5
2022	004407201	3	0	0	1	0	0	0	0	1	4	2	2		2	3		2	2		1
2022	004407201	4	0	0	1	0	0	0	0	1	4	1	7	6	2	1		1	7	6	1
2022	004407201	5	0	0	1	0	0	0	0	1
2022	004407301	1	0	0	1	0	0	0	0	1	1	1	7	3
2022	004407301	2	0	0	1	0	0	0	0	1	2	2	3		2	4		2	3		1
2022	004407301	3	0	0	1	0	0	0	0	1	2	2	1		2	2		2	1		1
2022	004407301	4	0	0	1	0	0	0	0	1
2022	004407301	5	0	0	1	0	0	0	0	1	7
2022	004500501	1	0	0	1	0	0	0	0	1	1	1	5
2022	004500501	2	0	0	0	0	0	0	1		4	1	3
2022	004500501	3	0	0	0	0	0	0	1		1	2	3
2022	004500601	1	0	0	1	0	0	0	0	1	1	1	2
2022	004500601	2	0	0	1	0	0	0	0	1	7
2022	004500601	3	0	0	1	0	0	0	0	1	1	2	1
2022	004500601	4	0	0	1	0	0	0	0	1	1	2	5
2022	004500601	5	0	0	1	0	0	0	0	1	4	1	7	6
2022	004500601	6	0	0	1	0	0	0	0	1
2022	004500801	1	0	0	1	0	0	0	0	1	1	1	5
2022	004500801	2	0	0	1	0	0	0	0	1	7	1	5
2022	004500801	3	0	0	1	0	0	0	0	1	7	1	7	6
2022	004500801	4	0	0	1	0	0	0	0	1	1	1	7	6
2022	004500801	5	0	0	0	0	0	0	1		4	2	5
2022	004500801	6	0	0	1	0	0	0	0	1	4	2	2		2	3		2	2		1
2022	004500801	7	0	0	1	0	0	0	0	1
2022	004500901	1	0	0	0	0	0	0	1		1	1	5
2022	004500901	2	0	0	1	0	0	0	0	1	7	1	7	6
2022	004500901	3	0	0	1	0	0	0	0	1	6	2	1		2	2		2	1		1
2022	004503301	1	0	0	1	0	0	0	0	1	1	1	7	5
2022	004503301	2	0	0	1	0	0	0	0	1	7
2022	004503301	3	0	0	1	0	0	0	0	1	1	2	5
2022	004503301	4	0	0	1	0	0	0	0	1	7	2	5
2022	004503301	5	0	0	1	0	0	0	0	1	6	1	7	1	1	7	2	1	7	1	1
2022	004503301	6	0	0	1	0	0	0	0	1	1	2	5
2022	004503301	7	0	0	1	0	0	0	0	1	7	2	4
2022	004503301	8	0	0	1	0	0	0	0	1
2022	004503401	1	0	0	1	0	0	0	0	1	1	1	7	4
2022	004503401	2	0	0	1	0	0	0	0	1	4	1	7	4
2022	004503401	3	0	0	1	0	0	0	0	1	6	1	7	4	1	7	5	1	7	4	1
2022	004503501	1	0	0	1	0	0	0	0	1	1	2	5
2022	004503501	2	0	0	1	0	0	0	0	1	7	3	3
2022	004503501	3	0	0	1	0	0	0	0	1		0	0		0	0		0	0
2022	004503501	4	0	0	1	0	0	0	0	1	6	1	7	1	1	7	2	1	7	1	1
2022	004503601	1	0	0	1	0	0	0	0	1	4	1	7	6
2022	004503601	2	0	0	1	0	0	0	0	1	6	1	7	5	1	7	6	1	7	5	1
2022	004503601	3	0	0	1	0	0	0	0	1	1	2	5
2022	004503601	4	0	0	1	0	0	0	0	1
2022	004503701	1	0	0	1	0	0	0	0	1	1	1	7	6
2022	004503701	2	0	0	1	0	0	0	0	1	6	2	1		2	2		2	1		1
2022	004508401	1	0	0	1	0	0	0	0	1	1	2	5
2022	004508401	2	0	0	1	0	0	0	0	1	7	2	2
2022	004508401	3	0	0	1	0	0	0	0	1		0	0		0	0		0	0
2022	004508401	4	0	0	1	0	0	0	0	1
2022	004508501	1	0	0	1	0	0	0	0	1	1	1	5
2022	004508501	2	0	0	1	0	0	0	0	1	1	2	2
2022	004508701	1	0	0	1	0	0	0	0	1	7	1	7	2
2022	004508701	2	0	0	1	0	0	0	0	1	6	1	7	1	1	7	2	1	7	1	1
2022	004508701	3	0	0	1	0	0	0	0	1
2022	004508901	1	0	0	1	0	0	0	0	1	1	1	7	6
2022	004508901	2	0	0	1	0	0	0	0	1	7	1	7	6
2022	004508901	3	0	0	1	0	0	0	0	1	6	2	2		2	3		2	2		1
2022	004508901	4	0	0	1	0	0	0	0	1	6	1	7	2	1	7	3	1	7	2	1
2022	004508901	5	0	0	1	0	0	0	0	1		0	0		0	0		0	0
2022	004509001	1	0	0	1	0	0	0	0	1	1	2	5
2022	004509001	2	0	0	1	0	0	0	0	1	7	3	3
2022	004509001	3	0	0	1	0	0	0	0	1
2022	004800401	1	0	0	1	0	0	0	0	1	1	2	5
2022	004800401	2	0	0	1	0	0	0	0	1	7	1	7	6
2022	004800401	3	0	0	1	0	0	0	0	1		0	0					0	0
2022	004801001	1	0	0	1	0	0	0	0	1	1	1	7	6
2022	004801001	2	0	0	1	0	0	0	0	1	1	2	4
2022	004801001	3	0	0	1	0	0	0	0	1		0	0		0	0		0	0
2022	004801401	1	0	0	1	0	0	0	0	1	7	1	7	2
2022	004801401	2	0	0	1	0	0	0	0	1
2022	004806301	1	0	0	1	0	0	0	0	1	1	1	7	6
2022	004806301	2	0	0	1	0	0	0	0	1	1	2	5
2022	004806301	3	0	0	1	0	0	0	0	1	6	2	2					2	2		1
2022	004806301	4	0	0	1	0	0	0	0	1	6	1	7	6				1	7	6	1
2022	004806801	1	0	0	1	0	0	0	0	1	1	1	1
2022	004806801	2	0	0	1	0	0	0	0	1	7	2	5
2022	004806801	3	0	0	1	0	0	0	0	1	1	2	5
2022	004806801	4	0	0	1	0	0	0	0	1		0	0		0	0		0	0
2022	004807001	1	0	0	0	0	0	0	1		1
2022	004807001	2	0	0	1	0	0	0	0	1	1	1	7	3
2022	004807001	3	0	0	0	0	0	0	1		6	1	7	6				1	7	6	1
2022	004807301	1	1	0	0	0	0	0	0	1	1	3	1
2022	004807301	2	1	0	0	0	0	0	0	1	1	4	5
2022	004807301	3	0	0	1	0	0	0	0	1	7	2	5
2022	004807301	4	0	0	1	0	0	0	0	1		0	0		0	0		0	0
2022	004807801	1	0	0	1	0	0	0	0	1	7	1	5
2022	004807801	2	0	0	1	0	0	0	0	1	1
2022	004807801	3	0	0	0	0	0	0	1		5	4	4
2022	004807801	4	0	0	1	0	0	0	0	1	1	2	5
2022	004808001	1	0	0	1	0	0	0	0	1	1	1	7	3
2022	004808001	2	0	0	1	0	0	0	0	1	7	1	7	6
2022	004808001	3	0	0	1	0	0	0	0	1	6	1	7	1				1	7	1	1
2022	004808001	4	0	0	1	0	0	0	0	1
2022	004808401	1	0	0	1	0	0	0	0	1	1	1	2
2022	004808401	2	0	0	1	0	0	0	0	1	6	2	3					2	3		1
2022	004808401	3	0	0	1	0	0	0	0	1	7	2	5
2022	004808401	4	0	0	1	0	0	0	0	1	1	2	5
2022	004808401	5	0	0	1	0	0	0	0	1
2022	004808501	1	0	0	1	0	0	0	0	1	1	1	5
2022	004808901	1	0	0	1	0	0	0	0	1	1	1	7	6
2022	004808901	2	0	0	1	0	0	0	0	1	7	2	3
2022	004808901	3	0	0	1	0	0	0	0	1		0	0		0	0		0	0
2022	004809601	1	0	0	1	0	0	0	0	1	1	2	5
2022	004809601	2	0	0	1	0	0	0	0	1	1	2	5
2022	004810401	1	0	0	1	0	0	0	0	1	1	2	5
2022	004810401	2	0	0	1	0	0	0	0	1	7	4	5
2022	004810401	3	0	0	1	0	0	0	0	1		0	0		0	0		0	0
2022	004810401	4	0	0	1	0	0	0	0	1
2022	004810501	1	1	0	0	0	0	0	0	1	1	4	5
2022	004810501	2	0	0	1	0	0	0	0	1	4	4	5
2022	004810501	3	1	0	0	0	0	0	0	0		0	0					0	0
2022	004810501	4	0	0	1	0	0	0	0	1	6	1	7	5				1	7	5	1
2022	004901501	1	0	0	0	0	0	0	1		1	1	1
2022	004901501	2	0	0	0	0	0	0	1		7	1	2
2022	004901501	3	0	0	0	0	0	0	1		1	1	7	3
2022	004901701	1	0	0	1	0	0	0	0	1	1	1	5
2022	004901701	2	0	0	1	0	0	0	0	1	1	1	1
2022	004901801	1	0	0	1	0	0	0	0	1	7	2	2
2022	004901801	2	1	0	0	0	0	0	0	1	1	3	3
2022	004901801	3	1	0	0	0	0	0	0	0		0	0		0	0
2022	004902901	1	0	0	1	0	0	0	0	1	1	1	7	6
2022	004902901	2	0	0	1	0	0	0	0	1	7	1	7	6
2022	004902901	3	0	0	1	0	0	0	0	1	6	1	7	1	1	7	2	1	7	1	1
2022	004902901	4	0	0	1	0	0	0	0	1		0	0		0	0		0	0
2022	004903001	1	0	0	1	0	0	0	0	1	1	1	7	6
2022	004903001	2	0	0	1	0	0	0	0	1	7	1	7	6
2022	004903001	3	0	0	1	0	0	0	0	1	6	2	3		2	4		2	3		1
2022	004903001	4	0	0	1	0	0	0	0	1	6	2	2		2	3		2	2		1
2022	004903201	1	0	0	1	0	0	0	0	1	3	1	5
2022	004903201	2	0	0	1	0	0	0	0	1	1	1	4
2022	004903201	3	0	0	0	0	0	0	1		1	1	7	4
2022	004904401	1	0	0	1	0	0	0	0	1	1	1	7	6
2022	004904401	2	0	0	1	0	0	0	0	1	1	1	5
2022	004904501	1	0	0	1	0	0	0	0	1	1	1	7	4
2022	004904501	2	0	0	1	0	0	0	0	1	1	1	7	6
2022	004904501	3	0	0	1	0	0	0	0	1	6	2	3		2	4		2	3		1
2022	004904501	4	0	0	1	0	0	0	0	1	6	1	7	5	1	7	6	1	7	5	1
2022	004904501	5	0	0	1	0	0	0	0	1	6	1	7	2	1	7	3	1	7	2	1
2022	004904501	6	0	0	1	0	0	0	0	1		0	0		0	0		0	0
2022	004904501	7	0	0	1	0	0	0	0	1	7	2	5
2022	004904501	8	0	0	1	0	0	0	0	1
2022	004904501	9	0	0	1	0	0	0	0	1	1	2	4
2022	004904501	10	0	0	1	0	0	0	0	1	3	2	3
2022	004904501	11	0	0	1	0	0	0	0	1
2022	004905501	1	0	0	1	0	0	0	0	1	1	1	5
2022	004905601	1	0	0	1	0	0	0	0	1	1	1	7	4
2022	004905601	2	0	0	1	0	0	0	0	1	1	1	7	6
2022	004905701	1	0	0	1	0	0	0	0	1	7	2	2
2022	004905701	2	0	0	1	0	0	0	0	1	6	1	7	1	1	7	2	1	7	1	1
2022	004905801	1	0	0	1	0	0	0	0	1	1	3	1
2022	004905801	2	0	0	1	0	0	0	0	1	1	2	5
2022	004905801	3	0	0	1	0	0	0	0	1	6	1	7	2	1	7	3	1	7	2	1
2022	004905801	4	0	0	1	0	0	0	0	1		0	0		0	0
2022	004905901	1	0	0	1	0	0	0	0	1	7	1	2
2022	004905901	2	0	0	1	0	0	0	0	1	96	1	5
2022	005100501	1	0	0	1	0	0	0	0	1	1	1	7	6
2022	005100501	2	0	0	1	0	0	0	0	1	1	1	7	6
2022	005100501	3	0	0	1	0	0	0	0	1	6	2	2		2	3		2	2		1
2022	005100501	4	0	0	1	0	0	0	0	1	6	1	7	2	1	7	3	1	7	2	1
2022	005100501	5	0	0	1	0	0	0	0	1
2022	005100501	6	0	0	1	0	0	0	0	1	6	2	1		2	2		2	1		1
2022	005100801	1	0	0	1	0	0	0	0	1	1	1	7	6
2022	005100801	2	0	0	1	0	0	0	0	1	1	2	1
2022	005100801	3	0	0	1	0	0	0	0	1		0	0		0	0		0	0
2022	005100801	4	0	0	1	0	0	0	0	1	6	2	1		2	2		2	1		1
2022	005101301	1	0	0	1	0	0	0	0	1	1	1	7	6
2022	005101301	2	0	0	1	0	0	0	0	1	4	1	7	6
2022	005101301	3	0	0	1	0	0	0	0	1	6	1	7	6	2	1		1	7	6	1
2022	005101301	4	0	0	1	0	0	0	0	1	6	1	7	6	2	1		1	7	6	1
2022	005101301	5	0	0	1	0	0	0	0	1	6	0	0		1	7	1	0	0
2022	005101301	6	0	0	1	0	0	0	0	1		0	0		0	0
2022	005101301	7	0	0	1	0	0	0	0	1
2022	005101401	1	0	0	1	0	0	0	0	1	1	1	3
2022	005101401	2	0	0	1	0	0	0	0	1	1	2	5
2022	005101501	1	0	0	1	0	0	0	0	1	1	2	1
2022	005101501	2	0	0	1	0	0	0	0	1	7	1	7	5
2022	005101501	3	0	0	1	0	0	0	0	1	1	1	7	6
2022	005101501	4	0	0	1	0	0	0	0	1	1	1	7	6
2022	005101501	5	0	0	1	0	0	0	0	1
2022	005107801	1	0	0	1	0	0	0	0	1	1	2	3
2022	005107801	2	0	0	1	0	0	0	0	1	1	1	5
2022	005107801	3	0	0	1	0	0	0	0	1	6	2	1		2	2		2	1		1
2022	005107801	4	0	0	1	0	0	0	0	1	1	3	1
2022	005107801	5	0	0	1	0	0	0	0	1		0	0		0	0		0	0
2022	005107801	6	0	0	1	0	0	0	0	1	6	1	7	1	1	7	2	1	7	1	1
2022	005107801	7	0	0	1	0	0	0	0	1	96
2022	005107801	8	0	0	1	0	0	0	0	1	1	3	3
2022	005107901	1	0	0	1	0	0	0	0	1	1	2	5
2022	005107901	2	0	0	1	0	0	0	0	1	96
2022	005108001	1	0	0	1	0	0	0	0	1	1	2	5
2022	005108001	2	0	0	1	0	0	0	0	1	1	1	7	3
2022	005108001	3	0	0	1	0	0	0	0	1	6	1	7	4	1	7	5	1	7	4	1
2022	005108001	4	0	0	1	0	0	0	0	1
2022	005108001	5	0	0	1	0	0	0	0	1	6	2	1		2	2		2	1		1
2022	005108001	6	0	0	1	0	0	0	0	1	6	1	7	6	2	1		1	7	6	1
2022	005108101	1	0	0	1	0	0	0	0	1	1	2	3
2022	005108101	2	0	0	1	0	0	0	0	1	7	1	7	3
2022	005108101	3	0	0	1	0	0	0	0	1		0	0		0	0
2022	005108201	1	0	0	1	0	0	0	0	1	1	3	2
2022	005108201	2	0	0	1	0	0	0	0	1	1	2	5
2022	005108201	3	0	0	1	0	0	0	0	1
2022	005112601	1	0	0	1	0	0	0	0	1	1	1	5
2022	005112601	2	0	0	1	0	0	0	0	1	7	1	4
2022	005112601	3	0	0	1	0	0	0	0	1	1	1	7	4
2022	005112601	4	0	0	1	0	0	0	0	1	1	1	7	4
2022	005112601	5	0	0	1	0	0	0	0	1	1	1	7	6
2022	005112601	6	0	0	1	0	0	0	0	1		0	0		0	0		0	0
2022	005113101	1	0	0	1	0	0	0	0	1	1	2	5
2022	005113101	2	0	0	1	0	0	0	0	1	4	2	2
2022	005113101	3	0	0	1	0	0	0	0	1	1	2	5
2022	005113101	4	0	0	1	0	0	0	0	1	6	2	2		2	3		2	2		1
2022	005113101	5	0	0	1	0	0	0	0	1	6	1	7	3	1	7	4	1	7	3	1
2022	005113101	6	0	0	1	0	0	0	0	1
2022	005114501	1	0	0	1	0	0	0	0	1	1	3	3
2022	005114501	2	0	0	1	0	0	0	0	1	1	2	5
2022	005114501	3	0	0	1	0	0	0	0	1		0	0		0	0		0	0
2022	005114501	4	0	0	1	0	0	0	0	1
2022	005114701	1	0	0	0	0	0	0	1		1	2	2
2022	005114701	2	0	0	1	0	0	0	0	1	1	3	5
2022	005114701	3	0	0	1	0	0	0	0	1
2022	005114701	4	0	0	1	0	0	0	0	1	7	1	1
2022	005114801	1	0	0	1	0	0	0	0	1	1	1	5
2022	005114801	2	0	0	1	0	0	0	0	1	1	1	7	5
2022	005114801	3	0	0	1	0	0	0	0	1	1	1	7	6
2022	005114801	4	0	0	1	0	0	0	0	1	1	3	3
2022	005114801	5	0	0	1	0	0	0	0	1	6	2	4		2	5		2	4		1
2022	005301601	1	0	0	0	0	0	0	1		1	0	0
2022	005301801	1	1	0	0	0	0	0	0	1	1	3	5
2022	005301801	2	1	0	0	0	0	0	0	0	7	1	7	4
2022	005301801	3	1	0	0	0	0	0	0	0	4	2	1					2	1		1
2022	005301901	1	0	0	1	0	0	0	0	1	1	1	7	5
2022	005301901	2	0	0	0	0	0	0	1		7	2	3
2022	005301901	3	0	0	1	0	0	0	0	1		0	0					0	0
2022	005301901	4	0	0	1	0	0	0	0	1
2022	005301901	5	0	0	1	0	0	0	0	1	7	1	7	5
2022	005301901	6	0	0	1	0	0	0	0	1	6	1	7	5				1	7	5	1
2022	005301901	7	0	0	1	0	0	0	0	1		0	0		0	0		0	0
2022	005302001	1	0	0	1	0	0	0	0	1	1
2022	005302001	2	0	0	1	0	0	0	0	1	7	1	7	6
2022	005302001	3	0	0	1	0	0	0	0	1	6	1	7	1				1	7	1	1
2022	005302001	4	0	0	1	0	0	0	0	1		0	0					0	0
2022	005302001	5	0	0	1	0	0	0	0	1	6	2	4					2	4		1
2022	005308701	1	0	0	1	0	0	0	0	1	1	2	5
2022	005308701	2	0	0	1	0	0	0	0	1	7	2	4
2022	005308701	3	0	0	1	0	0	0	0	1	6	1	7	5				1	7	5	1
2022	005308701	4	0	0	1	0	0	0	0	1	6	1	7	2				1	7	2	1
2022	005308701	5	0	0	1	0	0	0	0	1
2022	005308701	6	0	0	1	0	0	0	0	1	6	1	7	6				1	7	6	1
2022	005309001	1	0	0	1	0	0	0	0	1	1	2	1
2022	005309001	2	0	0	1	0	0	0	0	1	7	2	5
2022	005309001	3	0	0	1	0	0	0	0	1		0	0					0	0
2022	005309101	1	0	0	1	0	0	0	0	1	1	1	7	6
2022	005309101	2	0	0	1	0	0	0	0	1	7	1	7	3
2022	005309101	3	0	0	1	0	0	0	0	1	1	2	5
2022	005309101	4	0	0	1	0	0	0	0	1	7
2022	005309201	1	0	1	0	0	0	0	0	0	1	1	5
2022	005309201	2	0	1	0	0	0	0	0	0	7	1	5
2022	005309201	3	0	0	1	0	0	0	0	1	7	2	5
2022	005309201	4	0	0	1	0	0	0	0	1	1	1	7	6
2022	005309201	5	0	0	1	0	0	0	0	1		0	0		0	0		0	0
2022	005309201	6	0	0	1	0	0	0	0	1
2022	005309201	7	0	0	1	0	0	0	0	1	1
2022	005309301	1	0	0	1	0	0	0	0	1	1	1	7	6
2022	005309301	2	0	0	1	0	0	0	0	1	4	2	5
2022	005309301	3	0	0	1	0	0	0	0	1	6	1	7	5	1	7	6	1	7	5	1
2022	005309301	4	0	0	1	0	0	0	0	1	6	1	7	2	1	7	3	1	7	2	1
2022	005309301	5	0	0	1	0	0	0	0	1
2022	005311101	1	1	0	0	1	0	0	0	1	1	3	3
2022	005311101	2	1	0	0	1	0	0	0	1	1	3	3
2022	005311301	1	0	0	1	0	0	0	0	1	1	2	2
2022	005311301	2	0	0	1	0	0	0	0	1	7	1	7	6
2022	005311301	3	0	0	1	0	0	0	0	1	6	1	7	6				1	7	6	1
2022	005311301	4	0	0	1	0	0	0	0	1
2022	005311301	5	0	0	1	0	0	0	0	1	1
2022	005311501	1	0	0	1	0	0	0	0	1	1	1	7	6
2022	005311501	2	0	0	1	0	0	0	0	1	7	1	7	6
2022	005311501	3	0	0	1	0	0	0	0	1		0	0					0	0
2022	005311501	4	0	0	1	0	0	0	0	1
2022	005311601	1	0	0	1	0	0	0	0	1	1	1	7	6
2022	005311601	2	0	0	1	0	0	0	0	1	7	1	7	6
2022	005311601	3	0	0	1	0	0	0	0	1	4	2	1		2	2		2	1		1
2022	005311601	4	0	0	1	0	0	0	0	1	6	1	7	3				1	7	3	1
2022	005400101	1	0	0	1	0	0	0	0	1	1	1	7	3
2022	005400101	2	0	0	1	0	0	0	0	1	7	1	7	6
2022	005400101	3	0	0	1	0	0	0	0	1	6	2	3		2	4		2	3		1
2022	005400101	4	0	0	1	0	0	0	0	1	6	2	2		2	3		2	2		1
2022	005400101	5	0	0	1	0	0	0	0	1	6	1	7	6	2	1		1	7	6	1
2022	005400101	6	0	0	1	0	0	0	0	1	6	1	7	5	1	7	6	1	7	5	1
2022	005400101	7	0	0	1	0	0	0	0	1	6	1	7	4	1	7	5	1	7	4	1
2022	005400101	8	0	0	1	0	0	0	0	1	6	1	7	1	1	7	2	1	7	1	1
2022	005400101	9	0	0	1	0	0	0	0	1
2022	005400201	1	0	0	0	0	0	0	1		1	2	1
2022	005400201	2	0	0	0	0	0	0	1		1	1	7	6
2022	005400201	3	0	0	0	0	0	0	1		6	1	7	6	2	1		1	7	6	1
2022	005400301	1	0	0	1	0	0	0	0	1	96	2	4
2022	005400301	2	0	0	1	0	0	0	0	1	7	1	7	5
2022	005400301	3	0	0	1	0	0	0	0	1	1	3	5
2022	005400301	4	1	0	0	0	0	0	0	1	1	3	3
2022	005400301	5	1	0	0	0	0	0	0	0		0	0		0	0		0	0
2022	005401701	1	0	0	1	0	0	0	0	1	1	2	1
2022	005401701	2	0	0	1	0	0	0	0	1	7	1	5
2022	005401701	3	0	0	1	0	0	0	0	1	96	1	2
2022	005401801	1	0	0	1	0	0	0	0	1	1	1	7	6
2022	005401801	2	0	0	1	0	0	0	0	1	1	1	7	3
2022	005401801	3	0	0	1	0	0	0	0	1	6	2	4		2	5		2	4		1
2022	005401801	4	0	0	1	0	0	0	0	1	6	2	3		2	4		2	3		1
2022	005401801	5	0	0	1	0	0	0	0	1		0	0		0	0
2022	005402801	1	0	0	1	0	0	0	0	1	1	1	7	6
2022	005402801	2	0	0	1	0	0	0	0	1	4	2	4		2	5		2	4		1
2022	005402801	3	0	0	1	0	0	0	0	1	4	2	1		2	2		2	1		1
2022	005402801	4	0	0	1	0	0	0	0	1	6	1	7	1	1	7	2	1	7	1	1
2022	005402801	5	0	0	1	0	0	0	0	1		0	0		0	0		0	0
2022	005402801	6	0	0	1	0	0	0	0	1
2022	005402801	7	0	0	1	0	0	0	0	1		0	0		0	0
2022	005402801	8	0	0	1	0	0	0	0	1
2022	005402901	1	0	0	1	0	0	0	0	1	1
2022	005402901	2	0	0	1	0	0	0	0	1	7
2022	005402901	3	0	0	1	0	0	0	0	1	6	2	4		2	5		2	4		1
2022	005402902	1	0	0	1	0	0	0	0	1	1	1	7	6
2022	005402902	2	0	0	1	0	0	0	0	1	7	1	7	2
2022	005402902	3	0	0	1	0	0	0	0	1	6	2	1		2	2		2	1		1
2022	005402902	4	0	0	1	0	0	0	0	1	6	1	7	4	1	7	5	1	7	4	1
2022	005403001	1	0	0	0	0	0	0	1		1	1	7	6
2022	005403001	2	0	0	1	0	0	0	0	1	7	2	5
2022	005403001	3	0	0	1	0	0	0	0	1	6	1	7	5	1	7	6	1	7	5	1
2022	005403001	4	0	0	1	0	0	0	0	1	6	1	7	1	1	7	2	1	7	1	1
2022	005403101	1	0	0	1	0	0	0	0	1	1	1	1
2022	005403201	1	0	0	1	0	0	0	0	1	1	1	5
2022	005403201	2	0	0	1	0	0	0	0	1	7	1	7	3
2022	005403201	3	0	0	0	0	0	0	1		1	1	7	6
2022	005403201	4	0	0	1	0	0	0	0	1	6	2	2		2	3		2	2		1
2022	005403201	5	0	0	1	0	0	0	0	1	6	0	0		1	7	1	0	0
2022	005403201	6	0	0	1	0	0	0	0	1		0	0		0	0
2022	005406301	1	0	0	1	0	0	0	0	1	1	1	5
2022	005406301	2	0	0	1	0	0	0	0	1	4	1	5
2022	005406401	1	0	0	1	0	0	0	0	1	7	1	7	4
2022	005406401	2	0	0	1	0	0	0	0	1	1	3	2
2022	005406401	3	0	0	1	0	0	0	0	1	1	2	1
2022	005406401	4	0	0	1	0	0	0	0	1	1	2	1					2	2		3
2022	005406501	1	0	0	1	0	0	0	0	1	1	1	7	6
2022	005406501	2	0	0	1	0	0	0	0	1	1	1	7	6
2022	005406501	3	0	0	1	0	0	0	0	1	6	2	2		2	3		2	2		1
2022	005406501	4	0	0	1	0	0	0	0	1	6	1	7	2	1	7	3	1	7	2	1
2022	005406501	5	0	0	1	0	0	0	0	1	1	2	5					2	5		1
2022	005406701	1	0	0	1	0	0	0	0	1	1	1	7	3
2022	005406701	2	0	0	1	0	0	0	0	1	6	2	1		2	2		2	1		1
2022	005701601	1	0	0	1	0	0	0	0	1	1	1	7	6
2022	005701601	2	0	0	1	0	0	0	0	1	7	2	3
2022	005701701	1	0	0	1	0	0	0	0	1	1	2	1
2022	005701701	2	0	0	1	0	0	0	0	1	7	2	5
2022	005701701	3	0	0	1	0	0	0	0	1	6	1	7	3	1	7	4	1	7	3	1
2022	005701701	4	0	0	1	0	0	0	0	1	6	1	7	1	1	7	2	1	7	1	1
2022	005701701	5	0	0	1	0	0	0	0	1
2022	005701801	1	0	0	1	0	0	0	0	1	1	1	7	3
2022	005701801	2	0	0	1	0	0	0	0	1	1	1	7	6
2022	005701801	3	0	0	1	0	0	0	0	1	6	2	3		2	4		2	3		1
2022	005701801	4	0	0	1	0	0	0	0	1	6	1	7	6	2	1		1	7	6	1
2022	005701801	5	0	0	1	0	0	0	0	1	6	1	7	2	1	7	3	1	7	2	1
2022	005701801	6	0	0	1	0	0	0	0	1
2022	005701901	1	0	0	1	0	0	0	0	1	1	2	5
2022	005701901	2	0	0	1	0	0	0	0	1	6	2	3		2	4		2	3		1
2022	005701901	3	0	0	1	0	0	0	0	1		0	0		0	0		0	0
2022	005702001	1	0	0	1	0	0	0	0	1	1	2	5
2022	005702001	2	0	0	1	0	0	0	0	1	7	2	5
2022	005702001	3	0	0	1	0	0	0	0	1		0	0		0	0		0	0
2022	005706601	1	0	0	1	0	0	0	0	1	1	2	5
2022	005706601	2	0	0	1	0	0	0	0	1	7	2	5
2022	005706601	3	0	0	0	0	0	0	1
2022	005706701	1	0	0	1	0	0	0	0	1	1	1	7	6
2022	005706701	2	0	0	1	0	0	0	0	1	7	2	5
2022	005706701	3	0	0	1	0	0	0	0	1	6	1	7	3	1	7	4	1	7	3	1
2022	005706701	4	0	0	1	0	0	0	0	1		0	0		0	0		0	0
2022	005707001	1	0	0	0	0	0	0	1		1	2	2
2022	005707001	2	0	0	0	0	0	0	1		1	3	3
2022	005707001	3	0	0	1	0	0	0	0	1	1	1	7	6
2022	005707001	4	0	0	1	0	0	0	0	1	7	2	2					2	2		1
2022	005707001	5	0	0	0	0	0	0	1
2022	005707101	1	0	0	1	0	0	0	0	1	1	1	7	5
2022	005707101	2	0	0	1	0	0	0	0	1	1	1	7	6
2022	005707101	3	0	0	1	0	0	0	0	1	7	2	5
2022	005707101	4	0	0	1	0	0	0	0	1	6	2	3		2	4		2	3		1
2022	005707101	5	0	0	1	0	0	0	0	1	6	2	1		2	2		2	1		1
2022	005707101	6	0	0	1	0	0	0	0	1	6	1	7	4	1	7	5	1	7	4	1
2022	005707101	7	0	0	1	0	0	0	0	1	6	0	0		1	7	1	0	0
2022	005707201	1	0	0	0	0	0	0	1		1	2	5
2022	005707201	2	0	0	1	0	0	0	0	1	7	1	7	5
2022	005707201	3	0	0	0	0	0	0	1
2022	005707201	4	0	0	1	0	0	0	0	1	6	1	7	5	1	7	6	1	7	5	1
2022	005711101	1	0	0	0	0	0	0	1		1	4	5
2022	005711101	2	0	0	1	0	0	0	0	1	1	4	5
2022	005711101	3	0	0	1	0	0	0	0	1
2022	005711601	1	0	0	1	0	0	0	0	1	1	2	3
2022	005711601	2	0	0	1	0	0	0	0	1	7	1	7	6
2022	005711601	3	0	0	1	0	0	0	0	1	6	1	7	6	2	1		1	7	6	1
2022	005711601	4	0	0	1	0	0	0	0	1	6	1	7	5	1	7	6	1	7	5	1
2022	005711601	5	0	0	1	0	0	0	0	1	6	1	7	2	1	7	3	1	7	2	1
2022	005711601	6	0	0	1	0	0	0	0	1
2022	005711801	1	0	0	1	0	0	0	0	1	1	1	5
2022	005711801	2	0	0	1	0	0	0	0	1	7	1	5
2022	005711801	3	0	0	1	0	0	0	0	1	1
2022	005711801	4	0	0	1	0	0	0	0	1	1	1	7	3
2022	005711801	5	0	0	1	0	0	0	0	1	1	1	7	6
2022	005711801	6	0	0	1	0	0	0	0	1	6	2	1		2	2		2	1		1
2022	005711801	7	0	0	1	0	0	0	0	1	6	0	0		1	7	1	0	0
2022	005711901	1	1	0	0	0	0	0	0	1	1	3	5
2022	005711901	2	0	0	1	0	0	0	0	1	7	1	7	6
2022	005711901	3	0	0	1	0	0	0	0	1
2022	005712001	1	0	0	1	0	0	0	0	1	1	2	5
2022	005712001	2	0	0	1	0	0	0	0	1	7	2	1
2022	005712001	3	0	0	1	0	0	0	0	1	6	1	7	2	1	7	3	1	7	2	1
2022	005712001	4	0	0	1	0	0	0	0	1
2022	005712001	5	0	0	1	0	0	0	0	1	1	2	3		2	4		2	3		1
2022	005712001	6	0	0	1	0	0	0	0	1	7	1	3
2022	005802601	1	0	0	1	0	0	0	0	1	1	2	5
2022	005802601	2	0	0	1	0	0	0	0	1	1	4	5
2022	005802601	3	0	0	1	0	0	0	0	1	6	1	7	2	1	7	3	1	7	2	1
2022	005802601	4	0	0	1	0	0	0	0	1		0	0		0	0		0	0
2022	005803701	1	1	0	0	0	0	0	0	1	1	2	5
2022	005803701	2	0	0	1	0	0	0	0	1	7	2	5
2022	005803701	3	0	0	1	0	0	0	0	1
2022	005804101	1	0	0	1	0	0	0	0	1	1	2	5
2022	005804101	2	0	0	1	0	0	0	0	1	7	2	5
2022	005804101	3	0	0	1	0	0	0	0	1		0	0		0	0
2022	005804101	4	0	0	1	0	0	0	0	1	6	1	7	4	1	7	5	1	7	4	1
2022	005804901	1	1	0	0	0	0	0	0	1	1	2	5
2022	005804901	2	0	0	0	0	0	0	1		1	2	5
2022	005804901	3	1	0	0	0	0	0	0	0
2022	005805201	1	0	0	1	0	0	0	0	1	1	2	5
2022	005805201	2	0	0	1	0	0	0	0	1	4	2	5
2022	005805201	3	0	0	1	0	0	0	0	1		0	0		0	0		0	0
2022	005805201	4	0	0	1	0	0	0	0	1	6	1	7	3	1	7	4	1	7	3	1
2022	005805401	1	1	0	0	0	0	0	0	1	1	2	5
2022	005805401	2	1	0	0	0	0	0	0	0	7	2	5
2022	005805401	3	1	0	0	0	0	0	0	0	6	1	7	2	1	7	3	1	7	2	1
2022	005805401	4	1	0	0	0	0	0	0	0
2022	005806401	1	1	0	0	0	0	0	0	1	1	3	5
2022	005806401	2	1	0	0	0	0	0	0	1	1	4	5
2022	005806401	3	1	0	0	0	0	0	0	0	6	1	7	6	2	1		1	7	6	1
2022	005806401	4	1	0	0	0	0	0	0	0	6	1	7	4	1	7	5	1	7	4	1
2022	005806401	5	1	0	0	0	0	0	0	0		0	0		0	0
2022	005806401	6	1	0	0	0	0	0	0	0
2022	005806501	1	0	1	0	0	0	0	0	0	1	1	3
2022	005806501	2	0	1	0	0	0	0	0	0	7	1	2
2022	005806501	3	0	0	1	0	0	0	0	1	1	2	5
2022	005809501	1	0	0	1	0	0	0	0	1	1	2	5
2022	005809501	2	0	0	1	0	0	0	0	1	7	2	5
2022	005809501	3	0	0	1	0	0	0	0	1
2022	005809501	4	0	0	1	0	0	0	0	1	7
2022	005809501	5	0	0	1	0	0	0	0	1	7
2022	005810001	1	0	0	1	0	0	0	0	1	1	2	5
2022	005810001	2	0	0	1	0	0	0	0	1	1	4	5
2022	005810001	3	0	0	1	0	0	0	0	1		0	0		0	0
2022	005810001	4	0	0	1	0	0	0	0	1
2022	005810501	1	0	0	1	0	0	0	0	1	1	1	1
2022	005810501	2	0	0	1	0	0	0	0	1	1	1	1
2022	005810501	3	0	0	1	0	0	0	0	1	1	3	3
2022	005810501	4	0	0	1	0	0	0	0	1		0	0		0	0
2022	005810501	5	0	0	1	0	0	0	0	1	7
2022	005812401	1	0	0	1	0	0	0	0	1	7	1	2
2022	005812701	1	1	0	0	0	0	0	0	1	8	3	5
2022	005812701	2	1	0	0	0	0	0	0	0	7	2	5
2022	005812701	3	1	0	0	0	0	0	0	1	1	3	3
2022	005812701	4	0	0	1	0	0	0	0	1	1	3	5
2022	005812701	5	1	0	0	0	0	0	0	0		0	0		0	0		0	0
2022	006102501	1	1	0	0	0	0	0	0	1	1	4	5
2022	006102501	2	1	0	0	0	0	0	0	0	1	4	5
2022	006102501	3	1	0	0	0	0	0	0	0	6	2	1					2	1		1
2022	006102501	4	1	0	0	0	0	0	0	0	6	1	7	1				1	7	1	1
2022	006102501	5	1	0	0	0	0	0	0	0
2022	006105001	1	0	0	0	0	0	0	1		1	1	7	6
2022	006105001	2	0	0	1	0	0	0	0	1	6	1	7	5	1	7	6	1	7	5	1
2022	006105001	3	0	0	0	0	0	0	1		6	1	7	3	1	7	4	1	7	3	1
2022	006105001	4	0	0	1	0	0	0	0	1
2022	006105401	1	0	0	1	0	0	0	0	1	1	1	7	5
2022	006105401	2	0	0	1	0	0	0	0	1	7	2	2
2022	006105401	3	0	0	1	0	0	0	0	1	1	2	5
2022	006105401	4	0	0	1	0	0	0	0	1	6	2	3					2	3		1
2022	006105401	5	0	0	1	0	0	0	0	1	6	1	7	2				1	7	2	1
2022	006106201	1	0	0	1	0	0	0	0	1	1	2	5
2022	006106201	2	0	0	1	0	0	0	0	1	7	1	0
2022	006106701	1	0	0	1	0	0	0	0	1	7
2022	006106701	2	1	0	0	0	0	0	0	1	1	2	5
2022	006106701	3	0	0	0	0	0	0	1		1	2	5
2022	006106701	4	1	0	0	0	0	0	0	0	6	1	7	4				1	7	4	1
2022	006109401	1	0	0	1	0	0	0	0	1	1	2	1
2022	006109401	2	0	0	0	0	0	0	1
2022	006109401	3	0	0	1	0	0	0	0	1	1	2	4		2	5		2	4		1
2022	006109401	4	0	0	0	0	0	0	1		6	1	7	2				1	7	3	2
2022	006109401	5	0	0	1	0	0	0	0	1	6	2	3		2	4		2	3		1
2022	006109401	6	0	0	1	0	0	0	0	1	6	2	5		3	1		2	5		1
2022	006110101	1	0	0	1	0	0	0	0	1	1	2	5
2022	006110101	2	0	0	1	0	0	0	0	1	7	2	5
2022	006110101	3	0	0	1	0	0	0	0	1	6	0	0					0	0
2022	006110101	4	0	0	1	0	0	0	0	1
2022	006110101	5	0	0	1	0	0	0	0	1
2022	006111801	1	0	0	1	0	0	0	0	1	7	1	0
2022	006111801	2	0	0	1	0	0	0	0	1	1	1	3
2022	006112301	1	1	0	0	0	0	0	0	1	1	3	3
2022	006112301	2	1	0	0	0	0	0	0	1	1	3	3
2022	006112301	3	1	0	0	0	0	0	0	0	6	3	1					3	1		1
2022	006112301	4	1	0	0	0	0	0	0	0	6	2	2					2	2		1
2022	006305901	1	1	0	0	0	0	0	0	1	1	3	3
2022	006305901	2	0	0	0	0	0	0	1		7	2	5
2022	006305902	1	0	0	1	0	0	0	0	1	1	2	5
2022	006305902	2	0	0	1	0	0	0	0	1	7	2	5
2022	006305902	3	0	0	1	0	0	0	0	1		0	0		0	0
2022	006306901	1	1	0	0	0	0	0	0	1	1	1	5
2022	006306901	2	0	0	1	0	0	0	0	1	1	1	7	2
2022	006306901	3	0	0	1	0	0	0	0	1	1	2	2
2022	006306901	4	0	0	1	0	0	0	0	1	1	2	5
2022	006306901	5	0	0	1	0	0	0	0	1	7	1	7	6
2022	006306901	6	0	0	1	0	0	0	0	1	6	2	2		2	3		2	2		1
2022	006306901	7	0	0	1	0	0	0	0	1	6	2	1		2	2		2	1		1
2022	006306901	8	0	0	1	0	0	0	0	1		0	0		0	0
2022	006306901	9	0	0	1	0	0	0	0	1
2022	006306901	10	0	0	1	0	0	0	0	1	6	2	3		2	4		2	3		1
2022	006310101	1	1	0	0	0	0	0	0	1	8	1	3
2022	006310101	2	1	0	0	0	0	0	0	0	7	1	1
2022	006311401	1	0	0	1	0	0	0	0	1	1	2	5
2022	006311801	1	0	0	1	0	0	0	0	1	2	1	5
2022	006312401	1	0	0	1	0	0	0	0	1	1	1	7	2
2022	006312401	2	1	0	0	0	0	0	0	1	8
2022	006312401	3	1	0	0	0	0	0	0	0	6	1	7	5	1	7	6	1	7	5	1
2022	006312401	4	1	0	0	0	0	0	0	1	1	3	3
2022	006312401	5	0	0	1	0	0	0	0	1	7	2	5
2022	006312401	6	0	0	1	0	0	0	0	1
2022	006312401	7	0	0	1	0	0	0	0	1	6	2	4		2	5		2	4		1
2022	006312401	8	0	0	1	0	0	0	0	1	6	1	7	2	1	7	3	1	7	2	1
2022	006312401	9	0	0	1	0	0	0	0	1	1	3	3
2022	006313701	1	0	0	0	0	0	0	1		1	2	3
2022	006313701	2	0	0	0	0	0	0	1		2	1	1
2022	006313701	3	0	0	0	0	0	0	1		7	3	3
2022	006313701	4	0	0	0	0	0	0	1		5	2	5
2022	006313701	5	0	0	0	0	0	0	1			0	0					0	0
2022	006314801	1	0	0	1	0	0	0	0	1	1	2	5
2022	006314801	2	0	0	1	0	0	0	0	1	7	2	5
2022	006314801	3	0	0	1	0	0	0	0	1	6	0	0		1	7	1	0	0
2022	006314801	4	0	0	1	0	0	0	0	1
2022	006315601	1	0	0	0	0	0	0	1		1	2	5
2022	006315601	2	0	0	0	0	1	0	0	0	6	3	1		3	2		3	1		1
2022	006315901	1	0	0	0	0	0	0	1		1	1	5
2022	006315901	2	0	0	1	0	0	0	0	1	7	1	5
2022	006315901	3	0	0	0	0	0	0	1		2	4	5
2022	006315901	4	1	0	0	0	0	0	0	1	1	4	5
2022	006315901	5	0	0	1	0	0	0	0	1	1	4	5
2022	006315901	6	0	0	1	0	0	0	0	1	7	4	5
2022	006315901	7	0	0	1	0	0	0	0	1
2022	006315901	8	0	0	1	0	0	0	0	1
2022	006315901	9	0	0	0	0	0	0	1		1	3	3
2022	006315901	10	0	0	1	0	0	0	0	1	1	3	2
2022	006315901	11	0	0	1	0	0	0	0	1	6	2	1		2	2		2	1		1
2022	006315901	12	0	0	1	0	0	0	0	1	6	1	7	5	1	7	6	1	7	5	1
2022	006500101	1	1	0	0	0	0	0	0	0	8	1	5
2022	006500101	2	1	0	0	0	0	0	0	1	1	3	3
2022	006500101	3	1	0	0	0	0	0	0	1	6	4	5
2022	006500101	4	0	0	0	0	0	0	1		6	4	1		4	2		4	1		1
2022	006500102	1	1	0	0	0	0	0	0	1	1	3	3
2022	006500102	2	1	0	0	0	0	0	0	0	7	3	3
2022	006500102	3	1	0	0	0	0	0	0	1	1	4	5
2022	006500102	4	1	0	0	0	0	0	0	0	7	2	5					2	5		1
2022	006500102	5	0	0	1	0	0	0	0	1	7	4	4
2022	006500102	6	0	0	1	0	0	0	0	1
2022	006502301	1	1	0	0	0	0	0	0	1	8	1	5
2022	006502301	2	1	0	0	0	0	0	0	0	7	1	5
2022	006502302	1	0	0	1	0	0	0	0	1	7	2	5
2022	006502302	2	0	0	1	0	0	0	0	1	2	2	5
2022	006502302	3	0	0	1	0	0	0	0	1	6	1	7	2	1	7	3	1	7	2	1
2022	006502302	4	0	0	1	0	0	0	0	1		0	0		0	0
2022	006502303	1	0	0	1	0	0	0	0	1	2	2	5
2022	006502303	2	0	0	1	0	0	0	0	1	2	2	5
2022	006502303	3	0	0	1	0	0	0	0	1	2	2	5
2022	006502303	4	0	0	1	0	0	0	0	1		0	0		0	0		0	0
2022	006502303	5	0	0	1	0	0	0	0	1	2	2	5
2022	006504701	1	1	0	0	1	0	0	0	1	1	2	5
2022	006504701	2	1	0	0	1	0	0	0	0	7	2	5
2022	006504701	3	1	0	0	1	0	0	0	0	6	1	7	3	1	7	4	1	7	3	1
2022	006506101	1	0	0	1	0	0	0	0	1	7	3	1
2022	006506101	2	0	0	1	0	0	0	0	1	6	1	7	5	1	7	6	1	7	5	1
2022	006506101	3	0	0	0	0	0	0	1		1	2	5
2022	006506101	4	0	0	0	0	0	0	1		1	3	4
2022	006506101	5	0	0	1	0	0	0	0	1		0	0		0	0		0	0
2022	006506101	6	0	0	1	0	0	0	0	1
2022	006506101	7	0	0	1	0	0	0	0	1	1	2	5
2022	006506101	8	0	0	1	0	0	0	0	1
2022	006507301	1	0	0	1	0	0	0	0	1	1	2	5
2022	006507301	2	0	0	1	0	0	0	0	1	1	3	3
2022	006507301	3	0	0	1	0	0	0	0	1
2022	006507401	1	1	0	0	0	0	0	0	1	1	4	5
2022	006507401	2	1	0	0	0	0	0	0	1	1	4	3
2022	006507801	1	1	0	0	0	0	0	0	1	1	4	5
2022	006507801	2	1	0	0	0	0	0	0	1	1	4	5
2022	006507801	3	1	0	0	0	0	0	0	0		0	0		0	0		0	0
2022	006507801	4	1	0	0	0	0	0	0	0	8	3	3
2022	006508301	1	0	0	1	0	0	0	0	1	1	3	3
2022	006508301	2	0	0	1	0	0	0	0	1	1	4	3
2022	006508301	3	0	0	1	0	0	0	0	1
2022	006508301	4	0	0	1	0	0	0	0	1	6	1	7	4	1	7	5	1	7	4	1
2022	006508301	5	0	0	1	0	0	0	0	1	1	3	3
2022	006508301	6	0	0	1	0	0	0	0	1	1	4	2
2022	006508501	1	1	0	0	0	0	0	0	0	6	4	4
2022	006508501	2	1	0	0	0	0	0	0	0
2022	006509201	1	0	0	0	0	0	0	1		1	2	5
2022	006509201	2	0	0	0	0	0	0	1		1	3	3
2022	006509201	3	0	0	1	0	0	0	0	1
2022	006600701	1	0	0	0	0	0	0	1		1	3	3
2022	006600701	2	0	0	1	0	0	0	0	1	7	4	1
2022	006600701	3	0	0	1	0	0	0	0	1		0	0		0	0		0	0
2022	006600701	4	0	0	1	0	0	0	0	1		0	0		0	0
2022	006600701	5	0	0	1	0	0	0	0	1
2022	006602401	1	0	0	0	0	0	0	1		1	4	5
2022	006602401	2	0	0	0	0	0	0	1		7	3	3
2022	006602401	3	1	0	0	0	0	0	0	1	1	4	5
2022	006602401	4	1	0	0	0	0	0	0	0	6	1	7	5	1	7	6	1	7	5	1
2022	006602401	5	1	0	0	0	0	0	0	0	6	1	7	2	1	7	3	1	7	2	1
2022	006602401	6	1	0	0	0	0	0	0	0
2022	006602401	7	0	0	0	0	0	0	1		6	4	4		4	5		4	4		1
2022	006602401	8	0	0	0	0	0	0	1		6	3	1		3	2		3	1		1
2022	006602401	9	0	0	0	0	0	0	1		6	2	3		2	4		2	3		1
2022	006604001	1	0	0	1	0	0	0	0	1	96	1	8
2022	006604001	2	0	0	1	0	0	0	0	1	1	2	5
2022	006604001	3	1	0	0	0	0	0	0	1	1	2	5
2022	006604001	4	0	0	1	0	0	0	0	1	7	3	2
2022	006604001	5	0	0	1	0	0	0	0	1
2022	006604501	1	1	0	0	0	0	0	0	1	1	3	3
2022	006604501	2	0	0	1	0	0	0	0	1	2	2	3
2022	006606301	1	1	0	0	0	0	0	0	1	1	5	2
2022	006606301	2	1	0	0	0	0	0	0	1	1	4	5
2022	006606301	3	1	0	0	0	0	0	0	0	6	2	1		2	2		2	1		1
2022	006606301	4	1	0	0	0	0	0	0	0	6	0	0		1	7	1	0	0
2022	006606301	5	1	0	0	0	0	0	0	0
[truncated: 137,619 more rows]
