# Supplementary material for: Diabetes Mellitus screening and associated factors in Peru: A cross-sectional analysis of a national health survey
Source: PLOS Glob Public Health. 2025 Sep 3;5(9):e0005150. doi: 10.1371/journal.pgph.0005150 (PMC12407462; doi:10.1371/journal.pgph.0005150)
Supplement: S1 Data — (ZIP) [file pgph.0005150.s001.zip › S1_Data/RECH0.csv]

ID1	HHID	HV000	HV001	HV002	HV002A	HV003	HV004	HV007	HV008	HV009	HV010	HV011	HV012	HV013	HV014	HV015	HV017	HV020	HV021	HV023	HV024	HV025	HV026	HV027	HV028	HV030	HV031	HV032	HV033	HV035	HV040	HV041	HV042	HV043	HV044	UBIGEO	HV005	HV022	NCONGLOME	CODCCPP	NOMCCPP	LONGITUDX	LATITUDY
2022	000101701	PE6	1	17	1	2	1	2022	1467	4	0	0	4	4	0	1	1	0	1	1	1	1	1	0		0		0		0	2338	0	1	0	1	010101	599332	3	0706402	0001	CHACHAPOYAS	-77,87403019	-6,22124851
2022	000102201	PE6	1	22	1	2	1	2022	1467	3	1	0	3	3	1	1	1	0	1	1	1	1	1	0		0		0		1	2338	1	1	0	1	010101	96698	3	0706402	0001	CHACHAPOYAS	-77,87403019	-6,22124851
2022	000105201	PE6	1	52	1	3	1	2022	1467	5	3	0	5	5	1	1	1	0	1	1	1	1	1	0		0		0		1	2338	3	1	0	1	010101	96698	3	0706402	0001	CHACHAPOYAS	-77,87403019	-6,22124851
2022	000105301	PE6	1	53	1	1	1	2022	1467	4	2	0	4	3	1	1	1	0	1	1	1	1	1	0		0		0		1	2338	2	1	0	1	010101	96698	3	0706402	0001	CHACHAPOYAS	-77,87403019	-6,22124851
2022	000105501	PE6	1	55	1	1	1	2022	1467	2	0	0	2	2	0	1	1	0	1	1	1	1	1	0		0		0		0	2338	0	1	0	1	010101	599332	3	0706402	0001	CHACHAPOYAS	-77,87403019	-6,22124851
2022	000108301	PE6	1	83	1	2	1	2022	1467	5	2	0	5	4	0	1	1	0	1	1	1	1	1	0		0		0		0	2338	2	1	0	1	010101	599332	3	0706402	0001	CHACHAPOYAS	-77,87403019	-6,22124851
2022	000108501	PE6	1	85	1	2	1	2022	1467	5	1	0	5	5	1	1	1	0	1	1	1	1	1	0		0		0		1	2338	1	1	0	1	010101	96698	3	0706402	0001	CHACHAPOYAS	-77,87403019	-6,22124851
2022	000109501	PE6	1	95	1	0	1	2022	1467	0	0	0	0	0	0	6	3	0	1	1	1	1	1	0		0		0		0	2338	0	1	0	1	010101	0	3	0706402	0001	CHACHAPOYAS	-77,87403019	-6,22124851
2022	000110301	PE6	1	103	1	2	1	2022	1467	3	1	0	3	3	1	1	1	0	1	1	1	1	1	0		0		0		1	2338	1	1	0	1	010101	96698	3	0706402	0001	CHACHAPOYAS	-77,87403019	-6,22124851
2022	000110701	PE6	1	107	1	2	1	2022	1467	4	1	0	4	4	2	1	1	0	1	1	1	1	1	0		0		0		2	2338	1	1	0	1	010101	96698	3	0706402	0001	CHACHAPOYAS	-77,87403019	-6,22124851
2022	000300601	PE6	3	6	1	3	3	2022	1469	5	2	0	5	3	1	1	1	0	3	1	1	1	1	0		0		0		1	2338	2	1	0	1	010101	100052	4	0707301	0001	CHACHAPOYAS	-77,866251653	-6,219789096
2022	000301201	PE6	3	12	1	2	3	2022	1469	4	1	0	4	4	1	1	2	0	3	1	1	1	1	0		0		0		1	2338	2	1	0	1	010101	100052	4	0707301	0001	CHACHAPOYAS	-77,866251653	-6,219789096
2022	000302201	PE6	3	22	1	2	3	2022	1469	6	1	0	6	6	2	1	1	0	3	1	1	1	1	0		0		0		2	2338	1	1	0	1	010101	100052	4	0707301	0001	CHACHAPOYAS	-77,866251653	-6,219789096
2022	000306001	PE6	3	60	1	2	3	2022	1469	4	1	0	4	4	1	1	1	0	3	1	1	1	1	0		0		0		1	2338	1	1	0	1	010101	100052	4	0707301	0001	CHACHAPOYAS	-77,866251653	-6,219789096
2022	000307101	PE6	3	71	1	2	3	2022	1469	3	1	0	3	3	1	1	1	0	3	1	1	1	1	0		0		0		1	2338	1	1	0	1	010101	100052	4	0707301	0001	CHACHAPOYAS	-77,866251653	-6,219789096
2022	000307201	PE6	3	72	1	2	3	2022	1469	3	1	0	3	2	0	1	1	0	3	1	1	1	1	0		0		0		0	2338	1	1	0	1	010101	620119	4	0707301	0001	CHACHAPOYAS	-77,866251653	-6,219789096
2022	000308901	PE6	3	89	1	1	3	2022	1469	1	1	0	1	1	0	1	1	0	3	1	1	1	1	0		0		0		0	2338	1	1	0	1	010101	620119	4	0707301	0001	CHACHAPOYAS	-77,866251653	-6,219789096
2022	000309701	PE6	3	97	1	2	3	2022	1469	4	0	0	4	4	0	1	1	0	3	1	1	1	1	0		0		0		0	2338	0	1	0	1	010101	620119	4	0707301	0001	CHACHAPOYAS	-77,866251653	-6,219789096
2022	000312501	PE6	3	125	1	1	3	2022	1469	1	0	0	1	1	0	1	1	0	3	1	1	1	1	0		0		0		0	2338	0	1	0	1	010101	620119	4	0707301	0001	CHACHAPOYAS	-77,866251653	-6,219789096
2022	000313801	PE6	3	138	1	2	3	2022	1469	5	1	0	5	5	1	1	1	0	3	1	1	1	1	0		0		0		1	2338	1	1	0	1	010101	100052	4	0707301	0001	CHACHAPOYAS	-77,866251653	-6,219789096
2022	000601501	PE6	6	15	1	2	6	2022	1468	4	1	0	4	4	1	1	1	0	6	1	1	1	1	0		0		0		1	2338	1	1	0	1	010101	98743	2	07099	0001	CHACHAPOYAS	-77,866991473	-6,235962549
2022	000602501	PE6	6	25	1	2	6	2022	1468	4	1	0	4	3	2	1	1	0	6	1	1	1	1	0		0		0		1	2338	1	1	0	1	010101	98743	2	07099	0001	CHACHAPOYAS	-77,866991473	-6,235962549
2022	000603801	PE6	6	38	1	1	6	2022	1468	4	1	0	3	4	0	1	1	0	6	1	1	1	1	0		0		0		0	2338	1	1	0	1	010101	612005	2	07099	0001	CHACHAPOYAS	-77,866991473	-6,235962549
2022	000605901	PE6	6	59	1	0	6	2022	1468	0	0	0	0	0	0	6	3	0	6	1	1	1	1	0		0		0		0	2338	0	1	0	1	010101	0	2	07099	0001	CHACHAPOYAS	-77,866991473	-6,235962549
2022	000606201	PE6	6	62	1	2	6	2022	1468	2	0	0	2	2	0	1	1	0	6	1	1	1	1	0		0		0		0	2338	0	1	0	1	010101	612005	2	07099	0001	CHACHAPOYAS	-77,866991473	-6,235962549
2022	000608601	PE6	6	86	1	0	6	2022	1468	0	0	0	0	0	0	5	4	0	6	1	1	1	1	0		0		0		0	2338	0	1	0	1	010101	0	2	07099	0001	CHACHAPOYAS	-77,866991473	-6,235962549
2022	000611901	PE6	6	119	1	1	6	2022	1468	7	2	0	3	7	2	1	1	0	6	1	1	1	1	0		0		0		2	2338	2	1	0	1	010101	98743	2	07099	0001	CHACHAPOYAS	-77,866991473	-6,235962549
2022	000615801	PE6	6	158	1	1	6	2022	1468	3	2	0	3	3	1	1	1	0	6	1	1	1	1	0		0		0		1	2338	2	1	0	1	010101	98743	2	07099	0001	CHACHAPOYAS	-77,866991473	-6,235962549
2022	000617601	PE6	6	176	1	4	6	2022	1468	9	3	0	8	9	2	1	1	0	6	1	1	1	1	0		0		0		2	2338	3	1	0	1	010101	98743	2	07099	0001	CHACHAPOYAS	-77,866991473	-6,235962549
2022	000618001	PE6	6	180	1	1	6	2022	1468	2	0	0	2	2	0	1	1	0	6	1	1	1	1	0		0		0		0	2338	0	1	0	1	010101	612005	2	07099	0001	CHACHAPOYAS	-77,866991473	-6,235962549
2022	000700801	PE6	7	8	1	1	7	2022	1468	1	0	0	1	1	0	1	1	0	7	1	1	1	1	0		0		0		0	2338	0	1	0	1	010101	716842	4	48515	0001	CHACHAPOYAS	-77,859391171	-6,218497082
2022	000701001	PE6	7	10	1	2	7	2022	1468	4	1	0	4	4	0	1	1	0	7	1	1	1	1	0		0		0		0	2338	1	1	0	1	010101	716842	4	48515	0001	CHACHAPOYAS	-77,859391171	-6,218497082
2022	000701901	PE6	7	19	1	1	7	2022	1468	4	1	0	4	4	1	1	2	0	7	1	1	1	1	0		0		0		1	2338	1	1	0	1	010101	115657	4	48515	0001	CHACHAPOYAS	-77,859391171	-6,218497082
2022	000703401	PE6	7	34	1	1	7	2022	1468	1	0	0	1	1	0	1	1	0	7	1	1	1	1	0		0		0		0	2338	0	1	0	1	010101	716842	4	48515	0001	CHACHAPOYAS	-77,859391171	-6,218497082
2022	000704801	PE6	7	48	1	2	7	2022	1468	4	1	0	4	4	1	1	1	0	7	1	1	1	1	0		0		0		1	2338	1	1	0	1	010101	115657	4	48515	0001	CHACHAPOYAS	-77,859391171	-6,218497082
2022	000705201	PE6	7	52	1	1	7	2022	1468	2	1	0	2	2	0	1	1	0	7	1	1	1	1	0		0		0		0	2338	1	1	0	1	010101	716842	4	48515	0001	CHACHAPOYAS	-77,859391171	-6,218497082
2022	000705401	PE6	7	54	1	2	7	2022	1468	2	0	0	2	2	0	1	1	0	7	1	1	1	1	0		0		0		0	2338	0	1	0	1	010101	716842	4	48515	0001	CHACHAPOYAS	-77,859391171	-6,218497082
2022	000705402	PE6	7	54	2	0	7	2022	1468	0	0	0	0	0	0	5	5	0	7	1	1	1	1	0		0		0		0	2338	0	1	0	1	010101	0	4	48515	0001	CHACHAPOYAS	-77,859391171	-6,218497082
2022	000705701	PE6	7	57	1	1	7	2022	1468	5	1	0	5	5	1	1	1	0	7	1	1	1	1	0		0		0		1	2338	1	1	0	1	010101	115657	4	48515	0001	CHACHAPOYAS	-77,859391171	-6,218497082
2022	000707801	PE6	7	78	1	2	7	2022	1468	4	1	0	4	4	1	1	1	0	7	1	1	1	1	0		0		0		1	2338	1	1	0	1	010101	115657	4	48515	0001	CHACHAPOYAS	-77,859391171	-6,218497082
2022	000708801	PE6	7	88	1	2	7	2022	1468	4	1	0	4	4	2	1	1	0	7	1	1	1	1	0		0		0		2	2338	1	1	0	1	010101	115657	4	48515	0001	CHACHAPOYAS	-77,859391171	-6,218497082
2022	000804501	PE6	8	45	1	2	8	2022	1469	5	2	0	5	5	1	1	1	0	8	1	1	1	2	0		0		0		1	189	2	1	0	1	010401	112421	9	06488	0001	SANTA MARIA DE NIEVA	-77,873295359	-4,592609503
2022	000805601	PE6	8	56	1	3	8	2022	1469	6	1	0	6	6	1	1	1	0	8	1	1	1	2	0		0		0		1	189	1	1	0	1	010401	112421	9	06488	0001	SANTA MARIA DE NIEVA	-77,873295359	-4,592609503
2022	000806201	PE6	8	62	1	1	8	2022	1469	3	0	0	3	3	1	1	1	0	8	1	1	1	2	0		0		0		0	189	0	1	0	1	010401	722136	9	06488	0001	SANTA MARIA DE NIEVA	-77,873295359	-4,592609503
2022	000806701	PE6	8	67	1	0	8	2022	1469	0	0	0	0	0	0	9	1	0	8	1	1	1	2	0		0		0		0	189	0	1	0	1	010401	0	9	06488	0001	SANTA MARIA DE NIEVA	-77,873295359	-4,592609503
2022	000811301	PE6	8	113	1	2	8	2022	1469	2	0	0	2	1	0	1	1	0	8	1	1	1	2	0		0		0		0	189	0	1	0	1	010401	722136	9	06488	0001	SANTA MARIA DE NIEVA	-77,873295359	-4,592609503
2022	000811401	PE6	8	114	1	2	8	2022	1469	6	0	0	6	5	0	1	1	0	8	1	1	1	2	0		0		0		0	189	0	1	0	1	010401	722136	9	06488	0001	SANTA MARIA DE NIEVA	-77,873295359	-4,592609503
2022	000811901	PE6	8	119	1	0	8	2022	1469	0	0	0	0	0	0	3	5	0	8	1	1	1	2	0		0		0		0	189	0	1	0	1	010401	0	9	06488	0001	SANTA MARIA DE NIEVA	-77,873295359	-4,592609503
2022	000813201	PE6	8	132	1	1	8	2022	1469	5	1	0	5	5	1	1	1	0	8	1	1	1	2	0		0		0		1	189	1	1	0	1	010401	112421	9	06488	0001	SANTA MARIA DE NIEVA	-77,873295359	-4,592609503
2022	000815001	PE6	8	150	1	2	8	2022	1469	4	1	0	4	4	1	1	1	0	8	1	1	1	2	0		0		0		1	189	1	1	0	1	010401	112421	9	06488	0001	SANTA MARIA DE NIEVA	-77,873295359	-4,592609503
2022	000815401	PE6	8	154	1	0	8	2022	1469	0	0	0	0	0	0	6	2	0	8	1	1	1	2	0		0		0		0	189	0	1	0	1	010401	0	9	06488	0001	SANTA MARIA DE NIEVA	-77,873295359	-4,592609503
2022	000900601	PE6	9	6	1	2	9	2022	1466	3	1	0	3	2	0	1	1	0	9	1	1	1	2	0		0		0		0	360	1	1	0	1	010202	766320	9	06556	0033	EL MUYO (C.P.L.)	-78,452030898	-5,421676005
2022	000902001	PE6	9	20	1	0	9	2022	1466	0	0	0	0	0	0	6	3	0	9	1	1	1	2	0		0		0		0	360	0	1	0	1	010202	0	9	06556	0033	EL MUYO (C.P.L.)	-78,452030898	-5,421676005
2022	000903401	PE6	9	34	1	0	9	2022	1466	0	0	0	0	0	0	6	4	0	9	1	1	1	2	0		0		0		0	360	0	1	0	1	010202	0	9	06556	0033	EL MUYO (C.P.L.)	-78,452030898	-5,421676005
2022	000904401	PE6	9	44	1	0	9	2022	1466	0	0	0	0	0	0	6	4	0	9	1	1	1	2	0		0		0		0	360	0	1	0	1	010202	0	9	06556	0033	EL MUYO (C.P.L.)	-78,452030898	-5,421676005
2022	000904701	PE6	9	47	1	3	9	2022	1466	4	1	0	4	4	1	1	1	0	9	1	1	1	2	0		0		0		1	360	1	1	0	1	010202	119300	9	06556	0033	EL MUYO (C.P.L.)	-78,452030898	-5,421676005
2022	000907101	PE6	9	71	1	2	9	2022	1466	8	1	0	7	8	1	1	1	0	9	1	1	1	2	0		0		0		1	360	1	1	0	1	010202	119300	9	06556	0033	EL MUYO (C.P.L.)	-78,452030898	-5,421676005
2022	000909301	PE6	9	93	1	2	9	2022	1466	3	1	0	3	3	1	1	1	0	9	1	1	1	2	0		0		0		1	360	1	1	0	1	010202	119300	9	06556	0033	EL MUYO (C.P.L.)	-78,452030898	-5,421676005
2022	000910301	PE6	9	103	1	1	9	2022	1466	6	1	0	6	6	1	1	1	0	9	1	1	1	2	0		0		0		1	360	3	1	0	1	010202	119300	9	06556	0033	EL MUYO (C.P.L.)	-78,452030898	-5,421676005
2022	000911101	PE6	9	111	1	2	9	2022	1466	5	1	0	5	5	2	1	1	0	9	1	1	1	2	0		0		0		1	360	1	1	0	1	010202	119300	9	06556	0033	EL MUYO (C.P.L.)	-78,452030898	-5,421676005
2022	000912201	PE6	9	122	1	2	9	2022	1466	4	1	0	4	4	2	1	1	0	9	1	1	1	2	0		0		0		1	360	1	1	0	1	010202	119300	9	06556	0033	EL MUYO (C.P.L.)	-78,452030898	-5,421676005
2022	001000901	PE6	10	9	1	1	10	2022	1467	3	1	0	3	3	1	1	1	0	10	1	1	1	2	0		0		0		1	693	1	1	0	1	010203	131236	8	0658302	0001	COPALLIN	-78,422535165	-5,675927228
2022	001003401	PE6	10	34	1	2	10	2022	1467	5	1	0	5	4	1	1	1	0	10	1	1	1	2	0		0		0		1	693	2	1	0	1	010203	131236	8	0658302	0001	COPALLIN	-78,422535165	-5,675927228
2022	001004601	PE6	10	46	1	1	10	2022	1467	1	0	0	1	1	0	1	1	0	10	1	1	1	2	0		0		0		0	693	0	1	0	1	010203	842992	8	0658302	0001	COPALLIN	-78,422535165	-5,675927228
2022	001005201	PE6	10	52	1	1	10	2022	1467	5	2	0	5	5	1	1	1	0	10	1	1	1	2	0		0		0		1	693	2	1	0	1	010203	131236	8	0658302	0001	COPALLIN	-78,422535165	-5,675927228
2022	001005901	PE6	10	59	1	1	10	2022	1467	1	0	0	1	1	0	1	1	0	10	1	1	1	2	0		0		0		0	693	0	1	0	1	010203	842992	8	0658302	0001	COPALLIN	-78,422535165	-5,675927228
2022	001006301	PE6	10	63	1	3	10	2022	1467	3	1	0	3	2	0	1	1	0	10	1	1	1	2	0		0		0		0	693	1	1	0	1	010203	842992	8	0658302	0001	COPALLIN	-78,422535165	-5,675927228
2022	001006601	PE6	10	66	1	2	10	2022	1467	4	1	0	4	4	0	1	1	0	10	1	1	1	2	0		0		0		0	693	1	1	0	1	010203	842992	8	0658302	0001	COPALLIN	-78,422535165	-5,675927228
2022	001007001	PE6	10	70	1	1	10	2022	1467	2	1	0	2	2	0	1	1	0	10	1	1	1	2	0		0		0		0	693	1	1	0	1	010203	842992	8	0658302	0001	COPALLIN	-78,422535165	-5,675927228
2022	001007901	PE6	10	79	1	1	10	2022	1467	2	0	0	2	2	0	1	1	0	10	1	1	1	2	0		0		0		0	693	0	1	0	1	010203	842992	8	0658302	0001	COPALLIN	-78,422535165	-5,675927228
2022	001009301	PE6	10	93	1	1	10	2022	1467	2	0	0	2	0	1	1	1	0	10	1	1	1	2	0		0		0		1	693	1	1	0	1	010203	131236	8	0658302	0001	COPALLIN	-78,422535165	-5,675927228
2022	001100901	PE6	11	9	1	0	11	2022	1469	0	0	0	0	0	0	6	3	0	11	1	1	1	2	0		0		0		0	408	0	1	0	1	010201	0	8	06593	0001	BAGUA	-78,538203485	-5,633276134
2022	001104001	PE6	11	40	1	2	11	2022	1468	3	1	0	3	3	0	1	1	0	11	1	1	1	2	0		0		0		0	408	1	1	0	1	010201	764776	8	06593	0001	BAGUA	-78,538203485	-5,633276134
2022	001105301	PE6	11	53	1	3	11	2022	1468	4	0	0	4	2	1	1	1	0	11	1	1	1	2	0		0		0		1	408	1	1	0	1	010201	119059	8	06593	0001	BAGUA	-78,538203485	-5,633276134
2022	001105701	PE6	11	57	1	0	11	2022	1469	0	0	0	0	0	0	9	4	0	11	1	1	1	2	0		0		0		0	408	0	1	0	1	010201	0	8	06593	0001	BAGUA	-78,538203485	-5,633276134
2022	001106401	PE6	11	64	1	1	11	2022	1468	7	3	0	7	7	1	1	1	0	11	1	1	1	2	0		0		0		1	408	3	1	0	1	010201	119059	8	06593	0001	BAGUA	-78,538203485	-5,633276134
2022	001108201	PE6	11	82	1	2	11	2022	1468	3	1	0	3	2	0	1	1	0	11	1	1	1	2	0		0		0		0	408	1	1	0	1	010201	764776	8	06593	0001	BAGUA	-78,538203485	-5,633276134
2022	001108401	PE6	11	84	1	2	11	2022	1468	4	1	0	4	4	1	1	1	0	11	1	1	1	2	0		0		0		1	408	2	1	0	1	010201	119059	8	06593	0001	BAGUA	-78,538203485	-5,633276134
2022	001109801	PE6	11	98	1	2	11	2022	1468	3	0	0	3	3	0	1	1	0	11	1	1	1	2	0		0		0		0	408	0	1	0	1	010201	764776	8	06593	0001	BAGUA	-78,538203485	-5,633276134
2022	001110201	PE6	11	102	1	1	11	2022	1468	3	0	0	3	2	1	1	1	0	11	1	1	1	2	0		0		0		1	408	1	1	0	1	010201	119059	8	06593	0001	BAGUA	-78,538203485	-5,633276134
2022	001110401	PE6	11	104	1	1	11	2022	1469	1	0	0	1	1	0	1	1	0	11	1	1	1	2	0		0		0		0	408	0	1	0	1	010201	764776	8	06593	0001	BAGUA	-78,538203485	-5,633276134
2022	001200801	PE6	12	8	1	2	12	2022	1468	3	0	0	3	2	0	1	1	0	12	1	1	1	2	0		0		0		0	408	1	1	0	1	010201	786212	6	06630	0001	BAGUA	-78,525292969	-5,641965146
2022	001202701	PE6	12	27	1	1	12	2022	1468	3	1	0	3	2	1	1	1	0	12	1	1	1	2	0		0		0		1	408	1	1	0	1	010201	122396	6	06630	0001	BAGUA	-78,525292969	-5,641965146
2022	001204801	PE6	12	48	1	2	12	2022	1468	5	2	0	5	5	1	1	1	0	12	1	1	1	2	0		0		0		1	408	2	1	0	1	010201	122396	6	06630	0001	BAGUA	-78,525292969	-5,641965146
2022	001205101	PE6	12	51	1	1	12	2022	1468	3	2	0	2	3	1	1	1	0	12	1	1	1	2	0		0		0		1	408	2	1	0	1	010201	122396	6	06630	0001	BAGUA	-78,525292969	-5,641965146
2022	001207401	PE6	12	74	1	1	12	2022	1468	4	3	0	2	4	1	1	1	0	12	1	1	1	2	0		0		0		1	408	3	1	0	1	010201	122396	6	06630	0001	BAGUA	-78,525292969	-5,641965146
2022	001208801	PE6	12	88	1	2	12	2022	1468	2	0	0	2	2	0	1	1	0	12	1	1	1	2	0		0		0		0	408	0	1	0	1	010201	786212	6	06630	0001	BAGUA	-78,525292969	-5,641965146
2022	001209901	PE6	12	99	1	0	12	2022	1468	0	0	0	0	0	0	6	5	0	12	1	1	1	2	0		0		0		0	408	0	1	0	1	010201	0	6	06630	0001	BAGUA	-78,525292969	-5,641965146
2022	001210901	PE6	12	109	1	1	12	2022	1468	4	2	0	4	4	2	1	1	0	12	1	1	1	2	0		0		0		1	408	2	1	0	1	010201	122396	6	06630	0001	BAGUA	-78,525292969	-5,641965146
2022	001211301	PE6	12	113	1	1	12	2022	1468	2	1	0	2	2	0	1	1	0	12	1	1	1	2	0		0		0		0	408	1	1	0	1	010201	786212	6	06630	0001	BAGUA	-78,525292969	-5,641965146
2022	001212601	PE6	12	126	1	1	12	2022	1468	3	1	0	3	3	0	1	1	0	12	1	1	1	2	0		0		0		0	408	1	1	0	1	010201	786212	6	06630	0001	BAGUA	-78,525292969	-5,641965146
2022	001301401	PE6	13	14	1	2	13	2022	1467	4	2	0	4	4	1	1	1	0	13	1	1	1	2	0		0		0		1	734	2	1	0	1	010206	111586	9	06639	0042	SAN FRANCISCO	-78,448753049	-5,621834457
2022	001302101	PE6	13	21	1	2	13	2022	1467	4	1	0	4	4	1	1	1	0	13	1	1	1	2	0		0		0		1	734	1	1	0	1	010206	111586	9	06639	0042	SAN FRANCISCO	-78,448753049	-5,621834457
2022	001303801	PE6	13	38	1	1	13	2022	1467	4	0	0	4	3	0	1	1	0	13	1	1	1	2	0		0		0		0	734	1	1	0	1	010206	716768	9	06639	0042	SAN FRANCISCO	-78,448753049	-5,621834457
2022	001304401	PE6	13	44	1	4	13	2022	1467	7	2	0	6	6	1	1	1	0	13	1	1	1	2	0		0		0		1	734	2	1	0	1	010206	111586	9	06639	0042	SAN FRANCISCO	-78,448753049	-5,621834457
2022	001304501	PE6	13	45	1	2	13	2022	1467	3	1	0	3	3	0	1	1	0	13	1	1	1	2	0		0		0		0	734	1	1	0	1	010206	716768	9	06639	0042	SAN FRANCISCO	-78,448753049	-5,621834457
2022	001304502	PE6	13	45	2	2	13	2022	1467	5	1	0	5	5	2	1	1	0	13	1	1	1	2	0		0		0		2	734	1	1	0	1	010206	111586	9	06639	0042	SAN FRANCISCO	-78,448753049	-5,621834457
2022	001304503	PE6	13	45	3	2	13	2022	1467	4	1	0	4	4	1	1	2	0	13	1	1	1	2	0		0		0		1	734	1	1	0	1	010206	111586	9	06639	0042	SAN FRANCISCO	-78,448753049	-5,621834457
2022	001304601	PE6	13	46	1	2	13	2022	1467	4	1	0	4	4	1	1	1	0	13	1	1	1	2	0		0		0		1	734	1	1	0	1	010206	111586	9	06639	0042	SAN FRANCISCO	-78,448753049	-5,621834457
2022	001305601	PE6	13	56	1	2	13	2022	1467	4	2	0	4	4	1	1	1	0	13	1	1	1	2	0		0		0		1	734	2	1	0	1	010206	111586	9	06639	0042	SAN FRANCISCO	-78,448753049	-5,621834457
2022	001306101	PE6	13	61	1	2	13	2022	1467	4	1	0	4	4	1	1	1	0	13	1	1	1	2	0		0		0		1	734	1	1	0	1	010206	111586	9	06639	0042	SAN FRANCISCO	-78,448753049	-5,621834457
2022	001309001	PE6	13	90	1	2	13	2022	1467	3	1	0	3	3	1	1	1	0	13	1	1	1	2	0		0		0		1	734	1	1	0	1	010206	111586	9	06639	0042	SAN FRANCISCO	-78,448753049	-5,621834457
2022	001309901	PE6	13	99	1	1	13	2022	1467	2	0	0	2	2	0	1	1	0	13	1	1	1	2	0		0		0		0	734	0	1	0	1	010206	716768	9	06639	0042	SAN FRANCISCO	-78,448753049	-5,621834457
2022	001501701	PE6	15	17	1	1	15	2022	1470	3	1	0	3	3	1	1	1	0	15	1	1	1	2	0		0		0		1	444	1	1	0	1	010701	99516	6	06665	0001	BAGUA GRANDE	-78,449550411	-5,747724579
2022	001502201	PE6	15	22	1	1	15	2022	1470	6	3	0	5	6	1	1	1	0	15	1	1	1	2	0		0		0		1	444	3	1	0	1	010701	99516	6	06665	0001	BAGUA GRANDE	-78,449550411	-5,747724579
2022	001502401	PE6	15	24	1	1	15	2022	1470	2	1	0	2	2	0	1	1	0	15	1	1	1	2	0		0		0		0	444	1	1	0	1	010701	639238	6	06665	0001	BAGUA GRANDE	-78,449550411	-5,747724579
2022	001502501	PE6	15	25	1	3	15	2022	1470	5	1	0	5	4	1	1	1	0	15	1	1	1	2	0		0		0		1	444	1	1	0	1	010701	99516	6	06665	0001	BAGUA GRANDE	-78,449550411	-5,747724579
2022	001502901	PE6	15	29	1	0	15	2022	1470	0	0	0	0	0	0	6	5	0	15	1	1	1	2	0		0		0		0	444	0	1	0	1	010701	0	6	06665	0001	BAGUA GRANDE	-78,449550411	-5,747724579
2022	001505801	PE6	15	58	1	1	15	2022	1470	1	0	0	1	1	0	1	1	0	15	1	1	1	2	0		0		0		0	444	0	1	0	1	010701	639238	6	06665	0001	BAGUA GRANDE	-78,449550411	-5,747724579
2022	001506901	PE6	15	69	1	1	15	2022	1470	5	2	0	5	3	1	1	1	0	15	1	1	1	2	0		0		0		1	444	3	1	0	1	010701	99516	6	06665	0001	BAGUA GRANDE	-78,449550411	-5,747724579
2022	001509201	PE6	15	92	1	2	15	2022	1470	5	1	0	5	5	1	1	1	0	15	1	1	1	2	0		0		0		1	444	1	1	0	1	010701	99516	6	06665	0001	BAGUA GRANDE	-78,449550411	-5,747724579
2022	001512401	PE6	15	124	1	1	15	2022	1470	4	1	0	4	4	1	1	1	0	15	1	1	1	2	0		0		0		1	444	1	1	0	1	010701	99516	6	06665	0001	BAGUA GRANDE	-78,449550411	-5,747724579
2022	001513101	PE6	15	131	1	1	15	2022	1470	4	1	0	3	4	1	1	1	0	15	1	1	1	2	0		0		0		1	444	1	1	0	1	010701	99516	6	06665	0001	BAGUA GRANDE	-78,449550411	-5,747724579
2022	001513102	PE6	15	131	2	1	15	2022	1470	2	1	0	2	2	0	1	1	0	15	1	1	1	2	0		0		0		0	444	1	1	0	1	010701	639238	6	06665	0001	BAGUA GRANDE	-78,449550411	-5,747724579
2022	001601801	PE6	16	18	1	2	16	2022	1470	3	1	0	3	3	1	1	1	0	16	1	1	1	2	0		0		0		1	444	1	1	0	1	010701	136621	8	0670501	0001	BAGUA GRANDE	-78,450228028	-5,764175455
2022	001603101	PE6	16	31	1	1	16	2022	1470	2	0	0	2	2	1	1	1	0	16	1	1	1	2	0		0		0		1	444	0	1	0	1	010701	136621	8	0670501	0001	BAGUA GRANDE	-78,450228028	-5,764175455
2022	001604001	PE6	16	40	1	1	16	2022	1470	3	1	0	2	3	0	1	1	0	16	1	1	1	2	0		0		0		0	444	1	1	0	1	010701	877581	8	0670501	0001	BAGUA GRANDE	-78,450228028	-5,764175455
2022	001604101	PE6	16	41	1	3	16	2022	1470	5	2	0	5	5	1	1	1	0	16	1	1	1	2	0		0		0		0	444	2	1	0	1	010701	877581	8	0670501	0001	BAGUA GRANDE	-78,450228028	-5,764175455
2022	001605001	PE6	16	50	1	1	16	2022	1470	3	1	0	3	3	1	1	1	0	16	1	1	1	2	0		0		0		1	444	1	1	0	1	010701	136621	8	0670501	0001	BAGUA GRANDE	-78,450228028	-5,764175455
2022	001605501	PE6	16	55	1	1	16	2022	1470	3	1	0	3	3	1	1	1	0	16	1	1	1	2	0		0		0		1	444	1	1	0	1	010701	136621	8	0670501	0001	BAGUA GRANDE	-78,450228028	-5,764175455
2022	001606101	PE6	16	61	1	2	16	2022	1470	3	1	0	3	3	1	1	1	0	16	1	1	1	2	0		0		0		1	444	1	1	0	1	010701	136621	8	0670501	0001	BAGUA GRANDE	-78,450228028	-5,764175455
2022	001607001	PE6	16	70	1	4	16	2022	1470	6	2	0	6	6	2	1	1	0	16	1	1	1	2	0		0		0		2	444	2	1	0	1	010701	136621	8	0670501	0001	BAGUA GRANDE	-78,450228028	-5,764175455
2022	001607701	PE6	16	77	1	2	16	2022	1470	4	1	0	4	4	1	1	1	0	16	1	1	1	2	0		0		0		1	444	1	1	0	1	010701	136621	8	0670501	0001	BAGUA GRANDE	-78,450228028	-5,764175455
2022	001608101	PE6	16	81	1	2	16	2022	1470	2	1	0	2	2	0	1	1	0	16	1	1	1	2	0		0		0		0	444	1	1	0	1	010701	877581	8	0670501	0001	BAGUA GRANDE	-78,450228028	-5,764175455
2022	001700901	PE6	17	9	1	1	17	2022	1468	5	1	0	5	5	1	1	1	0	17	1	1	1	2	0		0		0		1	444	1	1	0	1	010701	114343	7	06686	0001	BAGUA GRANDE	-78,4352161	-5,75939183
2022	001701501	PE6	17	15	1	1	17	2022	1468	2	1	0	2	2	1	1	1	0	17	1	1	1	2	0		0		0		1	444	1	1	0	1	010701	114343	7	06686	0001	BAGUA GRANDE	-78,4352161	-5,75939183
2022	001703701	PE6	17	37	1	2	17	2022	1468	4	2	0	3	4	1	1	1	0	17	1	1	1	2	0		0		0		1	444	2	1	0	1	010701	114343	7	06686	0001	BAGUA GRANDE	-78,4352161	-5,75939183
2022	001704901	PE6	17	49	1	2	17	2022	1468	3	0	0	2	2	0	1	1	0	17	1	1	1	2	0		0		0		0	444	0	1	0	1	010701	734478	7	06686	0001	BAGUA GRANDE	-78,4352161	-5,75939183
2022	001706401	PE6	17	64	1	2	17	2022	1468	4	1	0	4	4	1	1	1	0	17	1	1	1	2	0		0		0		1	444	1	1	0	1	010701	114343	7	06686	0001	BAGUA GRANDE	-78,4352161	-5,75939183
2022	001710301	PE6	17	103	1	0	17	2022	1468	0	0	0	0	0	0	6	4	0	17	1	1	1	2	0		0		0		0	444	0	1	0	1	010701	0	7	06686	0001	BAGUA GRANDE	-78,4352161	-5,75939183
2022	001710401	PE6	17	104	1	2	17	2022	1468	6	1	0	6	5	2	1	1	0	17	1	1	1	2	0		0		0		1	444	1	1	0	1	010701	114343	7	06686	0001	BAGUA GRANDE	-78,4352161	-5,75939183
2022	001710402	PE6	17	104	2	2	17	2022	1468	3	1	0	3	2	1	1	5	0	17	1	1	1	2	0		0		0		1	444	1	1	0	1	010701	114343	7	06686	0001	BAGUA GRANDE	-78,4352161	-5,75939183
2022	001712501	PE6	17	125	1	4	17	2022	1468	6	2	0	6	6	1	1	1	0	17	1	1	1	2	0		0		0		1	444	2	1	0	1	010701	114343	7	06686	0001	BAGUA GRANDE	-78,4352161	-5,75939183
2022	001712601	PE6	17	126	1	2	17	2022	1468	3	0	0	3	1	0	1	1	0	17	1	1	1	2	0		0		0		0	444	1	1	0	1	010701	734478	7	06686	0001	BAGUA GRANDE	-78,4352161	-5,75939183
2022	001714901	PE6	17	149	1	2	17	2022	1468	3	1	0	3	3	1	1	1	0	17	1	1	1	2	0		0		0		0	444	1	1	0	1	010701	734478	7	06686	0001	BAGUA GRANDE	-78,4352161	-5,75939183
2022	001801601	PE6	18	16	1	2	18	2022	1467	6	2	0	6	6	1	1	1	0	18	1	1	1	2	0		0		0		1	444	2	1	0	1	010701	100559	7	06694	0001	BAGUA GRANDE	-78,441479445	-5,759619488
2022	001802001	PE6	18	20	1	2	18	2022	1467	2	0	0	2	2	0	1	1	0	18	1	1	1	2	0		0		0		0	444	0	1	0	1	010701	645937	7	06694	0001	BAGUA GRANDE	-78,441479445	-5,759619488
2022	001803001	PE6	18	30	1	2	18	2022	1467	4	2	0	4	4	0	1	1	0	18	1	1	1	2	0		0		0		0	444	2	1	0	1	010701	645937	7	06694	0001	BAGUA GRANDE	-78,441479445	-5,759619488
2022	001803201	PE6	18	32	1	1	18	2022	1467	6	2	0	5	6	2	1	1	0	18	1	1	1	2	0		0		0		2	444	2	1	0	1	010701	100559	7	06694	0001	BAGUA GRANDE	-78,441479445	-5,759619488
2022	001804501	PE6	18	45	1	1	18	2022	1467	4	0	0	4	3	0	1	1	0	18	1	1	1	2	0		0		0		0	444	0	1	0	1	010701	645937	7	06694	0001	BAGUA GRANDE	-78,441479445	-5,759619488
2022	001806801	PE6	18	68	1	1	18	2022	1467	7	1	0	6	7	1	1	1	0	18	1	1	1	2	0		0		0		1	444	1	1	0	1	010701	100559	7	06694	0001	BAGUA GRANDE	-78,441479445	-5,759619488
2022	001807101	PE6	18	71	1	1	18	2022	1467	5	0	0	5	2	1	1	1	0	18	1	1	1	2	0		0		0		1	444	1	1	0	1	010701	100559	7	06694	0001	BAGUA GRANDE	-78,441479445	-5,759619488
2022	001807601	PE6	18	76	1	1	18	2022	1467	3	1	0	3	3	0	1	1	0	18	1	1	1	2	0		0		0		0	444	1	1	0	1	010701	645937	7	06694	0001	BAGUA GRANDE	-78,441479445	-5,759619488
2022	001808301	PE6	18	83	1	2	18	2022	1467	2	0	0	2	1	0	1	1	0	18	1	1	1	2	0		0		0		0	444	0	1	0	1	010701	645937	7	06694	0001	BAGUA GRANDE	-78,441479445	-5,759619488
2022	001809101	PE6	18	91	1	0	18	2022	1467	0	0	0	0	0	0	6	5	0	18	1	1	1	2	0		0		0		0	444	0	1	0	1	010701	0	7	06694	0001	BAGUA GRANDE	-78,441479445	-5,759619488
2022	002001501	PE6	20	15	1	2	20	2022	1469	5	1	0	5	5	2	1	1	0	20	1	1	1	2	0		0		0		2	444	1	1	0	1	010701	100994	8	06697	0001	BAGUA GRANDE	-78,443690723	-5,760895437
2022	002004101	PE6	20	41	1	1	20	2022	1469	2	0	0	2	2	0	1	1	0	20	1	1	1	2	0		0		0		0	444	1	1	0	1	010701	648731	8	06697	0001	BAGUA GRANDE	-78,443690723	-5,760895437
2022	002005501	PE6	20	55	1	1	20	2022	1469	2	0	0	2	2	0	1	1	0	20	1	1	1	2	0		0		0		0	444	0	1	0	1	010701	648731	8	06697	0001	BAGUA GRANDE	-78,443690723	-5,760895437
2022	002005601	PE6	20	56	1	1	20	2022	1469	3	1	0	3	3	1	1	1	0	20	1	1	1	2	0		0		0		1	444	1	1	0	1	010701	100994	8	06697	0001	BAGUA GRANDE	-78,443690723	-5,760895437
2022	002007801	PE6	20	78	1	2	20	2022	1469	3	1	0	3	3	0	1	1	0	20	1	1	1	2	0		0		0		0	444	1	1	0	1	010701	648731	8	06697	0001	BAGUA GRANDE	-78,443690723	-5,760895437
2022	002008501	PE6	20	85	1	0	20	2022	1469	0	0	0	0	0	0	5	3	0	20	1	1	1	2	0		0		0		0	444	0	1	0	1	010701	0	8	06697	0001	BAGUA GRANDE	-78,443690723	-5,760895437
2022	002009501	PE6	20	95	1	2	20	2022	1469	4	1	0	4	4	1	1	1	0	20	1	1	1	2	0		0		0		1	444	1	1	0	1	010701	100994	8	06697	0001	BAGUA GRANDE	-78,443690723	-5,760895437
2022	002012101	PE6	20	121	1	2	20	2022	1469	3	1	0	3	3	1	1	1	0	20	1	1	1	2	0		0		0		1	444	1	1	0	1	010701	100994	8	06697	0001	BAGUA GRANDE	-78,443690723	-5,760895437
2022	002013001	PE6	20	130	1	2	20	2022	1469	3	1	0	3	3	1	1	1	0	20	1	1	1	2	0		0		0		1	444	1	1	0	1	010701	100994	8	06697	0001	BAGUA GRANDE	-78,443690723	-5,760895437
2022	002013801	PE6	20	138	1	1	20	2022	1469	3	0	0	3	3	0	1	1	0	20	1	1	1	2	0		0		0		0	444	0	1	0	1	010701	648731	8	06697	0001	BAGUA GRANDE	-78,443690723	-5,760895437
2022	002101501	PE6	21	15	1	1	21	2022	1468	4	1	0	4	4	1	1	1	0	21	1	1	1	2	0		0		0		1	1462	1	1	0	1	010701	94456	9	06721	0079	NUNYA JALCA	-78,310909622	-5,89797758
2022	002103501	PE6	21	35	1	2	21	2022	1468	3	1	0	3	3	1	1	1	0	21	1	1	1	2	0		0		0		1	1462	1	1	0	1	010701	94456	9	06721	0079	NUNYA JALCA	-78,310909622	-5,89797758
2022	002104501	PE6	21	45	1	2	21	2022	1468	3	0	0	2	3	0	1	1	0	21	1	1	1	2	0		0		0		0	1462	0	1	0	1	010701	606735	9	06721	0079	NUNYA JALCA	-78,310909622	-5,89797758
2022	002105201	PE6	21	52	1	2	21	2022	1468	3	0	0	3	2	0	1	1	0	21	1	1	1	2	0		0		0		0	1462	0	1	0	1	010701	606735	9	06721	0079	NUNYA JALCA	-78,310909622	-5,89797758
2022	002106101	PE6	21	61	1	1	21	2022	1468	6	3	0	6	6	2	1	1	0	21	1	1	1	2	0		0		0		2	1462	3	1	0	1	010701	94456	9	06721	0079	NUNYA JALCA	-78,310909622	-5,89797758
2022	002106901	PE6	21	69	1	1	21	2022	1468	1	0	0	1	1	0	1	1	0	21	1	1	1	2	0		0		0		0	1462	0	1	0	1	010701	606735	9	06721	0079	NUNYA JALCA	-78,310909622	-5,89797758
2022	002107401	PE6	21	74	1	1	21	2022	1468	5	1	0	5	5	1	1	1	0	21	1	1	1	2	0		0		0		1	1462	1	1	0	1	010701	94456	9	06721	0079	NUNYA JALCA	-78,310909622	-5,89797758
2022	002110801	PE6	21	108	1	2	21	2022	1468	3	1	0	3	3	1	1	1	0	21	1	1	1	2	0		0		0		1	1462	1	1	0	1	010701	94456	9	06721	0079	NUNYA JALCA	-78,310909622	-5,89797758
2022	002111501	PE6	21	115	1	2	21	2022	1468	4	1	0	4	4	1	1	1	0	21	1	1	1	2	0		0		0		1	1462	1	1	0	1	010701	94456	9	06721	0079	NUNYA JALCA	-78,310909622	-5,89797758
2022	002112001	PE6	21	120	1	1	21	2022	1468	4	1	0	4	4	1	1	1	0	21	1	1	1	2	0		0		0		1	1462	1	1	0	1	010701	94456	9	06721	0079	NUNYA JALCA	-78,310909622	-5,89797758
2022	002200801	PE6	22	8	1	1	22	2022	1468	4	1	0	4	4	1	1	1	0	22	1	1	1	2	0		0		0		1	469	2	1	0	1	010702	146204	8	06758	0001	CAJARURO	-78,429184959	-5,738621747
2022	002202001	PE6	22	20	1	2	22	2022	1468	2	0	0	2	2	0	1	1	0	22	1	1	1	2	0		0		0		0	469	0	1	0	1	010702	939140	8	06758	0001	CAJARURO	-78,429184959	-5,738621747
2022	002202101	PE6	22	21	1	2	22	2022	1468	3	1	0	3	3	0	1	1	0	22	1	1	1	2	0		0		0		0	469	1	1	0	1	010702	939140	8	06758	0001	CAJARURO	-78,429184959	-5,738621747
2022	002203701	PE6	22	37	1	2	22	2022	1468	4	1	0	4	4	1	1	1	0	22	1	1	1	2	0		0		0		1	469	1	1	0	1	010702	146204	8	06758	0001	CAJARURO	-78,429184959	-5,738621747
2022	002207901	PE6	22	79	1	1	22	2022	1469	3	1	0	3	3	1	1	1	0	22	1	1	1	2	0		0		0		1	469	1	1	0	1	010702	146204	8	06758	0001	CAJARURO	-78,429184959	-5,738621747
2022	002209001	PE6	22	90	1	0	22	2022	1469	0	0	0	0	0	0	6	5	0	22	1	1	1	2	0		0		0		0	469	0	1	0	1	010702	0	8	06758	0001	CAJARURO	-78,429184959	-5,738621747
2022	002209301	PE6	22	93	1	1	22	2022	1468	4	0	0	4	4	1	1	1	0	22	1	1	1	2	0		0		0		1	469	0	1	0	1	010702	146204	8	06758	0001	CAJARURO	-78,429184959	-5,738621747
2022	002210601	PE6	22	106	1	2	22	2022	1468	3	1	0	3	3	1	1	1	0	22	1	1	1	2	0		0		0		1	469	1	1	0	1	010702	146204	8	06758	0001	CAJARURO	-78,429184959	-5,738621747
2022	002210901	PE6	22	109	1	2	22	2022	1469	5	1	0	5	5	1	1	1	0	22	1	1	1	2	0		0		0		1	469	1	1	0	1	010702	146204	8	06758	0001	CAJARURO	-78,429184959	-5,738621747
2022	002213501	PE6	22	135	1	2	22	2022	1468	3	1	0	3	3	0	1	1	0	22	1	1	1	2	0		0		0		0	469	1	1	0	1	010702	939140	8	06758	0001	CAJARURO	-78,429184959	-5,738621747
2022	002301201	PE6	23	12	1	1	23	2022	1466	4	1	0	4	4	0	1	1	0	23	1	1	1	2	0		0		0		0	981	1	1	0	1	010702	790139	8	06763	0057	JOSE OLAYA	-78,303225146	-5,727357746
2022	002301301	PE6	23	13	1	1	23	2022	1466	2	0	0	2	2	0	1	1	0	23	1	1	1	2	0		0		0		0	981	0	1	0	1	010702	790139	8	06763	0057	JOSE OLAYA	-78,303225146	-5,727357746
2022	002304801	PE6	23	48	1	0	23	2022	1466	0	0	0	0	0	0	6	2	0	23	1	1	1	2	0		0		0		0	981	0	1	0	1	010702	0	8	06763	0057	JOSE OLAYA	-78,303225146	-5,727357746
2022	002305001	PE6	23	50	1	1	23	2022	1466	2	0	0	2	1	0	1	1	0	23	1	1	1	2	0		0		0		0	981	1	1	0	1	010702	790139	8	06763	0057	JOSE OLAYA	-78,303225146	-5,727357746
2022	002305101	PE6	23	51	1	2	23	2022	1466	7	2	0	7	7	1	1	1	0	23	1	1	1	2	0		0		0		1	981	3	1	0	1	010702	123008	8	06763	0057	JOSE OLAYA	-78,303225146	-5,727357746
2022	002306201	PE6	23	62	1	0	23	2022	1466	0	0	0	0	0	0	3	4	0	23	1	1	1	2	0		0		0		0	981	0	1	0	1	010702	0	8	06763	0057	JOSE OLAYA	-78,303225146	-5,727357746
2022	002306301	PE6	23	63	1	2	23	2022	1466	5	1	0	5	5	1	1	1	0	23	1	1	1	2	0		0		0		1	981	2	1	0	1	010702	123008	8	06763	0057	JOSE OLAYA	-78,303225146	-5,727357746
2022	002307801	PE6	23	78	1	1	23	2022	1466	3	1	0	3	3	1	1	1	0	23	1	1	1	2	0		0		0		1	981	1	1	0	1	010702	123008	8	06763	0057	JOSE OLAYA	-78,303225146	-5,727357746
2022	002308301	PE6	23	83	1	1	23	2022	1466	4	1	0	4	4	2	1	1	0	23	1	1	1	2	0		0		0		2	981	1	1	0	1	010702	123008	8	06763	0057	JOSE OLAYA	-78,303225146	-5,727357746
2022	002312001	PE6	23	120	1	2	23	2022	1466	4	1	0	4	4	1	1	1	0	23	1	1	1	2	0		0		0		1	981	1	1	0	1	010702	123008	8	06763	0057	JOSE OLAYA	-78,303225146	-5,727357746
2022	002700201	PE6	27	2	1	0	27	2022	1465	0	0	0	0	0	0	3	4	0	27	1	1	1	2	0		0		0		0	2226	0	1	0	1	010110	0	7	07174	0001	LEIMEBAMBA	-77,805328349	-6,706045865
2022	002700901	PE6	27	9	1	1	27	2022	1465	4	1	0	4	4	1	1	1	0	27	1	1	1	2	0		0		0		1	2226	1	1	0	1	010110	107932	7	07174	0001	LEIMEBAMBA	-77,805328349	-6,706045865
2022	002701601	PE6	27	16	1	1	27	2022	1465	3	2	0	3	3	0	1	1	0	27	1	1	1	2	0		0		0		0	2226	2	1	0	1	010110	693301	7	07174	0001	LEIMEBAMBA	-77,805328349	-6,706045865
2022	002702101	PE6	27	21	1	1	27	2022	1465	4	1	0	4	4	1	1	1	0	27	1	1	1	2	0		0		0		1	2226	1	1	0	1	010110	107932	7	07174	0001	LEIMEBAMBA	-77,805328349	-6,706045865
2022	002702601	PE6	27	26	1	2	27	2022	1465	2	0	0	2	2	0	1	1	0	27	1	1	1	2	0		0		0		0	2226	0	1	0	1	010110	693301	7	07174	0001	LEIMEBAMBA	-77,805328349	-6,706045865
2022	002704701	PE6	27	47	1	2	27	2022	1465	2	0	0	2	1	0	1	1	0	27	1	1	1	2	0		0		0		0	2226	0	1	0	1	010110	693301	7	07174	0001	LEIMEBAMBA	-77,805328349	-6,706045865
2022	002705501	PE6	27	55	1	4	27	2022	1465	5	1	0	5	5	1	1	1	0	27	1	1	1	2	0		0		0		1	2226	1	1	0	1	010110	107932	7	07174	0001	LEIMEBAMBA	-77,805328349	-6,706045865
2022	002706701	PE6	27	67	1	0	27	2022	1465	0	0	0	0	0	0	3	3	0	27	1	1	1	2	0		0		0		0	2226	0	1	0	1	010110	0	7	07174	0001	LEIMEBAMBA	-77,805328349	-6,706045865
2022	002707201	PE6	27	72	1	1	27	2022	1465	5	1	0	5	4	2	1	1	0	27	1	1	1	2	0		0		0		2	2226	1	1	0	1	010110	107932	7	07174	0001	LEIMEBAMBA	-77,805328349	-6,706045865
2022	002708501	PE6	27	85	1	1	27	2022	1465	1	1	0	1	1	0	1	1	0	27	1	1	1	2	0		0		0		0	2226	1	1	0	1	010110	693301	7	07174	0001	LEIMEBAMBA	-77,805328349	-6,706045865
2022	002901401	PE6	29	14	1	7	29	2022	1470	9	3	0	9	9	3	1	1	0	29	1	1	2	3	0		0		0		2	207	3	1	0	1	010403	198814	10	06471	0009	PACHIS CUCUASA	-77,878416667	-3,352018333
2022	002901601	PE6	29	16	1	1	29	2022	1470	3	1	0	3	3	1	1	1	0	29	1	1	2	3	0		0		0		1	207	1	1	0	1	010403	198814	10	06471	0009	PACHIS CUCUASA	-77,878416667	-3,352018333
2022	002901801	PE6	29	18	1	1	29	2022	1470	6	1	0	6	6	2	1	1	0	29	1	1	2	3	0		0		0		2	207	1	1	0	1	010403	198814	10	06471	0009	PACHIS CUCUASA	-77,878416667	-3,352018333
2022	002901901	PE6	29	19	1	2	29	2022	1470	2	1	0	2	2	0	1	1	0	29	1	1	2	3	0		0		0		0	207	1	1	0	1	010403	571405	10	06471	0009	PACHIS CUCUASA	-77,878416667	-3,352018333
2022	002902001	PE6	29	20	1	1	29	2022	1470	2	1	0	2	2	0	1	1	0	29	1	1	2	3	0		0		0		0	207	1	1	0	1	010403	571405	10	06471	0009	PACHIS CUCUASA	-77,878416667	-3,352018333
2022	002902101	PE6	29	21	1	0	29	2022	1470	0	0	0	0	0	0	6	2	0	29	1	1	2	3	0		0		0		0	207	0	1	0	1	010403	0	10	06471	0009	PACHIS CUCUASA	-77,878416667	-3,352018333
2022	002902201	PE6	29	22	1	1	29	2022	1470	7	3	0	7	7	0	1	1	0	29	1	1	2	3	0		0		0		0	207	3	1	0	1	010403	571405	10	06471	0009	PACHIS CUCUASA	-77,878416667	-3,352018333
2022	002902301	PE6	29	23	1	1	29	2022	1470	6	1	0	6	6	2	1	1	0	29	1	1	2	3	0		0		0		2	207	1	1	0	1	010403	198814	10	06471	0009	PACHIS CUCUASA	-77,878416667	-3,352018333
2022	002902501	PE6	29	25	1	1	29	2022	1470	3	1	0	3	3	1	1	1	0	29	1	1	2	3	0		0		0		1	207	1	1	0	1	010403	198814	10	06471	0009	PACHIS CUCUASA	-77,878416667	-3,352018333
2022	002902601	PE6	29	26	1	1	29	2022	1470	9	0	0	9	6	3	1	1	0	29	1	1	2	3	0		0		0		2	207	2	1	0	1	010403	198814	10	06471	0009	PACHIS CUCUASA	-77,878416667	-3,352018333
2022	002908401	PE6	29	84	1	1	29	2022	1470	7	1	0	7	7	2	1	1	0	29	1	1	2	3	0		0		0		2	207	1	1	0	1	010403	198814	10	06471	0010	CANDUNGOS	-77,848506667	-3,457873333
2022	002908501	PE6	29	85	1	1	29	2022	1470	7	1	0	7	7	1	1	1	0	29	1	1	2	3	0		0		0		1	207	2	1	0	1	010403	198814	10	06471	0010	CANDUNGOS	-77,848506667	-3,457873333
2022	002908701	PE6	29	87	1	1	29	2022	1470	4	1	0	4	4	1	1	1	0	29	1	1	2	3	0		0		0		1	207	2	1	0	1	010403	198814	10	06471	0010	CANDUNGOS	-77,848506667	-3,457873333
2022	002908801	PE6	29	88	1	1	29	2022	1470	2	0	0	2	2	0	1	1	0	29	1	1	2	3	0		0		0		0	207	0	1	0	1	010403	571405	10	06471	0010	CANDUNGOS	-77,848506667	-3,457873333
2022	002908901	PE6	29	89	1	1	29	2022	1470	1	0	0	1	1	0	1	1	0	29	1	1	2	3	0		0		0		0	207	0	1	0	1	010403	571405	10	06471	0010	CANDUNGOS	-77,848506667	-3,457873333
2022	003001201	PE6	30	12	1	0	30	2022	1470	0	0	0	0	0	0	3	3	0	30	1	1	2	3	0		0		0		0	183	0	1	0	1	010403	0	10	06483	0051	ISLA GRANDE	-77,743521667	-4,285763333
2022	003001301	PE6	30	13	1	2	30	2022	1470	3	1	0	3	3	1	1	1	0	30	1	1	2	3	0		0		0		1	183	1	1	0	1	010403	199524	10	06483	0051	ISLA GRANDE	-77,743521667	-4,285763333
2022	003001401	PE6	30	14	1	1	30	2022	1470	8	1	0	8	6	2	1	1	0	30	1	1	2	3	0		0		0		1	183	3	1	0	1	010403	199524	10	06483	0051	ISLA GRANDE	-77,743521667	-4,285763333
2022	003001501	PE6	30	15	1	2	30	2022	1470	3	1	0	3	3	1	1	1	0	30	1	1	2	3	0		0		0		1	183	1	1	0	1	010403	199524	10	06483	0051	ISLA GRANDE	-77,743521667	-4,285763333
2022	003001601	PE6	30	16	1	1	30	2022	1470	5	1	0	5	5	1	1	1	0	30	1	1	2	3	0		0		0		1	183	1	1	0	1	010403	199524	10	06483	0051	ISLA GRANDE	-77,743521667	-4,285763333
2022	003014001	PE6	30	140	1	5	30	2022	1470	6	2	0	6	6	2	1	1	0	30	1	1	2	3	0		0		0		2	183	2	1	0	1	010403	199524	10	06483	0056	GEREZA	-77,694971667	-4,358918333
2022	003014401	PE6	30	144	1	1	30	2022	1470	4	1	0	4	4	2	1	1	0	30	1	1	2	3	0		0		0		2	183	1	1	0	1	010403	199524	10	06483	0056	GEREZA	-77,694971667	-4,358918333
2022	003014501	PE6	30	145	1	1	30	2022	1470	1	0	0	1	0	0	1	1	0	30	1	1	2	3	0		0		0		0	183	0	1	0	1	010403	573446	10	06483	0056	GEREZA	-77,694971667	-4,358918333
2022	003014601	PE6	30	146	1	1	30	2022	1470	5	1	0	5	5	2	1	1	0	30	1	1	2	3	0		0		0		2	183	1	1	0	1	010403	199524	10	06483	0056	GEREZA	-77,694971667	-4,358918333
2022	003014701	PE6	30	147	1	1	30	2022	1470	1	0	0	1	0	0	1	1	0	30	1	1	2	3	0		0		0		0	183	0	1	0	1	010403	573446	10	06483	0056	GEREZA	-77,694971667	-4,358918333
2022	003017301	PE6	30	173	1	2	30	2022	1470	5	1	0	5	5	0	1	1	0	30	1	1	2	3	0		0		0		0	183	1	1	0	1	010403	573446	10	06483	0057	SAN JUAN	-77,675248333	-4,375731667
2022	003017401	PE6	30	174	1	1	30	2022	1470	4	1	0	4	4	1	1	1	0	30	1	1	2	3	0		0		0		1	183	1	1	0	1	010403	199524	10	06483	0057	SAN JUAN	-77,675248333	-4,375731667
2022	003017501	PE6	30	175	1	2	30	2022	1470	6	0	0	6	1	0	1	1	0	30	1	1	2	3	0		0		0		0	183	3	1	0	1	010403	573446	10	06483	0057	SAN JUAN	-77,675248333	-4,375731667
2022	003017601	PE6	30	176	1	2	30	2022	1470	8	1	0	8	7	1	1	1	0	30	1	1	2	3	0		0		0		1	183	2	1	0	1	010403	199524	10	06483	0057	SAN JUAN	-77,675248333	-4,375731667
2022	003017701	PE6	30	177	1	1	30	2022	1470	6	1	0	6	6	1	1	1	0	30	1	1	2	3	0		0		0		1	183	1	1	0	1	010403	199524	10	06483	0057	SAN JUAN	-77,675248333	-4,375731667
2022	003100101	PE6	31	1	1	0	31	2022	1470	0	0	0	0	0	0	3	2	0	31	1	1	2	3	0		0		0		0	302	0	1	0	1	010401	0	10	06519	0079	PAANTAN	-78,098228333	-4,935726666
2022	003100201	PE6	31	2	1	2	31	2022	1470	3	1	0	3	3	1	1	1	0	31	1	1	2	3	0		0		0		1	302	1	1	0	1	010401	178970	10	06519	0079	PAANTAN	-78,098228333	-4,935726666
2022	003100301	PE6	31	3	1	2	31	2022	1470	5	1	0	5	5	1	1	1	0	31	1	1	2	3	0		0		0		1	302	1	1	0	1	010401	178970	10	06519	0079	PAANTAN	-78,098228333	-4,935726666
2022	003100401	PE6	31	4	1	2	31	2022	1470	6	1	0	6	6	1	1	1	0	31	1	1	2	3	0		0		0		1	302	1	1	0	1	010401	178970	10	06519	0079	PAANTAN	-78,098228333	-4,935726666
2022	003100501	PE6	31	5	1	1	31	2022	1470	3	0	0	3	3	0	1	1	0	31	1	1	2	3	0		0		0		0	302	0	1	0	1	010401	514371	10	06519	0079	PAANTAN	-78,098228333	-4,935726666
2022	003101601	PE6	31	16	1	2	31	2022	1470	8	1	0	8	8	3	1	1	0	31	1	1	2	3	0		0		0		3	302	2	1	0	1	010401	178970	10	06519	0079	PAANTAN	-78,098228333	-4,935726666
2022	003101701	PE6	31	17	1	1	31	2022	1470	5	1	0	5	5	1	1	1	0	31	1	1	2	3	0		0		0		1	302	1	1	0	1	010401	178970	10	06519	0079	PAANTAN	-78,098228333	-4,935726666
2022	003101801	PE6	31	18	1	1	31	2022	1470	3	1	0	3	3	1	1	1	0	31	1	1	2	3	0		0		0		1	302	1	1	0	1	010401	178970	10	06519	0079	PAANTAN	-78,098228333	-4,935726666
2022	003101901	PE6	31	19	1	0	31	2022	1470	0	0	0	0	0	0	6	2	0	31	1	1	2	3	0		0		0		0	302	0	1	0	1	010401	0	10	06519	0079	PAANTAN	-78,098228333	-4,935726666
2022	003102001	PE6	31	20	1	1	31	2022	1470	4	1	0	4	4	2	1	1	0	31	1	1	2	3	0		0		0		1	302	1	1	0	1	010401	178970	10	06519	0079	PAANTAN	-78,098228333	-4,935726666
2022	003116201	PE6	31	162	1	1	31	2022	1470	6	2	0	6	6	1	1	1	0	31	1	1	2	3	0		0		0		0	302	3	1	0	1	010401	514371	10	06519	0108	CUZUMATAC	-78,107005	-4,916448333
2022	003116301	PE6	31	163	1	2	31	2022	1470	3	1	0	3	3	1	1	1	0	31	1	1	2	3	0		0		0		1	302	1	1	0	1	010401	178970	10	06519	0108	CUZUMATAC	-78,107005	-4,916448333
2022	003116401	PE6	31	164	1	1	31	2022	1470	3	1	0	3	3	1	1	1	0	31	1	1	2	3	0		0		0		1	302	1	1	0	1	010401	178970	10	06519	0108	CUZUMATAC	-78,107005	-4,916448333
2022	003116501	PE6	31	165	1	1	31	2022	1470	4	0	0	4	4	2	1	1	0	31	1	1	2	3	0		0		0		1	302	0	1	0	1	010401	178970	10	06519	0108	CUZUMATAC	-78,107005	-4,916448333
2022	003117301	PE6	31	173	1	1	31	2022	1470	10	3	0	10	10	2	1	1	0	31	1	1	2	3	0		0		0		2	302	4	1	0	1	010401	178970	10	06519	0108	CUZUMATAC	-78,107005	-4,916448333
2022	003308601	PE6	33	86	1	1	33	2022	1468	7	1	0	7	7	1	1	1	0	33	1	1	2	3	0		0		0		1	257	1	1	0	1	010205	223843	10	06531	0022	TUPAC AMARU II	-78,193733333	-4,869228333
2022	003308701	PE6	33	87	1	2	33	2022	1468	6	1	0	5	5	0	1	1	0	33	1	1	2	3	0		0		0		0	257	3	1	0	1	010205	643341	10	06531	0022	TUPAC AMARU II	-78,193733333	-4,869228333
2022	003308801	PE6	33	88	1	1	33	2022	1468	7	1	0	7	7	1	1	1	0	33	1	1	2	3	0		0		0		1	257	2	1	0	1	010205	223843	10	06531	0022	TUPAC AMARU II	-78,193733333	-4,869228333
2022	003308901	PE6	33	89	1	2	33	2022	1468	2	1	0	2	1	0	1	1	0	33	1	1	2	3	0		0		0		0	257	1	1	0	1	010205	643341	10	06531	0022	TUPAC AMARU II	-78,193733333	-4,869228333
2022	003309001	PE6	33	90	1	4	33	2022	1468	5	1	0	5	4	1	1	1	0	33	1	1	2	3	0		0		0		1	257	1	1	0	1	010205	223843	10	06531	0022	TUPAC AMARU II	-78,193733333	-4,869228333
2022	003309501	PE6	33	95	1	1	33	2022	1468	6	2	0	6	6	1	1	1	0	33	1	1	2	3	0		0		0		1	257	2	1	0	1	010205	223843	10	06531	0022	TUPAC AMARU II	-78,193733333	-4,869228333
2022	003309701	PE6	33	97	1	2	33	2022	1468	8	2	0	8	7	3	1	1	0	33	1	1	2	3	0		0		0		2	257	3	1	0	1	010205	223843	10	06531	0022	TUPAC AMARU II	-78,193733333	-4,869228333
2022	003309801	PE6	33	98	1	2	33	2022	1468	6	2	0	6	6	1	1	1	0	33	1	1	2	3	0		0		0		1	257	2	1	0	1	010205	223843	10	06531	0022	TUPAC AMARU II	-78,193733333	-4,869228333
2022	003309901	PE6	33	99	1	2	33	2022	1468	3	1	0	3	3	0	1	1	0	33	1	1	2	3	0		0		0		0	257	1	1	0	1	010205	643341	10	06531	0022	TUPAC AMARU II	-78,193733333	-4,869228333
2022	003310001	PE6	33	100	1	2	33	2022	1468	6	1	0	6	6	2	1	1	0	33	1	1	2	3	0		0		0		1	257	2	1	0	1	010205	223843	10	06531	0022	TUPAC AMARU II	-78,193733333	-4,869228333
2022	003303001	PE6	33	30	1	1	33	2022	1468	4	1	0	4	4	0	1	1	0	33	1	1	2	3	0		0		0		0	257	1	1	0	1	010205	643341	10	06531	0023	NUEVO HUANCABAMBA	-78,204995	-4,885083333
2022	003303101	PE6	33	31	1	1	33	2022	1468	7	0	0	7	4	2	1	1	0	33	1	1	2	3	0		0		0		2	257	1	1	0	1	010205	223843	10	06531	0023	NUEVO HUANCABAMBA	-78,204995	-4,885083333
2022	003303201	PE6	33	32	1	2	33	2022	1468	4	1	0	4	4	2	1	1	0	33	1	1	2	3	0		0		0		1	257	1	1	0	1	010205	223843	10	06531	0023	NUEVO HUANCABAMBA	-78,204995	-4,885083333
2022	003303301	PE6	33	33	1	3	33	2022	1468	5	1	0	5	4	1	1	1	0	33	1	1	2	3	0		0		0		0	257	2	1	0	1	010205	643341	10	06531	0023	NUEVO HUANCABAMBA	-78,204995	-4,885083333
2022	003303401	PE6	33	34	1	2	33	2022	1468	3	1	0	3	2	0	1	1	0	33	1	1	2	3	0		0		0		0	257	1	1	0	1	010205	643341	10	06531	0023	NUEVO HUANCABAMBA	-78,204995	-4,885083333
2022	003401201	PE6	34	12	1	2	34	2022	1467	4	1	0	4	3	2	1	1	0	34	1	1	2	3	0		0		0		2	290	1	1	0	1	010205	111612	10	06537	0025	BICHANAK	-78,197268333	-4,939358333
2022	003401301	PE6	34	13	1	1	34	2022	1468	2	0	0	2	1	0	1	1	0	34	1	1	2	3	0		0		0		0	290	0	1	0	1	010205	320782	10	06537	0025	BICHANAK	-78,197268333	-4,939358333
2022	003401401	PE6	34	14	1	1	34	2022	1467	6	1	0	6	6	2	1	1	0	34	1	1	2	3	0		0		0		2	290	1	1	0	1	010205	111612	10	06537	0025	BICHANAK	-78,197268333	-4,939358333
2022	003401501	PE6	34	15	1	2	34	2022	1467	5	1	0	5	4	1	1	1	0	34	1	1	2	3	0		0		0		1	290	1	1	0	1	010205	111612	10	06537	0025	BICHANAK	-78,197268333	-4,939358333
2022	003401601	PE6	34	16	1	2	34	2022	1467	4	1	0	4	4	1	1	1	0	34	1	1	2	3	0		0		0		1	290	1	1	0	1	010205	111612	10	06537	0025	BICHANAK	-78,197268333	-4,939358333
2022	003405501	PE6	34	55	1	1	34	2022	1467	6	1	0	6	6	1	1	1	0	34	1	1	2	3	0		0		0		1	290	1	1	0	1	010205	111612	10	06537	0025	BICHANAK	-78,197268333	-4,939358333
2022	003405601	PE6	34	56	1	1	34	2022	1467	4	0	0	4	4	0	1	1	0	34	1	1	2	3	0		0		0		0	290	0	1	0	1	010205	320782	10	06537	0025	BICHANAK	-78,197268333	-4,939358333
2022	003405901	PE6	34	59	1	1	34	2022	1467	3	1	0	3	3	1	1	1	0	34	1	1	2	3	0		0		0		1	290	1	1	0	1	010205	111612	10	06537	0025	BICHANAK	-78,197268333	-4,939358333
2022	003406001	PE6	34	60	1	1	34	2022	1467	4	1	0	4	4	2	1	1	0	34	1	1	2	3	0		0		0		2	290	1	1	0	1	010205	111612	10	06537	0025	BICHANAK	-78,197268333	-4,939358333
2022	003406201	PE6	34	62	1	2	34	2022	1467	6	1	0	6	6	1	1	1	0	34	1	1	2	3	0		0		0		1	290	2	1	0	1	010205	111612	10	06537	0025	BICHANAK	-78,197268333	-4,939358333
2022	003406401	PE6	34	64	1	2	34	2022	1467	4	1	0	4	4	1	1	1	0	34	1	1	2	3	0		0		0		1	290	1	1	0	1	010205	111612	10	06537	0182	NUEVA ALIANZA	-78,204318333	-4,91019
2022	003406501	PE6	34	65	1	2	34	2022	1467	4	1	0	4	4	2	1	1	0	34	1	1	2	3	0		0		0		1	290	1	1	0	1	010205	111612	10	06537	0182	NUEVA ALIANZA	-78,204318333	-4,91019
2022	003406601	PE6	34	66	1	2	34	2022	1467	5	1	0	5	5	0	1	1	0	34	1	1	2	3	0		0		0		0	290	1	1	0	1	010205	320782	10	06537	0182	NUEVA ALIANZA	-78,204318333	-4,91019
2022	003406701	PE6	34	67	1	1	34	2022	1467	1	0	0	1	1	0	1	1	0	34	1	1	2	3	0		0		0		0	290	0	1	0	1	010205	320782	10	06537	0182	NUEVA ALIANZA	-78,204318333	-4,91019
2022	003406801	PE6	34	68	1	2	34	2022	1467	5	2	0	5	5	0	1	1	0	34	1	1	2	3	0		0		0		0	290	3	1	0	1	010205	320782	10	06537	0182	NUEVA ALIANZA	-78,204318333	-4,91019
2022	003502001	PE6	35	20	1	2	35	2022	1468	6	1	0	6	3	2	1	1	0	35	1	1	2	3	0		0		0		2	313	2	1	0	1	010205	178970	10	06543	0045	YAMAYAKAT	-78,338176667	-5,053203333
2022	003502101	PE6	35	21	1	1	35	2022	1468	4	0	0	4	1	0	1	1	0	35	1	1	2	3	0		0		0		0	313	1	1	0	1	010205	514371	10	06543	0045	YAMAYAKAT	-78,338176667	-5,053203333
2022	003502201	PE6	35	22	1	1	35	2022	1468	1	1	0	1	1	0	1	1	0	35	1	1	2	3	0		0		0		0	313	1	1	0	1	010205	514371	10	06543	0045	YAMAYAKAT	-78,338176667	-5,053203333
2022	003502301	PE6	35	23	1	1	35	2022	1468	7	2	0	7	7	1	1	1	0	35	1	1	2	3	0		0		0		1	313	2	1	0	1	010205	178970	10	06543	0045	YAMAYAKAT	-78,338176667	-5,053203333
2022	003502401	PE6	35	24	1	3	35	2022	1468	3	1	0	3	2	1	1	1	0	35	1	1	2	3	0		0		0		1	313	1	1	0	1	010205	178970	10	06543	0045	YAMAYAKAT	-78,338176667	-5,053203333
2022	003504501	PE6	35	45	1	1	35	2022	1468	7	1	0	7	7	2	1	1	0	35	1	1	2	3	0		0		0		2	313	1	1	0	1	010205	178970	10	06543	0045	YAMAYAKAT	-78,338176667	-5,053203333
2022	003504601	PE6	35	46	1	1	35	2022	1468	7	2	0	7	7	3	1	1	0	35	1	1	2	3	0		0		0		2	313	2	1	0	1	010205	178970	10	06543	0045	YAMAYAKAT	-78,338176667	-5,053203333
2022	003504701	PE6	35	47	1	1	35	2022	1468	5	1	0	5	5	1	1	1	0	35	1	1	2	3	0		0		0		1	313	1	1	0	1	010205	178970	10	06543	0045	YAMAYAKAT	-78,338176667	-5,053203333
2022	003504801	PE6	35	48	1	1	35	2022	1468	5	2	0	5	5	0	1	1	0	35	1	1	2	3	0		0		0		0	313	2	1	0	1	010205	514371	10	06543	0045	YAMAYAKAT	-78,338176667	-5,053203333
2022	003505001	PE6	35	50	1	1	35	2022	1468	3	1	0	3	3	0	1	1	0	35	1	1	2	3	0		0		0		0	313	2	1	0	1	010205	514371	10	06543	0045	YAMAYAKAT	-78,338176667	-5,053203333
2022	003508901	PE6	35	89	1	2	35	2022	1468	5	1	0	5	4	2	1	1	0	35	1	1	2	3	0		0		0		2	313	1	1	0	1	010205	178970	10	06543	0106	KUSU CHAPI	-78,354575	-5,072935
2022	003509401	PE6	35	94	1	0	35	2022	1468	0	0	0	0	0	0	9	1	0	35	1	1	2	3	0		0		0		0	313	0	1	0	1	010205	0	10	06543	0106	KUSU CHAPI	-78,354575	-5,072935
2022	003509601	PE6	35	96	1	1	35	2022	1468	4	1	0	4	4	0	1	1	0	35	1	1	2	3	0		0		0		0	313	1	1	0	1	010205	514371	10	06543	0106	KUSU CHAPI	-78,354575	-5,072935
2022	003509701	PE6	35	97	1	0	35	2022	1468	0	0	0	0	0	0	3	1	0	35	1	1	2	3	0		0		0		0	313	0	1	0	1	010205	0	10	06543	0106	KUSU CHAPI	-78,354575	-5,072935
2022	003509801	PE6	35	98	1	1	35	2022	1468	1	0	0	1	1	0	1	1	0	35	1	1	2	3	0		0		0		0	313	0	1	0	1	010205	514371	10	06543	0106	KUSU CHAPI	-78,354575	-5,072935
2022	003603601	PE6	36	36	1	1	36	2022	1468	6	2	0	6	6	1	1	1	0	36	1	1	2	3	0		0		0		1	695	2	1	0	1	010202	170433	10	06562	0027	CHINGANZA	-78,45102	-5,362803333
2022	003603701	PE6	36	37	1	2	36	2022	1468	2	1	0	2	2	0	1	1	0	36	1	1	2	3	0		0		0		0	695	1	1	0	1	010202	489837	10	06562	0027	CHINGANZA	-78,45102	-5,362803333
2022	003603801	PE6	36	38	1	0	36	2022	1468	0	0	0	0	0	0	6	2	0	36	1	1	2	3	0		0		0		0	695	0	1	0	1	010202	0	10	06562	0027	CHINGANZA	-78,45102	-5,362803333
2022	003603901	PE6	36	39	1	2	36	2022	1468	6	2	0	4	6	1	1	1	0	36	1	1	2	3	0		0		0		1	695	2	1	0	1	010202	170433	10	06562	0027	CHINGANZA	-78,45102	-5,362803333
2022	003604001	PE6	36	40	1	1	36	2022	1468	1	0	0	1	1	0	1	1	0	36	1	1	2	3	0		0		0		0	695	0	1	0	1	010202	489837	10	06562	0027	CHINGANZA	-78,45102	-5,362803333
2022	003605401	PE6	36	54	1	2	36	2022	1468	2	1	0	2	2	0	1	1	0	36	1	1	2	3	0		0		0		0	695	1	1	0	1	010202	489837	10	06562	0027	CHINGANZA	-78,45102	-5,362803333
2022	003605501	PE6	36	55	1	1	36	2022	1468	2	0	0	2	2	0	1	1	0	36	1	1	2	3	0		0		0		0	695	0	1	0	1	010202	489837	10	06562	0027	CHINGANZA	-78,45102	-5,362803333
2022	003605601	PE6	36	56	1	1	36	2022	1468	1	0	0	1	1	0	1	1	0	36	1	1	2	3	0		0		0		0	695	0	1	0	1	010202	489837	10	06562	0027	CHINGANZA	-78,45102	-5,362803333
2022	003605701	PE6	36	57	1	1	36	2022	1468	6	2	0	6	6	1	1	1	0	36	1	1	2	3	0		0		0		1	695	2	1	0	1	010202	170433	10	06562	0027	CHINGANZA	-78,45102	-5,362803333
2022	003605801	PE6	36	58	1	0	36	2022	1468	0	0	0	0	0	0	8	1	0	36	1	1	2	3	0		0		0		0	695	0	1	0	1	010202	0	10	06562	0027	CHINGANZA	-78,45102	-5,362803333
2022	003609201	PE6	36	92	1	0	36	2022	1468	0	0	0	0	0	0	9	1	0	36	1	1	2	3	0		0		0		0	695	0	1	0	1	010202	0	10	06562	0028	VISTA ALEGRE	-78,436368333	-5,353548333
2022	003609301	PE6	36	93	1	1	36	2022	1468	2	0	0	2	2	0	1	1	0	36	1	1	2	3	0		0		0		0	695	0	1	0	1	010202	489837	10	06562	0028	VISTA ALEGRE	-78,436368333	-5,353548333
2022	003609401	PE6	36	94	1	1	36	2022	1468	3	1	0	3	3	1	1	1	0	36	1	1	2	3	0		0		0		1	695	1	1	0	1	010202	170433	10	06562	0028	VISTA ALEGRE	-78,436368333	-5,353548333
2022	003609501	PE6	36	95	1	2	36	2022	1468	4	1	0	4	2	1	1	1	0	36	1	1	2	3	0		0		0		1	695	1	1	0	1	010202	170433	10	06562	0028	VISTA ALEGRE	-78,436368333	-5,353548333
2022	003609601	PE6	36	96	1	2	36	2022	1468	4	1	0	4	3	1	1	1	0	36	1	1	2	3	0		0		0		1	695	1	1	0	1	010202	170433	10	06562	0028	VISTA ALEGRE	-78,436368333	-5,353548333
2022	003704701	PE6	37	47	1	2	37	2022	1467	4	0	0	4	3	1	1	1	0	37	1	1	2	3	0		0		0		1	1070	1	1	0	1	010202	135596	10	06564	0011	SANJUAN DE DIOS	-78,52929	-5,356765
2022	003705001	PE6	37	50	1	1	37	2022	1467	2	1	0	2	2	1	1	1	0	37	1	1	2	3	0		0		0		1	1070	1	1	0	1	010202	135596	10	06564	0011	SANJUAN DE DIOS	-78,52929	-5,356765
2022	003705101	PE6	37	51	1	1	37	2022	1467	4	1	0	3	4	0	1	1	0	37	1	1	2	3	0		0		0		0	1070	1	1	0	1	010202	389713	10	06564	0011	SANJUAN DE DIOS	-78,52929	-5,356765
2022	003705201	PE6	37	52	1	2	37	2022	1467	4	1	0	4	4	2	1	1	0	37	1	1	2	3	0		0		0		2	1070	1	1	0	1	010202	135596	10	06564	0011	SANJUAN DE DIOS	-78,52929	-5,356765
2022	003705301	PE6	37	53	1	1	37	2022	1467	2	0	0	2	2	0	1	1	0	37	1	1	2	3	0		0		0		0	1070	0	1	0	1	010202	389713	10	06564	0011	SANJUAN DE DIOS	-78,52929	-5,356765
2022	003701701	PE6	37	17	1	2	37	2022	1467	4	1	0	4	4	1	1	1	0	37	1	1	2	3	0		0		0		1	1070	1	1	0	1	010202	135596	10	06564	0012	ZAPOTAL	-78,517926667	-5,368316667
2022	003701801	PE6	37	18	1	2	37	2022	1467	3	1	0	3	3	0	1	1	0	37	1	1	2	3	0		0		0		0	1070	1	1	0	1	010202	389713	10	06564	0012	ZAPOTAL	-78,517926667	-5,368316667
2022	003701901	PE6	37	19	1	2	37	2022	1467	5	1	0	5	4	1	1	1	0	37	1	1	2	3	0		0		0		1	1070	2	1	0	1	010202	135596	10	06564	0012	ZAPOTAL	-78,517926667	-5,368316667
2022	003702101	PE6	37	21	1	2	37	2022	1467	4	1	0	4	4	0	1	1	0	37	1	1	2	3	0		0		0		0	1070	1	1	0	1	010202	389713	10	06564	0012	ZAPOTAL	-78,517926667	-5,368316667
2022	003702301	PE6	37	23	1	0	37	2022	1467	0	0	0	0	0	0	9	2	0	37	1	1	2	3	0		0		0		0	1070	0	1	0	1	010202	0	10	06564	0012	ZAPOTAL	-78,517926667	-5,368316667
2022	003706201	PE6	37	62	1	7	37	2022	1467	8	2	0	8	8	2	1	1	0	37	1	1	2	3	0		0		0		2	1070	3	1	0	1	010202	135596	10	06564	0013	EL TAYO	-78,476043333	-5,345666667
2022	003706301	PE6	37	63	1	0	37	2022	1467	0	0	0	0	0	0	2	1	0	37	1	1	2	3	0		0		0		0	1070	0	1	0	1	010202	0	10	06564	0013	EL TAYO	-78,476043333	-5,345666667
2022	003706501	PE6	37	65	1	1	37	2022	1467	8	1	0	8	7	1	1	1	0	37	1	1	2	3	0		0		0		1	1070	2	1	0	1	010202	135596	10	06564	0013	EL TAYO	-78,476043333	-5,345666667
2022	003706601	PE6	37	66	1	3	37	2022	1467	6	0	0	6	6	1	1	1	0	37	1	1	2	3	0		0		0		0	1070	1	1	0	1	010202	389713	10	06564	0013	EL TAYO	-78,476043333	-5,345666667
2022	003707201	PE6	37	72	1	1	37	2022	1467	1	0	0	1	1	0	1	1	0	37	1	1	2	3	0		0		0		0	1070	0	1	0	1	010202	389713	10	06564	0013	EL TAYO	-78,476043333	-5,345666667
2022	003803501	PE6	38	35	1	2	38	2022	1467	4	1	0	4	4	1	1	1	0	38	1	1	2	3	0		0		0		1	1310	1	1	0	1	010203	160756	10	06586	0002	CAMBIO PITEC	-78,385148333	-5,628255
2022	003803601	PE6	38	36	1	1	38	2022	1467	2	1	0	2	2	0	1	1	0	38	1	1	2	3	0		0		0		0	1310	1	1	0	1	010203	462023	10	06586	0002	CAMBIO PITEC	-78,385148333	-5,628255
2022	003803701	PE6	38	37	1	0	38	2022	1467	0	0	0	0	0	0	6	4	0	38	1	1	2	3	0		0		0		0	1310	0	1	0	1	010203	0	10	06586	0002	CAMBIO PITEC	-78,385148333	-5,628255
2022	003803901	PE6	38	39	1	2	38	2022	1467	3	1	0	3	2	1	1	1	0	38	1	1	2	3	0		0		0		1	1310	1	1	0	1	010203	160756	10	06586	0002	CAMBIO PITEC	-78,385148333	-5,628255
2022	003804201	PE6	38	42	1	1	38	2022	1467	2	1	0	2	2	0	1	1	0	38	1	1	2	3	0		0		0		0	1310	2	1	0	1	010203	462023	10	06586	0002	CAMBIO PITEC	-78,385148333	-5,628255
2022	003809301	PE6	38	93	1	0	38	2022	1467	0	0	0	0	0	0	3	1	0	38	1	1	2	3	0		0		0		0	1310	0	1	0	1	010203	0	10	06586	0009	EL PORVENIR	-78,391540411	-5,655303038
2022	003809701	PE6	38	97	1	2	38	2022	1467	2	0	0	2	2	0	1	1	0	38	1	1	2	3	0		0		0		0	1310	0	1	0	1	010203	462023	10	06586	0009	EL PORVENIR	-78,391540411	-5,655303038
2022	003809801	PE6	38	98	1	2	38	2022	1467	4	1	0	4	4	1	1	1	0	38	1	1	2	3	0		0		0		1	1310	1	1	0	1	010203	160756	10	06586	0009	EL PORVENIR	-78,391540411	-5,655303038
2022	003809901	PE6	38	99	1	1	38	2022	1467	3	1	0	3	3	0	1	1	0	38	1	1	2	3	0		0		0		0	1310	1	1	0	1	010203	462023	10	06586	0009	EL PORVENIR	-78,391540411	-5,655303038
2022	003810001	PE6	38	100	1	1	38	2022	1467	3	0	0	3	2	0	1	1	0	38	1	1	2	3	0		0		0		0	1310	1	1	0	1	010203	462023	10	06586	0009	EL PORVENIR	-78,391540411	-5,655303038
2022	003810701	PE6	38	107	1	0	38	2022	1467	0	0	0	0	0	0	3	2	0	38	1	1	2	3	0		0		0		0	1310	0	1	0	1	010203	0	10	06586	0009	EL PORVENIR	-78,391540411	-5,655303038
2022	003810801	PE6	38	108	1	1	38	2022	1467	2	1	0	2	2	1	1	1	0	38	1	1	2	3	0		0		0		0	1310	1	1	0	1	010203	462023	10	06586	0009	EL PORVENIR	-78,391540411	-5,655303038
2022	003810901	PE6	38	109	1	0	38	2022	1467	0	0	0	0	0	0	3	1	0	38	1	1	2	3	0		0		0		0	1310	0	1	0	1	010203	0	10	06586	0009	EL PORVENIR	-78,391540411	-5,655303038
2022	003811001	PE6	38	110	1	1	38	2022	1467	4	2	0	4	4	0	1	1	0	38	1	1	2	3	0		0		0		0	1310	2	1	0	1	010203	462023	10	06586	0009	EL PORVENIR	-78,391540411	-5,655303038
2022	003811101	PE6	38	111	1	1	38	2022	1467	6	1	0	6	6	2	1	1	0	38	1	1	2	3	0		0		0		2	1310	1	1	0	1	010203	160756	10	06586	0009	EL PORVENIR	-78,391540411	-5,655303038
2022	003901701	PE6	39	17	1	2	39	2022	1467	3	1	0	3	3	1	1	1	0	39	1	1	2	3	0		0		0		1	407	1	1	0	1	010704	181566	10	06655	0003	NIÑO POBRE	-78,566261667	-5,578423333
2022	003901901	PE6	39	19	1	2	39	2022	1467	6	1	0	6	6	0	1	1	0	39	1	1	2	3	0		0		0		0	407	1	1	0	1	010704	521833	10	06655	0003	NIÑO POBRE	-78,566261667	-5,578423333
2022	003902101	PE6	39	21	1	1	39	2022	1467	1	0	0	1	1	0	1	1	0	39	1	1	2	3	0		0		0		0	407	0	1	0	1	010704	521833	10	06655	0003	NIÑO POBRE	-78,566261667	-5,578423333
2022	003902201	PE6	39	22	1	1	39	2022	1467	1	0	0	1	0	0	1	1	0	39	1	1	2	3	0		0		0		0	407	0	1	0	1	010704	521833	10	06655	0003	NIÑO POBRE	-78,566261667	-5,578423333
2022	003902501	PE6	39	25	1	1	39	2022	1467	2	1	0	2	2	0	1	1	0	39	1	1	2	3	0		0		0		0	407	1	1	0	1	010704	521833	10	06655	0003	NIÑO POBRE	-78,566261667	-5,578423333
2022	003905201	PE6	39	52	1	2	39	2022	1467	2	0	0	2	2	0	1	1	0	39	1	1	2	3	0		0		0		0	407	0	1	0	1	010704	521833	10	06655	0005	EL TRIUNFO	-78,59141	-5,603083333
2022	003905301	PE6	39	53	1	1	39	2022	1467	3	1	0	1	3	0	1	1	0	39	1	1	2	3	0		0		0		0	407	2	1	0	1	010704	521833	10	06655	0005	EL TRIUNFO	-78,59141	-5,603083333
2022	003905401	PE6	39	54	1	2	39	2022	1467	3	0	0	3	2	0	1	1	0	39	1	1	2	3	0		0		0		0	407	0	1	0	1	010704	521833	10	06655	0005	EL TRIUNFO	-78,59141	-5,603083333
2022	003905501	PE6	39	55	1	2	39	2022	1467	5	1	0	5	5	1	1	1	0	39	1	1	2	3	0		0		0		1	407	1	1	0	1	010704	181566	10	06655	0005	EL TRIUNFO	-78,59141	-5,603083333
2022	003905601	PE6	39	56	1	1	39	2022	1467	3	1	0	3	3	1	1	1	0	39	1	1	2	3	0		0		0		1	407	1	1	0	1	010704	181566	10	06655	0005	EL TRIUNFO	-78,59141	-5,603083333
2022	003911301	PE6	39	113	1	1	39	2022	1467	3	0	0	3	3	0	1	1	0	39	1	1	2	3	0		0		0		0	407	0	1	0	1	010704	521833	10	06655	0006	AVIACION	-78,59681	-5,61827
2022	003911401	PE6	39	114	1	2	39	2022	1467	4	1	0	4	3	1	1	1	0	39	1	1	2	3	0		0		0		1	407	1	1	0	1	010704	181566	10	06655	0006	AVIACION	-78,59681	-5,61827
2022	003911501	PE6	39	115	1	1	39	2022	1467	2	0	0	2	1	0	1	1	0	39	1	1	2	3	0		0		0		0	407	0	1	0	1	010704	521833	10	06655	0006	AVIACION	-78,59681	-5,61827
2022	003911601	PE6	39	116	1	2	39	2022	1467	3	1	0	3	2	1	1	1	0	39	1	1	2	3	0		0		0		1	407	1	1	0	1	010704	181566	10	06655	0006	AVIACION	-78,59681	-5,61827
2022	003911701	PE6	39	117	1	2	39	2022	1467	2	0	0	2	2	0	1	1	0	39	1	1	2	3	0		0		0		0	407	0	1	0	1	010704	521833	10	06655	0006	AVIACION	-78,59681	-5,61827
2022	004007901	PE6	40	79	1	1	40	2022	1469	4	1	0	3	4	0	1	1	0	40	1	1	2	3	0		0		0		0	2045	1	1	0	1	010701	462402	10	06735	0041	PALMA CENTRAL	-78,512138038	-5,879827811
2022	004008001	PE6	40	80	1	2	40	2022	1469	9	2	0	9	9	2	1	1	0	40	1	1	2	3	0		0		0		2	2045	2	1	0	1	010701	160887	10	06735	0041	PALMA CENTRAL	-78,512138038	-5,879827811
2022	004008101	PE6	40	81	1	2	40	2022	1469	3	0	0	3	2	0	1	1	0	40	1	1	2	3	0		0		0		0	2045	0	1	0	1	010701	462402	10	06735	0041	PALMA CENTRAL	-78,512138038	-5,879827811
2022	004008401	PE6	40	84	1	2	40	2022	1469	3	1	0	3	3	0	1	1	0	40	1	1	2	3	0		0		0		0	2045	1	1	0	1	010701	462402	10	06735	0041	PALMA CENTRAL	-78,512138038	-5,879827811
2022	004008501	PE6	40	85	1	2	40	2022	1469	5	2	0	5	5	0	1	1	0	40	1	1	2	3	0		0		0		0	2045	2	1	0	1	010701	462402	10	06735	0041	PALMA CENTRAL	-78,512138038	-5,879827811
2022	004001001	PE6	40	10	1	2	40	2022	1469	7	1	0	7	6	2	1	1	0	40	1	1	2	3	0		0		0		2	2045	1	1	0	1	010701	160887	10	06735	0043	EL BALCON	-78,468394597	-5,884896404
2022	004001101	PE6	40	11	1	2	40	2022	1469	5	0	0	5	2	1	1	1	0	40	1	1	2	3	0		0		0		1	2045	1	1	0	1	010701	160887	10	06735	0043	EL BALCON	-78,468394597	-5,884896404
2022	004001201	PE6	40	12	1	1	40	2022	1469	6	0	0	6	6	2	1	1	0	40	1	1	2	3	0		0		0		2	2045	0	1	0	1	010701	160887	10	06735	0043	EL BALCON	-78,468394597	-5,884896404
2022	004001401	PE6	40	14	1	1	40	2022	1469	1	0	0	1	1	0	1	1	0	40	1	1	2	3	0		0		0		0	2045	0	1	0	1	010701	462402	10	06735	0043	EL BALCON	-78,468394597	-5,884896404
2022	004001501	PE6	40	15	1	0	40	2022	1469	0	0	0	0	0	0	2	1	0	40	1	1	2	3	0		0		0		0	2045	0	1	0	1	010701	0	10	06735	0043	EL BALCON	-78,468394597	-5,884896404
2022	004012101	PE6	40	121	1	2	40	2022	1469	4	1	0	4	4	0	1	1	0	40	1	1	2	3	0		0		0		0	2045	1	1	0	1	010701	462402	10	06735	0051	NUEVO SAN LORENZO	-78,488419465	-5,887457129
2022	004012201	PE6	40	122	1	2	40	2022	1469	4	1	0	4	4	2	1	1	0	40	1	1	2	3	0		0		0		2	2045	1	1	0	1	010701	160887	10	06735	0051	NUEVO SAN LORENZO	-78,488419465	-5,887457129
2022	004012301	PE6	40	123	1	2	40	2022	1469	5	1	0	5	5	2	1	1	0	40	1	1	2	3	0		0		0		2	2045	1	1	0	1	010701	160887	10	06735	0051	NUEVO SAN LORENZO	-78,488419465	-5,887457129
2022	004012401	PE6	40	124	1	2	40	2022	1469	4	1	0	4	4	1	1	1	0	40	1	1	2	3	0		0		0		1	2045	1	1	0	1	010701	160887	10	06735	0051	NUEVO SAN LORENZO	-78,488419465	-5,887457129
2022	004012501	PE6	40	125	1	2	40	2022	1469	3	1	0	3	2	1	1	1	0	40	1	1	2	3	0		0		0		1	2045	1	1	0	1	010701	160887	10	06735	0051	NUEVO SAN LORENZO	-78,488419465	-5,887457129
2022	004216501	PE6	42	165	1	0	42	2022	1468	0	0	0	0	0	0	3	3	0	42	1	1	2	3	0		0		0		0	1001	0	1	0	1	010702	0	10	06793	0037	EL EBRON	-78,272701667	-5,721791667
2022	004216601	PE6	42	166	1	2	42	2022	1468	5	1	0	5	5	1	1	1	0	42	1	1	2	3	0		0		0		1	1001	2	1	0	1	010702	201858	10	06793	0037	EL EBRON	-78,272701667	-5,721791667
2022	004216801	PE6	42	168	1	1	42	2022	1468	3	1	0	3	3	0	1	1	0	42	1	1	2	3	0		0		0		0	1001	1	1	0	1	010702	580153	10	06793	0037	EL EBRON	-78,272701667	-5,721791667
2022	004217001	PE6	42	170	1	2	42	2022	1468	4	1	0	4	4	1	1	1	0	42	1	1	2	3	0		0		0		1	1001	1	1	0	1	010702	201858	10	06793	0037	EL EBRON	-78,272701667	-5,721791667
2022	004217301	PE6	42	173	1	2	42	2022	1468	5	1	0	4	5	1	1	1	0	42	1	1	2	3	0		0		0		1	1001	1	1	0	1	010702	201858	10	06793	0037	EL EBRON	-78,272701667	-5,721791667
2022	004208201	PE6	42	82	1	2	42	2022	1468	4	1	0	4	3	2	1	1	0	42	1	1	2	3	0		0		0		2	1001	1	1	0	1	010702	201858	10	06793	0060	LLUNCHICATE	-78,283806667	-5,748036667
2022	004208301	PE6	42	83	1	1	42	2022	1468	1	0	0	1	1	0	1	1	0	42	1	1	2	3	0		0		0		0	1001	0	1	0	1	010702	580153	10	06793	0060	LLUNCHICATE	-78,283806667	-5,748036667
2022	004208401	PE6	42	84	1	2	42	2022	1468	5	0	0	5	2	1	1	1	0	42	1	1	2	3	0		0		0		1	1001	1	1	0	1	010702	201858	10	06793	0060	LLUNCHICATE	-78,283806667	-5,748036667
2022	004208701	PE6	42	87	1	1	42	2022	1468	2	0	0	2	2	0	1	1	0	42	1	1	2	3	0		0		0		0	1001	0	1	0	1	010702	580153	10	06793	0060	LLUNCHICATE	-78,283806667	-5,748036667
2022	004208801	PE6	42	88	1	2	42	2022	1468	5	1	0	5	5	1	1	1	0	42	1	1	2	3	0		0		0		1	1001	1	1	0	1	010702	201858	10	06793	0060	LLUNCHICATE	-78,283806667	-5,748036667
2022	004210401	PE6	42	104	1	1	42	2022	1468	5	1	0	5	5	1	1	1	0	42	1	1	2	3	0		0		0		1	1001	2	1	0	1	010702	201858	10	06793	0060	LLUNCHICATE	-78,283806667	-5,748036667
2022	004210501	PE6	42	105	1	1	42	2022	1468	2	0	0	2	2	0	1	1	0	42	1	1	2	3	0		0		0		0	1001	0	1	0	1	010702	580153	10	06793	0060	LLUNCHICATE	-78,283806667	-5,748036667
2022	004210601	PE6	42	106	1	1	42	2022	1468	5	2	0	3	5	1	1	1	0	42	1	1	2	3	0		0		0		1	1001	2	1	0	1	010702	201858	10	06793	0060	LLUNCHICATE	-78,283806667	-5,748036667
2022	004210701	PE6	42	107	1	1	42	2022	1468	2	0	0	2	2	0	1	1	0	42	1	1	2	3	0		0		0		0	1001	0	1	0	1	010702	580153	10	06793	0060	LLUNCHICATE	-78,283806667	-5,748036667
2022	004210801	PE6	42	108	1	0	42	2022	1468	0	0	0	0	0	0	6	5	0	42	1	1	2	3	0		0		0		0	1001	0	1	0	1	010702	0	10	06793	0060	LLUNCHICATE	-78,283806667	-5,748036667
2022	004404901	PE6	44	49	1	2	44	2022	1468	3	1	0	3	3	1	1	1	0	44	1	1	2	3	0		0		0		1	1033	1	1	0	1	010702	146726	10	06814	0113	SAN ISIDRO	-78,16191	-5,87087
2022	004405001	PE6	44	50	1	2	44	2022	1468	4	0	0	4	3	0	1	1	0	44	1	1	2	3	0		0		0		0	1033	0	1	0	1	010702	421700	10	06814	0113	SAN ISIDRO	-78,16191	-5,87087
2022	004405101	PE6	44	51	1	1	44	2022	1468	3	1	0	3	3	1	1	1	0	44	1	1	2	3	0		0		0		1	1033	1	1	0	1	010702	146726	10	06814	0113	SAN ISIDRO	-78,16191	-5,87087
2022	004405201	PE6	44	52	1	1	44	2022	1468	2	0	0	2	2	0	1	1	0	44	1	1	2	3	0		0		0		0	1033	0	1	0	1	010702	421700	10	06814	0113	SAN ISIDRO	-78,16191	-5,87087
2022	004405301	PE6	44	53	1	1	44	2022	1468	3	1	0	3	3	0	1	1	0	44	1	1	2	3	0		0		0		0	1033	1	1	0	1	010702	421700	10	06814	0113	SAN ISIDRO	-78,16191	-5,87087
2022	004406001	PE6	44	60	1	2	44	2022	1468	4	1	0	4	4	0	1	1	0	44	1	1	2	3	0		0		0		0	1033	1	1	0	1	010702	421700	10	06814	0114	NUEVO BELEN	-78,16653	-5,862943333
2022	004406101	PE6	44	61	1	5	44	2022	1468	7	2	0	7	6	1	1	1	0	44	1	1	2	3	0		0		0		1	1033	2	1	0	1	010702	146726	10	06814	0114	NUEVO BELEN	-78,16653	-5,862943333
2022	004406601	PE6	44	66	1	1	44	2022	1468	1	0	0	1	1	0	1	1	0	44	1	1	2	3	0		0		0		0	1033	0	1	0	1	010702	421700	10	06814	0114	NUEVO BELEN	-78,16653	-5,862943333
2022	004406701	PE6	44	67	1	1	44	2022	1468	5	1	0	5	5	0	1	1	0	44	1	1	2	3	0		0		0		0	1033	2	1	0	1	010702	421700	10	06814	0114	NUEVO BELEN	-78,16653	-5,862943333
2022	004406801	PE6	44	68	1	1	44	2022	1468	7	1	0	7	6	1	1	1	0	44	1	1	2	3	0		0		0		1	1033	2	1	0	1	010702	146726	10	06814	0114	NUEVO BELEN	-78,16653	-5,862943333
2022	004406901	PE6	44	69	1	1	44	2022	1468	4	0	0	4	4	0	1	1	0	44	1	1	2	3	0		0		0		0	1033	1	1	0	1	010702	421700	10	06814	0114	NUEVO BELEN	-78,16653	-5,862943333
2022	004407001	PE6	44	70	1	2	44	2022	1468	4	1	0	4	3	1	1	1	0	44	1	1	2	3	0		0		0		1	1033	1	1	0	1	010702	146726	10	06814	0114	NUEVO BELEN	-78,16653	-5,862943333
2022	004407101	PE6	44	71	1	2	44	2022	1468	3	0	0	3	3	0	1	1	0	44	1	1	2	3	0		0		0		0	1033	1	1	0	1	010702	421700	10	06814	0114	NUEVO BELEN	-78,16653	-5,862943333
2022	004407201	PE6	44	72	1	1	44	2022	1468	5	1	0	5	5	1	1	1	0	44	1	1	2	3	0		0		0		1	1033	1	1	0	1	010702	146726	10	06814	0114	NUEVO BELEN	-78,16653	-5,862943333
2022	004407301	PE6	44	73	1	1	44	2022	1468	5	1	0	5	5	1	1	1	0	44	1	1	2	3	0		0		0		1	1033	1	1	0	1	010702	146726	10	06814	0114	NUEVO BELEN	-78,16653	-5,862943333
2022	004503301	PE6	45	33	1	1	45	2022	1466	8	2	0	8	8	1	1	1	0	45	1	1	2	3	0		0		0		1	1424	2	1	0	1	010703	165467	10	06831	0045	VISTA ALEGRE DE CUMBA	-78,54732	-5,972751667
2022	004503401	PE6	45	34	1	2	45	2022	1466	3	1	0	3	3	0	1	1	0	45	1	1	2	3	0		0		0		0	1424	1	1	0	1	010703	475565	10	06831	0045	VISTA ALEGRE DE CUMBA	-78,54732	-5,972751667
2022	004503501	PE6	45	35	1	2	45	2022	1466	4	1	0	4	4	1	1	1	0	45	1	1	2	3	0		0		0		1	1424	1	1	0	1	010703	165467	10	06831	0045	VISTA ALEGRE DE CUMBA	-78,54732	-5,972751667
2022	004503601	PE6	45	36	1	3	45	2022	1466	4	2	0	4	4	1	1	1	0	45	1	1	2	3	0		0		0		1	1424	2	1	0	1	010703	165467	10	06831	0045	VISTA ALEGRE DE CUMBA	-78,54732	-5,972751667
2022	004503701	PE6	45	37	1	1	45	2022	1466	2	1	0	2	2	0	1	1	0	45	1	1	2	3	0		0		0		0	1424	2	1	0	1	010703	475565	10	06831	0045	VISTA ALEGRE DE CUMBA	-78,54732	-5,972751667
2022	004508401	PE6	45	84	1	2	45	2022	1466	4	1	0	4	4	2	1	1	0	45	1	1	2	3	0		0		0		2	1424	1	1	0	1	010703	165467	10	06831	0045	VISTA ALEGRE DE CUMBA	-78,54732	-5,972751667
2022	004508501	PE6	45	85	1	2	45	2022	1466	2	1	0	2	2	0	1	1	0	45	1	1	2	3	0		0		0		0	1424	1	1	0	1	010703	475565	10	06831	0045	VISTA ALEGRE DE CUMBA	-78,54732	-5,972751667
2022	004508701	PE6	45	87	1	1	45	2022	1466	3	1	0	3	3	1	1	1	0	45	1	1	2	3	0		0		0		1	1424	1	1	0	1	010703	165467	10	06831	0045	VISTA ALEGRE DE CUMBA	-78,54732	-5,972751667
2022	004508901	PE6	45	89	1	2	45	2022	1466	5	1	0	5	5	1	1	1	0	45	1	1	2	3	0		0		0		1	1424	1	1	0	1	010703	165467	10	06831	0045	VISTA ALEGRE DE CUMBA	-78,54732	-5,972751667
2022	004509001	PE6	45	90	1	2	45	2022	1466	3	1	0	3	3	1	1	1	0	45	1	1	2	3	0		0		0		1	1424	1	1	0	1	010703	165467	10	06831	0045	VISTA ALEGRE DE CUMBA	-78,54732	-5,972751667
2022	004500501	PE6	45	5	1	2	45	2022	1466	3	0	0	3	3	0	1	1	0	45	1	1	2	3	0		0		0		0	1424	0	1	0	1	010703	475565	10	06831	0054	SANTA ROSA	-78,577495	-5,97475
2022	004500601	PE6	45	6	1	4	45	2022	1466	6	1	0	6	6	1	1	1	0	45	1	1	2	3	0		0		0		1	1424	1	1	0	1	010703	165467	10	06831	0054	SANTA ROSA	-78,577495	-5,97475
2022	004500701	PE6	45	7	1	0	45	2022	1466	0	0	0	0	0	0	3	5	0	45	1	1	2	3	0		0		0		0	1424	0	1	0	1	010703	0	10	06831	0054	SANTA ROSA	-78,577495	-5,97475
2022	004500801	PE6	45	8	1	1	45	2022	1466	7	2	0	7	7	1	1	1	0	45	1	1	2	3	0		0		0		1	1424	3	1	0	1	010703	165467	10	06831	0054	SANTA ROSA	-78,577495	-5,97475
2022	004500901	PE6	45	9	1	1	45	2022	1466	3	1	0	3	3	0	1	1	0	45	1	1	2	3	0		0		0		0	1424	1	1	0	1	010703	475565	10	06831	0054	SANTA ROSA	-78,577495	-5,97475
2022	004800401	PE6	48	4	1	2	48	2022	1466	3	1	0	3	3	1	1	1	0	48	1	1	2	3	0		0		0		1	1757	1	1	0	1	010512	154329	10	06953	0001	OCALLI	-78,268869698	-6,23367225
2022	004801001	PE6	48	10	1	1	48	2022	1466	3	1	0	3	3	1	1	1	0	48	1	1	2	3	0		0		0		1	1757	1	1	0	1	010512	154329	10	06953	0001	OCALLI	-78,268869698	-6,23367225
2022	004801401	PE6	48	14	1	1	48	2022	1466	2	1	0	2	2	1	1	1	0	48	1	1	2	3	0		0		0		1	1757	1	1	0	1	010512	154329	10	06953	0001	OCALLI	-78,268869698	-6,23367225
2022	004806301	PE6	48	63	1	1	48	2022	1466	4	0	0	4	4	0	1	1	0	48	1	1	2	3	0		0		0		0	1757	1	1	0	1	010512	443551	10	06953	0001	OCALLI	-78,268869698	-6,23367225
2022	004806801	PE6	48	68	1	1	48	2022	1466	4	1	0	4	4	1	1	1	0	48	1	1	2	3	0		0		0		1	1757	1	1	0	1	010512	154329	10	06953	0001	OCALLI	-78,268869698	-6,23367225
2022	004807001	PE6	48	70	1	1	48	2022	1466	3	1	0	3	3	0	1	1	0	48	1	1	2	3	0		0		0		0	1757	1	1	0	1	010512	443551	10	06953	0001	OCALLI	-78,268869698	-6,23367225
2022	004807301	PE6	48	73	1	1	48	2022	1466	4	1	0	4	4	1	1	1	0	48	1	1	2	3	0		0		0		0	1757	1	1	0	1	010512	443551	10	06953	0001	OCALLI	-78,268869698	-6,23367225
2022	004807801	PE6	48	78	1	1	48	2022	1466	4	1	0	4	4	0	1	1	0	48	1	1	2	3	0		0		0		0	1757	1	1	0	1	010512	443551	10	06953	0001	OCALLI	-78,268869698	-6,23367225
2022	004808001	PE6	48	80	1	2	48	2022	1466	4	1	0	4	4	1	1	1	0	48	1	1	2	3	0		0		0		1	1757	1	1	0	1	010512	154329	10	06953	0001	OCALLI	-78,268869698	-6,23367225
2022	004808401	PE6	48	84	1	1	48	2022	1466	5	2	0	5	5	1	1	1	0	48	1	1	2	3	0		0		0		1	1757	2	1	0	1	010512	154329	10	06953	0001	OCALLI	-78,268869698	-6,23367225
2022	004808501	PE6	48	85	1	1	48	2022	1466	1	0	0	1	1	0	1	1	0	48	1	1	2	3	0		0		0		0	1757	0	1	0	1	010512	443551	10	06953	0001	OCALLI	-78,268869698	-6,23367225
2022	004808901	PE6	48	89	1	2	48	2022	1466	3	1	0	3	3	1	1	1	0	48	1	1	2	3	0		0		0		1	1757	1	1	0	1	010512	154329	10	06953	0001	OCALLI	-78,268869698	-6,23367225
2022	004809601	PE6	48	96	1	2	48	2022	1466	2	0	0	2	2	0	1	1	0	48	1	1	2	3	0		0		0		0	1757	0	1	0	1	010512	443551	10	06953	0001	OCALLI	-78,268869698	-6,23367225
2022	004810401	PE6	48	104	1	1	48	2022	1466	4	1	0	4	4	2	1	1	0	48	1	1	2	3	0		0		0		2	1757	1	1	0	1	010512	154329	10	06953	0001	OCALLI	-78,268869698	-6,23367225
2022	004810501	PE6	48	105	1	2	48	2022	1466	4	1	0	4	3	1	1	1	0	48	1	1	2	3	0		0		0		0	1757	1	1	0	1	010512	443551	10	06953	0001	OCALLI	-78,268869698	-6,23367225
2022	004902901	PE6	49	29	1	1	49	2022	1468	4	1	0	4	4	1	1	1	0	49	1	1	2	3	0		0		0		1	2414	1	1	0	1	010518	207204	10	06961	0012	CHONIA	-77,985778333	-6,04408
2022	004903001	PE6	49	30	1	1	49	2022	1468	4	3	0	2	4	0	1	1	0	49	1	1	2	3	0		0		0		0	2414	3	1	0	1	010518	595517	10	06961	0012	CHONIA	-77,985778333	-6,04408
2022	004903201	PE6	49	32	1	1	49	2022	1468	3	0	0	3	3	0	1	1	0	49	1	1	2	3	0		0		0		0	2414	0	1	0	1	010518	595517	10	06961	0012	CHONIA	-77,985778333	-6,04408
2022	004904401	PE6	49	44	1	2	49	2022	1468	2	0	0	2	2	0	1	1	0	49	1	1	2	3	0		0		0		0	2414	0	1	0	1	010518	595517	10	06961	0012	CHONIA	-77,985778333	-6,04408
2022	004904501	PE6	49	45	1	2	49	2022	1468	11	4	0	6	11	3	1	1	0	49	1	1	2	3	0		0		0		2	2414	4	1	0	1	010518	207204	10	06961	0012	CHONIA	-77,985778333	-6,04408
2022	004905501	PE6	49	55	1	1	49	2022	1468	1	0	0	1	1	0	1	1	0	49	1	1	2	3	0		0		0		0	2414	0	1	0	1	010518	595517	10	06961	0017	CUCHAPAMPA	-77,979363333	-6,062291667
2022	004905601	PE6	49	56	1	1	49	2022	1468	2	0	0	2	2	0	1	1	0	49	1	1	2	3	0		0		0		0	2414	0	1	0	1	010518	595517	10	06961	0017	CUCHAPAMPA	-77,979363333	-6,062291667
2022	004905701	PE6	49	57	1	1	49	2022	1468	2	0	0	2	0	0	1	1	0	49	1	1	2	3	0		0		0		0	2414	1	1	0	1	010518	595517	10	06961	0017	CUCHAPAMPA	-77,979363333	-6,062291667
2022	004905801	PE6	49	58	1	2	49	2022	1468	4	1	0	4	4	1	1	1	0	49	1	1	2	3	0		0		0		1	2414	1	1	0	1	010518	207204	10	06961	0017	CUCHAPAMPA	-77,979363333	-6,062291667
2022	004905901	PE6	49	59	1	1	49	2022	1468	2	0	0	2	2	0	1	1	0	49	1	1	2	3	0		0		0		0	2414	0	1	0	1	010518	595517	10	06961	0017	CUCHAPAMPA	-77,979363333	-6,062291667
2022	004901401	PE6	49	14	1	0	49	2022	1468	0	0	0	0	0	0	3	2	0	49	1	1	2	3	0		0		0		0	2414	0	1	0	1	010518	0	10	06961	0021	MARAYPATA	-77,975623333	-6,015485
2022	004901501	PE6	49	15	1	2	49	2022	1468	3	0	0	3	3	0	1	1	0	49	1	1	2	3	0		0		0		0	2414	0	1	0	1	010518	595517	10	06961	0021	MARAYPATA	-77,975623333	-6,015485
2022	004901601	PE6	49	16	1	0	49	2022	1468	0	0	0	0	0	0	9	1	0	49	1	1	2	3	0		0		0		0	2414	0	1	0	1	010518	0	10	06961	0021	MARAYPATA	-77,975623333	-6,015485
2022	004901701	PE6	49	17	1	1	49	2022	1468	2	0	0	2	2	0	1	1	0	49	1	1	2	3	0		0		0		0	2414	0	1	0	1	010518	595517	10	06961	0021	MARAYPATA	-77,975623333	-6,015485
2022	004901801	PE6	49	18	1	1	49	2022	1468	3	1	0	1	3	1	1	1	0	49	1	1	2	3	0		0		0		1	2414	1	1	0	1	010518	207204	10	06961	0021	MARAYPATA	-77,975623333	-6,015485
2022	005100501	PE6	51	5	1	2	51	2022	1470	6	1	0	6	6	1	1	1	0	51	1	1	2	3	0		0		0		1	1574	3	1	0	1	010513	197158	10	06997	0003	LIMON	-78,19249	-6,276125
2022	005100801	PE6	51	8	1	2	51	2022	1470	4	1	0	4	4	1	1	1	0	51	1	1	2	3	0		0		0		0	1574	1	1	0	1	010513	566646	10	06997	0003	LIMON	-78,19249	-6,276125
2022	005101301	PE6	51	13	1	1	51	2022	1470	7	1	0	7	7	2	1	1	0	51	1	1	2	3	0		0		0		2	1574	1	1	0	1	010513	197158	10	06997	0003	LIMON	-78,19249	-6,276125
2022	005101401	PE6	51	14	1	2	51	2022	1470	2	0	0	2	2	0	1	1	0	51	1	1	2	3	0		0		0		0	1574	0	1	0	1	010513	566646	10	06997	0003	LIMON	-78,19249	-6,276125
2022	005101501	PE6	51	15	1	2	51	2022	1470	5	0	0	5	5	1	1	1	0	51	1	1	2	3	0		0		0		1	1574	0	1	0	1	010513	197158	10	06997	0003	LIMON	-78,19249	-6,276125
2022	005107801	PE6	51	78	1	2	51	2022	1470	8	1	0	7	8	1	1	1	0	51	1	1	2	3	0		0		0		0	1574	1	1	0	1	010513	566646	10	06997	0026	SAN JUAN	-78,168903333	-6,275583333
2022	005107901	PE6	51	79	1	1	51	2022	1470	2	0	0	2	2	0	1	1	0	51	1	1	2	3	0		0		0		0	1574	0	1	0	1	010513	566646	10	06997	0026	SAN JUAN	-78,168903333	-6,275583333
2022	005108001	PE6	51	80	1	1	51	2022	1470	6	2	0	4	6	1	1	1	0	51	1	1	2	3	0		0		0		1	1574	3	1	0	1	010513	197158	10	06997	0026	SAN JUAN	-78,168903333	-6,275583333
2022	005108101	PE6	51	81	1	1	51	2022	1470	3	1	0	3	3	1	1	1	0	51	1	1	2	3	0		0		0		1	1574	1	1	0	1	010513	197158	10	06997	0026	SAN JUAN	-78,168903333	-6,275583333
2022	005108201	PE6	51	82	1	1	51	2022	1470	3	1	0	3	3	1	1	1	0	51	1	1	2	3	0		0		0		1	1574	1	1	0	1	010513	197158	10	06997	0026	SAN JUAN	-78,168903333	-6,275583333
2022	005112601	PE6	51	126	1	1	51	2022	1470	6	1	0	6	6	1	1	1	0	51	1	1	2	3	0		0		0		0	1574	1	1	0	1	010513	566646	10	06997	0031	LA UNION	-78,163738333	-6,281558333
2022	005113101	PE6	51	131	1	2	51	2022	1470	6	0	0	6	2	1	1	1	0	51	1	1	2	3	0		0		0		1	1574	1	1	0	1	010513	197158	10	06997	0031	LA UNION	-78,163738333	-6,281558333
2022	005114501	PE6	51	145	1	1	51	2022	1470	4	1	0	4	4	2	1	1	0	51	1	1	2	3	0		0		0		2	1574	1	1	0	1	010513	197158	10	06997	0031	LA UNION	-78,163738333	-6,281558333
2022	005114701	PE6	51	147	1	2	51	2022	1470	4	1	0	4	4	1	1	1	0	51	1	1	2	3	0		0		0		1	1574	1	1	0	1	010513	197158	10	06997	0031	LA UNION	-78,163738333	-6,281558333
2022	005114801	PE6	51	148	1	2	51	2022	1470	5	1	0	5	5	0	1	1	0	51	1	1	2	3	0		0		0		0	1574	1	1	0	1	010513	566646	10	06997	0031	LA UNION	-78,163738333	-6,281558333
2022	005301601	PE6	53	16	1	1	53	2022	1466	1	0	0	1	1	0	1	1	0	53	1	1	2	3	0		0		0		0	2081	0	1	0	1	010514	477598	10	07014	0025	PUEBLO NUEVO	-78,100366358	-6,396908192
2022	005301701	PE6	53	17	1	0	53	2022	1466	0	0	0	0	0	0	3	2	0	53	1	1	2	3	0		0		0		0	2081	0	1	0	1	010514	0	10	07014	0025	PUEBLO NUEVO	-78,100366358	-6,396908192
2022	005301801	PE6	53	18	1	1	53	2022	1466	3	1	0	3	3	0	1	1	0	53	1	1	2	3	0		0		0		0	2081	1	1	0	1	010514	477598	10	07014	0025	PUEBLO NUEVO	-78,100366358	-6,396908192
2022	005301901	PE6	53	19	1	1	53	2022	1466	7	2	0	4	7	3	1	1	0	53	1	1	2	3	0		0		0		3	2081	2	1	0	1	010514	166175	10	07014	0025	PUEBLO NUEVO	-78,100366358	-6,396908192
2022	005302001	PE6	53	20	1	2	53	2022	1466	5	2	0	5	5	1	1	1	0	53	1	1	2	3	0		0		0		1	2081	2	1	0	1	010514	166175	10	07014	0025	PUEBLO NUEVO	-78,100366358	-6,396908192
2022	005311101	PE6	53	111	1	2	53	2022	1466	2	1	0	2	2	0	1	1	0	53	1	1	2	3	0		0		0		0	2081	1	1	0	1	010514	477598	10	07014	0046	EL REJO	-78,105519682	-6,398557327
2022	005311301	PE6	53	113	1	2	53	2022	1466	5	1	0	5	5	1	1	1	0	53	1	1	2	3	0		0		0		1	2081	1	1	0	1	010514	166175	10	07014	0046	EL REJO	-78,105519682	-6,398557327
2022	005311401	PE6	53	114	1	0	53	2022	1466	0	0	0	0	0	0	3	4	0	53	1	1	2	3	0		0		0		0	2081	0	1	0	1	010514	0	10	07014	0046	EL REJO	-78,105519682	-6,398557327
2022	005311501	PE6	53	115	1	2	53	2022	1466	4	1	0	4	4	2	1	1	0	53	1	1	2	3	0		0		0		2	2081	1	1	0	1	010514	166175	10	07014	0046	EL REJO	-78,105519682	-6,398557327
2022	005311601	PE6	53	116	1	1	53	2022	1466	4	1	0	4	4	0	1	1	0	53	1	1	2	3	0		0		0		0	2081	1	1	0	1	010514	477598	10	07014	0046	EL REJO	-78,105519682	-6,398557327
2022	005308701	PE6	53	87	1	2	53	2022	1466	6	1	0	6	6	1	1	1	0	53	1	1	2	3	0		0		0		1	2081	2	1	0	1	010514	166175	10	07014	0069	LA UNION	-78,111348285	-6,40117418
2022	005309001	PE6	53	90	1	1	53	2022	1466	3	1	0	3	3	1	1	1	0	53	1	1	2	3	0		0		0		1	2081	1	1	0	1	010514	166175	10	07014	0069	LA UNION	-78,111348285	-6,40117418
2022	005309101	PE6	53	91	1	2	53	2022	1466	4	1	0	4	4	0	1	1	0	53	1	1	2	3	0		0		0		0	2081	2	1	0	1	010514	477598	10	07014	0069	LA UNION	-78,111348285	-6,40117418
2022	005309201	PE6	53	92	1	3	53	2022	1466	7	1	0	7	7	2	1	1	0	53	1	1	2	3	0		0		0		1	2081	1	1	0	1	010514	166175	10	07014	0069	LA UNION	-78,111348285	-6,40117418
2022	005309301	PE6	53	93	1	2	53	2022	1466	5	1	0	5	5	1	1	1	0	53	1	1	2	3	0		0		0		1	2081	1	1	0	1	010514	166175	10	07014	0069	LA UNION	-78,111348285	-6,40117418
2022	005406301	PE6	54	63	1	2	54	2022	1469	2	0	0	2	2	0	1	1	0	54	1	1	2	3	0		0		0		0	2779	0	1	0	1	010519	462538	10	07034	0007	SAN ANTONIO	-77,875421667	-6,491433333
2022	005406401	PE6	54	64	1	1	54	2022	1469	4	0	0	4	4	0	1	1	0	54	1	1	2	3	0		0		0		0	2779	0	1	0	1	010519	462538	10	07034	0007	SAN ANTONIO	-77,875421667	-6,491433333
2022	005406501	PE6	54	65	1	1	54	2022	1469	5	1	0	5	5	0	1	1	0	54	1	1	2	3	0		0		0		0	2779	2	1	0	1	010519	462538	10	07034	0007	SAN ANTONIO	-77,875421667	-6,491433333
2022	005406601	PE6	54	66	1	0	54	2022	1469	0	0	0	0	0	0	6	3	0	54	1	1	2	3	0		0		0		0	2779	0	1	0	1	010519	0	10	07034	0007	SAN ANTONIO	-77,875421667	-6,491433333
2022	005406701	PE6	54	67	1	1	54	2022	1469	2	1	0	2	2	0	1	1	0	54	1	1	2	3	0		0		0		0	2779	2	1	0	1	010519	462538	10	07034	0007	SAN ANTONIO	-77,875421667	-6,491433333
2022	005400101	PE6	54	1	1	2	54	2022	1469	9	3	0	9	9	1	1	1	0	54	1	1	2	3	0		0		0		1	2779	3	1	0	1	010519	160935	10	07034	0009	CORRAL	-77,874188333	-6,513158333
2022	005400201	PE6	54	2	1	2	54	2022	1469	3	0	0	3	3	0	1	1	0	54	1	1	2	3	0		0		0		0	2779	0	1	0	1	010519	462538	10	07034	0009	CORRAL	-77,874188333	-6,513158333
2022	005400301	PE6	54	3	1	2	54	2022	1469	5	0	0	5	1	1	1	1	0	54	1	1	2	3	0		0		0		0	2779	1	1	0	1	010519	462538	10	07034	0009	CORRAL	-77,874188333	-6,513158333
2022	005401701	PE6	54	17	1	1	54	2022	1469	3	0	0	3	3	0	1	1	0	54	1	1	2	3	0		0		0		0	2779	0	1	0	1	010519	462538	10	07034	0009	CORRAL	-77,874188333	-6,513158333
2022	005401801	PE6	54	18	1	2	54	2022	1469	5	3	0	5	5	1	1	1	0	54	1	1	2	3	0		0		0		1	2779	3	1	0	1	010519	160935	10	07034	0009	CORRAL	-77,874188333	-6,513158333
2022	005402801	PE6	54	28	1	1	54	2022	1469	8	1	0	8	6	4	1	1	0	54	1	1	2	3	0		0		0		3	2779	1	1	0	1	010519	160935	10	07034	0011	SAN MARTIN DEL MANGO	-77,876625	-6,510325
2022	005402901	PE6	54	29	1	2	54	2022	1469	3	0	0	3	3	0	1	1	0	54	1	1	2	3	0		0		0		0	2779	0	1	0	1	010519	462538	10	07034	0011	SAN MARTIN DEL MANGO	-77,876625	-6,510325
2022	005402902	PE6	54	29	2	2	54	2022	1469	4	0	0	4	3	0	1	1	0	54	1	1	2	3	0		0		0		0	2779	1	1	0	1	010519	462538	10	07034	0011	SAN MARTIN DEL MANGO	-77,876625	-6,510325
2022	005403001	PE6	54	30	1	2	54	2022	1469	4	1	0	4	4	0	1	1	0	54	1	1	2	3	0		0		0		0	2779	1	1	0	1	010519	462538	10	07034	0011	SAN MARTIN DEL MANGO	-77,876625	-6,510325
2022	005403101	PE6	54	31	1	1	54	2022	1469	1	0	0	1	1	0	1	1	0	54	1	1	2	3	0		0		0		0	2779	0	1	0	1	010519	462538	10	07034	0011	SAN MARTIN DEL MANGO	-77,876625	-6,510325
2022	005403201	PE6	54	32	1	2	54	2022	1469	6	1	0	6	5	1	1	1	0	54	1	1	2	3	0		0		0		1	2779	1	1	0	1	010519	160935	10	07034	0011	SAN MARTIN DEL MANGO	-77,876625	-6,510325
2022	005701601	PE6	57	16	1	2	57	2022	1469	2	1	0	2	2	0	1	1	0	57	1	1	2	3	0		0		0		0	2028	1	1	0	1	010106	543373	10	07190	0018	LA MORADA	-77,53313376	-6,95077868
2022	005701701	PE6	57	17	1	2	57	2022	1469	5	1	0	5	4	1	1	1	0	57	1	1	2	3	0		0		0		1	2028	1	1	0	1	010106	189060	10	07190	0018	LA MORADA	-77,53313376	-6,95077868
2022	005701801	PE6	57	18	1	2	57	2022	1469	6	2	0	6	4	1	1	1	0	57	1	1	2	3	0		0		0		1	2028	3	1	0	1	010106	189060	10	07190	0018	LA MORADA	-77,53313376	-6,95077868
2022	005701901	PE6	57	19	1	1	57	2022	1469	3	2	0	3	3	1	1	1	0	57	1	1	2	3	0		0		0		0	2028	2	1	0	1	010106	543373	10	07190	0018	LA MORADA	-77,53313376	-6,95077868
2022	005702001	PE6	57	20	1	1	57	2022	1469	3	0	0	3	2	1	1	1	0	57	1	1	2	3	0		0		0		1	2028	1	1	0	1	010106	189060	10	07190	0018	LA MORADA	-77,53313376	-6,95077868
2022	005706601	PE6	57	66	1	1	57	2022	1469	3	1	0	3	3	1	1	1	0	57	1	1	2	3	0		0		0		1	2028	1	1	0	1	010106	189060	10	07190	0033	CANAAN	-77,46083649	-6,88629128
2022	005706701	PE6	57	67	1	1	57	2022	1469	4	1	0	4	4	1	1	1	0	57	1	1	2	3	0		0		0		1	2028	1	1	0	1	010106	189060	10	07190	0033	CANAAN	-77,46083649	-6,88629128
2022	005707001	PE6	57	70	1	2	57	2022	1469	5	0	0	5	5	1	1	1	0	57	1	1	2	3	0		0		0		1	2028	1	1	0	1	010106	189060	10	07190	0033	CANAAN	-77,46083649	-6,88629128
2022	005707101	PE6	57	71	1	2	57	2022	1469	7	3	0	7	7	0	1	1	0	57	1	1	2	3	0		0		0		0	2028	4	1	0	1	010106	543373	10	07190	0033	CANAAN	-77,46083649	-6,88629128
2022	005707201	PE6	57	72	1	2	57	2022	1469	4	1	0	4	4	1	1	1	0	57	1	1	2	3	0		0		0		1	2028	2	1	0	1	010106	189060	10	07190	0033	CANAAN	-77,46083649	-6,88629128
2022	005711101	PE6	57	111	1	2	57	2022	1469	3	1	0	3	2	1	1	1	0	57	1	1	2	3	0		0		0		1	2028	1	1	0	1	010106	189060	10	07190	0033	CANAAN	-77,46083649	-6,88629128
2022	005711601	PE6	57	116	1	2	57	2022	1469	6	1	0	6	5	1	1	1	0	57	1	1	2	3	0		0		0		1	2028	2	1	0	1	010106	189060	10	07190	0033	CANAAN	-77,46083649	-6,88629128
2022	005711801	PE6	57	118	1	2	57	2022	1469	7	1	0	4	4	0	1	1	0	57	1	1	2	3	0		0		0		0	2028	1	1	0	1	010106	543373	10	07190	0033	CANAAN	-77,46083649	-6,88629128
2022	005711901	PE6	57	119	1	2	57	2022	1469	3	1	0	3	3	1	1	1	0	57	1	1	2	3	0		0		0		1	2028	1	1	0	1	010106	189060	10	07190	0033	CANAAN	-77,46083649	-6,88629128
2022	005712001	PE6	57	120	1	2	57	2022	1469	6	1	0	6	5	1	1	1	0	57	1	1	2	3	0		0		0		1	2028	1	1	0	1	010106	189060	10	07190	0033	CANAAN	-77,46083649	-6,88629128
2022	005802601	PE6	58	26	1	2	58	2022	1468	4	1	0	4	3	1	1	1	0	58	1	1	2	3	0		0		0		1	1592	1	1	0	1	010607	178970	10	07197	0001	MARISCAL BENAVIDES	-77,502851702	-6,385820672
2022	005803701	PE6	58	37	1	2	58	2022	1468	3	1	0	3	3	1	1	1	0	58	1	1	2	3	0		0		0		1	1592	1	1	0	1	010607	178970	10	07197	0001	MARISCAL BENAVIDES	-77,502851702	-6,385820672
2022	005804101	PE6	58	41	1	2	58	2022	1468	4	1	0	4	4	1	1	1	0	58	1	1	2	3	0		0		0		1	1592	1	1	0	1	010607	178970	10	07197	0001	MARISCAL BENAVIDES	-77,502851702	-6,385820672
2022	005804901	PE6	58	49	1	2	58	2022	1468	3	1	0	3	2	1	1	1	0	58	1	1	2	3	0		0		0		1	1592	1	1	0	1	010607	178970	10	07197	0001	MARISCAL BENAVIDES	-77,502851702	-6,385820672
2022	005805201	PE6	58	52	1	2	58	2022	1468	4	1	0	4	4	1	1	1	0	58	1	1	2	3	0		0		0		1	1592	1	1	0	1	010607	178970	10	07197	0001	MARISCAL BENAVIDES	-77,502851702	-6,385820672
2022	005805401	PE6	58	54	1	2	58	2022	1468	4	1	0	4	4	1	1	1	0	58	1	1	2	3	0		0		0		1	1592	1	1	0	1	010607	178970	10	07197	0001	MARISCAL BENAVIDES	-77,502851702	-6,385820672
2022	005806401	PE6	58	64	1	2	58	2022	1468	6	1	0	6	6	2	1	1	0	58	1	1	2	3	0		0		0		2	1592	1	1	0	1	010607	178970	10	07197	0001	MARISCAL BENAVIDES	-77,502851702	-6,385820672
2022	005806501	PE6	58	65	1	2	58	2022	1468	3	0	0	3	3	0	1	1	0	58	1	1	2	3	0		0		0		0	1592	0	1	0	1	010607	514371	10	07197	0001	MARISCAL BENAVIDES	-77,502851702	-6,385820672
2022	005807101	PE6	58	71	1	0	58	2022	1468	0	0	0	0	0	0	3	5	0	58	1	1	2	3	0		0		0		0	1592	0	1	0	1	010607	0	10	07197	0001	MARISCAL BENAVIDES	-77,502851702	-6,385820672
2022	005809501	PE6	58	95	1	2	58	2022	1468	5	2	0	5	5	1	1	1	0	58	1	1	2	3	0		0		0		1	1592	2	1	0	1	010607	178970	10	07197	0001	MARISCAL BENAVIDES	-77,502851702	-6,385820672
2022	005810001	PE6	58	100	1	1	58	2022	1468	4	1	0	4	4	2	1	1	0	58	1	1	2	3	0		0		0		2	1592	1	1	0	1	010607	178970	10	07197	0001	MARISCAL BENAVIDES	-77,502851702	-6,385820672
2022	005810501	PE6	58	105	1	2	58	2022	1468	5	1	0	5	5	1	1	1	0	58	1	1	2	3	0		0		0		1	1592	1	1	0	1	010607	178970	10	07197	0001	MARISCAL BENAVIDES	-77,502851702	-6,385820672
2022	005812401	PE6	58	124	1	1	58	2022	1468	1	0	0	1	1	0	1	1	0	58	1	1	2	3	0		0		0		0	1592	0	1	0	1	010607	514371	10	07197	0001	MARISCAL BENAVIDES	-77,502851702	-6,385820672
2022	005812601	PE6	58	126	1	0	58	2022	1468	0	0	0	0	0	0	6	1	0	58	1	1	2	3	0		0		0		0	1592	0	1	0	1	010607	0	10	07197	0001	MARISCAL BENAVIDES	-77,502851702	-6,385820672
2022	005812701	PE6	58	127	1	2	58	2022	1468	5	1	0	5	5	1	1	1	0	58	1	1	2	3	0		0		0		1	1592	1	1	0	1	010607	178970	10	07197	0001	MARISCAL BENAVIDES	-77,502851702	-6,385820672
2022	006101601	PE6	61	16	1	0	61	2022	1466	0	0	0	0	0	0	9	2	0	61	2	2	1	1	0		0		0		0	52	0	1	0	1	021801	0	15	12076	0001	CHIMBOTE	-78,583859403	-9,047683938
2022	006102501	PE6	61	25	1	1	61	2022	1466	5	1	0	5	5	1	1	2	0	61	2	2	1	1	0		0		0		1	52	2	1	0	1	021801	301720	15	12076	0001	CHIMBOTE	-78,583859403	-9,047683938
2022	006105001	PE6	61	50	1	1	61	2022	1466	4	0	0	4	4	1	1	1	0	61	2	2	1	1	0		0		0		1	52	0	1	0	1	021801	301720	15	12076	0001	CHIMBOTE	-78,583859403	-9,047683938
2022	006105401	PE6	61	54	1	2	61	2022	1466	5	1	0	5	5	0	1	1	0	61	2	2	1	1	0		0		0		0	52	2	1	0	1	021801	1773645	15	12076	0001	CHIMBOTE	-78,583859403	-9,047683938
2022	006106201	PE6	61	62	1	2	61	2022	1466	2	0	0	2	2	0	1	1	0	61	2	2	1	1	0		0		0		0	52	0	1	0	1	021801	1773645	15	12076	0001	CHIMBOTE	-78,583859403	-9,047683938
2022	006106701	PE6	61	67	1	2	61	2022	1466	4	1	0	4	4	0	1	1	0	61	2	2	1	1	0		0		0		0	52	1	1	0	1	021801	1773645	15	12076	0001	CHIMBOTE	-78,583859403	-9,047683938
2022	006109401	PE6	61	94	1	1	61	2022	1466	6	1	0	6	6	1	1	1	0	61	2	2	1	1	0		0		0		1	52	1	1	0	1	021801	301720	15	12076	0001	CHIMBOTE	-78,583859403	-9,047683938
2022	006110101	PE6	61	101	1	2	61	2022	1466	5	1	0	5	5	2	1	1	0	61	2	2	1	1	0		0		0		2	52	1	1	0	1	021801	301720	15	12076	0001	CHIMBOTE	-78,583859403	-9,047683938
2022	006111801	PE6	61	118	1	1	61	2022	1466	2	0	0	1	2	0	1	1	0	61	2	2	1	1	0		0		0		0	52	0	1	0	1	021801	1773645	15	12076	0001	CHIMBOTE	-78,583859403	-9,047683938
2022	006112301	PE6	61	123	1	2	61	2022	1466	4	1	0	4	4	0	1	1	0	61	2	2	1	1	0		0		0		0	52	1	1	0	1	021801	1773645	15	12076	0001	CHIMBOTE	-78,583859403	-9,047683938
2022	006305901	PE6	63	59	1	1	63	2022	1467	2	1	0	2	2	0	1	2	0	63	2	2	1	1	0		0		0		0	52	1	1	0	1	021801	2603841	14	12121	0001	CHIMBOTE	-78,58153194	-9,058449627
2022	006305902	PE6	63	59	2	2	63	2022	1467	3	1	0	3	3	1	1	1	0	63	2	2	1	1	0		0		0		1	52	1	1	0	1	021801	442947	14	12121	0001	CHIMBOTE	-78,58153194	-9,058449627
2022	006306901	PE6	63	69	1	3	63	2022	1467	10	2	0	10	10	2	1	1	0	63	2	2	1	1	0		0		0		2	52	3	1	0	1	021801	442947	14	12121	0001	CHIMBOTE	-78,58153194	-9,058449627
2022	006310101	PE6	63	101	1	1	63	2022	1467	2	0	0	2	2	0	1	1	0	63	2	2	1	1	0		0		0		0	52	0	1	0	1	021801	2603841	14	12121	0001	CHIMBOTE	-78,58153194	-9,058449627
2022	006311401	PE6	63	114	1	1	63	2022	1467	1	0	0	1	1	0	1	1	0	63	2	2	1	1	0		0		0		0	52	0	1	0	1	021801	2603841	14	12121	0001	CHIMBOTE	-78,58153194	-9,058449627
2022	006311801	PE6	63	118	1	1	63	2022	1467	1	0	0	1	1	0	1	1	0	63	2	2	1	1	0		0		0		0	52	0	1	0	1	021801	2603841	14	12121	0001	CHIMBOTE	-78,58153194	-9,058449627
2022	006312401	PE6	63	124	1	2	63	2022	1467	9	3	0	9	9	1	1	1	0	63	2	2	1	1	0		0		0		1	52	3	1	0	1	021801	442947	14	12121	0001	CHIMBOTE	-78,58153194	-9,058449627
2022	006313701	PE6	63	137	1	3	63	2022	1467	5	1	0	5	3	1	1	1	0	63	2	2	1	1	0		0		0		0	52	1	1	0	1	021801	2603841	14	12121	0001	CHIMBOTE	-78,58153194	-9,058449627
2022	006314801	PE6	63	148	1	1	63	2022	1467	4	1	0	4	4	1	1	1	0	63	2	2	1	1	0		0		0		1	52	1	1	0	1	021801	442947	14	12121	0001	CHIMBOTE	-78,58153194	-9,058449627
2022	006315601	PE6	63	156	1	1	63	2022	1467	2	0	0	2	2	0	1	1	0	63	2	2	1	1	0		0		0		0	52	0	1	0	1	021801	2603841	14	12121	0001	CHIMBOTE	-78,58153194	-9,058449627
2022	006315901	PE6	63	159	1	2	63	2022	1467	12	2	0	12	12	2	1	1	0	63	2	2	1	1	0		0		0		2	52	2	1	0	1	021801	442947	14	12121	0001	CHIMBOTE	-78,58153194	-9,058449627
2022	006500101	PE6	65	1	1	1	65	2022	1470	4	1	0	4	4	0	1	1	0	65	2	2	1	1	0		0		0		0	52	1	1	0	1	021801	1939194	12	12219	0001	CHIMBOTE	-78,596528262	-9,073720747
2022	006500102	PE6	65	1	2	5	65	2022	1470	6	2	0	6	6	1	1	1	0	65	2	2	1	1	0		0		0		1	52	2	1	0	1	021801	329882	12	12219	0001	CHIMBOTE	-78,596528262	-9,073720747
2022	006502301	PE6	65	23	1	1	65	2022	1470	2	0	0	2	2	0	1	1	0	65	2	2	1	1	0		0		0		0	52	0	1	0	1	021801	1939194	12	12219	0001	CHIMBOTE	-78,596528262	-9,073720747
2022	006502302	PE6	65	23	2	1	65	2022	1470	4	1	0	4	4	1	1	1	0	65	2	2	1	1	0		0		0		1	52	1	1	0	1	021801	329882	12	12219	0001	CHIMBOTE	-78,596528262	-9,073720747
2022	006502303	PE6	65	23	3	3	65	2022	1470	5	1	0	4	5	1	1	1	0	65	2	2	1	1	0		0		0		0	52	1	1	0	1	021801	1939194	12	12219	0001	CHIMBOTE	-78,596528262	-9,073720747
2022	006504701	PE6	65	47	1	1	65	2022	1470	3	0	0	3	3	0	1	1	0	65	2	2	1	1	0		0		0		0	52	0	1	0	1	021801	1939194	12	12219	0001	CHIMBOTE	-78,596528262	-9,073720747
2022	006506101	PE6	65	61	1	7	65	2022	1470	8	2	0	8	8	3	1	1	0	65	2	2	1	1	0		0		0		2	52	2	1	0	1	021801	329882	12	12219	0001	CHIMBOTE	-78,596528262	-9,073720747
2022	006507301	PE6	65	73	1	2	65	2022	1470	3	1	0	3	3	1	1	1	0	65	2	2	1	1	0		0		0		1	52	1	1	0	1	021801	329882	12	12219	0001	CHIMBOTE	-78,596528262	-9,073720747
2022	006507401	PE6	65	74	1	1	65	2022	1470	2	0	0	2	2	0	1	1	0	65	2	2	1	1	0		0		0		0	52	0	1	0	1	021801	1939194	12	12219	0001	CHIMBOTE	-78,596528262	-9,073720747
2022	006507801	PE6	65	78	1	4	65	2022	1470	4	1	0	4	4	1	1	1	0	65	2	2	1	1	0		0		0		1	52	1	1	0	1	021801	329882	12	12219	0001	CHIMBOTE	-78,596528262	-9,073720747
2022	006508301	PE6	65	83	1	5	65	2022	1470	6	1	0	6	6	1	1	1	0	65	2	2	1	1	0		0		0		1	52	1	1	0	1	021801	329882	12	12219	0001	CHIMBOTE	-78,596528262	-9,073720747
2022	006508501	PE6	65	85	1	1	65	2022	1470	2	1	0	2	2	1	1	1	0	65	2	2	1	1	0		0		0		1	52	1	1	0	1	021801	329882	12	12219	0001	CHIMBOTE	-78,596528262	-9,073720747
2022	006509201	PE6	65	92	1	2	65	2022	1470	3	1	0	3	3	1	1	1	0	65	2	2	1	1	0		0		0		1	52	1	1	0	1	021801	329882	12	12219	0001	CHIMBOTE	-78,596528262	-9,073720747
2022	006600701	PE6	66	7	1	1	66	2022	1470	5	1	0	5	5	3	1	1	0	66	2	2	1	1	0		0		0		2	52	1	1	0	1	021801	370557	13	12226	0001	CHIMBOTE	-78,583812517	-9,075169633
2022	006602401	PE6	66	24	1	2	66	2022	1470	9	2	0	9	9	1	1	1	0	66	2	2	1	1	0		0		0		1	52	2	1	0	1	021801	370557	13	12226	0001	CHIMBOTE	-78,583812517	-9,075169633
2022	006604001	PE6	66	40	1	4	66	2022	1470	5	2	0	5	5	1	1	1	0	66	2	2	1	1	0		0		0		1	52	2	1	0	1	021801	370557	13	12226	0001	CHIMBOTE	-78,583812517	-9,075169633
2022	006604501	PE6	66	45	1	1	66	2022	1470	2	0	0	2	2	0	1	1	0	66	2	2	1	1	0		0		0		0	52	0	1	0	1	021801	2178298	13	12226	0001	CHIMBOTE	-78,583812517	-9,075169633
2022	006606301	PE6	66	63	1	1	66	2022	1470	5	1	0	5	5	1	1	1	0	66	2	2	1	1	0		0		0		1	52	2	1	0	1	021801	370557	13	12226	0001	CHIMBOTE	-78,583812517	-9,075169633
2022	006606801	PE6	66	68	1	1	66	2022	1470	3	2	0	3	3	0	1	1	0	66	2	2	1	1	0		0		0		0	52	2	1	0	1	021801	2178298	13	12226	0001	CHIMBOTE	-78,583812517	-9,075169633
2022	006607401	PE6	66	74	1	2	66	2022	1470	5	1	0	5	5	1	1	1	0	66	2	2	1	1	0		0		0		1	52	2	1	0	1	021801	370557	13	12226	0001	CHIMBOTE	-78,583812517	-9,075169633
2022	006607801	PE6	66	78	1	1	66	2022	1470	4	1	0	4	4	1	1	1	0	66	2	2	1	1	0		0		0		1	52	1	1	0	1	021801	370557	13	12226	0001	CHIMBOTE	-78,583812517	-9,075169633
2022	006608901	PE6	66	89	1	0	66	2022	1470	0	0	0	0	0	0	9	5	0	66	2	2	1	1	0		0		0		0	52	0	1	0	1	021801	0	13	12226	0001	CHIMBOTE	-78,583812517	-9,075169633
2022	006610001	PE6	66	100	1	1	66	2022	1470	4	1	0	4	4	0	1	1	0	66	2	2	1	1	0		0		0		0	52	1	1	0	1	021801	2178298	13	12226	0001	CHIMBOTE	-78,583812517	-9,075169633
2022	006700301	PE6	67	3	1	2	67	2022	1468	2	0	0	2	2	0	1	1	0	67	2	2	1	1	0		0		0		0	52	0	1	0	1	021801	2178298	13	12239	0001	CHIMBOTE	-78,580868146	-9,078374621
2022	006703901	PE6	67	39	1	1	67	2022	1468	4	1	0	4	4	1	1	1	0	67	2	2	1	1	0		0		0		1	52	1	1	0	1	021801	370557	13	12239	0001	CHIMBOTE	-78,580868146	-9,078374621
2022	006704101	PE6	67	41	1	2	67	2022	1468	4	2	0	4	4	0	1	1	0	67	2	2	1	1	0		0		0		0	52	2	1	0	1	021801	2178298	13	12239	0001	CHIMBOTE	-78,580868146	-9,078374621
2022	006704301	PE6	67	43	1	1	67	2022	1468	7	3	0	7	7	1	1	1	0	67	2	2	1	1	0		0		0		0	52	3	1	0	1	021801	2178298	13	12239	0001	CHIMBOTE	-78,580868146	-9,078374621
2022	006704601	PE6	67	46	1	1	67	2022	1468	1	0	0	1	1	0	1	1	0	67	2	2	1	1	0		0		0		0	52	0	1	0	1	021801	2178298	13	12239	0001	CHIMBOTE	-78,580868146	-9,078374621
2022	006705901	PE6	67	59	1	1	67	2022	1468	6	2	0	6	6	1	1	1	0	67	2	2	1	1	0		0		0		1	52	2	1	0	1	021801	370557	13	12239	0001	CHIMBOTE	-78,580868146	-9,078374621
2022	006709001	PE6	67	90	1	1	67	2022	1468	3	1	0	3	3	1	1	1	0	67	2	2	1	1	0		0		0		1	52	1	1	0	1	021801	370557	13	12239	0001	CHIMBOTE	-78,580868146	-9,078374621
2022	006709201	PE6	67	92	1	2	67	2022	1468	6	1	0	6	6	1	1	1	0	67	2	2	1	1	0		0		0		1	52	1	1	0	1	021801	370557	13	12239	0001	CHIMBOTE	-78,580868146	-9,078374621
2022	006711201	PE6	67	112	1	2	67	2022	1468	5	1	0	5	5	0	1	1	0	67	2	2	1	1	0		0		0		0	52	1	1	0	1	021801	2178298	13	12239	0001	CHIMBOTE	-78,580868146	-9,078374621
2022	006712601	PE6	67	126	1	1	67	2022	1468	4	1	0	4	4	2	1	1	0	67	2	2	1	1	0		0		0		1	52	1	1	0	1	021801	370557	13	12239	0001	CHIMBOTE	-78,580868146	-9,078374621
2022	006800101	PE6	68	1	1	1	68	2022	1466	3	1	0	3	3	0	1	1	0	68	2	2	1	1	0		0		0		0	52	2	1	0	1	021801	2138409	15	12272	0001	CHIMBOTE	-78,566468612	-9,076444573
2022	006802901	PE6	68	29	1	1	68	2022	1466	8	2	0	8	8	1	1	1	0	68	2	2	1	1	0		0		0		1	52	2	1	0	1	021801	363771	15	12272	0001	CHIMBOTE	-78,566468612	-9,076444573
2022	006804101	PE6	68	41	1	1	68	2022	1466	8	3	0	8	8	2	1	1	0	68	2	2	1	1	0		0		0		2	52	4	1	0	1	021801	363771	15	12272	0001	CHIMBOTE	-78,566468612	-9,076444573
2022	006804801	PE6	68	48	1	1	68	2022	1466	6	1	0	6	6	1	1	1	0	68	2	2	1	1	0		0		0		1	52	1	1	0	1	021801	363771	15	12272	0001	CHIMBOTE	-78,566468612	-9,076444573
2022	006807101	PE6	68	71	1	1	68	2022	1466	4	0	0	4	4	1	1	1	0	68	2	2	1	1	0		0		0		1	52	0	1	0	1	021801	363771	15	12272	0001	CHIMBOTE	-78,566468612	-9,076444573
2022	006808401	PE6	68	84	1	2	68	2022	1466	4	1	0	4	4	0	1	1	0	68	2	2	1	1	0		0		0		0	52	1	1	0	1	021801	2138409	15	12272	0001	CHIMBOTE	-78,566468612	-9,076444573
2022	006809901	PE6	68	99	1	1	68	2022	1466	1	0	0	1	1	0	1	1	0	68	2	2	1	1	0		0		0		0	52	0	1	0	1	021801	2138409	15	12272	0001	CHIMBOTE	-78,566468612	-9,076444573
2022	006810501	PE6	68	105	1	2	68	2022	1466	4	2	0	4	4	0	1	1	0	68	2	2	1	1	0		0		0		0	52	2	1	0	1	021801	2138409	15	12272	0001	CHIMBOTE	-78,566468612	-9,076444573
2022	006810801	PE6	68	108	1	0	68	2022	1466	0	0	0	0	0	0	9	3	0	68	2	2	1	1	0		0		0		0	52	0	1	0	1	021801	0	15	12272	0001	CHIMBOTE	-78,566468612	-9,076444573
2022	006812901	PE6	68	129	1	3	68	2022	1466	4	2	0	4	4	1	1	1	0	68	2	2	1	1	0		0		0		0	52	2	1	0	1	021801	2138409	15	12272	0001	CHIMBOTE	-78,566468612	-9,076444573
2022	006901001	PE6	69	10	1	1	69	2022	1469	3	1	0	3	3	1	1	1	0	69	2	2	1	1	0		0		0		1	52	1	1	0	1	021801	390331	14	12279	0001	CHIMBOTE	-78,561660904	-9,086690612
2022	006903601	PE6	69	36	1	2	69	2022	1469	4	1	0	4	4	0	1	1	0	69	2	2	1	1	0		0		0		0	52	2	1	0	1	021801	2294537	14	12279	0001	CHIMBOTE	-78,561660904	-9,086690612
2022	006903602	PE6	69	36	2	2	69	2022	1469	4	1	0	4	4	1	1	1	0	69	2	2	1	1	0		0		0		1	52	1	1	0	1	021801	390331	14	12279	0001	CHIMBOTE	-78,561660904	-9,086690612
2022	006905101	PE6	69	51	1	1	69	2022	1469	8	2	0	8	8	3	1	1	0	69	2	2	1	1	0		0		0		3	52	2	1	0	1	021801	390331	14	12279	0001	CHIMBOTE	-78,561660904	-9,086690612
2022	006906101	PE6	69	61	1	2	69	2022	1469	3	1	0	3	3	1	1	1	0	69	2	2	1	1	0		0		0		1	52	1	1	0	1	021801	390331	14	12279	0001	CHIMBOTE	-78,561660904	-9,086690612
2022	006908601	PE6	69	86	1	1	69	2022	1469	5	3	0	5	5	0	1	1	0	69	2	2	1	1	0		0		0		0	52	4	1	0	1	021801	2294537	14	12279	0001	CHIMBOTE	-78,561660904	-9,086690612
2022	006909501	PE6	69	95	1	1	69	2022	1469	2	0	0	2	2	0	1	1	0	69	2	2	1	1	0		0		0		0	52	0	1	0	1	021801	2294537	14	12279	0001	CHIMBOTE	-78,561660904	-9,086690612
2022	006910301	PE6	69	103	1	4	69	2022	1469	7	3	0	7	7	1	1	1	0	69	2	2	1	1	0		0		0		1	52	3	1	0	1	021801	390331	14	12279	0001	CHIMBOTE	-78,561660904	-9,086690612
2022	006912301	PE6	69	123	1	2	69	2022	1469	4	1	0	4	4	1	1	1	0	69	2	2	1	1	0		0		0		1	52	1	1	0	1	021801	390331	14	12279	0001	CHIMBOTE	-78,561660904	-9,086690612
2022	006912501	PE6	69	125	1	1	69	2022	1469	6	2	0	6	6	1	1	1	0	69	2	2	1	1	0		0		0		1	52	2	1	0	1	021801	390331	14	12279	0001	CHIMBOTE	-78,561660904	-9,086690612
2022	006914101	PE6	69	141	1	1	69	2022	1469	6	2	0	6	6	0	1	1	0	69	2	2	1	1	0		0		0		0	52	3	1	0	1	021801	2294537	14	12279	0001	CHIMBOTE	-78,561660904	-9,086690612
2022	007000701	PE6	70	7	1	2	70	2022	1466	3	1	0	3	3	1	1	1	0	70	2	2	1	1	0		0		0		1	52	1	1	0	1	021801	405212	14	12283	0001	CHIMBOTE	-78,563685501	-9,087552432
2022	007002801	PE6	70	28	1	2	70	2022	1466	6	1	0	6	6	1	1	1	0	70	2	2	1	1	0		0		0		1	52	1	1	0	1	021801	405212	14	12283	0001	CHIMBOTE	-78,563685501	-9,087552432
2022	007002802	PE6	70	28	2	2	70	2022	1466	5	1	0	5	5	1	1	1	0	70	2	2	1	1	0		0		0		1	52	1	1	0	1	021801	405212	14	12283	0001	CHIMBOTE	-78,563685501	-9,087552432
2022	007003301	PE6	70	33	1	2	70	2022	1466	4	0	0	4	4	0	1	1	0	70	2	2	1	1	0		0		0		0	52	0	1	0	1	021801	2382014	14	12283	0001	CHIMBOTE	-78,563685501	-9,087552432
2022	007003401	PE6	70	34	1	5	70	2022	1466	7	3	0	7	7	1	1	1	0	70	2	2	1	1	0		0		0		1	52	3	1	0	1	021801	405212	14	12283	0001	CHIMBOTE	-78,563685501	-9,087552432
2022	007003901	PE6	70	39	1	2	70	2022	1466	3	1	0	3	3	1	1	1	0	70	2	2	1	1	0		0		0		1	52	1	1	0	1	021801	405212	14	12283	0001	CHIMBOTE	-78,563685501	-9,087552432
2022	007005201	PE6	70	52	1	3	70	2022	1466	6	2	0	6	6	1	1	1	0	70	2	2	1	1	0		0		0		1	52	2	1	0	1	021801	405212	14	12283	0001	CHIMBOTE	-78,563685501	-9,087552432
2022	007006001	PE6	70	60	1	1	70	2022	1466	1	0	0	1	0	0	1	1	0	70	2	2	1	1	0		0		0		0	52	0	1	0	1	021801	2382014	14	12283	0001	CHIMBOTE	-78,563685501	-9,087552432
2022	007006401	PE6	70	64	1	1	70	2022	1466	3	1	0	3	3	1	1	1	0	70	2	2	1	1	0		0		0		1	52	1	1	0	1	021801	405212	14	12283	0001	CHIMBOTE	-78,563685501	-9,087552432
2022	007009201	PE6	70	92	1	4	70	2022	1466	6	1	0	6	5	0	1	1	0	70	2	2	1	1	0		0		0		0	52	1	1	0	1	021801	2382014	14	12283	0001	CHIMBOTE	-78,563685501	-9,087552432
2022	007010801	PE6	70	108	1	1	70	2022	1466	3	1	0	3	3	0	1	1	0	70	2	2	1	1	0		0		0		0	52	1	1	0	1	021801	2382014	14	12283	0001	CHIMBOTE	-78,563685501	-9,087552432
2022	007200601	PE6	72	6	1	0	72	2022	1465	0	0	0	0	0	0	6	2	0	72	2	2	1	1	0		0		0		0	104	0	1	0	1	021801	0	14	12341	0006	RINCONADA	-78,566668857	-8,892630695
2022	007201201	PE6	72	12	1	2	72	2022	1465	2	0	0	2	2	0	1	1	0	72	2	2	1	1	0		0		0		0	104	0	1	0	1	021801	2310595	14	12341	0006	RINCONADA	-78,566668857	-8,892630695
2022	007202001	PE6	72	20	1	1	72	2022	1465	4	1	0	4	4	1	1	1	0	72	2	2	1	1	0		0		0		1	104	1	1	0	1	021801	393062	14	12341	0006	RINCONADA	-78,566668857	-8,892630695
2022	007204001	PE6	72	40	1	1	72	2022	1465	5	1	0	5	5	1	1	1	0	72	2	2	1	1	0		0		0		1	104	1	1	0	1	021801	393062	14	12341	0006	RINCONADA	-78,566668857	-8,892630695
2022	007205101	PE6	72	51	1	2	72	2022	1465	7	3	0	7	7	1	1	1	0	72	2	2	1	1	0		0		0		1	104	3	1	0	1	021801	393062	14	12341	0006	RINCONADA	-78,566668857	-8,892630695
2022	007205901	PE6	72	59	1	2	72	2022	1465	6	3	0	6	6	1	1	1	0	72	2	2	1	1	0		0		0		1	104	3	1	0	1	021801	393062	14	12341	0006	RINCONADA	-78,566668857	-8,892630695
2022	007208701	PE6	72	87	1	2	72	2022	1465	3	1	0	3	3	1	1	1	0	72	2	2	1	1	0		0		0		1	104	1	1	0	1	021801	393062	14	12341	0006	RINCONADA	-78,566668857	-8,892630695
2022	007210101	PE6	72	101	1	1	72	2022	1465	5	2	0	5	5	1	1	1	0	72	2	2	1	1	0		0		0		1	104	2	1	0	1	021801	393062	14	12341	0006	RINCONADA	-78,566668857	-8,892630695
2022	007211301	PE6	72	113	1	1	72	2022	1465	1	0	0	1	1	0	1	1	0	72	2	2	1	1	0		0		0		0	104	0	1	0	1	021801	2310595	14	12341	0006	RINCONADA	-78,566668857	-8,892630695
2022	007212001	PE6	72	120	1	3	72	2022	1465	4	0	0	4	4	0	1	1	0	72	2	2	1	1	0		0		0		0	104	0	1	0	1	021801	2310595	14	12341	0006	RINCONADA	-78,566668857	-8,892630695
2022	007303601	PE6	73	36	1	2	73	2022	1467	5	1	0	5	5	1	1	1	0	73	2	2	1	1	0		0		0		0	40	1	1	0	1	021809	2267523	13	12366	0001	BUENOS AIRES	-78,531416061	-9,107474236
2022	007305601	PE6	73	56	1	2	73	2022	1467	6	2	0	6	6	1	1	1	0	73	2	2	1	1	0		0		0		1	40	2	1	0	1	021809	385735	13	12366	0001	BUENOS AIRES	-78,531416061	-9,107474236
2022	007307101	PE6	73	71	1	1	73	2022	1467	3	0	0	3	3	0	1	1	0	73	2	2	1	1	0		0		0		0	40	0	1	0	1	021809	2267523	13	12366	0001	BUENOS AIRES	-78,531416061	-9,107474236
2022	007307501	PE6	73	75	1	1	73	2022	1467	3	2	0	3	3	0	1	1	0	73	2	2	1	1	0		0		0		0	40	2	1	0	1	021809	2267523	13	12366	0001	BUENOS AIRES	-78,531416061	-9,107474236
2022	007308401	PE6	73	84	1	1	73	2022	1467	2	1	0	2	2	0	1	1	0	73	2	2	1	1	0		0		0		0	40	1	1	0	1	021809	2267523	13	12366	0001	BUENOS AIRES	-78,531416061	-9,107474236
2022	007311801	PE6	73	118	1	4	73	2022	1467	6	1	0	6	6	1	1	1	0	73	2	2	1	1	0		0		0		1	40	1	1	0	1	021809	385735	13	12366	0001	BUENOS AIRES	-78,531416061	-9,107474236
2022	007313301	PE6	73	133	1	3	73	2022	1467	4	2	0	4	4	1	1	1	0	73	2	2	1	1	0		0		0		1	40	2	1	0	1	021809	385735	13	12366	0001	BUENOS AIRES	-78,531416061	-9,107474236
2022	007313901	PE6	73	139	1	1	73	2022	1467	11	3	0	11	11	3	1	1	0	73	2	2	1	1	0		0		0		3	40	3	1	0	1	021809	385735	13	12366	0001	BUENOS AIRES	-78,531416061	-9,107474236
2022	007314501	PE6	73	145	1	3	73	2022	1467	6	1	0	6	6	1	1	1	0	73	2	2	1	1	0		0		0		1	40	1	1	0	1	021809	385735	13	12366	0001	BUENOS AIRES	-78,531416061	-9,107474236
2022	007314601	PE6	73	146	1	1	73	2022	1467	3	1	0	3	3	0	1	1	0	73	2	2	1	1	0		0		0		0	40	1	1	0	1	021809	2267523	13	12366	0001	BUENOS AIRES	-78,531416061	-9,107474236
2022	007401401	PE6	74	14	1	0	74	2022	1465	0	0	0	0	0	0	2	1	0	74	2	2	1	1	0		0		0		0	40	0	1	0	1	021809	0	11	12434	0001	BUENOS AIRES	-78,5199244	-9,125936707
2022	007402001	PE6	74	20	1	0	74	2022	1465	0	0	0	0	0	0	2	1	0	74	2	2	1	1	0		0		0		0	40	0	1	0	1	021809	0	11	12434	0001	BUENOS AIRES	-78,5199244	-9,125936707
2022	007403701	PE6	74	37	1	2	74	2022	1465	7	2	0	7	6	1	1	1	0	74	2	2	1	1	0		0		0		1	40	2	1	0	1	021809	477249	11	12434	0001	BUENOS AIRES	-78,5199244	-9,125936707
2022	007405601	PE6	74	56	1	2	74	2022	1465	10	5	0	10	10	2	1	1	0	74	2	2	1	1	0		0		0		1	40	5	1	0	1	021809	477249	11	12434	0001	BUENOS AIRES	-78,5199244	-9,125936707
2022	007406501	PE6	74	65	1	2	74	2022	1465	6	1	0	6	4	1	1	1	0	74	2	2	1	1	0		0		0		1	40	2	1	0	1	021809	477249	11	12434	0001	BUENOS AIRES	-78,5199244	-9,125936707
2022	007408201	PE6	74	82	1	3	74	2022	1465	7	2	0	7	7	1	1	1	0	74	2	2	1	1	0		0		0		0	40	2	1	0	1	021809	2805483	11	12434	0001	BUENOS AIRES	-78,5199244	-9,125936707
2022	007408301	PE6	74	83	1	1	74	2022	1465	6	1	0	6	6	1	1	1	0	74	2	2	1	1	0		0		0		1	40	1	1	0	1	021809	477249	11	12434	0001	BUENOS AIRES	-78,5199244	-9,125936707
2022	007411401	PE6	74	114	1	0	74	2022	1465	0	0	0	0	0	0	5	2	0	74	2	2	1	1	0		0		0		0	40	0	1	0	1	021809	0	11	12434	0001	BUENOS AIRES	-78,5199244	-9,125936707
2022	007416401	PE6	74	164	1	6	74	2022	1465	10	3	0	10	10	1	1	1	0	74	2	2	1	1	0		0		0		1	40	3	1	0	1	021809	477249	11	12434	0001	BUENOS AIRES	-78,5199244	-9,125936707
2022	007418001	PE6	74	180	1	0	74	2022	1465	0	0	0	0	0	0	5	5	0	74	2	2	1	1	0		0		0		0	40	0	1	0	1	021809	0	11	12434	0001	BUENOS AIRES	-78,5199244	-9,125936707
2022	007501401	PE6	75	14	1	0	75	2022	1469	0	0	0	0	0	0	5	2	0	75	2	2	1	1	0		0		0		0	40	0	1	0	1	021809	0	12	12497	0001	BUENOS AIRES	-78,518278625	-9,133763114
2022	007504601	PE6	75	46	1	0	75	2022	1469	0	0	0	0	0	0	5	1	0	75	2	2	1	1	0		0		0		0	40	0	1	0	1	021809	0	12	12497	0001	BUENOS AIRES	-78,518278625	-9,133763114
2022	007504801	PE6	75	48	1	2	75	2022	1469	6	1	0	6	6	1	1	1	0	75	2	2	1	1	0		0		0		1	40	1	1	0	1	021809	380628	12	12497	0001	BUENOS AIRES	-78,518278625	-9,133763114
2022	007505401	PE6	75	54	1	2	75	2022	1469	2	0	0	2	2	0	1	1	0	75	2	2	1	1	0		0		0		0	40	0	1	0	1	021809	2237498	12	12497	0001	BUENOS AIRES	-78,518278625	-9,133763114
2022	007505601	PE6	75	56	1	0	75	2022	1469	0	0	0	0	0	0	5	5	0	75	2	2	1	1	0		0		0		0	40	0	1	0	1	021809	0	12	12497	0001	BUENOS AIRES	-78,518278625	-9,133763114
2022	007506001	PE6	75	60	1	2	75	2022	1469	3	1	0	3	3	1	1	1	0	75	2	2	1	1	0		0		0		1	40	1	1	0	1	021809	380628	12	12497	0001	BUENOS AIRES	-78,518278625	-9,133763114
2022	007506701	PE6	75	67	1	3	75	2022	1469	7	2	0	7	7	1	1	1	0	75	2	2	1	1	0		0		0		1	40	2	1	0	1	021809	380628	12	12497	0001	BUENOS AIRES	-78,518278625	-9,133763114
2022	007511101	PE6	75	111	1	2	75	2022	1469	5	1	0	5	5	1	1	1	0	75	2	2	1	1	0		0		0		1	40	1	1	0	1	021809	380628	12	12497	0001	BUENOS AIRES	-78,518278625	-9,133763114
2022	007512801	PE6	75	128	1	4	75	2022	1469	4	1	0	4	4	0	1	1	0	75	2	2	1	1	0		0		0		0	40	1	1	0	1	021809	2237498	12	12497	0001	BUENOS AIRES	-78,518278625	-9,133763114
2022	007514001	PE6	75	140	1	1	75	2022	1469	2	1	0	2	2	0	1	1	0	75	2	2	1	1	0		0		0		0	40	1	1	0	1	021809	2237498	12	12497	0001	BUENOS AIRES	-78,518278625	-9,133763114
2022	007600501	PE6	76	5	1	1	76	2022	1467	1	0	0	1	1	0	1	1	0	76	2	2	1	1	0		0		0		0	40	0	1	0	1	021809	2274756	13	12505	0001	BUENOS AIRES	-78,509850164	-9,130639076
2022	007600701	PE6	76	7	1	2	76	2022	1467	5	2	0	5	5	1	1	1	0	76	2	2	1	1	0		0		0		1	40	2	1	0	1	021809	386966	13	12505	0001	BUENOS AIRES	-78,509850164	-9,130639076
2022	007601601	PE6	76	16	1	1	76	2022	1467	6	1	0	6	6	1	1	1	0	76	2	2	1	1	0		0		0		1	40	1	1	0	1	021809	386966	13	12505	0001	BUENOS AIRES	-78,509850164	-9,130639076
2022	007602601	PE6	76	26	1	3	76	2022	1467	4	1	0	4	4	1	1	1	0	76	2	2	1	1	0		0		0		1	40	1	1	0	1	021809	386966	13	12505	0001	BUENOS AIRES	-78,509850164	-9,130639076
2022	007604901	PE6	76	49	1	2	76	2022	1467	6	1	0	6	5	0	1	1	0	76	2	2	1	1	0		0		0		0	40	2	1	0	1	021809	2274756	13	12505	0001	BUENOS AIRES	-78,509850164	-9,130639076
2022	007606201	PE6	76	62	1	1	76	2022	1467	4	1	0	4	4	1	1	1	0	76	2	2	1	1	0		0		0		1	40	1	1	0	1	021809	386966	13	12505	0001	BUENOS AIRES	-78,509850164	-9,130639076
2022	007609201	PE6	76	92	1	1	76	2022	1467	7	1	0	7	7	1	1	1	0	76	2	2	1	1	0		0		0		1	40	1	1	0	1	021809	386966	13	12505	0001	BUENOS AIRES	-78,509850164	-9,130639076
2022	007610401	PE6	76	104	1	2	76	2022	1467	5	1	0	5	5	2	1	1	0	76	2	2	1	1	0		0		0		2	40	1	1	0	1	021809	386966	13	12505	0001	BUENOS AIRES	-78,509850164	-9,130639076
2022	007610601	PE6	76	106	1	2	76	2022	1467	5	1	0	5	5	1	1	1	0	76	2	2	1	1	0		0		0		0	40	1	1	0	1	021809	2274756	13	12505	0001	BUENOS AIRES	-78,509850164	-9,130639076
2022	007610901	PE6	76	109	1	0	76	2022	1467	0	0	0	0	0	0	5	2	0	76	2	2	1	1	0		0		0		0	40	0	1	0	1	021809	0	13	12505	0001	BUENOS AIRES	-78,509850164	-9,130639076
2022	007701901	PE6	77	19	1	2	77	2022	1465	4	1	0	4	4	1	1	1	0	77	2	2	1	1	0		0		0		1	40	1	1	0	1	021809	396766	13	12543	0001	BUENOS AIRES	-78,50640177	-9,14495304
2022	007703001	PE6	77	30	1	5	77	2022	1465	7	2	0	7	7	1	1	1	0	77	2	2	1	1	0		0		0		1	40	2	1	0	1	021809	396766	13	12543	0001	BUENOS AIRES	-78,50640177	-9,14495304
2022	007704501	PE6	77	45	1	1	77	2022	1465	8	2	0	8	8	0	1	1	0	77	2	2	1	1	0		0		0		0	40	3	1	0	1	021809	2332367	13	12543	0001	BUENOS AIRES	-78,50640177	-9,14495304
2022	007707501	PE6	77	75	1	1	77	2022	1465	3	1	0	3	3	1	1	1	0	77	2	2	1	1	0		0		0		1	40	1	1	0	1	021809	396766	13	12543	0001	BUENOS AIRES	-78,50640177	-9,14495304
2022	007707701	PE6	77	77	1	1	77	2022	1465	4	2	0	4	4	1	1	1	0	77	2	2	1	1	0		0		0		1	40	2	1	0	1	021809	396766	13	12543	0001	BUENOS AIRES	-78,50640177	-9,14495304
2022	007708001	PE6	77	80	1	1	77	2022	1465	3	1	0	3	3	0	1	1	0	77	2	2	1	1	0		0		0		0	40	1	1	0	1	021809	2332367	13	12543	0001	BUENOS AIRES	-78,50640177	-9,14495304
2022	007708601	PE6	77	86	1	3	77	2022	1465	6	1	0	6	6	1	1	1	0	77	2	2	1	1	0		0		0		1	40	1	1	0	1	021809	396766	13	12543	0001	BUENOS AIRES	-78,50640177	-9,14495304
2022	007709801	PE6	77	98	1	2	77	2022	1465	6	1	0	6	6	2	1	1	0	77	2	2	1	1	0		0		0		1	40	1	1	0	1	021809	396766	13	12543	0001	BUENOS AIRES	-78,50640177	-9,14495304
2022	007711101	PE6	77	111	1	5	77	2022	1465	6	1	0	6	3	1	1	1	0	77	2	2	1	1	0		0		0		1	40	3	1	0	1	021809	396766	13	12543	0001	BUENOS AIRES	-78,50640177	-9,14495304
2022	007711501	PE6	77	115	1	1	77	2022	1465	4	2	0	4	4	1	1	1	0	77	2	2	1	1	0		0		0		1	40	2	1	0	1	021809	396766	13	12543	0001	BUENOS AIRES	-78,50640177	-9,14495304
2022	007802301	PE6	78	23	1	1	78	2022	1468	2	1	0	2	2	1	1	1	0	78	2	2	1	1	0		0		0		1	3046	1	1	0	1	020105	435334	12	13225	0001	CENTENARIO	-77,534444557	-9,506379524
2022	007803401	PE6	78	34	1	2	78	2022	1468	3	1	0	3	3	0	1	1	0	78	2	2	1	1	0		0		0		0	3046	2	1	0	1	020105	2559085	12	13225	0001	CENTENARIO	-77,534444557	-9,506379524
2022	007804601	PE6	78	46	1	1	78	2022	1468	5	1	0	5	5	2	1	1	0	78	2	2	1	1	0		0		0		1	3046	1	1	0	1	020105	435334	12	13225	0001	CENTENARIO	-77,534444557	-9,506379524
2022	007805701	PE6	78	57	1	0	78	2022	1468	0	0	0	0	0	0	6	4	0	78	2	2	1	1	0		0		0		0	3046	0	1	0	1	020105	0	12	13225	0001	CENTENARIO	-77,534444557	-9,506379524
2022	007810601	PE6	78	106	1	1	78	2022	1468	1	0	0	1	1	0	1	1	0	78	2	2	1	1	0		0		0		0	3046	0	1	0	1	020105	2559085	12	13225	0001	CENTENARIO	-77,534444557	-9,506379524
2022	007812701	PE6	78	127	1	2	78	2022	1468	5	2	0	5	5	0	1	1	0	78	2	2	1	1	0		0		0		0	3046	2	1	0	1	020105	2559085	12	13225	0001	CENTENARIO	-77,534444557	-9,506379524
2022	007813201	PE6	78	132	1	1	78	2022	1468	3	1	0	3	3	1	1	1	0	78	2	2	1	1	0		0		0		1	3046	1	1	0	1	020105	435334	12	13225	0001	CENTENARIO	-77,534444557	-9,506379524
2022	007813501	PE6	78	135	1	2	78	2022	1468	4	1	0	4	4	1	1	1	0	78	2	2	1	1	0		0		0		1	3046	1	1	0	1	020105	435334	12	13225	0001	CENTENARIO	-77,534444557	-9,506379524
2022	007813601	PE6	78	136	1	2	78	2022	1468	5	1	0	5	5	1	1	1	0	78	2	2	1	1	0		0		0		1	3046	1	1	0	1	020105	435334	12	13225	0001	CENTENARIO	-77,534444557	-9,506379524
2022	007816901	PE6	78	169	1	2	78	2022	1468	4	1	0	4	3	2	1	1	0	78	2	2	1	1	0		0		0		2	3046	1	1	0	1	020105	435334	12	13225	0001	CENTENARIO	-77,534444557	-9,506379524
2022	008002301	PE6	80	23	1	1	80	2022	1468	4	1	0	4	2	1	1	1	0	80	2	2	1	1	0		0		0		0	3318	1	1	0	1	020105	2159145	15	13289	0001	CENTENARIO	-77,50193935	-9,510877115
2022	008004101	PE6	80	41	1	1	80	2022	1468	6	1	0	6	5	2	1	2	0	80	2	2	1	1	0		0		0		2	3318	1	1	0	1	020105	367299	15	13289	0001	CENTENARIO	-77,50193935	-9,510877115
2022	008004601	PE6	80	46	1	1	80	2022	1468	2	0	0	2	1	0	1	1	0	80	2	2	1	1	0		0		0		0	3318	1	1	0	1	020105	2159145	15	13289	0001	CENTENARIO	-77,50193935	-9,510877115
2022	008005701	PE6	80	57	1	0	80	2022	1468	0	0	0	0	0	0	6	2	0	80	2	2	1	1	0		0		0		0	3318	0	1	0	1	020105	0	15	13289	0001	CENTENARIO	-77,50193935	-9,510877115
2022	008006401	PE6	80	64	1	2	80	2022	1468	5	1	0	5	4	1	1	1	0	80	2	2	1	1	0		0		0		1	3318	2	1	0	1	020105	367299	15	13289	0001	CENTENARIO	-77,50193935	-9,510877115
2022	008007601	PE6	80	76	1	1	80	2022	1468	5	2	0	5	5	1	1	1	0	80	2	2	1	1	0		0		0		1	3318	2	1	0	1	020105	367299	15	13289	0001	CENTENARIO	-77,50193935	-9,510877115
2022	008008001	PE6	80	80	1	0	80	2022	1468	0	0	0	0	0	0	9	1	0	80	2	2	1	1	0		0		0		0	3318	0	1	0	1	020105	0	15	13289	0001	CENTENARIO	-77,50193935	-9,510877115
2022	008011801	PE6	80	118	1	1	80	2022	1468	2	0	0	2	2	0	1	1	0	80	2	2	1	1	0		0		0		0	3318	0	1	0	1	020105	2159145	15	13289	0001	CENTENARIO	-77,50193935	-9,510877115
2022	008012401	PE6	80	124	1	2	80	2022	1468	4	1	0	4	3	1	1	1	0	80	2	2	1	1	0		0		0		1	3318	1	1	0	1	020105	367299	15	13289	0001	CENTENARIO	-77,50193935	-9,510877115
2022	008013201	PE6	80	132	1	1	80	2022	1468	3	1	0	3	3	1	1	1	0	80	2	2	1	1	0		0		0		1	3318	1	1	0	1	020105	367299	15	13289	0001	CENTENARIO	-77,50193935	-9,510877115
2022	008500701	PE6	85	7	1	2	85	2022	1470	3	1	0	3	3	1	1	1	0	85	2	2	1	1	0		0		0		1	40	1	1	0	1	021809	380628	15	48966	0001	BUENOS AIRES	-78,482729535	-9,141940122
2022	008502401	PE6	85	24	1	2	85	2022	1470	3	1	0	3	3	1	1	1	0	85	2	2	1	1	0		0		0		1	40	1	1	0	1	021809	380628	15	48966	0001	BUENOS AIRES	-78,482729535	-9,141940122
2022	008505301	PE6	85	53	1	2	85	2022	1470	3	0	0	3	3	0	1	1	0	85	2	2	1	1	0		0		0		0	40	0	1	0	1	021809	2237498	15	48966	0001	BUENOS AIRES	-78,482729535	-9,141940122
2022	008506301	PE6	85	63	1	1	85	2022	1470	4	1	0	4	4	1	1	1	0	85	2	2	1	1	0		0		0		1	40	2	1	0	1	021809	380628	15	48966	0001	BUENOS AIRES	-78,482729535	-9,141940122
2022	008507301	PE6	85	73	1	1	85	2022	1470	4	1	0	4	4	2	1	1	0	85	2	2	1	1	0		0		0		2	40	1	1	0	1	021809	380628	15	48966	0001	BUENOS AIRES	-78,482729535	-9,141940122
2022	008507501	PE6	85	75	1	2	85	2022	1470	5	1	0	5	5	1	1	1	0	85	2	2	1	1	0		0		0		1	40	1	1	0	1	021809	380628	15	48966	0001	BUENOS AIRES	-78,482729535	-9,141940122
2022	008508401	PE6	85	84	1	1	85	2022	1470	5	1	0	5	5	1	1	1	0	85	2	2	1	1	0		0		0		1	40	1	1	0	1	021809	380628	15	48966	0001	BUENOS AIRES	-78,482729535	-9,141940122
2022	008510101	PE6	85	101	1	1	85	2022	1470	3	0	0	3	3	0	1	1	0	85	2	2	1	1	0		0		0		0	40	0	1	0	1	021809	2237498	15	48966	0001	BUENOS AIRES	-78,482729535	-9,141940122
2022	008510201	PE6	85	102	1	1	85	2022	1470	1	1	0	1	1	0	1	1	0	85	2	2	1	1	0		0		0		0	40	1	1	0	1	021809	2237498	15	48966	0001	BUENOS AIRES	-78,482729535	-9,141940122
2022	008512001	PE6	85	120	1	1	85	2022	1470	5	1	0	5	5	1	1	1	0	85	2	2	1	1	0		0		0		1	40	1	1	0	1	021809	380628	15	48966	0001	BUENOS AIRES	-78,482729535	-9,141940122
2022	008700601	PE6	87	6	1	2	87	2022	1467	2	0	0	2	2	0	1	1	0	87	2	2	1	2	0		0		0		0	35	0	1	0	1	021808	2820127	19	12553	0001	SANTA	-78,619806491	-8,985021168
2022	008700602	PE6	87	6	2	1	87	2022	1467	5	2	0	5	5	0	1	1	0	87	2	2	1	2	0		0		0		0	35	3	1	0	1	021808	2820127	19	12553	0001	SANTA	-78,619806491	-8,985021168
2022	008700603	PE6	87	6	3	1	87	2022	1467	3	1	0	3	3	0	1	2	0	87	2	2	1	2	0		0		0		0	35	1	1	0	1	021808	2820127	19	12553	0001	SANTA	-78,619806491	-8,985021168
2022	008700604	PE6	87	6	4	1	87	2022	1467	4	1	0	4	4	1	1	2	0	87	2	2	1	2	0		0		0		1	35	1	1	0	1	021808	570167	19	12553	0001	SANTA	-78,619806491	-8,985021168
2022	008702001	PE6	87	20	1	0	87	2022	1468	0	0	0	0	0	0	3	3	0	87	2	2	1	2	0		0		0		0	35	0	1	0	1	021808	0	19	12553	0001	SANTA	-78,619806491	-8,985021168
2022	008702601	PE6	87	26	1	2	87	2022	1467	4	1	0	4	2	1	1	1	0	87	2	2	1	2	0		0		0		1	35	1	1	0	1	021808	570167	19	12553	0001	SANTA	-78,619806491	-8,985021168
2022	008705801	PE6	87	58	1	1	87	2022	1467	8	3	0	8	8	1	1	1	0	87	2	2	1	2	0		0		0		1	35	3	1	0	1	021808	570167	19	12553	0001	SANTA	-78,619806491	-8,985021168
2022	008707401	PE6	87	74	1	7	87	2022	1467	13	3	0	13	13	3	1	1	0	87	2	2	1	2	0		0		0		3	35	4	1	0	1	021808	570167	19	12553	0001	SANTA	-78,619806491	-8,985021168
2022	008710201	PE6	87	102	1	2	87	2022	1468	4	2	0	4	4	1	1	1	0	87	2	2	1	2	0		0		0		1	35	2	1	0	1	021808	570167	19	12553	0001	SANTA	-78,619806491	-8,985021168
2022	008710801	PE6	87	108	1	1	87	2022	1468	4	1	0	4	4	2	1	1	0	87	2	2	1	2	0		0		0		2	35	1	1	0	1	021808	570167	19	12553	0001	SANTA	-78,619806491	-8,985021168
2022	008711101	PE6	87	111	1	1	87	2022	1467	1	0	0	1	1	0	1	1	0	87	2	2	1	2	0		0		0		0	35	0	1	0	1	021808	2820127	19	12553	0001	SANTA	-78,619806491	-8,985021168
2022	008715001	PE6	87	150	1	2	87	2022	1467	5	1	0	5	5	1	1	1	0	87	2	2	1	2	0		0		0		1	35	1	1	0	1	021808	570167	19	12553	0001	SANTA	-78,619806491	-8,985021168
2022	008716201	PE6	87	162	1	1	87	2022	1467	4	1	0	4	4	0	1	1	0	87	2	2	1	2	0		0		0		0	35	1	1	0	1	021808	2820127	19	12553	0001	SANTA	-78,619806491	-8,985021168
2022	008801001	PE6	88	10	1	2	88	2022	1470	4	1	0	4	4	1	1	1	0	88	2	2	1	2	0		0		0		1	284	1	1	0	1	021806	540884	18	12642	0012	SAN JACINTO	-78,281695713	-9,153652698
2022	008801701	PE6	88	17	1	2	88	2022	1470	6	1	0	6	6	1	1	1	0	88	2	2	1	2	0		0		0		1	284	1	1	0	1	021806	540884	18	12642	0012	SAN JACINTO	-78,281695713	-9,153652698
2022	008803101	PE6	88	31	1	3	88	2022	1470	3	0	0	3	3	0	1	1	0	88	2	2	1	2	0		0		0		0	284	0	1	0	1	021806	2675293	18	12642	0012	SAN JACINTO	-78,281695713	-9,153652698
2022	008803601	PE6	88	36	1	3	88	2022	1470	4	1	0	4	2	1	1	1	0	88	2	2	1	2	0		0		0		1	284	1	1	0	1	021806	540884	18	12642	0012	SAN JACINTO	-78,281695713	-9,153652698
2022	008805301	PE6	88	53	1	2	88	2022	1470	4	1	0	4	4	1	1	1	0	88	2	2	1	2	0		0		0		1	284	2	1	0	1	021806	540884	18	12642	0012	SAN JACINTO	-78,281695713	-9,153652698
2022	008805601	PE6	88	56	1	2	88	2022	1470	3	0	0	3	3	0	1	1	0	88	2	2	1	2	0		0		0		0	284	0	1	0	1	021806	2675293	18	12642	0012	SAN JACINTO	-78,281695713	-9,153652698
2022	008806001	PE6	88	60	1	3	88	2022	1470	5	1	0	5	3	2	1	1	0	88	2	2	1	2	0		0		0		2	284	2	1	0	1	021806	540884	18	12642	0012	SAN JACINTO	-78,281695713	-9,153652698
2022	008806501	PE6	88	65	1	2	88	2022	1470	4	2	0	4	4	0	1	1	0	88	2	2	1	2	0		0		0		0	284	2	1	0	1	021806	2675293	18	12642	0012	SAN JACINTO	-78,281695713	-9,153652698
2022	008809601	PE6	88	96	1	2	88	2022	1470	3	1	0	3	3	1	1	1	0	88	2	2	1	2	0		0		0		1	284	1	1	0	1	021806	540884	18	12642	0012	SAN JACINTO	-78,281695713	-9,153652698
2022	008809801	PE6	88	98	1	1	88	2022	1470	1	0	0	1	1	0	1	1	0	88	2	2	1	2	0		0		0		0	284	0	1	0	1	021806	2675293	18	12642	0012	SAN JACINTO	-78,281695713	-9,153652698
2022	009102201	PE6	91	22	1	8	91	2022	1468	11	2	0	11	11	3	1	1	0	91	2	2	1	2	0		0		0		2	2273	2	1	0	1	021201	511168	16	12850	0001	CARAZ	-77,812252525	-9,047322613
2022	009103601	PE6	91	36	1	1	91	2022	1468	5	1	0	5	5	1	1	1	0	91	2	2	1	2	0		0		0		1	2273	1	1	0	1	021201	511168	16	12850	0001	CARAZ	-77,812252525	-9,047322613
2022	009105001	PE6	91	50	1	2	91	2022	1468	2	0	0	2	1	0	1	1	0	91	2	2	1	2	0		0		0		0	2273	0	1	0	1	021201	2528312	16	12850	0001	CARAZ	-77,812252525	-9,047322613
2022	009105701	PE6	91	57	1	1	91	2022	1468	1	0	0	1	1	0	1	1	0	91	2	2	1	2	0		0		0		0	2273	0	1	0	1	021201	2528312	16	12850	0001	CARAZ	-77,812252525	-9,047322613
2022	009107601	PE6	91	76	1	1	91	2022	1468	1	0	0	1	1	0	1	1	0	91	2	2	1	2	0		0		0		0	2273	0	1	0	1	021201	2528312	16	12850	0001	CARAZ	-77,812252525	-9,047322613
2022	009108201	PE6	91	82	1	2	91	2022	1468	7	1	0	7	7	3	1	1	0	91	2	2	1	2	0		0		0		2	2273	1	1	0	1	021201	511168	16	12850	0001	CARAZ	-77,812252525	-9,047322613
2022	009108501	PE6	91	85	1	1	91	2022	1468	3	0	0	3	1	1	1	1	0	91	2	2	1	2	0		0		0		1	2273	1	1	0	1	021201	511168	16	12850	0001	CARAZ	-77,812252525	-9,047322613
2022	009110401	PE6	91	104	1	2	91	2022	1468	2	0	0	2	2	0	1	1	0	91	2	2	1	2	0		0		0		0	2273	0	1	0	1	021201	2528312	16	12850	0001	CARAZ	-77,812252525	-9,047322613
2022	009110701	PE6	91	107	1	1	91	2022	1468	4	1	0	4	4	0	1	1	0	91	2	2	1	2	0		0		0		0	2273	1	1	0	1	021201	2528312	16	12850	0001	CARAZ	-77,812252525	-9,047322613
2022	009112301	PE6	91	123	1	1	91	2022	1468	4	1	0	4	4	1	1	1	0	91	2	2	1	2	0		0		0		0	2273	1	1	0	1	021201	2528312	16	12850	0001	CARAZ	-77,812252525	-9,047322613
2022	009200401	PE6	92	4	1	2	92	2022	1468	4	1	0	4	4	1	1	1	0	92	2	2	1	2	0		0		0		1	831	1	1	0	1	020804	487994	19	1315402	0001	YAUTAN	-77,994972055	-9,516744769
2022	009200601	PE6	92	6	1	2	92	2022	1468	6	1	0	6	6	1	1	1	0	92	2	2	1	2	0		0		0		1	831	1	1	0	1	020804	487994	19	1315402	0001	YAUTAN	-77,994972055	-9,516744769
2022	009200901	PE6	92	9	1	0	92	2022	1468	0	0	0	0	0	0	3	2	0	92	2	2	1	2	0		0		0		0	831	0	1	0	1	020804	0	19	1315402	0001	YAUTAN	-77,994972055	-9,516744769
2022	009203101	PE6	92	31	1	1	92	2022	1468	3	0	0	3	3	0	1	1	0	92	2	2	1	2	0		0		0		0	831	0	1	0	1	020804	2413691	19	1315402	0001	YAUTAN	-77,994972055	-9,516744769
2022	009204901	PE6	92	49	1	1	92	2022	1468	6	1	0	6	6	1	1	1	0	92	2	2	1	2	0		0		0		1	831	1	1	0	1	020804	487994	19	1315402	0001	YAUTAN	-77,994972055	-9,516744769
2022	009205201	PE6	92	52	1	0	92	2022	1468	0	0	0	0	0	0	9	2	0	92	2	2	1	2	0		0		0		0	831	0	1	0	1	020804	0	19	1315402	0001	YAUTAN	-77,994972055	-9,516744769
2022	009205501	PE6	92	55	1	2	92	2022	1468	4	1	0	4	4	2	1	1	0	92	2	2	1	2	0		0		0		2	831	1	1	0	1	020804	487994	19	1315402	0001	YAUTAN	-77,994972055	-9,516744769
2022	009207301	PE6	92	73	1	1	92	2022	1468	3	2	0	3	3	0	1	1	0	92	2	2	1	2	0		0		0		0	831	2	1	0	1	020804	2413691	19	1315402	0001	YAUTAN	-77,994972055	-9,516744769
2022	009207801	PE6	92	78	1	2	92	2022	1468	4	1	0	4	4	1	1	1	0	92	2	2	1	2	0		0		0		1	831	1	1	0	1	020804	487994	19	1315402	0001	YAUTAN	-77,994972055	-9,516744769
2022	009208101	PE6	92	81	1	2	92	2022	1468	5	1	0	5	5	0	1	1	0	92	2	2	1	2	0		0		0		0	831	1	1	0	1	020804	2413691	19	1315402	0001	YAUTAN	-77,994972055	-9,516744769
2022	009301601	PE6	93	16	1	1	93	2022	1467	2	1	0	2	2	0	1	1	0	93	2	2	1	2	0		0		0		0	30	1	1	0	1	021101	3540070	17	1318501	0001	HUARMEY	-78,154478721	-10,067333353
2022	009301901	PE6	93	19	1	1	93	2022	1467	5	2	0	5	5	1	1	1	0	93	2	2	1	2	0		0		0		1	30	2	1	0	1	021101	715723	17	1318501	0001	HUARMEY	-78,154478721	-10,067333353
2022	009302201	PE6	93	22	1	2	93	2022	1467	5	2	0	5	5	2	1	1	0	93	2	2	1	2	0		0		0		1	30	2	1	0	1	021101	715723	17	1318501	0001	HUARMEY	-78,154478721	-10,067333353
2022	009302301	PE6	93	23	1	1	93	2022	1467	3	1	0	3	3	1	1	1	0	93	2	2	1	2	0		0		0		1	30	1	1	0	1	021101	715723	17	1318501	0001	HUARMEY	-78,154478721	-10,067333353
2022	009304401	PE6	93	44	1	2	93	2022	1467	3	1	0	3	3	1	1	1	0	93	2	2	1	2	0		0		0		1	30	1	1	0	1	021101	715723	17	1318501	0001	HUARMEY	-78,154478721	-10,067333353
2022	009305901	PE6	93	59	1	5	93	2022	1467	6	1	0	6	6	2	1	1	0	93	2	2	1	2	0		0		0		2	30	1	1	0	1	021101	715723	17	1318501	0001	HUARMEY	-78,154478721	-10,067333353
2022	009308801	PE6	93	88	1	1	93	2022	1467	10	1	0	10	6	0	1	1	0	93	2	2	1	2	0		0		0		0	30	1	1	0	1	021101	3540070	17	1318501	0001	HUARMEY	-78,154478721	-10,067333353
2022	009310401	PE6	93	104	1	1	93	2022	1467	1	0	0	1	1	0	1	1	0	93	2	2	1	2	0		0		0		0	30	0	1	0	1	021101	3540070	17	1318501	0001	HUARMEY	-78,154478721	-10,067333353
2022	009310701	PE6	93	107	1	1	93	2022	1467	2	1	0	2	2	0	1	1	0	93	2	2	1	2	0		0		0		0	30	1	1	0	1	021101	3540070	17	1318501	0001	HUARMEY	-78,154478721	-10,067333353
2022	009311601	PE6	93	116	1	1	93	2022	1467	4	0	0	4	2	0	1	1	0	93	2	2	1	2	0		0		0		0	30	1	1	0	1	021101	3540070	17	1318501	0001	HUARMEY	-78,154478721	-10,067333353
2022	009400701	PE6	94	7	1	1	94	2022	1469	4	1	0	3	4	0	1	1	0	94	2	2	1	2	0		0		0		0	30	1	1	0	1	021101	2276079	18	1319902	0001	HUARMEY	-78,159726414	-10,050959885
2022	009400801	PE6	94	8	1	1	94	2022	1469	3	0	0	3	3	0	1	1	0	94	2	2	1	2	0		0		0		0	30	0	1	0	1	021101	2276079	18	1319902	0001	HUARMEY	-78,159726414	-10,050959885
2022	009400901	PE6	94	9	1	2	94	2022	1469	4	1	0	4	4	1	1	1	0	94	2	2	1	2	0		0		0		1	30	2	1	0	1	021101	460172	18	1319902	0001	HUARMEY	-78,159726414	-10,050959885
2022	009402301	PE6	94	23	1	1	94	2022	1469	1	0	0	1	1	0	1	1	0	94	2	2	1	2	0		0		0		0	30	0	1	0	1	021101	2276079	18	1319902	0001	HUARMEY	-78,159726414	-10,050959885
2022	009403201	PE6	94	32	1	1	94	2022	1469	5	1	0	5	5	0	1	1	0	94	2	2	1	2	0		0		0		0	30	2	1	0	1	021101	2276079	18	1319902	0001	HUARMEY	-78,159726414	-10,050959885
2022	009404401	PE6	94	44	1	0	94	2022	1469	0	0	0	0	0	0	6	3	0	94	2	2	1	2	0		0		0		0	30	0	1	0	1	021101	0	18	1319902	0001	HUARMEY	-78,159726414	-10,050959885
2022	009404901	PE6	94	49	1	3	94	2022	1469	5	2	0	5	5	0	1	1	0	94	2	2	1	2	0		0		0		0	30	2	1	0	1	021101	2276079	18	1319902	0001	HUARMEY	-78,159726414	-10,050959885
2022	009405101	PE6	94	51	1	1	94	2022	1469	3	1	0	3	3	1	1	1	0	94	2	2	1	2	0		0		0		1	30	1	1	0	1	021101	460172	18	1319902	0001	HUARMEY	-78,159726414	-10,050959885
2022	009406301	PE6	94	63	1	1	94	2022	1469	2	1	0	2	2	0	1	1	0	94	2	2	1	2	0		0		0		0	30	1	1	0	1	021101	2276079	18	1319902	0001	HUARMEY	-78,159726414	-10,050959885
2022	009407101	PE6	94	71	1	1	94	2022	1469	6	1	0	6	6	1	1	1	0	94	2	2	1	2	0		0		0		1	30	1	1	0	1	021101	460172	18	1319902	0001	HUARMEY	-78,159726414	-10,050959885
2022	009602801	PE6	96	28	1	1	96	2022	1466	3	1	0	3	3	1	1	1	0	96	2	2	2	3	0		0		0		1	635	1	1	0	1	021805	466490	20	12615	0004	MACRACANCHA	-78,177409987	-9,092849977
2022	009602901	PE6	96	29	1	2	96	2022	1466	5	1	0	5	5	1	1	1	0	96	2	2	2	3	0		0		0		1	635	1	1	0	1	021805	466490	20	12615	0004	MACRACANCHA	-78,177409987	-9,092849977
2022	009603001	PE6	96	30	1	1	96	2022	1466	1	0	0	1	1	0	1	1	0	96	2	2	2	3	0		0		0		0	635	0	1	0	1	021805	1596060	20	12615	0004	MACRACANCHA	-78,177409987	-9,092849977
2022	009603101	PE6	96	31	1	2	96	2022	1466	4	1	0	4	4	0	1	1	0	96	2	2	2	3	0		0		0		0	635	1	1	0	1	021805	1596060	20	12615	0004	MACRACANCHA	-78,177409987	-9,092849977
2022	009603201	PE6	96	32	1	1	96	2022	1466	2	0	0	2	2	0	1	1	0	96	2	2	2	3	0		0		0		0	635	0	1	0	1	021805	1596060	20	12615	0004	MACRACANCHA	-78,177409987	-9,092849977
2022	009614401	PE6	96	144	1	2	96	2022	1466	5	0	0	5	5	0	1	1	0	96	2	2	2	3	0		0		0		0	635	0	1	0	1	021805	1596060	20	12615	0005	QUILLHUAY	-78,164245	-9,095543333
2022	009614501	PE6	96	145	1	2	96	2022	1466	5	0	0	5	0	2	1	1	0	96	2	2	2	3	0		0		0		0	635	1	1	0	1	021805	1596060	20	12615	0005	QUILLHUAY	-78,164245	-9,095543333
2022	009614601	PE6	96	146	1	2	96	2022	1466	6	1	0	6	6	1	1	1	0	96	2	2	2	3	0		0		0		1	635	1	1	0	1	021805	466490	20	12615	0005	QUILLHUAY	-78,164245	-9,095543333
2022	009614701	PE6	96	147	1	2	96	2022	1466	4	1	0	4	4	2	1	1	0	96	2	2	2	3	0		0		0		1	635	1	1	0	1	021805	466490	20	12615	0005	QUILLHUAY	-78,164245	-9,095543333
2022	009614801	PE6	96	148	1	1	96	2022	1466	2	1	0	2	2	0	1	1	0	96	2	2	2	3	0		0		0		0	635	1	1	0	1	021805	1596060	20	12615	0005	QUILLHUAY	-78,164245	-9,095543333
2022	009608001	PE6	96	80	1	1	96	2022	1466	3	0	0	2	3	0	1	1	0	96	2	2	2	3	0		0		0		0	635	0	1	0	1	021805	1596060	20	12615	0006	CAPTUY ALTO	-78,17518	-9,093691667
2022	009608101	PE6	96	81	1	2	96	2022	1466	4	1	0	4	4	2	1	1	0	96	2	2	2	3	0		0		0		2	635	1	1	0	1	021805	466490	20	12615	0006	CAPTUY ALTO	-78,17518	-9,093691667
2022	009608201	PE6	96	82	1	2	96	2022	1466	4	1	0	4	4	1	1	1	0	96	2	2	2	3	0		0		0		1	635	1	1	0	1	021805	466490	20	12615	0006	CAPTUY ALTO	-78,17518	-9,093691667
2022	009608301	PE6	96	83	1	1	96	2022	1466	3	1	0	3	3	1	1	1	0	96	2	2	2	3	0		0		0		1	635	1	1	0	1	021805	466490	20	12615	0006	CAPTUY ALTO	-78,17518	-9,093691667
2022	009608401	PE6	96	84	1	2	96	2022	1466	6	1	0	6	6	2	1	1	0	96	2	2	2	3	0		0		0		1	635	2	1	0	1	021805	466490	20	12615	0006	CAPTUY ALTO	-78,17518	-9,093691667
2022	009810001	PE6	98	100	1	2	98	2022	1465	5	1	0	5	5	1	1	1	0	98	2	2	2	3	0		0		0		1	2550	1	1	0	1	021205	410208	20	12822	0029	CRUZ VIVA	-77,855053337	-8,96301405
2022	009810101	PE6	98	101	1	1	98	2022	1465	2	0	0	2	2	0	1	1	0	98	2	2	2	3	0		0		0		0	2550	0	1	0	1	021205	1403497	20	12822	0029	CRUZ VIVA	-77,855053337	-8,96301405
2022	009810201	PE6	98	102	1	1	98	2022	1465	5	0	0	5	3	1	1	1	0	98	2	2	2	3	0		0		0		1	2550	2	1	0	1	021205	410208	20	12822	0029	CRUZ VIVA	-77,855053337	-8,96301405
2022	009810301	PE6	98	103	1	2	98	2022	1465	6	2	0	6	6	1	1	1	0	98	2	2	2	3	0		0		0		1	2550	2	1	0	1	021205	410208	20	12822	0029	CRUZ VIVA	-77,855053337	-8,96301405
2022	009810401	PE6	98	104	1	1	98	2022	1465	1	0	0	1	1	0	1	1	0	98	2	2	2	3	0		0		0		0	2550	0	1	0	1	021205	1403497	20	12822	0029	CRUZ VIVA	-77,855053337	-8,96301405
2022	009802001	PE6	98	20	1	1	98	2022	1465	6	1	0	6	6	1	1	1	0	98	2	2	2	3	0		0		0		1	2550	1	1	0	1	021205	410208	20	12822	0036	ACHA	-77,88527	-8,973691667
2022	009802101	PE6	98	21	1	2	98	2022	1465	3	2	0	3	3	0	1	1	0	98	2	2	2	3	0		0		0		0	2550	2	1	0	1	021205	1403497	20	12822	0036	ACHA	-77,88527	-8,973691667
2022	009802201	PE6	98	22	1	1	98	2022	1465	3	0	0	3	3	0	1	1	0	98	2	2	2	3	0		0		0		0	2550	0	1	0	1	021205	1403497	20	12822	0036	ACHA	-77,88527	-8,973691667
2022	009802401	PE6	98	24	1	2	98	2022	1465	5	1	0	5	4	0	1	1	0	98	2	2	2	3	0		0		0		0	2550	1	1	0	1	021205	1403497	20	12822	0036	ACHA	-77,88527	-8,973691667
2022	009802501	PE6	98	25	1	1	98	2022	1465	5	1	0	5	5	1	1	1	0	98	2	2	2	3	0		0		0		1	2550	1	1	0	1	021205	410208	20	12822	0036	ACHA	-77,88527	-8,973691667
2022	009805101	PE6	98	51	1	2	98	2022	1465	8	2	0	2	8	3	1	1	0	98	2	2	2	3	0		0		0		3	2550	2	1	0	1	021205	410208	20	12822	0037	HUINO	-77,86381	-8,966108333
2022	009805201	PE6	98	52	1	1	98	2022	1465	6	1	0	6	6	2	1	1	0	98	2	2	2	3	0		0		0		2	2550	1	1	0	1	021205	410208	20	12822	0037	HUINO	-77,86381	-8,966108333
2022	009805301	PE6	98	53	1	1	98	2022	1465	2	0	0	2	2	0	1	1	0	98	2	2	2	3	0		0		0		0	2550	0	1	0	1	021205	1403497	20	12822	0037	HUINO	-77,86381	-8,966108333
2022	009805701	PE6	98	57	1	1	98	2022	1465	1	0	0	1	1	0	1	1	0	98	2	2	2	3	0		0		0		0	2550	0	1	0	1	021205	1403497	20	12822	0037	HUINO	-77,86381	-8,966108333
2022	009805801	PE6	98	58	1	1	98	2022	1465	4	1	0	3	4	0	1	1	0	98	2	2	2	3	0		0		0		0	2550	1	1	0	1	021205	1403497	20	12822	0037	HUINO	-77,86381	-8,966108333
2022	009901801	PE6	99	18	1	2	99	2022	1469	3	1	0	3	2	1	1	1	0	99	2	2	2	3	0		0		0		1	2993	1	1	0	1	021602	343181	20	12936	0001	HUAYLLAN	-77,437838464	-8,852438675
2022	009902701	PE6	99	27	1	1	99	2022	1469	4	1	0	4	4	1	1	1	0	99	2	2	2	3	0		0		0		1	2993	1	1	0	1	021602	343181	20	12936	0001	HUAYLLAN	-77,437838464	-8,852438675
2022	009903101	PE6	99	31	1	2	99	2022	1469	5	2	0	5	5	0	1	1	0	99	2	2	2	3	0		0		0		0	2993	2	1	0	1	021602	1174168	20	12936	0001	HUAYLLAN	-77,437838464	-8,852438675
2022	009903601	PE6	99	36	1	2	99	2022	1469	5	1	0	5	5	2	1	1	0	99	2	2	2	3	0		0		0		2	2993	1	1	0	1	021602	343181	20	12936	0001	HUAYLLAN	-77,437838464	-8,852438675
2022	009904301	PE6	99	43	1	1	99	2022	1469	4	1	0	4	4	1	1	1	0	99	2	2	2	3	0		0		0		1	2993	1	1	0	1	021602	343181	20	12936	0001	HUAYLLAN	-77,437838464	-8,852438675
2022	009905401	PE6	99	54	1	1	99	2022	1469	1	0	0	1	1	0	1	1	0	99	2	2	2	3	0		0		0		0	2993	0	1	0	1	021602	1174168	20	12936	0001	HUAYLLAN	-77,437838464	-8,852438675
2022	009906201	PE6	99	62	1	2	99	2022	1469	4	1	0	4	4	2	1	1	0	99	2	2	2	3	0		0		0		2	2993	1	1	0	1	021602	343181	20	12936	0001	HUAYLLAN	-77,437838464	-8,852438675
2022	009906401	PE6	99	64	1	2	99	2022	1469	6	1	0	6	6	2	1	1	0	99	2	2	2	3	0		0		0		2	2993	1	1	0	1	021602	343181	20	12936	0001	HUAYLLAN	-77,437838464	-8,852438675
2022	009906801	PE6	99	68	1	2	99	2022	1469	4	1	0	3	4	1	1	1	0	99	2	2	2	3	0		0		0		1	2993	1	1	0	1	021602	343181	20	12936	0001	HUAYLLAN	-77,437838464	-8,852438675
2022	009907801	PE6	99	78	1	1	99	2022	1469	5	2	0	5	5	0	1	1	0	99	2	2	2	3	0		0		0		0	2993	2	1	0	1	021602	1174168	20	12936	0001	HUAYLLAN	-77,437838464	-8,852438675
2022	009908701	PE6	99	87	1	2	99	2022	1469	2	0	0	2	2	0	1	1	0	99	2	2	2	3	0		0		0		0	2993	0	1	0	1	021602	1174168	20	12936	0001	HUAYLLAN	-77,437838464	-8,852438675
2022	009908801	PE6	99	88	1	2	99	2022	1469	7	3	0	7	7	2	1	1	0	99	2	2	2	3	0		0		0		2	2993	3	1	0	1	021602	343181	20	12936	0001	HUAYLLAN	-77,437838464	-8,852438675
2022	009909401	PE6	99	94	1	1	99	2022	1469	3	1	0	3	3	1	1	1	0	99	2	2	2	3	0		0		0		1	2993	1	1	0	1	021602	343181	20	12936	0001	HUAYLLAN	-77,437838464	-8,852438675
2022	009909801	PE6	99	98	1	2	99	2022	1469	5	1	0	5	4	1	1	1	0	99	2	2	2	3	0		0		0		1	2993	1	1	0	1	021602	343181	20	12936	0001	HUAYLLAN	-77,437838464	-8,852438675
2022	009910501	PE6	99	105	1	1	99	2022	1469	5	1	0	4	5	1	1	1	0	99	2	2	2	3	0		0		0		1	2993	1	1	0	1	021602	343181	20	12936	0001	HUAYLLAN	-77,437838464	-8,852438675
2022	010000601	PE6	100	6	1	2	100	2022	1467	4	1	0	4	4	0	1	1	0	100	2	2	2	3	0		0		0		0	3101	1	1	0	1	021307	960779	20	12946	0020	MASQUI	-77,389008333	-8,920913333
2022	010000701	PE6	100	7	1	1	100	2022	1467	4	1	0	4	4	1	1	1	0	100	2	2	2	3	0		0		0		1	3101	1	1	0	1	021307	280812	20	12946	0020	MASQUI	-77,389008333	-8,920913333
2022	010000801	PE6	100	8	1	1	100	2022	1467	2	1	0	2	2	0	1	1	0	100	2	2	2	3	0		0		0		0	3101	1	1	0	1	021307	960779	20	12946	0020	MASQUI	-77,389008333	-8,920913333
2022	010000901	PE6	100	9	1	1	100	2022	1467	3	1	0	3	3	0	1	1	0	100	2	2	2	3	0		0		0		0	3101	1	1	0	1	021307	960779	20	12946	0020	MASQUI	-77,389008333	-8,920913333
2022	010001001	PE6	100	10	1	2	100	2022	1467	3	2	0	3	3	0	1	1	0	100	2	2	2	3	0		0		0		0	3101	2	1	0	1	021307	960779	20	12946	0020	MASQUI	-77,389008333	-8,920913333
2022	010002101	PE6	100	21	1	1	100	2022	1467	3	0	0	3	2	1	1	1	0	100	2	2	2	3	0		0		0		1	3101	1	1	0	1	021307	280812	20	12946	0036	CAPILLANIA	-77,391023333	-8,918801667
2022	010002201	PE6	100	22	1	2	100	2022	1467	4	1	0	4	4	0	1	1	0	100	2	2	2	3	0		0		0		0	3101	2	1	0	1	021307	960779	20	12946	0036	CAPILLANIA	-77,391023333	-8,918801667
2022	010002301	PE6	100	23	1	1	100	2022	1467	4	1	0	2	4	1	1	1	0	100	2	2	2	3	0		0		0		0	3101	1	1	0	1	021307	960779	20	12946	0036	CAPILLANIA	-77,391023333	-8,918801667
2022	010002701	PE6	100	27	1	2	100	2022	1467	5	0	0	5	2	2	1	1	0	100	2	2	2	3	0		0		0		2	3101	1	1	0	1	021307	280812	20	12946	0036	CAPILLANIA	-77,391023333	-8,918801667
2022	010002901	PE6	100	29	1	3	100	2022	1467	5	1	0	5	3	1	1	1	0	100	2	2	2	3	0		0		0		1	3101	1	1	0	1	021307	280812	20	12946	0036	CAPILLANIA	-77,391023333	-8,918801667
2022	010004701	PE6	100	47	1	2	100	2022	1467	6	1	0	6	6	1	1	1	0	100	2	2	2	3	0		0		0		1	3101	2	1	0	1	021307	280812	20	12946	0037	HUARIPAMPA	-77,402421667	-8,919958333
2022	010004801	PE6	100	48	1	1	100	2022	1467	2	0	0	2	2	0	1	1	0	100	2	2	2	3	0		0		0		0	3101	0	1	0	1	021307	960779	20	12946	0037	HUARIPAMPA	-77,402421667	-8,919958333
2022	010005701	PE6	100	57	1	2	100	2022	1468	4	2	0	4	3	0	1	1	0	100	2	2	2	3	0		0		0		0	3101	2	1	0	1	021307	960779	20	12946	0037	HUARIPAMPA	-77,402421667	-8,919958333
2022	010005801	PE6	100	58	1	1	100	2022	1467	2	0	0	2	2	0	1	1	0	100	2	2	2	3	0		0		0		0	3101	0	1	0	1	021307	960779	20	12946	0037	HUARIPAMPA	-77,402421667	-8,919958333
2022	010005901	PE6	100	59	1	2	100	2022	1468	6	1	0	6	5	1	1	1	0	100	2	2	2	3	0		0		0		1	3101	1	1	0	1	021307	280812	20	12946	0037	HUARIPAMPA	-77,402421667	-8,919958333
2022	010101601	PE6	101	16	1	1	101	2022	1467	3	1	0	3	2	0	1	1	0	101	2	2	2	3	0		0		0		0	3132	1	1	0	1	021307	972770	20	12947	0028	YANASH	-77,390965	-8,928356667
2022	010101701	PE6	101	17	1	1	101	2022	1467	3	2	0	3	3	0	1	1	0	101	2	2	2	3	0		0		0		0	3132	2	1	0	1	021307	972770	20	12947	0028	YANASH	-77,390965	-8,928356667
2022	010101801	PE6	101	18	1	1	101	2022	1467	4	1	0	4	4	1	1	1	0	101	2	2	2	3	0		0		0		1	3132	2	1	0	1	021307	284317	20	12947	0028	YANASH	-77,390965	-8,928356667
2022	010101901	PE6	101	19	1	1	101	2022	1467	1	0	0	1	1	0	1	1	0	101	2	2	2	3	0		0		0		0	3132	0	1	0	1	021307	972770	20	12947	0028	YANASH	-77,390965	-8,928356667
2022	010102001	PE6	101	20	1	1	101	2022	1467	1	0	0	1	1	0	1	1	0	101	2	2	2	3	0		0		0		0	3132	0	1	0	1	021307	972770	20	12947	0028	YANASH	-77,390965	-8,928356667
2022	010103401	PE6	101	34	1	1	101	2022	1467	4	1	0	3	3	0	1	1	0	101	2	2	2	3	0		0		0		0	3132	1	1	0	1	021307	972770	20	12947	0029	CHARAC	-77,365063333	-8,927061667
2022	010103501	PE6	101	35	1	1	101	2022	1467	3	1	0	3	3	1	1	1	0	101	2	2	2	3	0		0		0		0	3132	1	1	0	1	021307	972770	20	12947	0029	CHARAC	-77,365063333	-8,927061667
2022	010103601	PE6	101	36	1	3	101	2022	1467	6	2	0	6	5	1	1	1	0	101	2	2	2	3	0		0		0		1	3132	2	1	0	1	021307	284317	20	12947	0029	CHARAC	-77,365063333	-8,927061667
2022	010104901	PE6	101	49	1	1	101	2022	1467	2	0	0	2	2	0	1	1	0	101	2	2	2	3	0		0		0		0	3132	0	1	0	1	021307	972770	20	12947	0029	CHARAC	-77,365063333	-8,927061667
2022	010105301	PE6	101	53	1	2	101	2022	1467	2	0	0	2	2	0	1	1	0	101	2	2	2	3	0		0		0		0	3132	0	1	0	1	021307	972770	20	12947	0029	CHARAC	-77,365063333	-8,927061667
2022	010105501	PE6	101	55	1	2	101	2022	1467	3	1	0	3	3	0	1	1	0	101	2	2	2	3	0		0		0		0	3132	1	1	0	1	021307	972770	20	12947	0029	CHARAC	-77,365063333	-8,927061667
2022	010105601	PE6	101	56	1	2	101	2022	1467	7	1	0	7	7	1	1	1	0	101	2	2	2	3	0		0		0		1	3132	3	1	0	1	021307	284317	20	12947	0029	CHARAC	-77,365063333	-8,927061667
2022	010105801	PE6	101	58	1	2	101	2022	1467	5	1	0	5	4	2	1	1	0	101	2	2	2	3	0		0		0		2	3132	1	1	0	1	021307	284317	20	12947	0029	CHARAC	-77,365063333	-8,927061667
2022	010108501	PE6	101	85	1	2	101	2022	1467	4	1	0	4	4	1	1	1	0	101	2	2	2	3	0		0		0		1	3132	2	1	0	1	021307	284317	20	12947	0029	CHARAC	-77,365063333	-8,927061667
2022	010108601	PE6	101	86	1	1	101	2022	1467	4	2	0	4	4	0	1	1	0	101	2	2	2	3	0		0		0		0	3132	2	1	0	1	021307	972770	20	12947	0029	CHARAC	-77,365063333	-8,927061667
2022	010306301	PE6	103	63	1	0	103	2022	1467	0	0	0	0	0	0	3	2	0	103	2	2	2	3	0		0		0		0	3203	0	1	0	1	021302	0	20	12955	0028	HUALLHUA	-77,387063333	-8,8468
2022	010306401	PE6	103	64	1	2	103	2022	1467	2	0	0	2	1	0	1	1	0	103	2	2	2	3	0		0		0		0	3203	0	1	0	1	021302	1535450	20	12955	0028	HUALLHUA	-77,387063333	-8,8468
2022	010306501	PE6	103	65	1	2	103	2022	1467	6	2	0	6	6	1	1	1	0	103	2	2	2	3	0		0		0		1	3203	2	1	0	1	021302	448775	20	12955	0028	HUALLHUA	-77,387063333	-8,8468
2022	010306601	PE6	103	66	1	1	103	2022	1467	2	1	0	2	2	1	1	1	0	103	2	2	2	3	0		0		0		0	3203	1	1	0	1	021302	1535450	20	12955	0028	HUALLHUA	-77,387063333	-8,8468
2022	010306701	PE6	103	67	1	2	103	2022	1467	3	0	0	3	2	0	1	1	0	103	2	2	2	3	0		0		0		0	3203	0	1	0	1	021302	1535450	20	12955	0028	HUALLHUA	-77,387063333	-8,8468
2022	010306801	PE6	103	68	1	1	103	2022	1467	1	0	0	1	1	0	1	1	0	103	2	2	2	3	0		0		0		0	3203	0	1	0	1	021302	1535450	20	12955	0028	HUALLHUA	-77,387063333	-8,8468
2022	010306901	PE6	103	69	1	1	103	2022	1467	1	0	0	1	1	0	1	1	0	103	2	2	2	3	0		0		0		0	3203	0	1	0	1	021302	1535450	20	12955	0028	HUALLHUA	-77,387063333	-8,8468
2022	010307001	PE6	103	70	1	1	103	2022	1467	2	1	0	2	2	1	1	1	0	103	2	2	2	3	0		0		0		1	3203	1	1	0	1	021302	448775	20	12955	0028	HUALLHUA	-77,387063333	-8,8468
2022	010307101	PE6	103	71	1	3	103	2022	1467	4	1	0	4	3	1	1	1	0	103	2	2	2	3	0		0		0		1	3203	1	1	0	1	021302	448775	20	12955	0028	HUALLHUA	-77,387063333	-8,8468
2022	010307201	PE6	103	72	1	1	103	2022	1467	1	0	0	1	1	0	1	1	0	103	2	2	2	3	0		0		0		0	3203	0	1	0	1	021302	1535450	20	12955	0028	HUALLHUA	-77,387063333	-8,8468
2022	010303601	PE6	103	36	1	1	103	2022	1467	5	1	0	5	4	1	1	1	0	103	2	2	2	3	0		0		0		1	3203	3	1	0	1	021302	448775	20	12955	0035	CANAYBAMBA	-77,394923333	-8,85516
2022	010303801	PE6	103	38	1	2	103	2022	1467	2	0	0	2	2	0	1	1	0	103	2	2	2	3	0		0		0		0	3203	0	1	0	1	021302	1535450	20	12955	0035	CANAYBAMBA	-77,394923333	-8,85516
2022	010303901	PE6	103	39	1	1	103	2022	1467	4	1	0	4	4	0	1	1	0	103	2	2	2	3	0		0		0		0	3203	1	1	0	1	021302	1535450	20	12955	0035	CANAYBAMBA	-77,394923333	-8,85516
2022	010304201	PE6	103	42	1	1	103	2022	1467	6	2	0	6	6	0	1	1	0	103	2	2	2	3	0		0		0		0	3203	4	1	0	1	021302	1535450	20	12955	0035	CANAYBAMBA	-77,394923333	-8,85516
2022	010304901	PE6	103	49	1	1	103	2022	1467	6	1	0	6	6	2	1	1	0	103	2	2	2	3	0		0		0		2	3203	1	1	0	1	021302	448775	20	12955	0035	CANAYBAMBA	-77,394923333	-8,85516
2022	010403901	PE6	104	39	1	2	104	2022	1469	4	1	0	4	4	2	1	1	0	104	2	2	2	3	0		0		0		2	1034	1	1	0	1	020804	454719	20	13159	0011	CERRO CASTILLO	-77,976753333	-9,486043333
2022	010404001	PE6	104	40	1	1	104	2022	1469	3	0	0	3	3	0	1	1	0	104	2	2	2	3	0		0		0		0	1034	0	1	0	1	020804	1555787	20	13159	0011	CERRO CASTILLO	-77,976753333	-9,486043333
2022	010404101	PE6	104	41	1	1	104	2022	1469	3	1	0	3	3	1	1	1	0	104	2	2	2	3	0		0		0		1	1034	1	1	0	1	020804	454719	20	13159	0011	CERRO CASTILLO	-77,976753333	-9,486043333
2022	010404201	PE6	104	42	1	2	104	2022	1469	7	1	0	7	7	1	1	1	0	104	2	2	2	3	0		0		0		1	1034	2	1	0	1	020804	454719	20	13159	0011	CERRO CASTILLO	-77,976753333	-9,486043333
2022	010404301	PE6	104	43	1	1	104	2022	1469	4	1	0	4	4	0	1	1	0	104	2	2	2	3	0		0		0		0	1034	1	1	0	1	020804	1555787	20	13159	0011	CERRO CASTILLO	-77,976753333	-9,486043333
2022	010404901	PE6	104	49	1	2	104	2022	1469	5	1	0	5	5	1	1	1	0	104	2	2	2	3	0		0		0		1	1034	1	1	0	1	020804	454719	20	13159	0011	CERRO CASTILLO	-77,976753333	-9,486043333
2022	010405001	PE6	104	50	1	1	104	2022	1469	3	1	0	3	3	1	1	1	0	104	2	2	2	3	0		0		0		1	1034	1	1	0	1	020804	454719	20	13159	0011	CERRO CASTILLO	-77,976753333	-9,486043333
2022	010405101	PE6	104	51	1	1	104	2022	1469	5	1	0	5	5	0	1	1	0	104	2	2	2	3	0		0		0		0	1034	1	1	0	1	020804	1555787	20	13159	0011	CERRO CASTILLO	-77,976753333	-9,486043333
2022	010405301	PE6	104	53	1	1	104	2022	1469	3	0	0	3	3	0	1	1	0	104	2	2	2	3	0		0		0		0	1034	0	1	0	1	020804	1555787	20	13159	0011	CERRO CASTILLO	-77,976753333	-9,486043333
2022	010405401	PE6	104	54	1	2	104	2022	1469	5	1	0	5	5	1	1	1	0	104	2	2	2	3	0		0		0		1	1034	1	1	0	1	020804	454719	20	13159	0011	CERRO CASTILLO	-77,976753333	-9,486043333
2022	010408301	PE6	104	83	1	1	104	2022	1469	3	0	0	3	3	0	1	1	0	104	2	2	2	3	0		0		0		0	1034	0	1	0	1	020804	1555787	20	13159	0015	VALDIVIA	-77,986865	-9,494655
2022	010408401	PE6	104	84	1	1	104	2022	1469	4	1	0	4	4	1	1	1	0	104	2	2	2	3	0		0		0		1	1034	2	1	0	1	020804	454719	20	13159	0015	VALDIVIA	-77,986865	-9,494655
2022	010408501	PE6	104	85	1	2	104	2022	1469	4	0	0	4	4	0	1	1	0	104	2	2	2	3	0		0		0		0	1034	1	1	0	1	020804	1555787	20	13159	0015	VALDIVIA	-77,986865	-9,494655
2022	010408601	PE6	104	86	1	2	104	2022	1469	4	0	0	4	4	0	1	1	0	104	2	2	2	3	0		0		0		0	1034	0	1	0	1	020804	1555787	20	13159	0015	VALDIVIA	-77,986865	-9,494655
2022	010408701	PE6	104	87	1	2	104	2022	1469	4	1	0	4	4	2	1	1	0	104	2	2	2	3	0		0		0		2	1034	1	1	0	1	020804	454719	20	13159	0015	VALDIVIA	-77,986865	-9,494655
2022	010604901	PE6	106	49	1	1	106	2022	1470	6	1	0	6	6	0	1	1	0	106	2	2	2	3	0		0		0		0	3801	2	1	0	1	020111	1535450	20	13451	0013	TINCU	-77,656478333	-9,554903333
2022	010605001	PE6	106	50	1	2	106	2022	1470	2	0	0	2	2	0	1	1	0	106	2	2	2	3	0		0		0		0	3801	0	1	0	1	020111	1535450	20	13451	0013	TINCU	-77,656478333	-9,554903333
2022	010605101	PE6	106	51	1	1	106	2022	1470	2	0	0	2	2	0	1	1	0	106	2	2	2	3	0		0		0		0	3801	0	1	0	1	020111	1535450	20	13451	0013	TINCU	-77,656478333	-9,554903333
2022	010605201	PE6	106	52	1	1	106	2022	1470	3	1	0	3	3	1	1	1	0	106	2	2	2	3	0		0		0		1	3801	1	1	0	1	020111	448775	20	13451	0013	TINCU	-77,656478333	-9,554903333
2022	010605301	PE6	106	53	1	1	106	2022	1470	3	1	0	3	3	0	1	1	0	106	2	2	2	3	0		0		0		0	3801	1	1	0	1	020111	1535450	20	13451	0013	TINCU	-77,656478333	-9,554903333
2022	010600101	PE6	106	1	1	2	106	2022	1470	7	2	0	7	7	0	1	1	0	106	2	2	2	3	0		0		0		0	3801	2	1	0	1	020111	1535450	20	13451	0024	CHINCHAHUASI (CHINCHAYHUASI)	-77,670911667	-9,55796
2022	010600201	PE6	106	2	1	1	106	2022	1470	3	1	0	3	3	0	1	1	0	106	2	2	2	3	0		0		0		0	3801	1	1	0	1	020111	1535450	20	13451	0024	CHINCHAHUASI (CHINCHAYHUASI)	-77,670911667	-9,55796
2022	010600301	PE6	106	3	1	2	106	2022	1470	4	1	0	4	4	1	1	1	0	106	2	2	2	3	0		0		0		1	3801	1	1	0	1	020111	448775	20	13451	0024	CHINCHAHUASI (CHINCHAYHUASI)	-77,670911667	-9,55796
2022	010600401	PE6	106	4	1	1	106	2022	1470	2	0	0	2	2	0	1	1	0	106	2	2	2	3	0		0		0		0	3801	0	1	0	1	020111	1535450	20	13451	0024	CHINCHAHUASI (CHINCHAYHUASI)	-77,670911667	-9,55796
2022	010600501	PE6	106	5	1	1	106	2022	1470	3	1	0	3	3	0	1	1	0	106	2	2	2	3	0		0		0		0	3801	1	1	0	1	020111	1535450	20	13451	0024	CHINCHAHUASI (CHINCHAYHUASI)	-77,670911667	-9,55796
2022	010605901	PE6	106	59	1	1	106	2022	1470	1	0	0	1	1	0	1	1	0	106	2	2	2	3	0		0		0		0	3801	0	1	0	1	020111	1535450	20	13451	0034	SAN JUAN DE MAQUI	-77,651066667	-9,565906667
2022	010606001	PE6	106	60	1	1	106	2022	1470	2	1	0	2	2	0	1	1	0	106	2	2	2	3	0		0		0		0	3801	1	1	0	1	020111	1535450	20	13451	0034	SAN JUAN DE MAQUI	-77,651066667	-9,565906667
2022	010606101	PE6	106	61	1	2	106	2022	1470	5	1	0	5	5	1	1	1	0	106	2	2	2	3	0		0		0		1	3801	1	1	0	1	020111	448775	20	13451	0034	SAN JUAN DE MAQUI	-77,651066667	-9,565906667
2022	010606201	PE6	106	62	1	1	106	2022	1470	3	1	0	3	3	1	1	1	0	106	2	2	2	3	0		0		0		0	3801	1	1	0	1	020111	1535450	20	13451	0034	SAN JUAN DE MAQUI	-77,651066667	-9,565906667
2022	010606301	PE6	106	63	1	1	106	2022	1470	2	0	0	2	0	0	1	1	0	106	2	2	2	3	0		0		0		0	3801	0	1	0	1	020111	1535450	20	13451	0034	SAN JUAN DE MAQUI	-77,651066667	-9,565906667
2022	010700101	PE6	107	1	1	1	107	2022	1469	2	1	0	2	2	1	1	1	0	107	2	2	2	3	0		0		0		1	3301	1	1	0	1	020609	448775	20	13503	0004	SEÑOR DE MAYO DE CATAY	-77,608553333	-9,21478
2022	010700201	PE6	107	2	1	1	107	2022	1469	1	0	0	1	1	0	1	1	0	107	2	2	2	3	0		0		0		0	3301	0	1	0	1	020609	1535450	20	13503	0004	SEÑOR DE MAYO DE CATAY	-77,608553333	-9,21478
2022	010700301	PE6	107	3	1	0	107	2022	1469	0	0	0	0	0	0	6	2	0	107	2	2	2	3	0		0		0		0	3301	0	1	0	1	020609	0	20	13503	0004	SEÑOR DE MAYO DE CATAY	-77,608553333	-9,21478
2022	010700401	PE6	107	4	1	1	107	2022	1469	2	1	0	2	2	0	1	1	0	107	2	2	2	3	0		0		0		0	3301	1	1	0	1	020609	1535450	20	13503	0004	SEÑOR DE MAYO DE CATAY	-77,608553333	-9,21478
2022	010700501	PE6	107	5	1	1	107	2022	1469	2	1	0	2	2	0	1	1	0	107	2	2	2	3	0		0		0		0	3301	1	1	0	1	020609	1535450	20	13503	0004	SEÑOR DE MAYO DE CATAY	-77,608553333	-9,21478
2022	010710601	PE6	107	106	1	1	107	2022	1469	1	0	0	1	1	0	1	1	0	107	2	2	2	3	0		0		0		0	3301	0	1	0	1	020609	1535450	20	13503	0018	SAN GABRIEL	-77,614066667	-9,218956667
2022	010710701	PE6	107	107	1	2	107	2022	1469	3	2	0	3	3	0	1	1	0	107	2	2	2	3	0		0		0		0	3301	2	1	0	1	020609	1535450	20	13503	0018	SAN GABRIEL	-77,614066667	-9,218956667
2022	010710801	PE6	107	108	1	2	107	2022	1469	3	1	0	3	3	1	1	1	0	107	2	2	2	3	0		0		0		1	3301	1	1	0	1	020609	448775	20	13503	0018	SAN GABRIEL	-77,614066667	-9,218956667
2022	010710901	PE6	107	109	1	1	107	2022	1469	4	1	0	4	3	2	1	1	0	107	2	2	2	3	0		0		0		2	3301	1	1	0	1	020609	448775	20	13503	0018	SAN GABRIEL	-77,614066667	-9,218956667
2022	010711001	PE6	107	110	1	1	107	2022	1469	1	1	0	1	1	0	1	1	0	107	2	2	2	3	0		0		0		0	3301	1	1	0	1	020609	1535450	20	13503	0018	SAN GABRIEL	-77,614066667	-9,218956667
2022	010707601	PE6	107	76	1	1	107	2022	1469	1	0	0	1	0	0	1	1	0	107	2	2	2	3	0		0		0		0	3301	1	1	0	1	020609	1535450	20	13503	9999	CHUYUMARCA	-77,61152	-9,2141217
2022	010707701	PE6	107	77	1	1	107	2022	1469	3	1	0	3	3	0	1	1	0	107	2	2	2	3	0		0		0		0	3301	1	1	0	1	020609	1535450	20	13503	9999	CHUYUMARCA	-77,61152	-9,2141217
2022	010707801	PE6	107	78	1	2	107	2022	1469	2	0	0	2	2	0	1	2	0	107	2	2	2	3	0		0		0		0	3301	0	1	0	1	020609	1535450	20	13503	9999	CHUYUMARCA	-77,61152	-9,2141217
2022	010707901	PE6	107	79	1	1	107	2022	1469	4	2	0	4	4	1	1	1	0	107	2	2	2	3	0		0		0		1	3301	2	1	0	1	020609	448775	20	13503	9999	CHUYUMARCA	-77,61152	-9,2141217
2022	010708001	PE6	107	80	1	1	107	2022	1469	2	1	0	2	2	0	1	1	0	107	2	2	2	3	0		0		0		0	3301	1	1	0	1	020609	1535450	20	13503	9999	CHUYUMARCA	-77,61152	-9,2141217
2022	010902301	PE6	109	23	1	0	109	2022	1468	0	0	0	0	0	0	3	2	0	109	2	2	2	3	0		0		0		0	3281	0	1	0	1	020701	0	20	13601	0117	CARDON	-77,302328333	-9,118561667
2022	010902401	PE6	109	24	1	1	109	2022	1468	4	1	0	4	4	0	1	1	0	109	2	2	2	3	0		0		0		0	3281	1	1	0	1	020701	974103	20	13601	0117	CARDON	-77,302328333	-9,118561667
2022	010902501	PE6	109	25	1	1	109	2022	1468	3	0	0	3	0	0	1	1	0	109	2	2	2	3	0		0		0		0	3281	1	1	0	1	020701	974103	20	13601	0117	CARDON	-77,302328333	-9,118561667
2022	010902601	PE6	109	26	1	2	109	2022	1468	4	1	0	4	4	1	1	1	0	109	2	2	2	3	0		0		0		0	3281	2	1	0	1	020701	974103	20	13601	0117	CARDON	-77,302328333	-9,118561667
2022	010903001	PE6	109	30	1	1	109	2022	1468	6	2	0	6	6	0	1	1	0	109	2	2	2	3	0		0		0		0	3281	2	1	0	1	020701	974103	20	13601	0117	CARDON	-77,302328333	-9,118561667
2022	010903101	PE6	109	31	1	2	109	2022	1468	7	1	0	7	7	1	1	1	0	109	2	2	2	3	0		0		0		1	3281	2	1	0	1	020701	284707	20	13601	0117	CARDON	-77,302328333	-9,118561667
2022	010903201	PE6	109	32	1	1	109	2022	1468	4	1	0	4	4	1	1	1	0	109	2	2	2	3	0		0		0		1	3281	1	1	0	1	020701	284707	20	13601	0117	CARDON	-77,302328333	-9,118561667
2022	010903301	PE6	109	33	1	2	109	2022	1468	2	0	0	2	2	0	1	1	0	109	2	2	2	3	0		0		0		0	3281	0	1	0	1	020701	974103	20	13601	0117	CARDON	-77,302328333	-9,118561667
2022	010903401	PE6	109	34	1	1	109	2022	1468	3	1	0	3	3	0	1	1	0	109	2	2	2	3	0		0		0		0	3281	1	1	0	1	020701	974103	20	13601	0117	CARDON	-77,302328333	-9,118561667
2022	010903501	PE6	109	35	1	2	109	2022	1468	4	1	0	4	4	2	1	1	0	109	2	2	2	3	0		0		0		1	3281	1	1	0	1	020701	284707	20	13601	0117	CARDON	-77,302328333	-9,118561667
2022	010900101	PE6	109	1	1	1	109	2022	1468	1	0	0	1	0	0	1	1	0	109	2	2	2	3	0		0		0		0	3281	0	1	0	1	020701	974103	20	13601	0118	PISHA	-77,29757	-9,126208333
2022	010900201	PE6	109	2	1	1	109	2022	1468	8	1	0	8	8	3	1	1	0	109	2	2	2	3	0		0		0		3	3281	1	1	0	1	020701	284707	20	13601	0118	PISHA	-77,29757	-9,126208333
2022	010900301	PE6	109	3	1	1	109	2022	1468	3	1	0	3	3	0	1	1	0	109	2	2	2	3	0		0		0		0	3281	1	1	0	1	020701	974103	20	13601	0118	PISHA	-77,29757	-9,126208333
2022	010900401	PE6	109	4	1	1	109	2022	1468	1	0	0	1	1	0	1	1	0	109	2	2	2	3	0		0		0		0	3281	0	1	0	1	020701	974103	20	13601	0118	PISHA	-77,29757	-9,126208333
2022	010900501	PE6	109	5	1	2	109	2022	1468	3	1	0	3	3	1	1	1	0	109	2	2	2	3	0		0		0		1	3281	1	1	0	1	020701	284707	20	13601	0118	PISHA	-77,29757	-9,126208333
2022	011000101	PE6	110	1	1	2	110	2022	1470	5	2	0	5	5	1	1	1	0	110	2	2	2	3	0		0		0		1	3400	2	1	0	1	020301	357951	20	13634	0001	LLAMELLIN	-77,011270059	-9,0984675
2022	011000301	PE6	110	3	1	2	110	2022	1470	5	1	0	5	5	0	1	1	0	110	2	2	2	3	0		0		0		0	3400	1	1	0	1	020301	1224704	20	13634	0001	LLAMELLIN	-77,011270059	-9,0984675
2022	011000401	PE6	110	4	1	1	110	2022	1470	4	1	0	4	4	0	1	1	0	110	2	2	2	3	0		0		0		0	3400	1	1	0	1	020301	1224704	20	13634	0001	LLAMELLIN	-77,011270059	-9,0984675
2022	011000501	PE6	110	5	1	2	110	2022	1470	8	1	0	8	8	1	1	1	0	110	2	2	2	3	0		0		0		1	3400	3	1	0	1	020301	357951	20	13634	0001	LLAMELLIN	-77,011270059	-9,0984675
2022	011002001	PE6	110	20	1	2	110	2022	1470	5	1	0	5	5	1	1	1	0	110	2	2	2	3	0		0		0		1	3400	1	1	0	1	020301	357951	20	13634	0001	LLAMELLIN	-77,011270059	-9,0984675
2022	011002901	PE6	110	29	1	1	110	2022	1470	4	0	0	4	2	1	1	1	0	110	2	2	2	3	0		0		0		1	3400	0	1	0	1	020301	357951	20	13634	0001	LLAMELLIN	-77,011270059	-9,0984675
2022	011005401	PE6	110	54	1	1	110	2022	1470	5	1	0	5	5	3	1	1	0	110	2	2	2	3	0		0		0		2	3400	1	1	0	1	020301	357951	20	13634	0001	LLAMELLIN	-77,011270059	-9,0984675
2022	011007501	PE6	110	75	1	1	110	2022	1470	9	1	0	9	9	2	1	1	0	110	2	2	2	3	0		0		0		2	3400	1	1	0	1	020301	357951	20	13634	0001	LLAMELLIN	-77,011270059	-9,0984675
2022	011008301	PE6	110	83	1	0	110	2022	1470	0	0	0	0	0	0	3	3	0	110	2	2	2	3	0		0		0		0	3400	0	1	0	1	020301	0	20	13634	0001	LLAMELLIN	-77,011270059	-9,0984675
2022	011009501	PE6	110	95	1	2	110	2022	1470	5	1	0	5	5	1	1	1	0	110	2	2	2	3	0		0		0		1	3400	1	1	0	1	020301	357951	20	13634	0001	LLAMELLIN	-77,011270059	-9,0984675
2022	011010901	PE6	110	109	1	1	110	2022	1470	5	2	0	5	5	1	1	1	0	110	2	2	2	3	0		0		0		1	3400	3	1	0	1	020301	357951	20	13634	0001	LLAMELLIN	-77,011270059	-9,0984675
2022	011011101	PE6	110	111	1	1	110	2022	1470	4	1	0	4	4	1	1	1	0	110	2	2	2	3	0		0		0		1	3400	2	1	0	1	020301	357951	20	13634	0001	LLAMELLIN	-77,011270059	-9,0984675
2022	011012001	PE6	110	120	1	1	110	2022	1470	1	0	0	1	1	0	1	1	0	110	2	2	2	3	0		0		0		0	3400	0	1	0	1	020301	1224704	20	13634	0001	LLAMELLIN	-77,011270059	-9,0984675
2022	011012301	PE6	110	123	1	2	110	2022	1470	3	1	0	3	2	1	1	1	0	110	2	2	2	3	0		0		0		1	3400	1	1	0	1	020301	357951	20	13634	0001	LLAMELLIN	-77,011270059	-9,0984675
2022	011012801	PE6	110	128	1	2	110	2022	1470	3	2	0	3	3	0	1	1	0	110	2	2	2	3	0		0		0		0	3400	2	1	0	1	020301	1224704	20	13634	0001	LLAMELLIN	-77,011270059	-9,0984675
2022	011100101	PE6	111	1	1	1	111	2022	1470	3	1	0	3	3	1	1	1	0	111	2	2	2	3	0		0		0		1	3155	2	1	0	1	020302	368397	20	13649	0013	CHACAS	-77,018765	-9,161066667
2022	011100601	PE6	111	6	1	1	111	2022	1470	4	1	0	4	4	2	1	1	0	111	2	2	2	3	0		0		0		1	3155	1	1	0	1	020302	368397	20	13649	0013	CHACAS	-77,018765	-9,161066667
2022	011100701	PE6	111	7	1	3	111	2022	1470	4	0	0	4	4	0	1	1	0	111	2	2	2	3	0		0		0		0	3155	0	1	0	1	020302	1260444	20	13649	0013	CHACAS	-77,018765	-9,161066667
2022	011100801	PE6	111	8	1	3	111	2022	1470	3	0	0	3	3	0	1	1	0	111	2	2	2	3	0		0		0		0	3155	0	1	0	1	020302	1260444	20	13649	0013	CHACAS	-77,018765	-9,161066667
2022	011100901	PE6	111	9	1	2	111	2022	1470	5	1	0	5	5	0	1	1	0	111	2	2	2	3	0		0		0		0	3155	1	1	0	1	020302	1260444	20	13649	0013	CHACAS	-77,018765	-9,161066667
2022	011101501	PE6	111	15	1	1	111	2022	1470	2	0	0	2	2	0	1	1	0	111	2	2	2	3	0		0		0		0	3155	0	1	0	1	020302	1260444	20	13649	0013	CHACAS	-77,018765	-9,161066667
2022	011101601	PE6	111	16	1	0	111	2022	1470	0	0	0	0	0	0	3	3	0	111	2	2	2	3	0		0		0		0	3155	0	1	0	1	020302	0	20	13649	0013	CHACAS	-77,018765	-9,161066667
2022	011101701	PE6	111	17	1	0	111	2022	1470	0	0	0	0	0	0	2	2	0	111	2	2	2	3	0		0		0		0	3155	0	1	0	1	020302	0	20	13649	0013	CHACAS	-77,018765	-9,161066667
2022	011101801	PE6	111	18	1	1	111	2022	1470	6	2	0	6	6	1	1	1	0	111	2	2	2	3	0		0		0		1	3155	2	1	0	1	020302	368397	20	13649	0013	CHACAS	-77,018765	-9,161066667
2022	011102101	PE6	111	21	1	1	111	2022	1470	2	0	0	2	1	0	1	1	0	111	2	2	2	3	0		0		0		0	3155	1	1	0	1	020302	1260444	20	13649	0013	CHACAS	-77,018765	-9,161066667
2022	011103601	PE6	111	36	1	1	111	2022	1470	1	0	0	1	1	0	1	1	0	111	2	2	2	3	0		0		0		0	3155	0	1	0	1	020302	1260444	20	13649	0013	CHACAS	-77,018765	-9,161066667
2022	011103701	PE6	111	37	1	2	111	2022	1470	2	0	0	2	2	0	1	1	0	111	2	2	2	3	0		0		0		0	3155	0	1	0	1	020302	1260444	20	13649	0013	CHACAS	-77,018765	-9,161066667
2022	011103801	PE6	111	38	1	2	111	2022	1470	5	1	0	4	5	0	1	2	0	111	2	2	2	3	0		0		0		0	3155	1	1	0	1	020302	1260444	20	13649	0013	CHACAS	-77,018765	-9,161066667
2022	011103901	PE6	111	39	1	1	111	2022	1470	4	1	0	4	4	1	1	1	0	111	2	2	2	3	0		0		0		1	3155	1	1	0	1	020302	368397	20	13649	0013	CHACAS	-77,018765	-9,161066667
2022	011104001	PE6	111	40	1	1	111	2022	1470	4	1	0	4	4	1	1	1	0	111	2	2	2	3	0		0		0		1	3155	1	1	0	1	020302	368397	20	13649	0013	CHACAS	-77,018765	-9,161066667
2022	011202901	PE6	112	29	1	1	112	2022	1468	3	1	0	3	3	1	1	1	0	112	2	2	2	3	0		0		0		1	2954	1	1	0	1	020302	461070	20	13656	0029	SAN BOSE DE VISTA ALEGRE	-77,026671667	-9,27416
2022	011203101	PE6	112	31	1	3	112	2022	1468	7	1	0	7	7	1	1	1	0	112	2	2	2	3	0		0		0		1	2954	1	1	0	1	020302	461070	20	13656	0029	SAN BOSE DE VISTA ALEGRE	-77,026671667	-9,27416
2022	011203201	PE6	112	32	1	1	112	2022	1468	3	0	0	3	3	0	1	1	0	112	2	2	2	3	0		0		0		0	2954	0	1	0	1	020302	1577517	20	13656	0029	SAN BOSE DE VISTA ALEGRE	-77,026671667	-9,27416
2022	011203301	PE6	112	33	1	1	112	2022	1468	4	1	0	4	4	2	1	1	0	112	2	2	2	3	0		0		0		1	2954	1	1	0	1	020302	461070	20	13656	0029	SAN BOSE DE VISTA ALEGRE	-77,026671667	-9,27416
2022	011203401	PE6	112	34	1	2	112	2022	1468	4	1	0	4	4	1	1	1	0	112	2	2	2	3	0		0		0		1	2954	1	1	0	1	020302	461070	20	13656	0029	SAN BOSE DE VISTA ALEGRE	-77,026671667	-9,27416
2022	011203701	PE6	112	37	1	2	112	2022	1468	3	1	0	3	2	1	1	1	0	112	2	2	2	3	0		0		0		1	2954	1	1	0	1	020302	461070	20	13656	0029	SAN BOSE DE VISTA ALEGRE	-77,026671667	-9,27416
2022	011203801	PE6	112	38	1	2	112	2022	1468	5	1	0	5	4	1	1	1	0	112	2	2	2	3	0		0		0		1	2954	1	1	0	1	020302	461070	20	13656	0029	SAN BOSE DE VISTA ALEGRE	-77,026671667	-9,27416
2022	011204001	PE6	112	40	1	1	112	2022	1468	5	1	0	5	5	1	1	1	0	112	2	2	2	3	0		0		0		1	2954	1	1	0	1	020302	461070	20	13656	0029	SAN BOSE DE VISTA ALEGRE	-77,026671667	-9,27416
2022	011204201	PE6	112	42	1	2	112	2022	1468	3	1	0	3	3	1	1	1	0	112	2	2	2	3	0		0		0		1	2954	1	1	0	1	020302	461070	20	13656	0029	SAN BOSE DE VISTA ALEGRE	-77,026671667	-9,27416
2022	011204401	PE6	112	44	1	1	112	2022	1468	2	0	0	2	2	0	1	1	0	112	2	2	2	3	0		0		0		0	2954	0	1	0	1	020302	1577517	20	13656	0029	SAN BOSE DE VISTA ALEGRE	-77,026671667	-9,27416
2022	011206001	PE6	112	60	1	2	112	2022	1468	4	1	0	4	4	1	1	1	0	112	2	2	2	3	0		0		0		1	2954	1	1	0	1	020302	461070	20	13656	0032	SANTA ROSA DE UCHUPATA	-77,029153333	-9,28459
2022	011206601	PE6	112	66	1	2	112	2022	1468	5	1	0	5	5	1	1	1	0	112	2	2	2	3	0		0		0		1	2954	1	1	0	1	020302	461070	20	13656	0032	SANTA ROSA DE UCHUPATA	-77,029153333	-9,28459
2022	011206701	PE6	112	67	1	1	112	2022	1468	7	1	0	6	7	1	1	1	0	112	2	2	2	3	0		0		0		1	2954	1	1	0	1	020302	461070	20	13656	0032	SANTA ROSA DE UCHUPATA	-77,029153333	-9,28459
2022	011206901	PE6	112	69	1	1	112	2022	1468	2	0	0	2	2	0	1	1	0	112	2	2	2	3	0		0		0		0	2954	0	1	0	1	020302	1577517	20	13656	0032	SANTA ROSA DE UCHUPATA	-77,029153333	-9,28459
2022	011207001	PE6	112	70	1	1	112	2022	1468	3	0	0	3	3	0	1	1	0	112	2	2	2	3	0		0		0		0	2954	0	1	0	1	020302	1577517	20	13656	0032	SANTA ROSA DE UCHUPATA	-77,029153333	-9,28459
2022	011300701	PE6	113	7	1	1	113	2022	1467	2	0	0	2	1	0	1	1	0	113	2	2	2	3	0		0		0		0	3020	0	1	0	1	020203	1094229	20	13799	0001	HUACLLAN	-77,675208603	-9,797948292
2022	011300901	PE6	113	9	1	1	113	2022	1467	3	0	0	3	1	1	1	1	0	113	2	2	2	3	0		0		0		1	3020	1	1	0	1	020203	319817	20	13799	0001	HUACLLAN	-77,675208603	-9,797948292
2022	011301301	PE6	113	13	1	2	113	2022	1467	4	1	0	4	4	0	1	1	0	113	2	2	2	3	0		0		0		0	3020	1	1	0	1	020203	1094229	20	13799	0001	HUACLLAN	-77,675208603	-9,797948292
2022	011302001	PE6	113	20	1	1	113	2022	1467	4	1	0	4	4	2	1	1	0	113	2	2	2	3	0		0		0		2	3020	1	1	0	1	020203	319817	20	13799	0001	HUACLLAN	-77,675208603	-9,797948292
2022	011302501	PE6	113	25	1	2	113	2022	1467	3	1	0	3	3	1	1	1	0	113	2	2	2	3	0		0		0		1	3020	1	1	0	1	020203	319817	20	13799	0001	HUACLLAN	-77,675208603	-9,797948292
2022	011302901	PE6	113	29	1	2	113	2022	1467	8	2	0	8	8	1	1	1	0	113	2	2	2	3	0		0		0		1	3020	2	1	0	1	020203	319817	20	13799	0001	HUACLLAN	-77,675208603	-9,797948292
2022	011303201	PE6	113	32	1	2	113	2022	1467	2	0	0	2	2	0	1	1	0	113	2	2	2	3	0		0		0		0	3020	0	1	0	1	020203	1094229	20	13799	0001	HUACLLAN	-77,675208603	-9,797948292
2022	011303401	PE6	113	34	1	2	113	2022	1467	2	0	0	2	2	0	1	1	0	113	2	2	2	3	0		0		0		0	3020	0	1	0	1	020203	1094229	20	13799	0001	HUACLLAN	-77,675208603	-9,797948292
2022	011303601	PE6	113	36	1	1	113	2022	1467	3	1	0	3	3	1	1	1	0	113	2	2	2	3	0		0		0		1	3020	1	1	0	1	020203	319817	20	13799	0001	HUACLLAN	-77,675208603	-9,797948292
2022	011303801	PE6	113	38	1	2	113	2022	1467	5	2	0	5	5	1	1	1	0	113	2	2	2	3	0		0		0		1	3020	2	1	0	1	020203	319817	20	13799	0001	HUACLLAN	-77,675208603	-9,797948292
2022	011304701	PE6	113	47	1	2	113	2022	1467	2	0	0	2	2	0	1	1	0	113	2	2	2	3	0		0		0		0	3020	0	1	0	1	020203	1094229	20	13799	0001	HUACLLAN	-77,675208603	-9,797948292
2022	011305101	PE6	113	51	1	3	113	2022	1467	5	2	0	5	5	0	1	1	0	113	2	2	2	3	0		0		0		0	3020	2	1	0	1	020203	1094229	20	13799	0001	HUACLLAN	-77,675208603	-9,797948292
2022	011305301	PE6	113	53	1	0	113	2022	1467	0	0	0	0	0	0	6	1	0	113	2	2	2	3	0		0		0		0	3020	0	1	0	1	020203	0	20	13799	0001	HUACLLAN	-77,675208603	-9,797948292
2022	011306001	PE6	113	60	1	1	113	2022	1467	2	0	0	2	2	0	1	1	0	113	2	2	2	3	0		0		0		0	3020	0	1	0	1	020203	1094229	20	13799	0001	HUACLLAN	-77,675208603	-9,797948292
2022	011306101	PE6	113	61	1	1	113	2022	1467	3	1	0	3	3	2	1	1	0	113	2	2	2	3	0		0		0		0	3020	1	1	0	1	020203	1094229	20	13799	0001	HUACLLAN	-77,675208603	-9,797948292
2022	011600101	PE6	116	1	1	1	116	2022	1466	5	1	0	5	5	2	1	1	0	116	3	3	1	1	0		0		0		2	2620	1	1	0	1	030109	196721	23	3644401	0001	TAMBURCO	-72,872371151	-13,628469113
2022	011601501	PE6	116	15	1	1	116	2022	1465	4	1	0	4	4	2	1	1	0	116	3	3	1	1	0		0		0		2	2620	1	1	0	1	030109	196721	23	3644401	0001	TAMBURCO	-72,872371151	-13,628469113
2022	011603401	PE6	116	34	1	1	116	2022	1466	2	1	0	2	2	1	1	1	0	116	3	3	1	1	0		0		0		1	2620	1	1	0	1	030109	196721	23	3644401	0001	TAMBURCO	-72,872371151	-13,628469113
2022	011603701	PE6	116	37	1	1	116	2022	1465	1	0	0	1	1	0	1	1	0	116	3	3	1	1	0		0		0		0	2620	0	1	0	1	030109	1414046	23	3644401	0001	TAMBURCO	-72,872371151	-13,628469113
2022	011604601	PE6	116	46	1	0	116	2022	1465	0	0	0	0	0	0	3	5	0	116	3	3	1	1	0		0		0		0	2620	0	1	0	1	030109	0	23	3644401	0001	TAMBURCO	-72,872371151	-13,628469113
2022	011606601	PE6	116	66	1	1	116	2022	1465	4	1	0	3	4	1	1	1	0	116	3	3	1	1	0		0		0		1	2620	1	1	0	1	030109	196721	23	3644401	0001	TAMBURCO	-72,872371151	-13,628469113
2022	011608101	PE6	116	81	1	1	116	2022	1465	5	3	0	5	5	0	1	1	0	116	3	3	1	1	0		0		0		0	2620	4	1	0	1	030109	1414046	23	3644401	0001	TAMBURCO	-72,872371151	-13,628469113
2022	011610301	PE6	116	103	1	2	116	2022	1465	5	1	0	5	5	3	1	1	0	116	3	3	1	1	0		0		0		2	2620	1	1	0	1	030109	196721	23	3644401	0001	TAMBURCO	-72,872371151	-13,628469113
2022	011610601	PE6	116	106	1	2	116	2022	1465	3	1	0	3	3	1	1	1	0	116	3	3	1	1	0		0		0		1	2620	1	1	0	1	030109	196721	23	3644401	0001	TAMBURCO	-72,872371151	-13,628469113
2022	011611601	PE6	116	116	1	2	116	2022	1465	2	1	0	2	2	0	1	1	0	116	3	3	1	1	0		0		0		0	2620	1	1	0	1	030109	1414046	23	3644401	0001	TAMBURCO	-72,872371151	-13,628469113
2022	011700901	PE6	117	9	1	1	117	2022	1469	6	1	0	6	3	2	1	1	0	117	3	3	1	1	0		0		0		2	2500	2	1	0	1	030101	176344	23	3650902	0001	ABANCAY	-72,892137974	-13,640265822
2022	011702701	PE6	117	27	1	1	117	2022	1469	3	1	0	3	3	1	1	1	0	117	3	3	1	1	0		0		0		1	2500	1	1	0	1	030101	176344	23	3650902	0001	ABANCAY	-72,892137974	-13,640265822
2022	011702901	PE6	117	29	1	1	117	2022	1469	5	1	0	5	5	0	1	1	0	117	3	3	1	1	0		0		0		0	2500	2	1	0	1	030101	1267573	23	3650902	0001	ABANCAY	-72,892137974	-13,640265822
2022	011704901	PE6	117	49	1	1	117	2022	1469	7	2	0	7	7	1	1	1	0	117	3	3	1	1	0		0		0		1	2500	2	1	0	1	030101	176344	23	3650902	0001	ABANCAY	-72,892137974	-13,640265822
2022	011706401	PE6	117	64	1	1	117	2022	1469	2	1	0	2	2	1	1	1	0	117	3	3	1	1	0		0		0		1	2500	1	1	0	1	030101	176344	23	3650902	0001	ABANCAY	-72,892137974	-13,640265822
2022	011708601	PE6	117	86	1	1	117	2022	1469	5	0	0	5	5	0	1	1	0	117	3	3	1	1	0		0		0		0	2500	0	1	0	1	030101	1267573	23	3650902	0001	ABANCAY	-72,892137974	-13,640265822
2022	011709801	PE6	117	98	1	1	117	2022	1469	5	1	0	5	4	1	1	1	0	117	3	3	1	1	0		0		0		1	2500	2	1	0	1	030101	176344	23	3650902	0001	ABANCAY	-72,892137974	-13,640265822
2022	011710301	PE6	117	103	1	1	117	2022	1469	8	5	0	7	7	1	1	1	0	117	3	3	1	1	0		0		0		1	2500	5	1	0	1	030101	176344	23	3650902	0001	ABANCAY	-72,892137974	-13,640265822
2022	011710801	PE6	117	108	1	2	117	2022	1469	4	1	0	4	3	1	1	1	0	117	3	3	1	1	0		0		0		1	2500	1	1	0	1	030101	176344	23	3650902	0001	ABANCAY	-72,892137974	-13,640265822
2022	011711501	PE6	117	115	1	2	117	2022	1469	4	0	0	4	2	0	1	1	0	117	3	3	1	1	0		0		0		0	2500	1	1	0	1	030101	1267573	23	3650902	0001	ABANCAY	-72,892137974	-13,640265822
2022	011901701	PE6	119	17	1	1	119	2022	1469	3	1	0	3	3	0	1	1	0	119	3	3	1	1	0		0		0		0	2345	1	1	0	1	030101	1255758	22	3650501	0001	ABANCAY	-72,886022838	-13,643028451
2022	011902501	PE6	119	25	1	0	119	2022	1469	0	0	0	0	0	0	3	5	0	119	3	3	1	1	0		0		0		0	2345	0	1	0	1	030101	0	22	3650501	0001	ABANCAY	-72,886022838	-13,643028451
2022	011903001	PE6	119	30	1	1	119	2022	1469	2	1	0	2	2	1	1	2	0	119	3	3	1	1	0		0		0		1	2345	1	1	0	1	030101	174700	22	3650501	0001	ABANCAY	-72,886022838	-13,643028451
2022	011903701	PE6	119	37	1	1	119	2022	1469	4	1	0	4	4	1	1	1	0	119	3	3	1	1	0		0		0		1	2345	1	1	0	1	030101	174700	22	3650501	0001	ABANCAY	-72,886022838	-13,643028451
2022	011904401	PE6	119	44	1	2	119	2022	1469	5	1	0	5	4	1	1	1	0	119	3	3	1	1	0		0		0		1	2345	1	1	0	1	030101	174700	22	3650501	0001	ABANCAY	-72,886022838	-13,643028451
2022	011907701	PE6	119	77	1	0	119	2022	1469	0	0	0	0	0	0	5	5	0	119	3	3	1	1	0		0		0		0	2345	0	1	0	1	030101	0	22	3650501	0001	ABANCAY	-72,886022838	-13,643028451
2022	011908301	PE6	119	83	1	0	119	2022	1469	0	0	0	0	0	0	3	4	0	119	3	3	1	1	0		0		0		0	2345	0	1	0	1	030101	0	22	3650501	0001	ABANCAY	-72,886022838	-13,643028451
2022	011909501	PE6	119	95	1	3	119	2022	1469	4	1	0	4	4	0	1	1	0	119	3	3	1	1	0		0		0		0	2345	1	1	0	1	030101	1255758	22	3650501	0001	ABANCAY	-72,886022838	-13,643028451
2022	011909701	PE6	119	97	1	1	119	2022	1469	1	0	0	1	1	0	1	1	0	119	3	3	1	1	0		0		0		0	2345	0	1	0	1	030101	1255758	22	3650501	0001	ABANCAY	-72,886022838	-13,643028451
2022	011911801	PE6	119	118	1	1	119	2022	1469	3	1	0	3	3	1	1	1	0	119	3	3	1	1	0		0		0		1	2345	1	1	0	1	030101	174700	22	3650501	0001	ABANCAY	-72,886022838	-13,643028451
2022	012000301	PE6	120	3	1	1	120	2022	1466	3	0	0	3	3	0	1	1	0	120	3	3	1	1	0		0		0		0	2500	0	1	0	1	030101	997664	23	36519	0001	ABANCAY	-72,893554335	-13,634268231
2022	012000401	PE6	120	4	1	1	120	2022	1466	1	0	0	1	1	0	1	1	0	120	3	3	1	1	0		0		0		0	2500	0	1	0	1	030101	997664	23	36519	0001	ABANCAY	-72,893554335	-13,634268231
2022	012005301	PE6	120	53	1	1	120	2022	1466	4	1	0	4	4	2	1	1	0	120	3	3	1	1	0		0		0		2	2500	1	1	0	1	030101	138794	23	36519	0001	ABANCAY	-72,893554335	-13,634268231
2022	012005401	PE6	120	54	1	1	120	2022	1469	1	1	0	1	1	0	1	1	0	120	3	3	1	1	0		0		0		0	2500	1	1	0	1	030101	997664	23	36519	0001	ABANCAY	-72,893554335	-13,634268231
2022	012006801	PE6	120	68	1	0	120	2022	1466	0	0	0	0	0	0	3	3	0	120	3	3	1	1	0		0		0		0	2500	0	1	0	1	030101	0	23	36519	0001	ABANCAY	-72,893554335	-13,634268231
2022	012007801	PE6	120	78	1	1	120	2022	1466	5	3	0	3	5	1	1	1	0	120	3	3	1	1	0		0		0		1	2500	3	1	0	1	030101	138794	23	36519	0001	ABANCAY	-72,893554335	-13,634268231
2022	012009101	PE6	120	91	1	1	120	2022	1466	1	0	0	1	1	0	1	1	0	120	3	3	1	1	0		0		0		0	2500	0	1	0	1	030101	997664	23	36519	0001	ABANCAY	-72,893554335	-13,634268231
2022	012009401	PE6	120	94	1	2	120	2022	1466	4	1	0	4	4	1	1	1	0	120	3	3	1	1	0		0		0		1	2500	1	1	0	1	030101	138794	23	36519	0001	ABANCAY	-72,893554335	-13,634268231
2022	012009901	PE6	120	99	1	2	120	2022	1466	3	1	0	3	3	0	1	1	0	120	3	3	1	1	0		0		0		0	2500	1	1	0	1	030101	997664	23	36519	0001	ABANCAY	-72,893554335	-13,634268231
2022	012010201	PE6	120	102	1	2	120	2022	1468	4	1	0	4	4	1	1	1	0	120	3	3	1	1	0		0		0		1	2500	1	1	0	1	030101	138794	23	36519	0001	ABANCAY	-72,893554335	-13,634268231
2022	012100301	PE6	121	3	1	2	121	2022	1470	6	2	0	6	6	1	1	1	0	121	3	3	1	1	0		0		0		1	2500	2	1	0	1	030101	193294	22	36503	0001	ABANCAY	-72,887964482	-13,638241093
2022	012103901	PE6	121	39	1	1	121	2022	1470	1	0	0	1	1	0	1	1	0	121	3	3	1	1	0		0		0		0	2500	0	1	0	1	030101	1389416	22	36503	0001	ABANCAY	-72,887964482	-13,638241093
2022	012108901	PE6	121	89	1	1	121	2022	1470	5	1	0	5	4	1	1	1	0	121	3	3	1	1	0		0		0		1	2500	1	1	0	1	030101	193294	22	36503	0001	ABANCAY	-72,887964482	-13,638241093
2022	012110101	PE6	121	101	1	1	121	2022	1470	3	1	0	3	3	1	1	1	0	121	3	3	1	1	0		0		0		1	2500	1	1	0	1	030101	193294	22	36503	0001	ABANCAY	-72,887964482	-13,638241093
2022	012115901	PE6	121	159	1	2	121	2022	1470	4	1	0	4	4	1	1	1	0	121	3	3	1	1	0		0		0		1	2500	1	1	0	1	030101	193294	22	36503	0001	ABANCAY	-72,887964482	-13,638241093
2022	012116301	PE6	121	163	1	0	121	2022	1470	0	0	0	0	0	0	5	4	0	121	3	3	1	1	0		0		0		0	2500	0	1	0	1	030101	0	22	36503	0001	ABANCAY	-72,887964482	-13,638241093
2022	012118001	PE6	121	180	1	0	121	2022	1470	0	0	0	0	0	0	3	4	0	121	3	3	1	1	0		0		0		0	2500	0	1	0	1	030101	0	22	36503	0001	ABANCAY	-72,887964482	-13,638241093
2022	012118601	PE6	121	186	1	1	121	2022	1470	4	1	0	4	4	2	1	1	0	121	3	3	1	1	0		0		0		2	2500	1	1	0	1	030101	193294	22	36503	0001	ABANCAY	-72,887964482	-13,638241093
2022	012119501	PE6	121	195	1	1	121	2022	1470	2	1	0	2	2	1	1	1	0	121	3	3	1	1	0		0		0		1	2500	1	1	0	1	030101	193294	22	36503	0001	ABANCAY	-72,887964482	-13,638241093
2022	012119601	PE6	121	196	1	1	121	2022	1470	3	1	0	3	3	1	1	1	0	121	3	3	1	1	0		0		0		1	2500	2	1	0	1	030101	193294	22	36503	0001	ABANCAY	-72,887964482	-13,638241093
2022	012503001	PE6	125	30	1	1	125	2022	1466	6	2	0	6	5	0	1	1	0	125	3	3	1	2	0		0		0		0	2842	2	1	0	1	030216	1311764	30	3621802	0001	TALAVERA	-73,435569239	-13,660264308
2022	012504101	PE6	125	41	1	1	125	2022	1466	7	1	0	7	7	2	1	1	0	125	3	3	1	2	0		0		0		2	2842	2	1	0	1	030216	221575	30	3621802	0001	TALAVERA	-73,435569239	-13,660264308
2022	012504701	PE6	125	47	1	0	125	2022	1466	0	0	0	0	0	0	6	2	0	125	3	3	1	2	0		0		0		0	2842	0	1	0	1	030216	0	30	3621802	0001	TALAVERA	-73,435569239	-13,660264308
2022	012505601	PE6	125	56	1	1	125	2022	1466	1	0	0	1	1	0	1	1	0	125	3	3	1	2	0		0		0		0	2842	0	1	0	1	030216	1311764	30	3621802	0001	TALAVERA	-73,435569239	-13,660264308
2022	012505901	PE6	125	59	1	1	125	2022	1466	2	1	0	2	2	1	1	1	0	125	3	3	1	2	0		0		0		1	2842	1	1	0	1	030216	221575	30	3621802	0001	TALAVERA	-73,435569239	-13,660264308
2022	012507701	PE6	125	77	1	2	125	2022	1466	4	1	0	4	4	2	1	1	0	125	3	3	1	2	0		0		0		2	2842	1	1	0	1	030216	221575	30	3621802	0001	TALAVERA	-73,435569239	-13,660264308
2022	012508701	PE6	125	87	1	2	125	2022	1466	4	1	0	4	3	1	1	1	0	125	3	3	1	2	0		0		0		1	2842	1	1	0	1	030216	221575	30	3621802	0001	TALAVERA	-73,435569239	-13,660264308
2022	012508901	PE6	125	89	1	6	125	2022	1466	7	2	0	7	4	2	1	1	0	125	3	3	1	2	0		0		0		2	2842	2	1	0	1	030216	221575	30	3621802	0001	TALAVERA	-73,435569239	-13,660264308
2022	012511701	PE6	125	117	1	2	125	2022	1466	5	1	0	5	5	2	1	1	0	125	3	3	1	2	0		0		0		1	2842	1	1	0	1	030216	221575	30	3621802	0001	TALAVERA	-73,435569239	-13,660264308
2022	012513601	PE6	125	136	1	2	125	2022	1466	7	2	0	7	7	1	1	1	0	125	3	3	1	2	0		0		0		1	2842	2	1	0	1	030216	221575	30	3621802	0001	TALAVERA	-73,435569239	-13,660264308
2022	012600101	PE6	126	1	1	0	126	2022	1469	0	0	0	0	0	0	9	3	0	126	3	3	1	2	0		0		0		0	2842	0	1	0	1	030216	0	29	36220	0001	TALAVERA	-73,421059963	-13,665877877
2022	012600701	PE6	126	7	1	3	126	2022	1469	5	3	0	5	5	1	1	1	0	126	3	3	1	2	0		0		0		1	2842	3	1	0	1	030216	196156	29	36220	0001	TALAVERA	-73,421059963	-13,665877877
2022	012603301	PE6	126	33	1	1	126	2022	1469	2	1	0	2	2	1	1	1	0	126	3	3	1	2	0		0		0		1	2842	1	1	0	1	030216	196156	29	36220	0001	TALAVERA	-73,421059963	-13,665877877
2022	012605001	PE6	126	50	1	2	126	2022	1469	2	0	0	2	2	0	1	1	0	126	3	3	1	2	0		0		0		0	2842	0	1	0	1	030216	1161277	29	36220	0001	TALAVERA	-73,421059963	-13,665877877
2022	012606201	PE6	126	62	1	1	126	2022	1469	4	1	0	4	4	1	1	1	0	126	3	3	1	2	0		0		0		1	2842	1	1	0	1	030216	196156	29	36220	0001	TALAVERA	-73,421059963	-13,665877877
2022	012606501	PE6	126	65	1	1	126	2022	1469	3	0	0	3	2	0	1	2	0	126	3	3	1	2	0		0		0		0	2842	0	1	0	1	030216	1161277	29	36220	0001	TALAVERA	-73,421059963	-13,665877877
2022	012606701	PE6	126	67	1	2	126	2022	1469	5	1	0	4	5	0	1	1	0	126	3	3	1	2	0		0		0		0	2842	1	1	0	1	030216	1161277	29	36220	0001	TALAVERA	-73,421059963	-13,665877877
2022	012608701	PE6	126	87	1	1	126	2022	1469	5	1	0	5	5	1	1	1	0	126	3	3	1	2	0		0		0		1	2842	1	1	0	1	030216	196156	29	36220	0001	TALAVERA	-73,421059963	-13,665877877
2022	012609601	PE6	126	96	1	5	126	2022	1469	7	2	0	7	6	1	1	1	0	126	3	3	1	2	0		0		0		1	2842	2	1	0	1	030216	196156	29	36220	0001	TALAVERA	-73,421059963	-13,665877877
2022	012610501	PE6	126	105	1	1	126	2022	1469	6	1	0	5	6	1	1	1	0	126	3	3	1	2	0		0		0		1	2842	2	1	0	1	030216	196156	29	36220	0001	TALAVERA	-73,421059963	-13,665877877
2022	012701301	PE6	127	13	1	2	127	2022	1468	5	1	0	5	5	1	1	1	0	127	3	3	1	2	0		0		0		1	3011	1	1	0	1	030201	196857	28	36222	0001	ANDAHUAYLAS	-73,39272528	-13,65450903
2022	012702701	PE6	127	27	1	0	127	2022	1468	0	0	0	0	0	0	6	4	0	127	3	3	1	2	0		0		0		0	3011	0	1	0	1	030201	0	28	36222	0001	ANDAHUAYLAS	-73,39272528	-13,65450903
2022	012704601	PE6	127	46	1	1	127	2022	1468	3	1	0	3	3	1	1	1	0	127	3	3	1	2	0		0		0		1	3011	1	1	0	1	030201	196857	28	36222	0001	ANDAHUAYLAS	-73,39272528	-13,65450903
2022	012707701	PE6	127	77	1	1	127	2022	1468	3	1	0	3	3	1	1	1	0	127	3	3	1	2	0		0		0		1	3011	1	1	0	1	030201	196857	28	36222	0001	ANDAHUAYLAS	-73,39272528	-13,65450903
2022	012709201	PE6	127	92	1	3	127	2022	1468	4	1	0	4	4	0	1	1	0	127	3	3	1	2	0		0		0		0	3011	1	1	0	1	030201	1165428	28	36222	0001	ANDAHUAYLAS	-73,39272528	-13,65450903
2022	012710101	PE6	127	101	1	2	127	2022	1468	5	2	0	5	5	0	1	1	0	127	3	3	1	2	0		0		0		0	3011	3	1	0	1	030201	1165428	28	36222	0001	ANDAHUAYLAS	-73,39272528	-13,65450903
2022	012710201	PE6	127	102	1	0	127	2022	1468	0	0	0	0	0	0	6	5	0	127	3	3	1	2	0		0		0		0	3011	0	1	0	1	030201	0	28	36222	0001	ANDAHUAYLAS	-73,39272528	-13,65450903
2022	012710501	PE6	127	105	1	1	127	2022	1468	1	1	0	1	1	0	1	1	0	127	3	3	1	2	0		0		0		0	3011	1	1	0	1	030201	1165428	28	36222	0001	ANDAHUAYLAS	-73,39272528	-13,65450903
2022	012712301	PE6	127	123	1	1	127	2022	1468	4	1	0	4	4	0	1	1	0	127	3	3	1	2	0		0		0		0	3011	2	1	0	1	030201	1165428	28	36222	0001	ANDAHUAYLAS	-73,39272528	-13,65450903
2022	012714401	PE6	127	144	1	1	127	2022	1468	3	1	0	3	3	1	1	1	0	127	3	3	1	2	0		0		0		1	3011	1	1	0	1	030201	196857	28	36222	0001	ANDAHUAYLAS	-73,39272528	-13,65450903
2022	013100301	PE6	131	3	1	1	131	2022	1468	3	1	0	3	3	0	1	1	0	131	3	3	1	2	0		0		0		0	2836	1	1	0	1	030201	995660	29	3625701	0001	ANDAHUAYLAS	-73,414165039	-13,663424209
2022	013100501	PE6	131	5	1	1	131	2022	1468	4	1	0	4	4	1	1	1	0	131	3	3	1	2	0		0		0		1	2836	1	1	0	1	030201	168181	29	3625701	0001	ANDAHUAYLAS	-73,414165039	-13,663424209
2022	013101001	PE6	131	10	1	1	131	2022	1469	4	1	0	4	4	1	1	1	0	131	3	3	1	2	0		0		0		1	2836	1	1	0	1	030201	168181	29	3625701	0001	ANDAHUAYLAS	-73,414165039	-13,663424209
2022	013101101	PE6	131	11	1	3	131	2022	1468	6	2	0	6	5	0	1	1	0	131	3	3	1	2	0		0		0		0	2836	2	1	0	1	030201	995660	29	3625701	0001	ANDAHUAYLAS	-73,414165039	-13,663424209
2022	013104801	PE6	131	48	1	1	131	2022	1468	4	1	0	4	4	1	1	1	0	131	3	3	1	2	0		0		0		1	2836	1	1	0	1	030201	168181	29	3625701	0001	ANDAHUAYLAS	-73,414165039	-13,663424209
2022	013105401	PE6	131	54	1	1	131	2022	1468	9	2	0	9	9	1	1	1	0	131	3	3	1	2	0		0		0		1	2836	2	1	0	1	030201	168181	29	3625701	0001	ANDAHUAYLAS	-73,414165039	-13,663424209
2022	013107401	PE6	131	74	1	2	131	2022	1468	3	1	0	3	3	1	1	1	0	131	3	3	1	2	0		0		0		1	2836	1	1	0	1	030201	168181	29	3625701	0001	ANDAHUAYLAS	-73,414165039	-13,663424209
2022	013109501	PE6	131	95	1	2	131	2022	1468	5	1	0	4	5	1	1	1	0	131	3	3	1	2	0		0		0		1	2836	1	1	0	1	030201	168181	29	3625701	0001	ANDAHUAYLAS	-73,414165039	-13,663424209
2022	013111701	PE6	131	117	1	2	131	2022	1468	4	1	0	4	4	1	1	1	0	131	3	3	1	2	0		0		0		1	2836	1	1	0	1	030201	168181	29	3625701	0001	ANDAHUAYLAS	-73,414165039	-13,663424209
2022	013112201	PE6	131	122	1	1	131	2022	1468	5	1	0	5	5	0	1	1	0	131	3	3	1	2	0		0		0		0	2836	3	1	0	1	030201	995660	29	3625701	0001	ANDAHUAYLAS	-73,414165039	-13,663424209
2022	013200801	PE6	132	8	1	2	132	2022	1467	7	1	0	6	4	1	1	1	0	132	3	3	1	2	0		0		0		1	2836	3	1	0	1	030201	205554	29	3625903	0001	CURIBAMBA	-73,398964987	-13,662104047
2022	013201301	PE6	132	13	1	1	132	2022	1467	4	1	0	4	4	1	1	1	0	132	3	3	1	2	0		0		0		1	2836	1	1	0	1	030201	205554	29	3625903	0001	CURIBAMBA	-73,398964987	-13,662104047
2022	013202001	PE6	132	20	1	2	132	2022	1467	6	1	0	6	6	2	1	1	0	132	3	3	1	2	0		0		0		2	2836	2	1	0	1	030201	205554	29	3625903	0001	CURIBAMBA	-73,398964987	-13,662104047
2022	013203001	PE6	132	30	1	2	132	2022	1467	5	1	0	5	5	2	1	1	0	132	3	3	1	2	0		0		0		2	2836	1	1	0	1	030201	205554	29	3625903	0001	CURIBAMBA	-73,398964987	-13,662104047
2022	013203901	PE6	132	39	1	2	132	2022	1468	3	0	0	3	0	0	1	1	0	132	3	3	1	2	0		0		0		0	2836	1	1	0	1	030201	1216917	29	3625903	0001	CURIBAMBA	-73,398964987	-13,662104047
2022	013206901	PE6	132	69	1	1	132	2022	1467	3	1	0	3	2	1	1	1	0	132	3	3	1	2	0		0		0		1	2836	1	1	0	1	030201	205554	29	3625903	0001	CURIBAMBA	-73,398964987	-13,662104047
2022	013208301	PE6	132	83	1	1	132	2022	1467	2	1	0	2	2	1	1	1	0	132	3	3	1	2	0		0		0		1	2836	1	1	0	1	030201	205554	29	3625903	0001	CURIBAMBA	-73,398964987	-13,662104047
2022	013209901	PE6	132	99	1	1	132	2022	1467	3	1	0	3	3	1	1	1	0	132	3	3	1	2	0		0		0		1	2836	1	1	0	1	030201	205554	29	3625903	0001	CURIBAMBA	-73,398964987	-13,662104047
2022	013210501	PE6	132	105	1	2	132	2022	1467	3	2	0	3	3	0	1	1	0	132	3	3	1	2	0		0		0		0	2836	2	1	0	1	030201	1216917	29	3625903	0001	CURIBAMBA	-73,398964987	-13,662104047
2022	013211201	PE6	132	112	1	1	132	2022	1467	3	0	0	3	3	0	1	1	0	132	3	3	1	2	0		0		0		0	2836	1	1	0	1	030201	1216917	29	3625903	0001	CURIBAMBA	-73,398964987	-13,662104047
2022	013400101	PE6	134	1	1	3	134	2022	1465	3	0	0	3	3	0	1	1	0	134	3	3	1	2	0		0		0		0	2929	0	1	0	1	030401	841184	28	36673	0001	CHALHUANCA	-73,243691196	-14,295609013
2022	013402201	PE6	134	22	1	1	134	2022	1465	4	1	0	4	4	1	1	1	0	134	3	3	1	2	0		0		0		1	2929	1	1	0	1	030401	142088	28	36673	0001	CHALHUANCA	-73,243691196	-14,295609013
2022	013402801	PE6	134	28	1	1	134	2022	1465	2	1	0	1	2	0	1	1	0	134	3	3	1	2	0		0		0		0	2929	1	1	0	1	030401	841184	28	36673	0001	CHALHUANCA	-73,243691196	-14,295609013
2022	013403401	PE6	134	34	1	1	134	2022	1465	5	1	0	5	5	1	1	1	0	134	3	3	1	2	0		0		0		1	2929	1	1	0	1	030401	142088	28	36673	0001	CHALHUANCA	-73,243691196	-14,295609013
2022	013405901	PE6	134	59	1	1	134	2022	1465	4	1	0	4	3	1	1	1	0	134	3	3	1	2	0		0		0		1	2929	1	1	0	1	030401	142088	28	36673	0001	CHALHUANCA	-73,243691196	-14,295609013
2022	013406001	PE6	134	60	1	1	134	2022	1465	2	1	0	2	2	1	1	1	0	134	3	3	1	2	0		0		0		1	2929	1	1	0	1	030401	142088	28	36673	0001	CHALHUANCA	-73,243691196	-14,295609013
2022	013407101	PE6	134	71	1	1	134	2022	1465	4	3	0	4	4	0	1	1	0	134	3	3	1	2	0		0		0		0	2929	3	1	0	1	030401	841184	28	36673	0001	CHALHUANCA	-73,243691196	-14,295609013
2022	013408101	PE6	134	81	1	2	134	2022	1465	4	1	0	4	4	1	1	1	0	134	3	3	1	2	0		0		0		1	2929	1	1	0	1	030401	142088	28	36673	0001	CHALHUANCA	-73,243691196	-14,295609013
2022	013408201	PE6	134	82	1	1	134	2022	1465	2	0	0	2	1	0	1	1	0	134	3	3	1	2	0		0		0		0	2929	0	1	0	1	030401	841184	28	36673	0001	CHALHUANCA	-73,243691196	-14,295609013
2022	013409501	PE6	134	95	1	1	134	2022	1465	5	2	0	5	5	1	1	1	0	134	3	3	1	2	0		0		0		1	2929	2	1	0	1	030401	142088	28	36673	0001	CHALHUANCA	-73,243691196	-14,295609013
2022	013500501	PE6	135	5	1	1	135	2022	1467	3	1	0	3	3	1	1	1	0	135	3	3	1	2	0		0		0		0	3698	1	1	0	1	030504	878126	29	3685302	0001	HAQUIRA	-72,193068444	-14,21557695
2022	013501501	PE6	135	15	1	1	135	2022	1467	4	1	0	4	4	2	1	1	0	135	3	3	1	2	0		0		0		2	3698	1	1	0	1	030504	148328	29	3685302	0001	HAQUIRA	-72,193068444	-14,21557695
2022	013501701	PE6	135	17	1	2	135	2022	1467	5	1	0	5	5	1	1	1	0	135	3	3	1	2	0		0		0		1	3698	2	1	0	1	030504	148328	29	3685302	0001	HAQUIRA	-72,193068444	-14,21557695
2022	013502201	PE6	135	22	1	1	135	2022	1467	2	1	0	2	2	0	1	1	0	135	3	3	1	2	0		0		0		0	3698	1	1	0	1	030504	878126	29	3685302	0001	HAQUIRA	-72,193068444	-14,21557695
2022	013504001	PE6	135	40	1	1	135	2022	1467	4	0	0	4	0	0	1	1	0	135	3	3	1	2	0		0		0		0	3698	1	1	0	1	030504	878126	29	3685302	0001	HAQUIRA	-72,193068444	-14,21557695
2022	013504101	PE6	135	41	1	2	135	2022	1467	3	1	0	3	3	1	1	1	0	135	3	3	1	2	0		0		0		1	3698	1	1	0	1	030504	148328	29	3685302	0001	HAQUIRA	-72,193068444	-14,21557695
2022	013504301	PE6	135	43	1	0	135	2022	1467	0	0	0	0	0	0	9	4	0	135	3	3	1	2	0		0		0		0	3698	0	1	0	1	030504	0	29	3685302	0001	HAQUIRA	-72,193068444	-14,21557695
2022	013504701	PE6	135	47	1	2	135	2022	1467	4	1	0	4	4	1	1	1	0	135	3	3	1	2	0		0		0		1	3698	2	1	0	1	030504	148328	29	3685302	0001	HAQUIRA	-72,193068444	-14,21557695
2022	013509001	PE6	135	90	1	2	135	2022	1467	6	1	0	6	6	1	1	1	0	135	3	3	1	2	0		0		0		1	3698	2	1	0	1	030504	148328	29	3685302	0001	HAQUIRA	-72,193068444	-14,21557695
2022	013509601	PE6	135	96	1	1	135	2022	1467	2	1	0	2	2	1	1	1	0	135	3	3	1	2	0		0		0		1	3698	1	1	0	1	030504	148328	29	3685302	0001	HAQUIRA	-72,193068444	-14,21557695
2022	013601701	PE6	136	17	1	2	136	2022	1466	3	1	0	3	3	1	1	1	0	136	3	3	1	2	0		0		0		1	3590	1	1	0	1	030220	195498	30	50674	0001	HUANCABAMBA	-73,354269476	-13,735746616
2022	013602701	PE6	136	27	1	2	136	2022	1466	4	0	0	4	4	0	1	1	0	136	3	3	1	2	0		0		0		0	3590	1	1	0	1	030220	1157384	30	50674	0001	HUANCABAMBA	-73,354269476	-13,735746616
2022	013603001	PE6	136	30	1	2	136	2022	1466	4	1	0	4	4	1	1	1	0	136	3	3	1	2	0		0		0		1	3590	1	1	0	1	030220	195498	30	50674	0001	HUANCABAMBA	-73,354269476	-13,735746616
2022	013603301	PE6	136	33	1	2	136	2022	1466	6	1	0	6	6	1	1	1	0	136	3	3	1	2	0		0		0		1	3590	1	1	0	1	030220	195498	30	50674	0001	HUANCABAMBA	-73,354269476	-13,735746616
2022	013607501	PE6	136	75	1	2	136	2022	1466	11	3	0	11	10	1	1	1	0	136	3	3	1	2	0		0		0		1	3590	4	1	0	1	030220	195498	30	50674	0001	HUANCABAMBA	-73,354269476	-13,735746616
2022	013608301	PE6	136	83	1	1	136	2022	1466	4	1	0	4	4	1	1	1	0	136	3	3	1	2	0		0		0		1	3590	1	1	0	1	030220	195498	30	50674	0001	HUANCABAMBA	-73,354269476	-13,735746616
2022	013609301	PE6	136	93	1	1	136	2022	1466	5	0	0	5	0	1	1	1	0	136	3	3	1	2	0		0		0		1	3590	2	1	0	1	030220	195498	30	50674	0001	HUANCABAMBA	-73,354269476	-13,735746616
2022	013609401	PE6	136	94	1	0	136	2022	1466	0	0	0	0	0	0	3	5	0	136	3	3	1	2	0		0		0		0	3590	0	1	0	1	030220	0	30	50674	0001	HUANCABAMBA	-73,354269476	-13,735746616
2022	013610001	PE6	136	100	1	3	136	2022	1466	3	1	0	3	1	0	1	1	0	136	3	3	1	2	0		0		0		0	3590	1	1	0	1	030220	1157384	30	50674	0001	HUANCABAMBA	-73,354269476	-13,735746616
2022	013611001	PE6	136	110	1	1	136	2022	1466	5	3	0	5	5	0	1	1	0	136	3	3	1	2	0		0		0		0	3590	3	1	0	1	030220	1157384	30	50674	0001	HUANCABAMBA	-73,354269476	-13,735746616
2022	013700901	PE6	137	9	1	2	137	2022	1467	3	1	0	3	3	1	1	1	0	137	3	3	1	2	0		0		0		1	3724	1	1	0	1	030506	162276	29	50690	0001	CHALLHUAHUACHO	-72,258607968	-14,12234481
2022	013701101	PE6	137	11	1	1	137	2022	1467	3	1	0	2	3	1	1	1	0	137	3	3	1	2	0		0		0		0	3724	1	1	0	1	030506	960700	29	50690	0001	CHALLHUAHUACHO	-72,258607968	-14,12234481
2022	013702701	PE6	137	27	1	2	137	2022	1467	3	1	0	3	3	0	1	1	0	137	3	3	1	2	0		0		0		0	3724	1	1	0	1	030506	960700	29	50690	0001	CHALLHUAHUACHO	-72,258607968	-14,12234481
2022	013703001	PE6	137	30	1	0	137	2022	1467	0	0	0	0	0	0	6	5	0	137	3	3	1	2	0		0		0		0	3724	0	1	0	1	030506	0	29	50690	0001	CHALLHUAHUACHO	-72,258607968	-14,12234481
2022	013703201	PE6	137	32	1	2	137	2022	1467	4	1	0	4	4	1	1	1	0	137	3	3	1	2	0		0		0		1	3724	1	1	0	1	030506	162276	29	50690	0001	CHALLHUAHUACHO	-72,258607968	-14,12234481
2022	013703801	PE6	137	38	1	1	137	2022	1467	3	1	0	3	1	1	1	1	0	137	3	3	1	2	0		0		0		1	3724	1	1	0	1	030506	162276	29	50690	0001	CHALLHUAHUACHO	-72,258607968	-14,12234481
2022	013706501	PE6	137	65	1	2	137	2022	1467	3	1	0	3	3	1	1	2	0	137	3	3	1	2	0		0		0		1	3724	1	1	0	1	030506	162276	29	50690	0001	CHALLHUAHUACHO	-72,258607968	-14,12234481
2022	013706701	PE6	137	67	1	0	137	2022	1467	0	0	0	0	0	0	3	5	0	137	3	3	1	2	0		0		0		0	3724	0	1	0	1	030506	0	29	50690	0001	CHALLHUAHUACHO	-72,258607968	-14,12234481
2022	013707801	PE6	137	78	1	1	137	2022	1467	2	0	0	2	1	0	1	1	0	137	3	3	1	2	0		0		0		0	3724	1	1	0	1	030506	960700	29	50690	0001	CHALLHUAHUACHO	-72,258607968	-14,12234481
2022	013709801	PE6	137	98	1	4	137	2022	1467	5	1	0	5	5	1	1	1	0	137	3	3	1	2	0		0		0		1	3724	1	1	0	1	030506	162276	29	50690	0001	CHALLHUAHUACHO	-72,258607968	-14,12234481
2022	014102301	PE6	141	23	1	1	141	2022	1470	2	1	0	2	2	0	1	1	0	141	3	3	2	3	0		0		0		0	3070	1	1	0	1	030207	512545	31	36311	0014	MATAPUQUIO	-73,162406667	-13,607641667
2022	014102601	PE6	141	26	1	1	141	2022	1470	3	1	0	3	3	1	1	1	0	141	3	3	2	3	0		0		0		1	3070	1	1	0	1	030207	124773	31	36311	0014	MATAPUQUIO	-73,162406667	-13,607641667
2022	014102701	PE6	141	27	1	1	141	2022	1470	4	1	0	4	4	0	1	1	0	141	3	3	2	3	0		0		0		0	3070	1	1	0	1	030207	512545	31	36311	0014	MATAPUQUIO	-73,162406667	-13,607641667
2022	014102801	PE6	141	28	1	2	141	2022	1470	2	1	0	2	2	0	1	1	0	141	3	3	2	3	0		0		0		0	3070	1	1	0	1	030207	512545	31	36311	0014	MATAPUQUIO	-73,162406667	-13,607641667
2022	014102901	PE6	141	29	1	1	141	2022	1470	2	1	0	2	2	0	1	1	0	141	3	3	2	3	0		0		0		0	3070	2	1	0	1	030207	512545	31	36311	0014	MATAPUQUIO	-73,162406667	-13,607641667
2022	014104001	PE6	141	40	1	2	141	2022	1470	4	1	0	4	4	1	1	1	0	141	3	3	2	3	0		0		0		1	3070	1	1	0	1	030207	124773	31	36311	0014	MATAPUQUIO	-73,162406667	-13,607641667
2022	014104101	PE6	141	41	1	1	141	2022	1470	3	1	0	3	3	0	1	1	0	141	3	3	2	3	0		0		0		0	3070	1	1	0	1	030207	512545	31	36311	0014	MATAPUQUIO	-73,162406667	-13,607641667
2022	014104201	PE6	141	42	1	2	141	2022	1470	5	1	0	5	5	1	1	1	0	141	3	3	2	3	0		0		0		1	3070	1	1	0	1	030207	124773	31	36311	0014	MATAPUQUIO	-73,162406667	-13,607641667
2022	014104801	PE6	141	48	1	1	141	2022	1470	1	0	0	1	1	0	1	1	0	141	3	3	2	3	0		0		0		0	3070	0	1	0	1	030207	512545	31	36311	0014	MATAPUQUIO	-73,162406667	-13,607641667
2022	014104901	PE6	141	49	1	0	141	2022	1470	0	0	0	0	0	0	3	4	0	141	3	3	2	3	0		0		0		0	3070	0	1	0	1	030207	0	31	36311	0014	MATAPUQUIO	-73,162406667	-13,607641667
2022	014110101	PE6	141	101	1	2	141	2022	1470	3	1	0	3	3	1	1	1	0	141	3	3	2	3	0		0		0		1	3070	1	1	0	1	030207	124773	31	36311	0014	MATAPUQUIO	-73,162406667	-13,607641667
2022	014110201	PE6	141	102	1	1	141	2022	1470	4	0	0	4	4	1	1	1	0	141	3	3	2	3	0		0		0		1	3070	1	1	0	1	030207	124773	31	36311	0014	MATAPUQUIO	-73,162406667	-13,607641667
2022	014110301	PE6	141	103	1	3	141	2022	1470	6	1	0	6	6	2	1	1	0	141	3	3	2	3	0		0		0		2	3070	2	1	0	1	030207	124773	31	36311	0014	MATAPUQUIO	-73,162406667	-13,607641667
2022	014110401	PE6	141	104	1	1	141	2022	1470	2	0	0	2	1	0	1	1	0	141	3	3	2	3	0		0		0		0	3070	0	1	0	1	030207	512545	31	36311	0014	MATAPUQUIO	-73,162406667	-13,607641667
2022	014110501	PE6	141	105	1	1	141	2022	1470	3	0	0	3	3	0	1	1	0	141	3	3	2	3	0		0		0		0	3070	0	1	0	1	030207	512545	31	36311	0014	MATAPUQUIO	-73,162406667	-13,607641667
2022	014200601	PE6	142	6	1	1	142	2022	1466	2	0	0	2	2	0	1	1	0	142	3	3	2	3	0		0		0		0	3703	0	1	0	1	030207	827964	31	36315	0035	CIPILLUHUAY	-73,159966667	-13,668403333
2022	014200701	PE6	142	7	1	2	142	2022	1466	3	2	0	3	3	0	1	1	0	142	3	3	2	3	0		0		0		0	3703	2	1	0	1	030207	827964	31	36315	0035	CIPILLUHUAY	-73,159966667	-13,668403333
2022	014200801	PE6	142	8	1	1	142	2022	1466	1	0	0	1	1	0	1	1	0	142	3	3	2	3	0		0		0		0	3703	0	1	0	1	030207	827964	31	36315	0035	CIPILLUHUAY	-73,159966667	-13,668403333
2022	014200901	PE6	142	9	1	2	142	2022	1466	3	1	0	3	3	1	1	1	0	142	3	3	2	3	0		0		0		1	3703	1	1	0	1	030207	201559	31	36315	0035	CIPILLUHUAY	-73,159966667	-13,668403333
2022	014201001	PE6	142	10	1	0	142	2022	1466	0	0	0	0	0	0	9	5	0	142	3	3	2	3	0		0		0		0	3703	0	1	0	1	030207	0	31	36315	0035	CIPILLUHUAY	-73,159966667	-13,668403333
2022	014205001	PE6	142	50	1	2	142	2022	1466	4	1	0	4	4	1	1	1	0	142	3	3	2	3	0		0		0		1	3703	1	1	0	1	030207	201559	31	36315	0043	TINTAY	-73,158741667	-13,678598333
2022	014207901	PE6	142	79	1	2	142	2022	1466	5	1	0	5	4	1	1	1	0	142	3	3	2	3	0		0		0		1	3703	2	1	0	1	030207	201559	31	36315	0043	TINTAY	-73,158741667	-13,678598333
2022	014208001	PE6	142	80	1	2	142	2022	1466	4	1	0	4	4	0	1	1	0	142	3	3	2	3	0		0		0		0	3703	2	1	0	1	030207	827964	31	36315	0043	TINTAY	-73,158741667	-13,678598333
2022	014208101	PE6	142	81	1	1	142	2022	1466	6	1	0	6	6	2	1	1	0	142	3	3	2	3	0		0		0		2	3703	2	1	0	1	030207	201559	31	36315	0043	TINTAY	-73,158741667	-13,678598333
2022	014208201	PE6	142	82	1	1	142	2022	1466	5	1	0	5	5	1	1	1	0	142	3	3	2	3	0		0		0		1	3703	1	1	0	1	030207	201559	31	36315	0043	TINTAY	-73,158741667	-13,678598333
2022	014209201	PE6	142	92	1	2	142	2022	1466	8	1	0	8	7	2	1	1	0	142	3	3	2	3	0		0		0		2	3703	2	1	0	1	030207	201559	31	36315	0043	TINTAY	-73,158741667	-13,678598333
2022	014213101	PE6	142	131	1	6	142	2022	1466	8	1	0	8	8	2	1	1	0	142	3	3	2	3	0		0		0		1	3703	2	1	0	1	030207	201559	31	36315	0048	CCOTAQUITE	-73,17067	-13,712053333
2022	014213201	PE6	142	132	1	1	142	2022	1466	4	1	0	4	4	1	1	1	0	142	3	3	2	3	0		0		0		1	3703	1	1	0	1	030207	201559	31	36315	0048	CCOTAQUITE	-73,17067	-13,712053333
2022	014213301	PE6	142	133	1	0	142	2022	1466	0	0	0	0	0	0	3	1	0	142	3	3	2	3	0		0		0		0	3703	0	1	0	1	030207	0	31	36315	0048	CCOTAQUITE	-73,17067	-13,712053333
2022	014213401	PE6	142	134	1	2	142	2022	1466	6	1	0	6	6	0	1	1	0	142	3	3	2	3	0		0		0		0	3703	1	1	0	1	030207	827964	31	36315	0048	CCOTAQUITE	-73,17067	-13,712053333
2022	014302801	PE6	143	28	1	1	143	2022	1470	3	2	0	3	3	0	1	1	0	143	3	3	2	3	0		0		0		0	3315	3	1	0	1	030213	686009	31	36317	0008	POLTOCSA	-73,342041667	-13,65051
2022	014302901	PE6	143	29	1	1	143	2022	1470	4	1	0	4	4	1	1	1	0	143	3	3	2	3	0		0		0		1	3315	1	1	0	1	030213	167001	31	36317	0008	POLTOCSA	-73,342041667	-13,65051
2022	014303001	PE6	143	30	1	1	143	2022	1470	1	0	0	1	1	0	1	1	0	143	3	3	2	3	0		0		0		0	3315	0	1	0	1	030213	686009	31	36317	0008	POLTOCSA	-73,342041667	-13,65051
2022	014303101	PE6	143	31	1	2	143	2022	1470	5	2	0	5	5	1	1	1	0	143	3	3	2	3	0		0		0		1	3315	2	1	0	1	030213	167001	31	36317	0008	POLTOCSA	-73,342041667	-13,65051
2022	014303201	PE6	143	32	1	5	143	2022	1470	8	1	0	8	7	1	1	1	0	143	3	3	2	3	0		0		0		1	3315	1	1	0	1	030213	167001	31	36317	0008	POLTOCSA	-73,342041667	-13,65051
2022	014304401	PE6	143	44	1	2	143	2022	1470	4	1	0	4	4	2	1	1	0	143	3	3	2	3	0		0		0		2	3315	1	1	0	1	030213	167001	31	36317	0008	POLTOCSA	-73,342041667	-13,65051
2022	014304501	PE6	143	45	1	2	143	2022	1470	5	1	0	4	5	1	1	1	0	143	3	3	2	3	0		0		0		1	3315	1	1	0	1	030213	167001	31	36317	0008	POLTOCSA	-73,342041667	-13,65051
2022	014304601	PE6	143	46	1	1	143	2022	1470	4	1	0	4	3	0	1	1	0	143	3	3	2	3	0		0		0		0	3315	1	1	0	1	030213	686009	31	36317	0008	POLTOCSA	-73,342041667	-13,65051
2022	014304701	PE6	143	47	1	2	143	2022	1470	4	1	0	4	4	1	1	1	0	143	3	3	2	3	0		0		0		1	3315	1	1	0	1	030213	167001	31	36317	0008	POLTOCSA	-73,342041667	-13,65051
2022	014304801	PE6	143	48	1	1	143	2022	1470	1	0	0	1	1	0	1	1	0	143	3	3	2	3	0		0		0		0	3315	0	1	0	1	030213	686009	31	36317	0008	POLTOCSA	-73,342041667	-13,65051
2022	014316701	PE6	143	167	1	1	143	2022	1470	4	1	0	4	4	1	1	1	0	143	3	3	2	3	0		0		0		0	3315	1	1	0	1	030213	686009	31	36317	0008	POLTOCSA	-73,342041667	-13,65051
2022	014316801	PE6	143	168	1	1	143	2022	1470	4	0	0	4	1	1	1	1	0	143	3	3	2	3	0		0		0		1	3315	1	1	0	1	030213	167001	31	36317	0008	POLTOCSA	-73,342041667	-13,65051
2022	014316901	PE6	143	169	1	1	143	2022	1470	2	1	0	2	2	1	1	1	0	143	3	3	2	3	0		0		0		1	3315	1	1	0	1	030213	167001	31	36317	0008	POLTOCSA	-73,342041667	-13,65051
2022	014317201	PE6	143	172	1	3	143	2022	1470	3	1	0	3	3	0	1	1	0	143	3	3	2	3	0		0		0		0	3315	1	1	0	1	030213	686009	31	36317	0008	POLTOCSA	-73,342041667	-13,65051
2022	014317301	PE6	143	173	1	2	143	2022	1470	6	1	0	5	6	2	1	1	0	143	3	3	2	3	0		0		0		2	3315	1	1	0	1	030213	167001	31	36317	0008	POLTOCSA	-73,342041667	-13,65051
2022	014405101	PE6	144	51	1	2	144	2022	1468	5	1	0	5	5	1	1	1	0	144	3	3	2	3	0		0		0		1	3472	1	1	0	1	030213	159036	31	36318	0009	CHAMPACCOCHA	-73,3042	-13,651963333
2022	014405201	PE6	144	52	1	3	144	2022	1468	5	2	0	5	5	0	1	1	0	144	3	3	2	3	0		0		0		0	3472	2	1	0	1	030213	653290	31	36318	0009	CHAMPACCOCHA	-73,3042	-13,651963333
2022	014405301	PE6	144	53	1	0	144	2022	1468	0	0	0	0	0	0	6	4	0	144	3	3	2	3	0		0		0		0	3472	0	1	0	1	030213	0	31	36318	0009	CHAMPACCOCHA	-73,3042	-13,651963333
2022	014405401	PE6	144	54	1	2	144	2022	1468	4	1	0	4	4	1	1	1	0	144	3	3	2	3	0		0		0		0	3472	1	1	0	1	030213	653290	31	36318	0009	CHAMPACCOCHA	-73,3042	-13,651963333
2022	014405501	PE6	144	55	1	2	144	2022	1468	4	1	0	4	4	1	1	1	0	144	3	3	2	3	0		0		0		1	3472	1	1	0	1	030213	159036	31	36318	0009	CHAMPACCOCHA	-73,3042	-13,651963333
2022	014407101	PE6	144	71	1	2	144	2022	1468	4	1	0	4	4	1	1	1	0	144	3	3	2	3	0		0		0		1	3472	1	1	0	1	030213	159036	31	36318	0009	CHAMPACCOCHA	-73,3042	-13,651963333
2022	014407201	PE6	144	72	1	1	144	2022	1468	5	1	0	5	4	2	1	1	0	144	3	3	2	3	0		0		0		2	3472	1	1	0	1	030213	159036	31	36318	0009	CHAMPACCOCHA	-73,3042	-13,651963333
2022	014407301	PE6	144	73	1	2	144	2022	1468	4	1	0	4	4	1	1	1	0	144	3	3	2	3	0		0		0		1	3472	1	1	0	1	030213	159036	31	36318	0009	CHAMPACCOCHA	-73,3042	-13,651963333
2022	014407401	PE6	144	74	1	1	144	2022	1468	4	1	0	4	4	0	1	1	0	144	3	3	2	3	0		0		0		0	3472	2	1	0	1	030213	653290	31	36318	0009	CHAMPACCOCHA	-73,3042	-13,651963333
2022	014407501	PE6	144	75	1	1	144	2022	1468	3	2	0	3	3	0	1	1	0	144	3	3	2	3	0		0		0		0	3472	2	1	0	1	030213	653290	31	36318	0009	CHAMPACCOCHA	-73,3042	-13,651963333
2022	014408601	PE6	144	86	1	2	144	2022	1468	6	1	0	5	6	1	1	1	0	144	3	3	2	3	0		0		0		1	3472	1	1	0	1	030213	159036	31	36318	0009	CHAMPACCOCHA	-73,3042	-13,651963333
2022	014409401	PE6	144	94	1	1	144	2022	1468	6	1	0	6	6	1	1	1	0	144	3	3	2	3	0		0		0		1	3472	2	1	0	1	030213	159036	31	36318	0009	CHAMPACCOCHA	-73,3042	-13,651963333
2022	014409501	PE6	144	95	1	1	144	2022	1468	2	0	0	2	2	0	1	1	0	144	3	3	2	3	0		0		0		0	3472	0	1	0	1	030213	653290	31	36318	0009	CHAMPACCOCHA	-73,3042	-13,651963333
2022	014409601	PE6	144	96	1	1	144	2022	1468	5	1	0	5	5	1	1	1	0	144	3	3	2	3	0		0		0		1	3472	1	1	0	1	030213	159036	31	36318	0009	CHAMPACCOCHA	-73,3042	-13,651963333
2022	014409701	PE6	144	97	1	2	144	2022	1468	2	0	0	2	2	0	1	1	0	144	3	3	2	3	0		0		0		0	3472	0	1	0	1	030213	653290	31	36318	0009	CHAMPACCOCHA	-73,3042	-13,651963333
2022	014605501	PE6	146	55	1	2	146	2022	1467	4	1	0	4	3	1	1	1	0	146	3	3	2	3	0		0		0		1	3307	1	1	0	1	030209	211636	31	36334	0030	MANZANAPATA	-73,252806667	-13,620868333
2022	014605601	PE6	146	56	1	2	146	2022	1467	4	1	0	4	4	2	1	1	0	146	3	3	2	3	0		0		0		1	3307	1	1	0	1	030209	211636	31	36334	0030	MANZANAPATA	-73,252806667	-13,620868333
2022	014605801	PE6	146	58	1	1	146	2022	1467	1	0	0	1	1	0	1	1	0	146	3	3	2	3	0		0		0		0	3307	0	1	0	1	030209	869363	31	36334	0030	MANZANAPATA	-73,252806667	-13,620868333
2022	014605901	PE6	146	59	1	1	146	2022	1467	3	0	0	2	2	0	1	1	0	146	3	3	2	3	0		0		0		0	3307	0	1	0	1	030209	869363	31	36334	0030	MANZANAPATA	-73,252806667	-13,620868333
2022	014606201	PE6	146	62	1	1	146	2022	1467	3	1	0	3	3	0	1	1	0	146	3	3	2	3	0		0		0		0	3307	1	1	0	1	030209	869363	31	36334	0030	MANZANAPATA	-73,252806667	-13,620868333
2022	014606301	PE6	146	63	1	0	146	2022	1467	0	0	0	0	0	0	6	4	0	146	3	3	2	3	0		0		0		0	3307	0	1	0	1	030209	0	31	36334	0030	MANZANAPATA	-73,252806667	-13,620868333
2022	014607101	PE6	146	71	1	0	146	2022	1467	0	0	0	0	0	0	3	2	0	146	3	3	2	3	0		0		0		0	3307	0	1	0	1	030209	0	31	36334	0030	MANZANAPATA	-73,252806667	-13,620868333
2022	014607201	PE6	146	72	1	2	146	2022	1467	6	1	0	6	6	0	1	1	0	146	3	3	2	3	0		0		0		0	3307	1	1	0	1	030209	869363	31	36334	0030	MANZANAPATA	-73,252806667	-13,620868333
2022	014607301	PE6	146	73	1	1	146	2022	1467	5	2	0	5	4	1	1	1	0	146	3	3	2	3	0		0		0		1	3307	3	1	0	1	030209	211636	31	36334	0030	MANZANAPATA	-73,252806667	-13,620868333
2022	014607501	PE6	146	75	1	1	146	2022	1467	3	0	0	3	1	0	1	1	0	146	3	3	2	3	0		0		0		0	3307	0	1	0	1	030209	869363	31	36334	0030	MANZANAPATA	-73,252806667	-13,620868333
2022	014616401	PE6	146	164	1	2	146	2022	1467	7	4	0	4	7	1	1	1	0	146	3	3	2	3	0		0		0		1	3307	4	1	0	1	030209	211636	31	36334	0034	ROSASPATA	-73,227875	-13,62875
2022	014616501	PE6	146	165	1	1	146	2022	1467	1	0	0	1	1	0	1	1	0	146	3	3	2	3	0		0		0		0	3307	0	1	0	1	030209	869363	31	36334	0034	ROSASPATA	-73,227875	-13,62875
2022	014616601	PE6	146	166	1	2	146	2022	1468	5	1	0	5	5	1	1	1	0	146	3	3	2	3	0		0		0		1	3307	2	1	0	1	030209	211636	31	36334	0034	ROSASPATA	-73,227875	-13,62875
2022	014616701	PE6	146	167	1	1	146	2022	1467	5	1	0	5	5	2	1	1	0	146	3	3	2	3	0		0		0		1	3307	2	1	0	1	030209	211636	31	36334	0034	ROSASPATA	-73,227875	-13,62875
2022	014616801	PE6	146	168	1	2	146	2022	1467	4	1	0	4	4	1	1	1	0	146	3	3	2	3	0		0		0		1	3307	1	1	0	1	030209	211636	31	36334	0034	ROSASPATA	-73,227875	-13,62875
2022	014703901	PE6	147	39	1	2	147	2022	1465	4	1	0	4	4	1	1	1	0	147	3	3	2	3	0		0		0		1	3146	1	1	0	1	030216	165233	31	36357	0020	SACSAMARCA	-73,483651479	-13,63376596
2022	014704301	PE6	147	43	1	1	147	2022	1465	4	1	0	4	4	1	1	1	0	147	3	3	2	3	0		0		0		1	3146	2	1	0	1	030216	165233	31	36357	0020	SACSAMARCA	-73,483651479	-13,63376596
2022	014704401	PE6	147	44	1	1	147	2022	1465	2	1	0	2	2	0	1	1	0	147	3	3	2	3	0		0		0		0	3146	1	1	0	1	030216	678748	31	36357	0020	SACSAMARCA	-73,483651479	-13,63376596
2022	014704501	PE6	147	45	1	1	147	2022	1465	6	1	0	6	6	0	1	1	0	147	3	3	2	3	0		0		0		0	3146	2	1	0	1	030216	678748	31	36357	0020	SACSAMARCA	-73,483651479	-13,63376596
2022	014704601	PE6	147	46	1	1	147	2022	1465	1	0	0	1	1	0	1	1	0	147	3	3	2	3	0		0		0		0	3146	0	1	0	1	030216	678748	31	36357	0020	SACSAMARCA	-73,483651479	-13,63376596
2022	014706301	PE6	147	63	1	2	147	2022	1465	4	1	0	4	4	2	1	1	0	147	3	3	2	3	0		0		0		2	3146	1	1	0	1	030216	165233	31	36357	0022	MULACANCHA	-73,475098333	-13,637828333
2022	014706401	PE6	147	64	1	2	147	2022	1465	4	0	0	4	4	0	1	1	0	147	3	3	2	3	0		0		0		0	3146	0	1	0	1	030216	678748	31	36357	0022	MULACANCHA	-73,475098333	-13,637828333
2022	014707101	PE6	147	71	1	1	147	2022	1465	2	0	0	2	1	0	1	1	0	147	3	3	2	3	0		0		0		0	3146	0	1	0	1	030216	678748	31	36357	0022	MULACANCHA	-73,475098333	-13,637828333
2022	014707201	PE6	147	72	1	1	147	2022	1465	3	0	0	3	1	1	1	1	0	147	3	3	2	3	0		0		0		0	3146	1	1	0	1	030216	678748	31	36357	0022	MULACANCHA	-73,475098333	-13,637828333
2022	014707301	PE6	147	73	1	2	147	2022	1465	4	1	0	4	3	1	1	1	0	147	3	3	2	3	0		0		0		1	3146	1	1	0	1	030216	165233	31	36357	0022	MULACANCHA	-73,475098333	-13,637828333
2022	014713601	PE6	147	136	1	1	147	2022	1465	5	1	0	5	5	1	1	1	0	147	3	3	2	3	0		0		0		1	3146	1	1	0	1	030216	165233	31	36357	0031	CUNTIPATA	-73,460471667	-13,642158333
2022	014713701	PE6	147	137	1	1	147	2022	1465	3	0	0	3	2	1	1	1	0	147	3	3	2	3	0		0		0		1	3146	1	1	0	1	030216	165233	31	36357	0031	CUNTIPATA	-73,460471667	-13,642158333
2022	014713801	PE6	147	138	1	2	147	2022	1465	5	1	0	5	4	1	1	1	0	147	3	3	2	3	0		0		0		0	3146	1	1	0	1	030216	678748	31	36357	0031	CUNTIPATA	-73,460471667	-13,642158333
2022	014713901	PE6	147	139	1	1	147	2022	1465	4	2	0	4	4	0	1	1	0	147	3	3	2	3	0		0		0		0	3146	2	1	0	1	030216	678748	31	36357	0031	CUNTIPATA	-73,460471667	-13,642158333
2022	014714001	PE6	147	140	1	2	147	2022	1465	5	2	0	5	5	0	1	1	0	147	3	3	2	3	0		0		0		0	3146	2	1	0	1	030216	678748	31	36357	0031	CUNTIPATA	-73,460471667	-13,642158333
2022	014800101	PE6	148	1	1	1	148	2022	1467	4	2	0	4	4	1	1	1	0	148	3	3	2	3	0		0		0		1	3155	2	1	0	1	030201	168142	31	36369	0006	TAPAYA	-73,374957	-13,675262
2022	014800201	PE6	148	2	1	0	148	2022	1468	0	0	0	0	0	0	6	3	0	148	3	3	2	3	0		0		0		0	3155	0	1	0	1	030201	0	31	36369	0006	TAPAYA	-73,374957	-13,675262
2022	014800301	PE6	148	3	1	1	148	2022	1467	6	2	0	3	6	1	1	1	0	148	3	3	2	3	0		0		0		0	3155	2	1	0	1	030201	690694	31	36369	0006	TAPAYA	-73,374957	-13,675262
2022	014800401	PE6	148	4	1	1	148	2022	1467	3	1	0	3	3	0	1	1	0	148	3	3	2	3	0		0		0		0	3155	1	1	0	1	030201	690694	31	36369	0006	TAPAYA	-73,374957	-13,675262
2022	014800501	PE6	148	5	1	1	148	2022	1468	1	0	0	1	1	0	1	1	0	148	3	3	2	3	0		0		0		0	3155	0	1	0	1	030201	690694	31	36369	0006	TAPAYA	-73,374957	-13,675262
2022	014801701	PE6	148	17	1	1	148	2022	1467	3	1	0	3	3	1	1	1	0	148	3	3	2	3	0		0		0		1	3155	1	1	0	1	030201	168142	31	36369	0006	TAPAYA	-73,374957	-13,675262
2022	014801801	PE6	148	18	1	2	148	2022	1467	5	2	0	5	5	1	1	1	0	148	3	3	2	3	0		0		0		1	3155	2	1	0	1	030201	168142	31	36369	0006	TAPAYA	-73,374957	-13,675262
2022	014801901	PE6	148	19	1	3	148	2022	1467	5	3	0	5	5	0	1	1	0	148	3	3	2	3	0		0		0		0	3155	4	1	0	1	030201	690694	31	36369	0006	TAPAYA	-73,374957	-13,675262
2022	014802001	PE6	148	20	1	0	148	2022	1467	0	0	0	0	0	0	3	3	0	148	3	3	2	3	0		0		0		0	3155	0	1	0	1	030201	0	31	36369	0006	TAPAYA	-73,374957	-13,675262
2022	014802101	PE6	148	21	1	2	148	2022	1467	4	1	0	4	4	0	1	1	0	148	3	3	2	3	0		0		0		0	3155	1	1	0	1	030201	690694	31	36369	0006	TAPAYA	-73,374957	-13,675262
2022	014809701	PE6	148	97	1	1	148	2022	1467	5	1	0	5	5	2	1	1	0	148	3	3	2	3	0		0		0		2	3155	1	1	0	1	030201	168142	31	36369	0006	TAPAYA	-73,374957	-13,675262
2022	014809801	PE6	148	98	1	1	148	2022	1467	4	2	0	4	4	1	1	1	0	148	3	3	2	3	0		0		0		1	3155	2	1	0	1	030201	168142	31	36369	0006	TAPAYA	-73,374957	-13,675262
2022	014809901	PE6	148	99	1	1	148	2022	1467	1	0	0	1	1	0	1	1	0	148	3	3	2	3	0		0		0		0	3155	0	1	0	1	030201	690694	31	36369	0006	TAPAYA	-73,374957	-13,675262
2022	014810001	PE6	148	100	1	1	148	2022	1467	3	1	0	3	3	0	1	1	0	148	3	3	2	3	0		0		0		0	3155	1	1	0	1	030201	690694	31	36369	0006	TAPAYA	-73,374957	-13,675262
2022	014810101	PE6	148	101	1	2	148	2022	1467	4	1	0	4	4	1	1	1	0	148	3	3	2	3	0		0		0		1	3155	1	1	0	1	030201	168142	31	36369	0006	TAPAYA	-73,374957	-13,675262
2022	014904901	PE6	149	49	1	2	149	2022	1465	4	1	0	4	3	1	1	1	0	149	3	3	2	3	0		0		0		1	3477	1	1	0	1	030205	147392	31	36384	0046	OCCOCHO	-73,540305	-13,783265
2022	014905101	PE6	149	51	1	1	149	2022	1465	4	1	0	4	4	0	1	1	0	149	3	3	2	3	0		0		0		0	3477	1	1	0	1	030205	605458	31	36384	0046	OCCOCHO	-73,540305	-13,783265
2022	014905201	PE6	149	52	1	1	149	2022	1465	1	0	0	1	1	0	1	1	0	149	3	3	2	3	0		0		0		0	3477	0	1	0	1	030205	605458	31	36384	0046	OCCOCHO	-73,540305	-13,783265
2022	014905301	PE6	149	53	1	1	149	2022	1465	7	1	0	7	7	1	1	1	0	149	3	3	2	3	0		0		0		1	3477	1	1	0	1	030205	147392	31	36384	0046	OCCOCHO	-73,540305	-13,783265
2022	014905501	PE6	149	55	1	2	149	2022	1465	3	1	0	3	1	1	1	1	0	149	3	3	2	3	0		0		0		1	3477	1	1	0	1	030205	147392	31	36384	0046	OCCOCHO	-73,540305	-13,783265
2022	014906001	PE6	149	60	1	1	149	2022	1465	4	1	0	4	3	1	1	1	0	149	3	3	2	3	0		0		0		1	3477	1	1	0	1	030205	147392	31	36384	0046	OCCOCHO	-73,540305	-13,783265
2022	014906101	PE6	149	61	1	1	149	2022	1465	1	0	0	1	1	0	1	1	0	149	3	3	2	3	0		0		0		0	3477	0	1	0	1	030205	605458	31	36384	0046	OCCOCHO	-73,540305	-13,783265
2022	014906501	PE6	149	65	1	1	149	2022	1465	5	1	0	5	5	1	1	1	0	149	3	3	2	3	0		0		0		1	3477	2	1	0	1	030205	147392	31	36384	0046	OCCOCHO	-73,540305	-13,783265
2022	014906901	PE6	149	69	1	1	149	2022	1465	4	2	0	1	3	1	1	1	0	149	3	3	2	3	0		0		0		1	3477	2	1	0	1	030205	147392	31	36384	0046	OCCOCHO	-73,540305	-13,783265
2022	014907001	PE6	149	70	1	1	149	2022	1465	4	2	0	4	3	1	1	1	0	149	3	3	2	3	0		0		0		1	3477	2	1	0	1	030205	147392	31	36384	0046	OCCOCHO	-73,540305	-13,783265
2022	014907501	PE6	149	75	1	2	149	2022	1465	10	1	0	10	9	4	1	1	0	149	3	3	2	3	0		0		0		3	3477	1	1	0	1	030205	147392	31	36384	0047	CHUMPALLHUA	-73,537728333	-13,790988333
2022	014907601	PE6	149	76	1	1	149	2022	1465	2	0	0	2	2	0	1	1	0	149	3	3	2	3	0		0		0		0	3477	0	1	0	1	030205	605458	31	36384	0047	CHUMPALLHUA	-73,537728333	-13,790988333
2022	014909901	PE6	149	99	1	0	149	2022	1465	0	0	0	0	0	0	3	2	0	149	3	3	2	3	0		0		0		0	3477	0	1	0	1	030205	0	31	36384	0047	CHUMPALLHUA	-73,537728333	-13,790988333
2022	014910001	PE6	149	100	1	1	149	2022	1465	4	1	0	4	4	1	1	1	0	149	3	3	2	3	0		0		0		1	3477	1	1	0	1	030205	147392	31	36384	0047	CHUMPALLHUA	-73,537728333	-13,790988333
2022	014910101	PE6	149	101	1	1	149	2022	1465	2	0	0	2	1	0	1	1	0	149	3	3	2	3	0		0		0		0	3477	0	1	0	1	030205	605458	31	36384	0047	CHUMPALLHUA	-73,537728333	-13,790988333
2022	015000201	PE6	150	2	1	1	150	2022	1469	5	2	0	5	5	0	1	1	0	150	3	3	2	3	0		0		0		0	3327	3	1	0	1	030218	599560	31	36385	0001	TURPO	-73,472794459	-13,784526227
2022	015000801	PE6	150	8	1	1	150	2022	1469	3	1	0	3	3	1	1	1	0	150	3	3	2	3	0		0		0		1	3327	1	1	0	1	030218	145956	31	36385	0001	TURPO	-73,472794459	-13,784526227
2022	015001001	PE6	150	10	1	1	150	2022	1469	5	1	0	5	4	1	1	1	0	150	3	3	2	3	0		0		0		1	3327	1	1	0	1	030218	145956	31	36385	0001	TURPO	-73,472794459	-13,784526227
2022	015001501	PE6	150	15	1	0	150	2022	1469	0	0	0	0	0	0	9	5	0	150	3	3	2	3	0		0		0		0	3327	0	1	0	1	030218	0	31	36385	0001	TURPO	-73,472794459	-13,784526227
2022	015001601	PE6	150	16	1	2	150	2022	1469	2	0	0	2	2	0	1	1	0	150	3	3	2	3	0		0		0		0	3327	0	1	0	1	030218	599560	31	36385	0001	TURPO	-73,472794459	-13,784526227
2022	015004401	PE6	150	44	1	0	150	2022	1469	0	0	0	0	0	0	9	5	0	150	3	3	2	3	0		0		0		0	3327	0	1	0	1	030218	0	31	36385	0001	TURPO	-73,472794459	-13,784526227
2022	015004501	PE6	150	45	1	2	150	2022	1469	3	0	0	3	3	0	1	1	0	150	3	3	2	3	0		0		0		0	3327	0	1	0	1	030218	599560	31	36385	0001	TURPO	-73,472794459	-13,784526227
2022	015004901	PE6	150	49	1	2	150	2022	1469	4	1	0	4	4	1	1	1	0	150	3	3	2	3	0		0		0		1	3327	1	1	0	1	030218	145956	31	36385	0001	TURPO	-73,472794459	-13,784526227
2022	015006401	PE6	150	64	1	2	150	2022	1469	2	0	0	2	2	0	1	1	0	150	3	3	2	3	0		0		0		0	3327	0	1	0	1	030218	599560	31	36385	0001	TURPO	-73,472794459	-13,784526227
2022	015007001	PE6	150	70	1	1	150	2022	1469	3	1	0	3	3	1	1	1	0	150	3	3	2	3	0		0		0		1	3327	1	1	0	1	030218	145956	31	36385	0001	TURPO	-73,472794459	-13,784526227
2022	015007101	PE6	150	71	1	1	150	2022	1469	2	0	0	2	2	0	1	1	0	150	3	3	2	3	0		0		0		0	3327	0	1	0	1	030218	599560	31	36385	0001	TURPO	-73,472794459	-13,784526227
2022	015007201	PE6	150	72	1	2	150	2022	1469	4	1	0	4	4	1	1	1	0	150	3	3	2	3	0		0		0		1	3327	1	1	0	1	030218	145956	31	36385	0001	TURPO	-73,472794459	-13,784526227
2022	015008401	PE6	150	84	1	2	150	2022	1469	3	1	0	3	3	1	1	1	0	150	3	3	2	3	0		0		0		1	3327	1	1	0	1	030218	145956	31	36385	0001	TURPO	-73,472794459	-13,784526227
2022	015010101	PE6	150	101	1	2	150	2022	1469	3	0	0	3	3	0	1	1	0	150	3	3	2	3	0		0		0		0	3327	0	1	0	1	030218	599560	31	36385	0001	TURPO	-73,472794459	-13,784526227
2022	015010201	PE6	150	102	1	2	150	2022	1469	2	0	0	2	2	0	1	1	0	150	3	3	2	3	0		0		0		0	3327	0	1	0	1	030218	599560	31	36385	0001	TURPO	-73,472794459	-13,784526227
2022	015205701	PE6	152	57	1	1	152	2022	1466	3	1	0	3	3	1	1	1	0	152	3	3	2	3	0		0		0		1	3907	1	1	0	1	030217	84071	31	36422	0015	VILLA SANTA ROSA	-73,468296667	-14,029916667
2022	015205801	PE6	152	58	1	3	152	2022	1466	3	1	0	3	3	0	1	1	0	152	3	3	2	3	0		0		0		0	3907	1	1	0	1	030217	345347	31	36422	0015	VILLA SANTA ROSA	-73,468296667	-14,029916667
2022	015205901	PE6	152	59	1	2	152	2022	1466	3	1	0	3	3	1	1	1	0	152	3	3	2	3	0		0		0		1	3907	1	1	0	1	030217	84071	31	36422	0015	VILLA SANTA ROSA	-73,468296667	-14,029916667
2022	015206101	PE6	152	61	1	0	152	2022	1466	0	0	0	0	0	0	6	3	0	152	3	3	2	3	0		0		0		0	3907	0	1	0	1	030217	0	31	36422	0015	VILLA SANTA ROSA	-73,468296667	-14,029916667
2022	015206401	PE6	152	64	1	2	152	2022	1466	6	1	0	6	6	1	1	1	0	152	3	3	2	3	0		0		0		1	3907	1	1	0	1	030217	84071	31	36422	0015	VILLA SANTA ROSA	-73,468296667	-14,029916667
2022	015208001	PE6	152	80	1	2	152	2022	1466	6	2	0	5	6	2	1	1	0	152	3	3	2	3	0		0		0		1	3907	2	1	0	1	030217	84071	31	36422	0016	AYMA OCCO	-73,46382	-14,032496667
2022	015208101	PE6	152	81	1	2	152	2022	1466	5	1	0	5	4	1	1	1	0	152	3	3	2	3	0		0		0		1	3907	1	1	0	1	030217	84071	31	36422	0016	AYMA OCCO	-73,46382	-14,032496667
2022	015208201	PE6	152	82	1	1	152	2022	1466	1	0	0	1	1	0	1	1	0	152	3	3	2	3	0		0		0		0	3907	0	1	0	1	030217	345347	31	36422	0016	AYMA OCCO	-73,46382	-14,032496667
2022	015208301	PE6	152	83	1	2	152	2022	1466	7	3	0	7	5	1	1	1	0	152	3	3	2	3	0		0		0		1	3907	3	1	0	1	030217	84071	31	36422	0016	AYMA OCCO	-73,46382	-14,032496667
2022	015208401	PE6	152	84	1	2	152	2022	1466	2	1	0	2	1	0	1	1	0	152	3	3	2	3	0		0		0		0	3907	1	1	0	1	030217	345347	31	36422	0016	AYMA OCCO	-73,46382	-14,032496667
2022	015202901	PE6	152	29	1	2	152	2022	1466	4	1	0	4	4	1	1	1	0	152	3	3	2	3	0		0		0		1	3907	1	1	0	1	030217	84071	31	36422	0019	PULPERIA	-73,474355	-14,057611667
2022	015203001	PE6	152	30	1	2	152	2022	1466	5	1	0	5	5	0	1	1	0	152	3	3	2	3	0		0		0		0	3907	1	1	0	1	030217	345347	31	36422	0019	PULPERIA	-73,474355	-14,057611667
2022	015203401	PE6	152	34	1	2	152	2022	1466	4	1	0	4	4	1	1	1	0	152	3	3	2	3	0		0		0		1	3907	1	1	0	1	030217	84071	31	36422	0019	PULPERIA	-73,474355	-14,057611667
2022	015203501	PE6	152	35	1	0	152	2022	1466	0	0	0	0	0	0	3	3	0	152	3	3	2	3	0		0		0		0	3907	0	1	0	1	030217	0	31	36422	0019	PULPERIA	-73,474355	-14,057611667
2022	015203601	PE6	152	36	1	2	152	2022	1466	5	1	0	5	5	0	1	1	0	152	3	3	2	3	0		0		0		0	3907	2	1	0	1	030217	345347	31	36422	0019	PULPERIA	-73,474355	-14,057611667
2022	015300201	PE6	153	2	1	1	153	2022	1467	2	0	0	1	2	0	1	1	0	153	3	3	2	3	0		0		0		0	3388	0	1	0	1	030210	571888	31	36429	0001	PAMPACHIRI	-73,542694513	-14,186798097
2022	015300401	PE6	153	4	1	2	153	2022	1467	4	1	0	4	4	1	1	1	0	153	3	3	2	3	0		0		0		1	3388	2	1	0	1	030210	139220	31	36429	0001	PAMPACHIRI	-73,542694513	-14,186798097
2022	015301301	PE6	153	13	1	1	153	2022	1467	2	1	0	2	2	1	1	1	0	153	3	3	2	3	0		0		0		1	3388	1	1	0	1	030210	139220	31	36429	0001	PAMPACHIRI	-73,542694513	-14,186798097
2022	015301701	PE6	153	17	1	1	153	2022	1467	2	0	0	2	0	0	1	1	0	153	3	3	2	3	0		0		0		0	3388	1	1	0	1	030210	571888	31	36429	0001	PAMPACHIRI	-73,542694513	-14,186798097
2022	015302501	PE6	153	25	1	4	153	2022	1467	7	2	0	7	7	1	1	1	0	153	3	3	2	3	0		0		0		1	3388	2	1	0	1	030210	139220	31	36429	0001	PAMPACHIRI	-73,542694513	-14,186798097
2022	015303201	PE6	153	32	1	2	153	2022	1467	4	0	0	4	0	1	1	1	0	153	3	3	2	3	0		0		0		1	3388	1	1	0	1	030210	139220	31	36429	0001	PAMPACHIRI	-73,542694513	-14,186798097
2022	015304001	PE6	153	40	1	1	153	2022	1467	1	0	0	1	0	0	1	1	0	153	3	3	2	3	0		0		0		0	3388	0	1	0	1	030210	571888	31	36429	0001	PAMPACHIRI	-73,542694513	-14,186798097
2022	015305901	PE6	153	59	1	1	153	2022	1467	3	1	0	3	3	1	1	1	0	153	3	3	2	3	0		0		0		1	3388	1	1	0	1	030210	139220	31	36429	0001	PAMPACHIRI	-73,542694513	-14,186798097
2022	015306001	PE6	153	60	1	1	153	2022	1467	1	0	0	1	0	0	1	1	0	153	3	3	2	3	0		0		0		0	3388	1	1	0	1	030210	571888	31	36429	0001	PAMPACHIRI	-73,542694513	-14,186798097
2022	015308301	PE6	153	83	1	1	153	2022	1467	3	1	0	3	3	1	1	1	0	153	3	3	2	3	0		0		0		1	3388	1	1	0	1	030210	139220	31	36429	0001	PAMPACHIRI	-73,542694513	-14,186798097
2022	015312201	PE6	153	122	1	0	153	2022	1467	0	0	0	0	0	0	9	2	0	153	3	3	2	3	0		0		0		0	3388	0	1	0	1	030210	0	31	36429	0001	PAMPACHIRI	-73,542694513	-14,186798097
2022	015312701	PE6	153	127	1	0	153	2022	1467	0	0	0	0	0	0	9	5	0	153	3	3	2	3	0		0		0		0	3388	0	1	0	1	030210	0	31	36429	0001	PAMPACHIRI	-73,542694513	-14,186798097
2022	015313301	PE6	153	133	1	1	153	2022	1467	4	1	0	4	4	1	1	1	0	153	3	3	2	3	0		0		0		1	3388	2	1	0	1	030210	139220	31	36429	0001	PAMPACHIRI	-73,542694513	-14,186798097
2022	015314701	PE6	153	147	1	2	153	2022	1467	5	1	0	5	5	1	1	1	0	153	3	3	2	3	0		0		0		1	3388	1	1	0	1	030210	139220	31	36429	0001	PAMPACHIRI	-73,542694513	-14,186798097
2022	015315001	PE6	153	150	1	2	153	2022	1467	9	0	0	9	0	2	1	1	0	153	3	3	2	3	0		0		0		2	3388	2	1	0	1	030210	139220	31	36429	0001	PAMPACHIRI	-73,542694513	-14,186798097
2022	015400101	PE6	154	1	1	1	154	2022	1468	3	1	0	3	3	1	1	1	0	154	3	3	2	3	0		0		0		1	3155	1	1	0	1	030105	130017	31	36535	0001	HUANIPACA	-72,934704678	-13,492756899
2022	015400501	PE6	154	5	1	1	154	2022	1468	3	0	0	3	3	1	1	1	0	154	3	3	2	3	0		0		0		0	3155	0	1	0	1	030105	534087	31	36535	0001	HUANIPACA	-72,934704678	-13,492756899
2022	015400701	PE6	154	7	1	2	154	2022	1468	5	1	0	5	5	1	1	1	0	154	3	3	2	3	0		0		0		1	3155	2	1	0	1	030105	130017	31	36535	0001	HUANIPACA	-72,934704678	-13,492756899
2022	015401201	PE6	154	12	1	3	154	2022	1468	3	1	0	3	2	0	1	1	0	154	3	3	2	3	0		0		0		0	3155	1	1	0	1	030105	534087	31	36535	0001	HUANIPACA	-72,934704678	-13,492756899
2022	015401301	PE6	154	13	1	3	154	2022	1468	3	0	0	3	3	0	1	1	0	154	3	3	2	3	0		0		0		0	3155	0	1	0	1	030105	534087	31	36535	0001	HUANIPACA	-72,934704678	-13,492756899
2022	015403201	PE6	154	32	1	2	154	2022	1468	3	0	0	3	2	1	1	1	0	154	3	3	2	3	0		0		0		1	3155	0	1	0	1	030105	130017	31	36535	0001	HUANIPACA	-72,934704678	-13,492756899
2022	015404701	PE6	154	47	1	1	154	2022	1468	2	0	0	2	1	0	1	1	0	154	3	3	2	3	0		0		0		0	3155	0	1	0	1	030105	534087	31	36535	0001	HUANIPACA	-72,934704678	-13,492756899
2022	015404901	PE6	154	49	1	1	154	2022	1468	1	0	0	1	0	0	1	1	0	154	3	3	2	3	0		0		0		0	3155	0	1	0	1	030105	534087	31	36535	0001	HUANIPACA	-72,934704678	-13,492756899
2022	015405801	PE6	154	58	1	1	154	2022	1468	4	1	0	4	4	1	1	1	0	154	3	3	2	3	0		0		0		1	3155	2	1	0	1	030105	130017	31	36535	0001	HUANIPACA	-72,934704678	-13,492756899
2022	015405901	PE6	154	59	1	1	154	2022	1468	3	1	0	1	3	1	1	1	0	154	3	3	2	3	0		0		0		1	3155	1	1	0	1	030105	130017	31	36535	0001	HUANIPACA	-72,934704678	-13,492756899
2022	015409001	PE6	154	90	1	0	154	2022	1468	0	0	0	0	0	0	6	2	0	154	3	3	2	3	0		0		0		0	3155	0	1	0	1	030105	0	31	36535	0001	HUANIPACA	-72,934704678	-13,492756899
2022	015409101	PE6	154	91	1	0	154	2022	1468	0	0	0	0	0	0	6	5	0	154	3	3	2	3	0		0		0		0	3155	0	1	0	1	030105	0	31	36535	0001	HUANIPACA	-72,934704678	-13,492756899
2022	015409401	PE6	154	94	1	0	154	2022	1468	0	0	0	0	0	0	9	3	0	154	3	3	2	3	0		0		0		0	3155	0	1	0	1	030105	0	31	36535	0001	HUANIPACA	-72,934704678	-13,492756899
2022	015409701	PE6	154	97	1	1	154	2022	1468	4	1	0	4	3	1	1	1	0	154	3	3	2	3	0		0		0		1	3155	1	1	0	1	030105	130017	31	36535	0001	HUANIPACA	-72,934704678	-13,492756899
2022	015410001	PE6	154	100	1	1	154	2022	1468	4	1	0	4	4	1	1	1	0	154	3	3	2	3	0		0		0		1	3155	2	1	0	1	030105	130017	31	36535	0001	HUANIPACA	-72,934704678	-13,492756899
2022	015505801	PE6	155	58	1	2	155	2022	1468	2	0	0	2	2	0	1	1	0	155	3	3	2	3	0		0		0		0	3114	0	1	0	1	030105	476472	31	36540	0052	MUTCAPATA	-72,934106667	-13,485815
2022	015505901	PE6	155	59	1	2	155	2022	1468	3	0	0	3	3	0	1	1	0	155	3	3	2	3	0		0		0		0	3114	0	1	0	1	030105	476472	31	36540	0052	MUTCAPATA	-72,934106667	-13,485815
2022	015506001	PE6	155	60	1	2	155	2022	1468	4	1	0	4	4	2	1	1	0	155	3	3	2	3	0		0		0		2	3114	1	1	0	1	030105	115992	31	36540	0052	MUTCAPATA	-72,934106667	-13,485815
2022	015506101	PE6	155	61	1	2	155	2022	1468	2	0	0	2	2	0	1	1	0	155	3	3	2	3	0		0		0		0	3114	0	1	0	1	030105	476472	31	36540	0052	MUTCAPATA	-72,934106667	-13,485815
2022	015506201	PE6	155	62	1	1	155	2022	1468	1	0	0	1	1	0	1	1	0	155	3	3	2	3	0		0		0		0	3114	0	1	0	1	030105	476472	31	36540	0052	MUTCAPATA	-72,934106667	-13,485815
2022	015502901	PE6	155	29	1	2	155	2022	1468	4	1	0	4	4	1	1	1	0	155	3	3	2	3	0		0		0		1	3114	1	1	0	1	030105	115992	31	36540	0053	LIMANQUI	-72,94286172	-13,48808088
2022	015503201	PE6	155	32	1	1	155	2022	1468	3	2	0	3	3	1	1	1	0	155	3	3	2	3	0		0		0		1	3114	2	1	0	1	030105	115992	31	36540	0053	LIMANQUI	-72,94286172	-13,48808088
2022	015503801	PE6	155	38	1	2	155	2022	1468	5	1	0	5	5	1	1	1	0	155	3	3	2	3	0		0		0		1	3114	2	1	0	1	030105	115992	31	36540	0053	LIMANQUI	-72,94286172	-13,48808088
2022	015503901	PE6	155	39	1	0	155	2022	1468	0	0	0	0	0	0	6	2	0	155	3	3	2	3	0		0		0		0	3114	0	1	0	1	030105	0	31	36540	0053	LIMANQUI	-72,94286172	-13,48808088
2022	015504001	PE6	155	40	1	1	155	2022	1468	2	0	0	2	2	0	1	1	0	155	3	3	2	3	0		0		0		0	3114	0	1	0	1	030105	476472	31	36540	0053	LIMANQUI	-72,94286172	-13,48808088
2022	015508601	PE6	155	86	1	2	155	2022	1468	5	1	0	5	5	2	1	1	0	155	3	3	2	3	0		0		0		2	3114	1	1	0	1	030105	115992	31	36540	0058	SICLLABAMBA	-72,91702	-13,488373333
2022	015508701	PE6	155	87	1	1	155	2022	1468	1	0	0	1	1	0	1	1	0	155	3	3	2	3	0		0		0		0	3114	0	1	0	1	030105	476472	31	36540	0058	SICLLABAMBA	-72,91702	-13,488373333
2022	015508901	PE6	155	89	1	1	155	2022	1468	3	1	0	3	3	0	1	1	0	155	3	3	2	3	0		0		0		0	3114	1	1	0	1	030105	476472	31	36540	0058	SICLLABAMBA	-72,91702	-13,488373333
2022	015509001	PE6	155	90	1	1	155	2022	1468	3	0	0	2	3	1	1	1	0	155	3	3	2	3	0		0		0		1	3114	0	1	0	1	030105	115992	31	36540	0058	SICLLABAMBA	-72,91702	-13,488373333
2022	015509101	PE6	155	91	1	1	155	2022	1468	5	1	0	5	5	1	1	1	0	155	3	3	2	3	0		0		0		1	3114	1	1	0	1	030105	115992	31	36540	0058	SICLLABAMBA	-72,91702	-13,488373333
2022	015709801	PE6	157	98	1	3	157	2022	1467	3	0	0	3	3	0	1	1	0	157	3	3	2	3	0		0		0		0	2841	0	1	0	1	030109	729396	31	36571	0007	SOCCOSHUAYCCO	-72,865721667	-13,60729
2022	015710001	PE6	157	100	1	1	157	2022	1467	4	1	0	4	4	1	1	1	0	157	3	3	2	3	0		0		0		0	2841	1	1	0	1	030109	729396	31	36571	0007	SOCCOSHUAYCCO	-72,865721667	-13,60729
2022	015710101	PE6	157	101	1	1	157	2022	1467	5	0	0	5	4	1	1	1	0	157	3	3	2	3	0		0		0		1	2841	2	1	0	1	030109	177563	31	36571	0007	SOCCOSHUAYCCO	-72,865721667	-13,60729
2022	015710201	PE6	157	102	1	2	157	2022	1467	6	2	0	6	6	1	1	1	0	157	3	3	2	3	0		0		0		1	2841	2	1	0	1	030109	177563	31	36571	0007	SOCCOSHUAYCCO	-72,865721667	-13,60729
2022	015710301	PE6	157	103	1	0	157	2022	1467	0	0	0	0	0	0	6	5	0	157	3	3	2	3	0		0		0		0	2841	0	1	0	1	030109	0	31	36571	0007	SOCCOSHUAYCCO	-72,865721667	-13,60729
2022	015711001	PE6	157	110	1	2	157	2022	1467	4	1	0	4	4	0	1	1	0	157	3	3	2	3	0		0		0		0	2841	2	1	0	1	030109	729396	31	36571	0007	SOCCOSHUAYCCO	-72,865721667	-13,60729
2022	015711101	PE6	157	111	1	2	157	2022	1467	6	2	0	3	5	1	1	1	0	157	3	3	2	3	0		0		0		0	2841	2	1	0	1	030109	729396	31	36571	0007	SOCCOSHUAYCCO	-72,865721667	-13,60729
2022	015711201	PE6	157	112	1	1	157	2022	1467	4	1	0	3	3	1	1	1	0	157	3	3	2	3	0		0		0		1	2841	2	1	0	1	030109	177563	31	36571	0007	SOCCOSHUAYCCO	-72,865721667	-13,60729
2022	015711301	PE6	157	113	1	2	157	2022	1467	4	1	0	4	4	1	1	1	0	157	3	3	2	3	0		0		0		1	2841	1	1	0	1	030109	177563	31	36571	0007	SOCCOSHUAYCCO	-72,865721667	-13,60729
2022	015711401	PE6	157	114	1	1	157	2022	1469	2	1	0	2	2	1	1	1	0	157	3	3	2	3	0		0		0		1	2841	1	1	0	1	030109	177563	31	36571	0007	SOCCOSHUAYCCO	-72,865721667	-13,60729
2022	015708001	PE6	157	80	1	3	157	2022	1467	7	1	0	7	7	1	1	1	0	157	3	3	2	3	0		0		0		1	2841	1	1	0	1	030109	177563	31	36571	0036	ROSASPATA	-72,86181	-13,60298
2022	015708201	PE6	157	82	1	1	157	2022	1467	3	1	0	3	3	1	1	1	0	157	3	3	2	3	0		0		0		1	2841	1	1	0	1	030109	177563	31	36571	0036	ROSASPATA	-72,86181	-13,60298
2022	015708401	PE6	157	84	1	1	157	2022	1467	4	0	0	4	1	2	1	1	0	157	3	3	2	3	0		0		0		2	2841	1	1	0	1	030109	177563	31	36571	0036	ROSASPATA	-72,86181	-13,60298
2022	015708901	PE6	157	89	1	1	157	2022	1467	2	0	0	2	2	0	1	1	0	157	3	3	2	3	0		0		0		0	2841	0	1	0	1	030109	729396	31	36571	0036	ROSASPATA	-72,86181	-13,60298
2022	015709001	PE6	157	90	1	2	157	2022	1467	3	1	0	3	3	1	1	1	0	157	3	3	2	3	0		0		0		1	2841	1	1	0	1	030109	177563	31	36571	0036	ROSASPATA	-72,86181	-13,60298
2022	016203701	PE6	162	37	1	0	162	2022	1467	0	0	0	0	0	0	6	3	0	162	3	3	2	3	0		0		0		0	3062	0	1	0	1	030414	0	31	36659	0016	HUAYAO	-73,13309	-14,143028333
2022	016203801	PE6	162	38	1	0	162	2022	1467	0	0	0	0	0	0	3	2	0	162	3	3	2	3	0		0		0		0	3062	0	1	0	1	030414	0	31	36659	0016	HUAYAO	-73,13309	-14,143028333
2022	016203901	PE6	162	39	1	1	162	2022	1467	3	1	0	3	3	1	1	1	0	162	3	3	2	3	0		0		0		0	3062	1	1	0	1	030414	586060	31	36659	0016	HUAYAO	-73,13309	-14,143028333
2022	016204201	PE6	162	42	1	2	162	2022	1467	5	0	0	4	5	1	1	1	0	162	3	3	2	3	0		0		0		1	3062	0	1	0	1	030414	142670	31	36659	0016	HUAYAO	-73,13309	-14,143028333
2022	016204501	PE6	162	45	1	2	162	2022	1467	3	1	0	3	2	1	1	1	0	162	3	3	2	3	0		0		0		1	3062	1	1	0	1	030414	142670	31	36659	0016	HUAYAO	-73,13309	-14,143028333
2022	016210101	PE6	162	101	1	1	162	2022	1467	2	0	0	2	0	1	1	1	0	162	3	3	2	3	0		0		0		1	3062	1	1	0	1	030414	142670	31	36659	0018	QUISHQUE	-73,135803333	-14,160903333
2022	016210301	PE6	162	103	1	1	162	2022	1467	6	2	0	6	5	2	1	1	0	162	3	3	2	3	0		0		0		2	3062	2	1	0	1	030414	142670	31	36659	0018	QUISHQUE	-73,135803333	-14,160903333
2022	016210901	PE6	162	109	1	2	162	2022	1467	2	0	0	2	1	0	1	1	0	162	3	3	2	3	0		0		0		0	3062	0	1	0	1	030414	586060	31	36659	0018	QUISHQUE	-73,135803333	-14,160903333
2022	016211001	PE6	162	110	1	1	162	2022	1467	3	2	0	3	3	1	1	1	0	162	3	3	2	3	0		0		0		0	3062	2	1	0	1	030414	586060	31	36659	0018	QUISHQUE	-73,135803333	-14,160903333
2022	016211101	PE6	162	111	1	1	162	2022	1467	3	2	0	3	3	0	1	1	0	162	3	3	2	3	0		0		0		0	3062	2	1	0	1	030414	586060	31	36659	0018	QUISHQUE	-73,135803333	-14,160903333
2022	016201801	PE6	162	18	1	2	162	2022	1467	3	1	0	3	3	1	1	1	0	162	3	3	2	3	0		0		0		1	3062	1	1	0	1	030414	142670	31	36659	0051	HATUNLAYME	-73,12059297	-14,11083937
2022	016201901	PE6	162	19	1	2	162	2022	1467	2	0	0	2	2	0	1	1	0	162	3	3	2	3	0		0		0		0	3062	0	1	0	1	030414	586060	31	36659	0051	HATUNLAYME	-73,12059297	-14,11083937
2022	016202101	PE6	162	21	1	2	162	2022	1467	4	1	0	4	4	1	1	1	0	162	3	3	2	3	0		0		0		0	3062	1	1	0	1	030414	586060	31	36659	0051	HATUNLAYME	-73,12059297	-14,11083937
2022	016202201	PE6	162	22	1	1	162	2022	1467	4	0	0	2	4	1	1	1	0	162	3	3	2	3	0		0		0		0	3062	0	1	0	1	030414	586060	31	36659	0051	HATUNLAYME	-73,12059297	-14,11083937
2022	016202301	PE6	162	23	1	1	162	2022	1467	6	1	0	6	6	1	1	1	0	162	3	3	2	3	0		0		0		1	3062	2	1	0	1	030414	142670	31	36659	0051	HATUNLAYME	-73,12059297	-14,11083937
2022	016300201	PE6	163	2	1	2	163	2022	1468	5	1	0	4	5	1	1	1	0	163	3	3	2	3	0		0		0		1	3500	2	1	0	1	030303	140311	31	36715	0001	HUAQUIRCA	-72,894379274	-14,338367404
2022	016302501	PE6	163	25	1	0	163	2022	1468	0	0	0	0	0	0	3	5	0	163	3	3	2	3	0		0		0		0	3500	0	1	0	1	030303	0	31	36715	0001	HUAQUIRCA	-72,894379274	-14,338367404
2022	016303301	PE6	163	33	1	2	163	2022	1468	4	1	0	4	4	1	1	1	0	163	3	3	2	3	0		0		0		1	3500	1	1	0	1	030303	140311	31	36715	0001	HUAQUIRCA	-72,894379274	-14,338367404
2022	016303701	PE6	163	37	1	1	163	2022	1468	2	0	0	2	0	0	1	1	0	163	3	3	2	3	0		0		0		0	3500	0	1	0	1	030303	576373	31	36715	0001	HUAQUIRCA	-72,894379274	-14,338367404
2022	016304701	PE6	163	47	1	1	163	2022	1468	3	1	0	3	2	1	1	1	0	163	3	3	2	3	0		0		0		1	3500	1	1	0	1	030303	140311	31	36715	0001	HUAQUIRCA	-72,894379274	-14,338367404
2022	016305501	PE6	163	55	1	2	163	2022	1468	5	2	0	5	5	0	1	1	0	163	3	3	2	3	0		0		0		0	3500	2	1	0	1	030303	576373	31	36715	0001	HUAQUIRCA	-72,894379274	-14,338367404
2022	016305701	PE6	163	57	1	3	163	2022	1468	5	2	0	5	4	0	1	1	0	163	3	3	2	3	0		0		0		0	3500	2	1	0	1	030303	576373	31	36715	0001	HUAQUIRCA	-72,894379274	-14,338367404
2022	016306601	PE6	163	66	1	2	163	2022	1468	5	2	0	3	4	1	1	1	0	163	3	3	2	3	0		0		0		1	3500	2	1	0	1	030303	140311	31	36715	0001	HUAQUIRCA	-72,894379274	-14,338367404
2022	016307501	PE6	163	75	1	2	163	2022	1468	6	1	0	6	5	1	1	1	0	163	3	3	2	3	0		0		0		1	3500	1	1	0	1	030303	140311	31	36715	0001	HUAQUIRCA	-72,894379274	-14,338367404
2022	016308401	PE6	163	84	1	1	163	2022	1468	2	0	0	2	2	0	1	1	0	163	3	3	2	3	0		0		0		0	3500	0	1	0	1	030303	576373	31	36715	0001	HUAQUIRCA	-72,894379274	-14,338367404
2022	016308801	PE6	163	88	1	2	163	2022	1468	3	1	0	3	3	1	1	1	0	163	3	3	2	3	0		0		0		1	3500	1	1	0	1	030303	140311	31	36715	0001	HUAQUIRCA	-72,894379274	-14,338367404
2022	016309501	PE6	163	95	1	2	163	2022	1468	4	1	0	4	4	1	1	1	0	163	3	3	2	3	0		0		0		1	3500	1	1	0	1	030303	140311	31	36715	0001	HUAQUIRCA	-72,894379274	-14,338367404
2022	016311301	PE6	163	113	1	2	163	2022	1468	5	2	0	5	5	1	1	1	0	163	3	3	2	3	0		0		0		1	3500	3	1	0	1	030303	140311	31	36715	0001	HUAQUIRCA	-72,894379274	-14,338367404
2022	016312901	PE6	163	129	1	1	163	2022	1468	4	0	0	4	4	0	1	1	0	163	3	3	2	3	0		0		0		0	3500	0	1	0	1	030303	576373	31	36715	0001	HUAQUIRCA	-72,894379274	-14,338367404
2022	016313501	PE6	163	135	1	2	163	2022	1468	3	1	0	3	3	1	1	1	0	163	3	3	2	3	0		0		0		1	3500	1	1	0	1	030303	140311	31	36715	0001	HUAQUIRCA	-72,894379274	-14,338367404
2022	016405101	PE6	164	51	1	1	164	2022	1469	2	0	0	2	1	0	1	1	0	164	3	3	2	3	0		0		0		0	3595	0	1	0	1	030702	507573	31	36776	0026	MOLLEPIÑA	-72,646711667	-14,05245
2022	016405501	PE6	164	55	1	1	164	2022	1469	1	0	0	1	1	0	1	1	0	164	3	3	2	3	0		0		0		0	3595	0	1	0	1	030702	507573	31	36776	0026	MOLLEPIÑA	-72,646711667	-14,05245
2022	016405701	PE6	164	57	1	1	164	2022	1469	2	1	0	2	2	0	1	1	0	164	3	3	2	3	0		0		0		0	3595	2	1	0	1	030702	507573	31	36776	0026	MOLLEPIÑA	-72,646711667	-14,05245
2022	016405801	PE6	164	58	1	1	164	2022	1469	1	0	0	1	1	0	1	1	0	164	3	3	2	3	0		0		0		0	3595	0	1	0	1	030702	507573	31	36776	0026	MOLLEPIÑA	-72,646711667	-14,05245
2022	016405901	PE6	164	59	1	2	164	2022	1469	4	1	0	4	4	1	1	1	0	164	3	3	2	3	0		0		0		1	3595	1	1	0	1	030702	123563	31	36776	0026	MOLLEPIÑA	-72,646711667	-14,05245
2022	016406701	PE6	164	67	1	2	164	2022	1469	2	1	0	2	2	0	1	1	0	164	3	3	2	3	0		0		0		0	3595	1	1	0	1	030702	507573	31	36776	0026	MOLLEPIÑA	-72,646711667	-14,05245
2022	016406801	PE6	164	68	1	2	164	2022	1469	6	1	0	6	5	2	1	1	0	164	3	3	2	3	0		0		0		2	3595	1	1	0	1	030702	123563	31	36776	0026	MOLLEPIÑA	-72,646711667	-14,05245
2022	016406901	PE6	164	69	1	1	164	2022	1469	6	1	0	6	4	0	1	1	0	164	3	3	2	3	0		0		0		0	3595	1	1	0	1	030702	507573	31	36776	0026	MOLLEPIÑA	-72,646711667	-14,05245
2022	016407001	PE6	164	70	1	3	164	2022	1469	5	2	0	5	5	0	1	1	0	164	3	3	2	3	0		0		0		0	3595	2	1	0	1	030702	507573	31	36776	0026	MOLLEPIÑA	-72,646711667	-14,05245
2022	016407101	PE6	164	71	1	1	164	2022	1469	4	0	0	4	3	1	1	1	0	164	3	3	2	3	0		0		0		1	3595	1	1	0	1	030702	123563	31	36776	0026	MOLLEPIÑA	-72,646711667	-14,05245
2022	016401701	PE6	164	17	1	5	164	2022	1469	6	2	0	6	6	1	1	1	0	164	3	3	2	3	0		0		0		1	3595	3	1	0	1	030702	123563	31	36776	0027	TTASTAPATA	-72,636755	-14,050703333
2022	016402201	PE6	164	22	1	1	164	2022	1469	3	0	0	3	2	0	1	1	0	164	3	3	2	3	0		0		0		0	3595	0	1	0	1	030702	507573	31	36776	0027	TTASTAPATA	-72,636755	-14,050703333
2022	016402301	PE6	164	23	1	0	164	2022	1469	0	0	0	0	0	0	2	2	0	164	3	3	2	3	0		0		0		0	3595	0	1	0	1	030702	0	31	36776	0027	TTASTAPATA	-72,636755	-14,050703333
2022	016402401	PE6	164	24	1	0	164	2022	1469	0	0	0	0	0	0	3	3	0	164	3	3	2	3	0		0		0		0	3595	0	1	0	1	030702	0	31	36776	0027	TTASTAPATA	-72,636755	-14,050703333
2022	016402501	PE6	164	25	1	1	164	2022	1469	4	1	0	4	3	1	1	1	0	164	3	3	2	3	0		0		0		1	3595	1	1	0	1	030702	123563	31	36776	0027	TTASTAPATA	-72,636755	-14,050703333
2022	016504101	PE6	165	41	1	1	165	2022	1470	3	0	0	3	3	0	1	1	0	165	3	3	2	3	0		0		0		0	3567	0	1	0	1	030701	484009	31	36787	0046	PATAPATA	-72,736375	-14,143398333
2022	016504201	PE6	165	42	1	2	165	2022	1470	6	2	0	6	6	1	1	1	0	165	3	3	2	3	0		0		0		1	3567	2	1	0	1	030701	117826	31	36787	0046	PATAPATA	-72,736375	-14,143398333
2022	016504301	PE6	165	43	1	1	165	2022	1470	1	0	0	1	1	0	1	1	0	165	3	3	2	3	0		0		0		0	3567	0	1	0	1	030701	484009	31	36787	0046	PATAPATA	-72,736375	-14,143398333
2022	016504401	PE6	165	44	1	2	165	2022	1470	3	1	0	3	3	0	1	1	0	165	3	3	2	3	0		0		0		0	3567	1	1	0	1	030701	484009	31	36787	0046	PATAPATA	-72,736375	-14,143398333
2022	016504501	PE6	165	45	1	1	165	2022	1470	2	1	0	2	2	0	1	1	0	165	3	3	2	3	0		0		0		0	3567	1	1	0	1	030701	484009	31	36787	0046	PATAPATA	-72,736375	-14,143398333
2022	016508601	PE6	165	86	1	1	165	2022	1470	4	1	0	1	4	1	1	1	0	165	3	3	2	3	0		0		0		0	3567	1	1	0	1	030701	484009	31	36787	0046	PATAPATA	-72,736375	-14,143398333
2022	016508701	PE6	165	87	1	1	165	2022	1470	9	2	0	9	8	3	1	1	0	165	3	3	2	3	0		0		0		2	3567	2	1	0	1	030701	117826	31	36787	0046	PATAPATA	-72,736375	-14,143398333
2022	016508801	PE6	165	88	1	1	165	2022	1470	4	0	0	4	4	0	1	1	0	165	3	3	2	3	0		0		0		0	3567	0	1	0	1	030701	484009	31	36787	0046	PATAPATA	-72,736375	-14,143398333
2022	016508901	PE6	165	89	1	1	165	2022	1470	2	0	0	1	2	0	1	1	0	165	3	3	2	3	0		0		0		0	3567	0	1	0	1	030701	484009	31	36787	0046	PATAPATA	-72,736375	-14,143398333
2022	016509001	PE6	165	90	1	0	165	2022	1470	0	0	0	0	0	0	9	2	0	165	3	3	2	3	0		0		0		0	3567	0	1	0	1	030701	0	31	36787	0046	PATAPATA	-72,736375	-14,143398333
2022	016510101	PE6	165	101	1	1	165	2022	1470	8	1	0	7	6	1	1	1	0	165	3	3	2	3	0		0		0		1	3567	3	1	0	1	030701	117826	31	36787	0073	LISTANA	-72,733343333	-14,145968333
2022	016510201	PE6	165	102	1	1	165	2022	1470	2	0	0	2	2	0	1	1	0	165	3	3	2	3	0		0		0		0	3567	0	1	0	1	030701	484009	31	36787	0073	LISTANA	-72,733343333	-14,145968333
2022	016510301	PE6	165	103	1	2	165	2022	1470	2	0	0	2	2	0	1	1	0	165	3	3	2	3	0		0		0		0	3567	0	1	0	1	030701	484009	31	36787	0073	LISTANA	-72,733343333	-14,145968333
2022	016510401	PE6	165	104	1	3	165	2022	1470	9	2	0	7	9	2	1	1	0	165	3	3	2	3	0		0		0		2	3567	4	1	0	1	030701	117826	31	36787	0073	LISTANA	-72,733343333	-14,145968333
2022	016510701	PE6	165	107	1	2	165	2022	1470	5	1	0	4	5	1	1	1	0	165	3	3	2	3	0		0		0		1	3567	1	1	0	1	030701	117826	31	36787	0073	LISTANA	-72,733343333	-14,145968333
2022	016601301	PE6	166	13	1	2	166	2022	1470	8	2	0	8	8	1	1	1	0	166	3	3	2	3	0		0		0		1	3853	2	1	0	1	030505	164062	31	36873	0035	CCATINSO	-72,097329981	-14,109859981
2022	016601401	PE6	166	14	1	1	166	2022	1470	3	0	0	3	2	0	1	1	0	166	3	3	2	3	0		0		0		0	3853	0	1	0	1	030505	673936	31	36873	0035	CCATINSO	-72,097329981	-14,109859981
2022	016601501	PE6	166	15	1	1	166	2022	1470	4	1	0	4	4	0	1	1	0	166	3	3	2	3	0		0		0		0	3853	1	1	0	1	030505	673936	31	36873	0035	CCATINSO	-72,097329981	-14,109859981
2022	016601601	PE6	166	16	1	1	166	2022	1470	5	1	0	5	5	1	1	1	0	166	3	3	2	3	0		0		0		1	3853	1	1	0	1	030505	164062	31	36873	0035	CCATINSO	-72,097329981	-14,109859981
2022	016601701	PE6	166	17	1	1	166	2022	1470	3	1	0	3	3	1	1	1	0	166	3	3	2	3	0		0		0		1	3853	1	1	0	1	030505	164062	31	36873	0035	CCATINSO	-72,097329981	-14,109859981
2022	016602901	PE6	166	29	1	1	166	2022	1470	2	0	0	2	2	0	1	1	0	166	3	3	2	3	0		0		0		0	3853	0	1	0	1	030505	673936	31	36873	0035	CCATINSO	-72,097329981	-14,109859981
2022	016603401	PE6	166	34	1	1	166	2022	1470	1	0	0	1	1	0	1	1	0	166	3	3	2	3	0		0		0		0	3853	0	1	0	1	030505	673936	31	36873	0035	CCATINSO	-72,097329981	-14,109859981
2022	016603501	PE6	166	35	1	3	166	2022	1470	7	1	0	7	6	3	1	1	0	166	3	3	2	3	0		0		0		3	3853	1	1	0	1	030505	164062	31	36873	0035	CCATINSO	-72,097329981	-14,109859981
2022	016603601	PE6	166	36	1	1	166	2022	1470	3	1	0	3	3	1	1	1	0	166	3	3	2	3	0		0		0		0	3853	1	1	0	1	030505	673936	31	36873	0035	CCATINSO	-72,097329981	-14,109859981
2022	016603701	PE6	166	37	1	2	166	2022	1470	4	1	0	4	3	1	1	1	0	166	3	3	2	3	0		0		0		1	3853	1	1	0	1	030505	164062	31	36873	0035	CCATINSO	-72,097329981	-14,109859981
2022	016608601	PE6	166	86	1	1	166	2022	1470	5	1	0	5	5	1	1	1	0	166	3	3	2	3	0		0		0		1	3853	1	1	0	1	030505	164062	31	36873	0036	CCAPACCASA	-72,106429982	-14,113859982
2022	016608701	PE6	166	87	1	1	166	2022	1470	4	1	0	4	4	1	1	1	0	166	3	3	2	3	0		0		0		0	3853	1	1	0	1	030505	673936	31	36873	0036	CCAPACCASA	-72,106429982	-14,113859982
2022	016608901	PE6	166	89	1	2	166	2022	1470	3	1	0	3	2	1	1	1	0	166	3	3	2	3	0		0		0		1	3853	1	1	0	1	030505	164062	31	36873	0036	CCAPACCASA	-72,106429982	-14,113859982
2022	016609301	PE6	166	93	1	2	166	2022	1470	4	1	0	4	4	0	1	1	0	166	3	3	2	3	0		0		0		0	3853	3	1	0	1	030505	673936	31	36873	0036	CCAPACCASA	-72,106429982	-14,113859982
2022	016609401	PE6	166	94	1	1	166	2022	1470	3	1	0	3	3	1	1	1	0	166	3	3	2	3	0		0		0		1	3853	1	1	0	1	030505	164062	31	36873	0036	CCAPACCASA	-72,106429982	-14,113859982
2022	016700101	PE6	167	1	1	0	167	2022	1467	0	0	0	0	0	0	3	5	0	167	3	3	2	3	0		0		0		0	2058	0	1	0	1	030611	0	31	50666	0001	RIO BLANCO	-73,823429348	-13,4357488
2022	016700601	PE6	167	6	1	2	167	2022	1467	5	1	0	5	5	2	1	1	0	167	3	3	2	3	0		0		0		1	2058	1	1	0	1	030611	168346	31	50666	0001	RIO BLANCO	-73,823429348	-13,4357488
2022	016700701	PE6	167	7	1	1	167	2022	1467	1	1	0	1	1	0	1	1	0	167	3	3	2	3	0		0		0		0	2058	1	1	0	1	030611	691532	31	50666	0001	RIO BLANCO	-73,823429348	-13,4357488
2022	016701001	PE6	167	10	1	1	167	2022	1467	1	0	0	1	1	0	1	1	0	167	3	3	2	3	0		0		0		0	2058	0	1	0	1	030611	691532	31	50666	0001	RIO BLANCO	-73,823429348	-13,4357488
2022	016701401	PE6	167	14	1	1	167	2022	1467	8	2	0	8	8	3	1	1	0	167	3	3	2	3	0		0		0		2	2058	2	1	0	1	030611	168346	31	50666	0001	RIO BLANCO	-73,823429348	-13,4357488
2022	016702201	PE6	167	22	1	2	167	2022	1467	7	1	0	7	7	1	1	1	0	167	3	3	2	3	0		0		0		1	2058	1	1	0	1	030611	168346	31	50666	0001	RIO BLANCO	-73,823429348	-13,4357488
2022	016702601	PE6	167	26	1	1	167	2022	1467	9	2	0	5	9	2	1	1	0	167	3	3	2	3	0		0		0		2	2058	2	1	0	1	030611	168346	31	50666	0001	RIO BLANCO	-73,823429348	-13,4357488
2022	016702701	PE6	167	27	1	1	167	2022	1467	3	1	0	3	3	1	1	1	0	167	3	3	2	3	0		0		0		1	2058	1	1	0	1	030611	168346	31	50666	0001	RIO BLANCO	-73,823429348	-13,4357488
2022	016703201	PE6	167	32	1	5	167	2022	1467	7	2	0	7	7	2	1	1	0	167	3	3	2	3	0		0		0		1	2058	3	1	0	1	030611	168346	31	50666	0001	RIO BLANCO	-73,823429348	-13,4357488
2022	016706001	PE6	167	60	1	2	167	2022	1467	3	1	0	3	3	1	1	1	0	167	3	3	2	3	0		0		0		1	2058	1	1	0	1	030611	168346	31	50666	0001	RIO BLANCO	-73,823429348	-13,4357488
2022	016706401	PE6	167	64	1	1	167	2022	1467	5	1	0	5	5	2	1	1	0	167	3	3	2	3	0		0		0		2	2058	2	1	0	1	030611	168346	31	50666	0001	RIO BLANCO	-73,823429348	-13,4357488
2022	016707001	PE6	167	70	1	2	167	2022	1467	4	1	0	4	4	1	1	1	0	167	3	3	2	3	0		0		0		1	2058	1	1	0	1	030611	168346	31	50666	0001	RIO BLANCO	-73,823429348	-13,4357488
2022	016707401	PE6	167	74	1	2	167	2022	1467	8	3	0	5	8	2	1	1	0	167	3	3	2	3	0		0		0		2	2058	3	1	0	1	030611	168346	31	50666	0001	RIO BLANCO	-73,823429348	-13,4357488
2022	016707901	PE6	167	79	1	2	167	2022	1467	5	1	0	5	5	1	1	1	0	167	3	3	2	3	0		0		0		1	2058	1	1	0	1	030611	168346	31	50666	0001	RIO BLANCO	-73,823429348	-13,4357488
2022	016708501	PE6	167	85	1	2	167	2022	1467	4	1	0	4	4	1	1	1	0	167	3	3	2	3	0		0		0		1	2058	1	1	0	1	030611	168346	31	50666	0001	RIO BLANCO	-73,823429348	-13,4357488
2022	016800501	PE6	168	5	1	2	168	2022	1465	8	3	0	5	8	1	1	1	0	168	4	4	1	1	0		0		0		0	2441	3	1	0	1	040104	2377449	34	42152	0001	LA LIBERTAD	-71,568291512	-16,402229165
2022	016800601	PE6	168	6	1	2	168	2022	1465	3	1	0	3	3	0	1	1	0	168	4	4	1	1	0		0		0		0	2441	1	1	0	1	040104	2377449	34	42152	0001	LA LIBERTAD	-71,568291512	-16,402229165
2022	016801701	PE6	168	17	1	0	168	2022	1465	0	0	0	0	0	0	3	5	0	168	4	4	1	1	0		0		0		0	2441	0	1	0	1	040104	0	34	42152	0001	LA LIBERTAD	-71,568291512	-16,402229165
2022	016802701	PE6	168	27	1	1	168	2022	1465	2	1	0	2	2	0	1	1	0	168	4	4	1	1	0		0		0		0	2441	1	1	0	1	040104	2377449	34	42152	0001	LA LIBERTAD	-71,568291512	-16,402229165
2022	016804001	PE6	168	40	1	2	168	2022	1465	5	1	0	5	4	1	1	1	0	168	4	4	1	1	0		0		0		1	2441	1	1	0	1	040104	336445	34	42152	0001	LA LIBERTAD	-71,568291512	-16,402229165
2022	016804002	PE6	168	40	2	1	168	2022	1465	2	0	0	2	2	0	1	1	0	168	4	4	1	1	0		0		0		0	2441	0	1	0	1	040104	2377449	34	42152	0001	LA LIBERTAD	-71,568291512	-16,402229165
2022	016804201	PE6	168	42	1	1	168	2022	1465	2	1	0	2	2	1	1	1	0	168	4	4	1	1	0		0		0		0	2441	1	1	0	1	040104	2377449	34	42152	0001	LA LIBERTAD	-71,568291512	-16,402229165
2022	016808901	PE6	168	89	1	0	168	2022	1465	0	0	0	0	0	0	5	2	0	168	4	4	1	1	0		0		0		0	2441	0	1	0	1	040104	0	34	42152	0001	LA LIBERTAD	-71,568291512	-16,402229165
2022	016811501	PE6	168	115	1	1	168	2022	1465	4	3	0	4	4	0	1	1	0	168	4	4	1	1	0		0		0		0	2441	3	1	0	1	040104	2377449	34	42152	0001	LA LIBERTAD	-71,568291512	-16,402229165
2022	016812601	PE6	168	126	1	1	168	2022	1465	1	0	0	1	1	0	1	1	0	168	4	4	1	1	0		0		0		0	2441	0	1	0	1	040104	2377449	34	42152	0001	LA LIBERTAD	-71,568291512	-16,402229165
2022	016813401	PE6	168	134	1	3	168	2022	1465	5	2	0	5	5	1	1	1	0	168	4	4	1	1	0		0		0		1	2441	2	1	0	1	040104	336445	34	42152	0001	LA LIBERTAD	-71,568291512	-16,402229165
2022	016901101	PE6	169	11	1	2	169	2022	1469	5	1	0	5	5	1	1	1	0	169	4	4	1	1	0		0		0		1	2441	2	1	0	1	040104	352805	32	4216101	0001	LA LIBERTAD	-71,557916054	-16,382355114
2022	016902301	PE6	169	23	1	1	169	2022	1469	4	1	0	4	4	1	1	1	0	169	4	4	1	1	0		0		0		1	2441	1	1	0	1	040104	352805	32	4216101	0001	LA LIBERTAD	-71,557916054	-16,382355114
2022	016904901	PE6	169	49	1	2	169	2022	1469	4	1	0	4	4	1	1	1	0	169	4	4	1	1	0		0		0		1	2441	1	1	0	1	040104	352805	32	4216101	0001	LA LIBERTAD	-71,557916054	-16,382355114
2022	016906101	PE6	169	61	1	0	169	2022	1469	0	0	0	0	0	0	5	5	0	169	4	4	1	1	0		0		0		0	2441	0	1	0	1	040104	0	32	4216101	0001	LA LIBERTAD	-71,557916054	-16,382355114
2022	016906601	PE6	169	66	1	1	169	2022	1469	5	1	0	5	5	1	1	1	0	169	4	4	1	1	0		0		0		1	2441	1	1	0	1	040104	352805	32	4216101	0001	LA LIBERTAD	-71,557916054	-16,382355114
2022	016907101	PE6	169	71	1	1	169	2022	1469	4	1	0	4	4	1	1	1	0	169	4	4	1	1	0		0		0		1	2441	1	1	0	1	040104	352805	32	4216101	0001	LA LIBERTAD	-71,557916054	-16,382355114
2022	016908001	PE6	169	80	1	1	169	2022	1469	5	3	0	5	5	0	1	1	0	169	4	4	1	1	0		0		0		0	2441	3	1	0	1	040104	2493057	32	4216101	0001	LA LIBERTAD	-71,557916054	-16,382355114
2022	016908101	PE6	169	81	1	4	169	2022	1469	4	1	0	4	4	1	1	1	0	169	4	4	1	1	0		0		0		1	2441	1	1	0	1	040104	352805	32	4216101	0001	LA LIBERTAD	-71,557916054	-16,382355114
2022	016909601	PE6	169	96	1	1	169	2022	1469	1	1	0	1	1	0	1	1	0	169	4	4	1	1	0		0		0		0	2441	1	1	0	1	040104	2493057	32	4216101	0001	LA LIBERTAD	-71,557916054	-16,382355114
2022	016910601	PE6	169	106	1	2	169	2022	1470	3	1	0	3	3	0	1	1	0	169	4	4	1	1	0		0		0		0	2441	1	1	0	1	040104	2493057	32	4216101	0001	LA LIBERTAD	-71,557916054	-16,382355114
2022	017101101	PE6	171	11	1	1	171	2022	1465	3	1	0	3	3	1	1	1	0	171	4	4	1	1	0		0		0		1	2486	1	1	0	1	040104	314748	36	42321	0002	CONO NORTE	-71,550967678	-16,315660699
2022	017101301	PE6	171	13	1	1	171	2022	1465	5	1	0	5	5	2	1	1	0	171	4	4	1	1	0		0		0		2	2486	1	1	0	1	040104	314748	36	42321	0002	CONO NORTE	-71,550967678	-16,315660699
2022	017102301	PE6	171	23	1	0	171	2022	1465	0	0	0	0	0	0	5	5	0	171	4	4	1	1	0		0		0		0	2486	0	1	0	1	040104	0	36	42321	0002	CONO NORTE	-71,550967678	-16,315660699
2022	017103601	PE6	171	36	1	1	171	2022	1465	3	3	0	3	3	0	1	1	0	171	4	4	1	1	0		0		0		0	2486	3	1	0	1	040104	2224136	36	42321	0002	CONO NORTE	-71,550967678	-16,315660699
2022	017104801	PE6	171	48	1	1	171	2022	1465	2	1	0	2	2	1	1	1	0	171	4	4	1	1	0		0		0		1	2486	1	1	0	1	040104	314748	36	42321	0002	CONO NORTE	-71,550967678	-16,315660699
2022	017105201	PE6	171	52	1	2	171	2022	1465	5	2	0	5	4	0	1	1	0	171	4	4	1	1	0		0		0		0	2486	2	1	0	1	040104	2224136	36	42321	0002	CONO NORTE	-71,550967678	-16,315660699
2022	017107201	PE6	171	72	1	2	171	2022	1465	4	1	0	4	4	1	1	1	0	171	4	4	1	1	0		0		0		1	2486	1	1	0	1	040104	314748	36	42321	0002	CONO NORTE	-71,550967678	-16,315660699
2022	017110601	PE6	171	106	1	2	171	2022	1465	4	1	0	4	4	2	1	1	0	171	4	4	1	1	0		0		0		1	2486	1	1	0	1	040104	314748	36	42321	0002	CONO NORTE	-71,550967678	-16,315660699
2022	017111401	PE6	171	114	1	2	171	2022	1465	2	2	0	2	2	0	1	1	0	171	4	4	1	1	0		0		0		0	2486	2	1	0	1	040104	2224136	36	42321	0002	CONO NORTE	-71,550967678	-16,315660699
2022	017112201	PE6	171	122	1	2	171	2022	1465	5	1	0	5	5	1	1	1	0	171	4	4	1	1	0		0		0		1	2486	1	1	0	1	040104	314748	36	42321	0002	CONO NORTE	-71,550967678	-16,315660699
2022	017300301	PE6	173	3	1	2	173	2022	1467	4	1	0	4	3	2	1	1	0	173	4	4	1	1	0		0		0		1	2255	1	1	0	1	040117	462828	35	42367	0008	TIO CHICO	-71,588100374	-16,434646226
2022	017300302	PE6	173	3	2	1	173	2022	1467	3	0	0	3	3	0	1	1	0	173	4	4	1	1	0		0		0		0	2255	0	1	0	1	040117	3270526	35	42367	0008	TIO CHICO	-71,588100374	-16,434646226
2022	017301801	PE6	173	18	1	2	173	2022	1467	4	1	0	4	4	1	1	1	0	173	4	4	1	1	0		0		0		1	2255	1	1	0	1	040117	462828	35	42367	0008	TIO CHICO	-71,588100374	-16,434646226
2022	017303201	PE6	173	32	1	1	173	2022	1467	3	1	0	3	3	1	1	1	0	173	4	4	1	1	0		0		0		1	2255	1	1	0	1	040117	462828	35	42367	0008	TIO CHICO	-71,588100374	-16,434646226
2022	017303601	PE6	173	36	1	2	173	2022	1467	3	1	0	3	2	0	1	1	0	173	4	4	1	1	0		0		0		0	2255	1	1	0	1	040117	3270526	35	42367	0008	TIO CHICO	-71,588100374	-16,434646226
2022	017303901	PE6	173	39	1	4	173	2022	1467	7	2	0	7	7	2	1	1	0	173	4	4	1	1	0		0		0		1	2255	2	1	0	1	040117	462828	35	42367	0008	TIO CHICO	-71,588100374	-16,434646226
2022	017304201	PE6	173	42	1	2	173	2022	1467	3	1	0	3	2	1	1	1	0	173	4	4	1	1	0		0		0		1	2255	1	1	0	1	040117	462828	35	42367	0008	TIO CHICO	-71,588100374	-16,434646226
2022	017306901	PE6	173	69	1	6	173	2022	1467	6	2	0	6	6	0	1	1	0	173	4	4	1	1	0		0		0		0	2255	2	1	0	1	040117	3270526	35	42367	0008	TIO CHICO	-71,588100374	-16,434646226
2022	017308701	PE6	173	87	1	1	173	2022	1467	7	1	0	7	7	2	1	1	0	173	4	4	1	1	0		0		0		1	2255	1	1	0	1	040117	462828	35	42367	0008	TIO CHICO	-71,588100374	-16,434646226
2022	017309201	PE6	173	92	1	6	173	2022	1467	9	3	0	9	9	2	1	1	0	173	4	4	1	1	0		0		0		2	2255	3	1	0	1	040117	462828	35	42367	0008	TIO CHICO	-71,588100374	-16,434646226
2022	017309301	PE6	173	93	1	2	173	2022	1467	3	1	0	3	2	1	1	1	0	173	4	4	1	1	0		0		0		1	2255	1	1	0	1	040117	462828	35	42367	0008	TIO CHICO	-71,588100374	-16,434646226
2022	017401901	PE6	174	19	1	1	174	2022	1470	1	0	0	1	1	0	1	1	0	174	4	4	1	1	0		0		0		0	2342	0	1	0	1	040101	2108978	32	42396	0001	AREQUIPA	-71,54322333	-16,40564699
2022	017402001	PE6	174	20	1	4	174	2022	1470	6	2	0	6	6	0	1	1	0	174	4	4	1	1	0		0		0		0	2342	2	1	0	1	040101	2108978	32	42396	0001	AREQUIPA	-71,54322333	-16,40564699
2022	017402301	PE6	174	23	1	1	174	2022	1470	3	1	0	3	3	1	1	1	0	174	4	4	1	1	0		0		0		1	2342	1	1	0	1	040101	298452	32	42396	0001	AREQUIPA	-71,54322333	-16,40564699
2022	017404201	PE6	174	42	1	0	174	2022	1470	0	0	0	0	0	0	5	1	0	174	4	4	1	1	0		0		0		0	2342	0	1	0	1	040101	0	32	42396	0001	AREQUIPA	-71,54322333	-16,40564699
2022	017404501	PE6	174	45	1	1	174	2022	1470	5	1	0	5	5	1	1	1	0	174	4	4	1	1	0		0		0		1	2342	1	1	0	1	040101	298452	32	42396	0001	AREQUIPA	-71,54322333	-16,40564699
2022	017405401	PE6	174	54	1	2	174	2022	1470	5	1	0	5	5	2	1	1	0	174	4	4	1	1	0		0		0		1	2342	1	1	0	1	040101	298452	32	42396	0001	AREQUIPA	-71,54322333	-16,40564699
2022	017406701	PE6	174	67	1	1	174	2022	1470	4	2	0	4	4	0	1	1	0	174	4	4	1	1	0		0		0		0	2342	2	1	0	1	040101	2108978	32	42396	0001	AREQUIPA	-71,54322333	-16,40564699
2022	017407301	PE6	174	73	1	1	174	2022	1470	3	0	0	3	3	0	1	1	0	174	4	4	1	1	0		0		0		0	2342	0	1	0	1	040101	2108978	32	42396	0001	AREQUIPA	-71,54322333	-16,40564699
2022	017408301	PE6	174	83	1	1	174	2022	1470	4	1	0	4	4	1	1	1	0	174	4	4	1	1	0		0		0		1	2342	1	1	0	1	040101	298452	32	42396	0001	AREQUIPA	-71,54322333	-16,40564699
2022	017408401	PE6	174	84	1	1	174	2022	1470	1	0	0	1	1	0	1	1	0	174	4	4	1	1	0		0		0		0	2342	0	1	0	1	040101	2108978	32	42396	0001	AREQUIPA	-71,54322333	-16,40564699
2022	017902501	PE6	179	25	1	0	179	2022	1465	0	0	0	0	0	0	5	5	0	179	4	4	1	1	0		0		0		0	2531	0	1	0	1	040103	0	33	4264202	0001	CAYMA	-71,551744055	-16,386262068
2022	017903401	PE6	179	34	1	0	179	2022	1465	0	0	0	0	0	0	5	5	0	179	4	4	1	1	0		0		0		0	2531	0	1	0	1	040103	0	33	4264202	0001	CAYMA	-71,551744055	-16,386262068
2022	017903501	PE6	179	35	1	0	179	2022	1465	0	0	0	0	0	0	3	1	0	179	4	4	1	1	0		0		0		0	2531	0	1	0	1	040103	0	33	4264202	0001	CAYMA	-71,551744055	-16,386262068
2022	017904101	PE6	179	41	1	0	179	2022	1465	0	0	0	0	0	0	5	5	0	179	4	4	1	1	0		0		0		0	2531	0	1	0	1	040103	0	33	4264202	0001	CAYMA	-71,551744055	-16,386262068
2022	017906601	PE6	179	66	1	2	179	2022	1465	2	1	0	2	2	0	1	1	0	179	4	4	1	1	0		0		0		0	2531	1	1	0	1	040103	3800700	33	4264202	0001	CAYMA	-71,551744055	-16,386262068
2022	017907801	PE6	179	78	1	4	179	2022	1465	5	2	0	5	5	1	1	1	0	179	4	4	1	1	0		0		0		0	2531	2	1	0	1	040103	3800700	33	4264202	0001	CAYMA	-71,551744055	-16,386262068
2022	017909001	PE6	179	90	1	2	179	2022	1465	3	1	0	3	3	1	1	1	0	179	4	4	1	1	0		0		0		1	2531	1	1	0	1	040103	537856	33	4264202	0001	CAYMA	-71,551744055	-16,386262068
2022	017910501	PE6	179	105	1	1	179	2022	1465	3	1	0	3	3	1	1	1	0	179	4	4	1	1	0		0		0		1	2531	1	1	0	1	040103	537856	33	4264202	0001	CAYMA	-71,551744055	-16,386262068
2022	017910601	PE6	179	106	1	1	179	2022	1465	4	1	0	4	4	2	1	1	0	179	4	4	1	1	0		0		0		2	2531	1	1	0	1	040103	537856	33	4264202	0001	CAYMA	-71,551744055	-16,386262068
2022	017911401	PE6	179	114	1	1	179	2022	1465	4	1	0	4	4	0	1	1	0	179	4	4	1	1	0		0		0		0	2531	1	1	0	1	040103	3800700	33	4264202	0001	CAYMA	-71,551744055	-16,386262068
2022	018003901	PE6	180	39	1	2	180	2022	1468	4	1	0	4	4	1	1	2	0	180	4	4	1	1	0		0		0		1	2510	1	1	0	1	040102	390921	34	42688	0001	SELVA ALEGRE	-71,520520536	-16,369852934
2022	018004301	PE6	180	43	1	2	180	2022	1468	3	1	0	3	3	0	1	1	0	180	4	4	1	1	0		0		0		0	2510	2	1	0	1	040102	2762403	34	42688	0001	SELVA ALEGRE	-71,520520536	-16,369852934
2022	018004801	PE6	180	48	1	2	180	2022	1468	5	1	0	5	5	2	1	1	0	180	4	4	1	1	0		0		0		2	2510	1	1	0	1	040102	390921	34	42688	0001	SELVA ALEGRE	-71,520520536	-16,369852934
2022	018005701	PE6	180	57	1	1	180	2022	1468	1	0	0	1	1	0	1	2	0	180	4	4	1	1	0		0		0		0	2510	0	1	0	1	040102	2762403	34	42688	0001	SELVA ALEGRE	-71,520520536	-16,369852934
2022	018006301	PE6	180	63	1	2	180	2022	1468	8	2	0	8	8	2	1	1	0	180	4	4	1	1	0		0		0		2	2510	2	1	0	1	040102	390921	34	42688	0001	SELVA ALEGRE	-71,520520536	-16,369852934
2022	018006801	PE6	180	68	1	1	180	2022	1468	3	1	0	3	3	1	1	1	0	180	4	4	1	1	0		0		0		1	2510	1	1	0	1	040102	390921	34	42688	0001	SELVA ALEGRE	-71,520520536	-16,369852934
2022	018008501	PE6	180	85	1	2	180	2022	1468	9	2	0	9	7	3	1	1	0	180	4	4	1	1	0		0		0		2	2510	2	1	0	1	040102	390921	34	42688	0001	SELVA ALEGRE	-71,520520536	-16,369852934
2022	018010101	PE6	180	101	1	2	180	2022	1468	4	1	0	4	3	1	1	1	0	180	4	4	1	1	0		0		0		1	2510	1	1	0	1	040102	390921	34	42688	0001	SELVA ALEGRE	-71,520520536	-16,369852934
2022	018011301	PE6	180	113	1	2	180	2022	1468	2	0	0	2	2	0	1	1	0	180	4	4	1	1	0		0		0		0	2510	0	1	0	1	040102	2762403	34	42688	0001	SELVA ALEGRE	-71,520520536	-16,369852934
2022	018015401	PE6	180	154	1	2	180	2022	1468	3	3	0	3	3	0	1	1	0	180	4	4	1	1	0		0		0		0	2510	3	1	0	1	040102	2762403	34	42688	0001	SELVA ALEGRE	-71,520520536	-16,369852934
2022	018100101	PE6	181	1	1	1	181	2022	1469	2	0	0	2	2	0	1	1	0	181	4	4	1	1	0		0		0		0	2510	0	1	0	1	040102	3140027	34	42723	0001	SELVA ALEGRE	-71,511417443	-16,375258537
2022	018100201	PE6	181	2	1	1	181	2022	1469	4	0	0	4	1	2	1	1	0	181	4	4	1	1	0		0		0		2	2510	1	1	0	1	040102	444361	34	42723	0001	SELVA ALEGRE	-71,511417443	-16,375258537
2022	018101301	PE6	181	13	1	2	181	2022	1469	5	1	0	5	5	1	1	1	0	181	4	4	1	1	0		0		0		1	2510	1	1	0	1	040102	444361	34	42723	0001	SELVA ALEGRE	-71,511417443	-16,375258537
2022	018102201	PE6	181	22	1	0	181	2022	1469	0	0	0	0	0	0	5	5	0	181	4	4	1	1	0		0		0		0	2510	0	1	0	1	040102	0	34	42723	0001	SELVA ALEGRE	-71,511417443	-16,375258537
2022	018102301	PE6	181	23	1	3	181	2022	1469	4	1	0	4	4	0	1	1	0	181	4	4	1	1	0		0		0		0	2510	1	1	0	1	040102	3140027	34	42723	0001	SELVA ALEGRE	-71,511417443	-16,375258537
2022	018104001	PE6	181	40	1	1	181	2022	1469	4	1	0	4	4	1	1	1	0	181	4	4	1	1	0		0		0		1	2510	1	1	0	1	040102	444361	34	42723	0001	SELVA ALEGRE	-71,511417443	-16,375258537
2022	018108801	PE6	181	88	1	1	181	2022	1469	4	1	0	4	4	1	1	1	0	181	4	4	1	1	0		0		0		1	2510	1	1	0	1	040102	444361	34	42723	0001	SELVA ALEGRE	-71,511417443	-16,375258537
2022	018110801	PE6	181	108	1	2	181	2022	1469	6	2	0	6	6	1	1	1	0	181	4	4	1	1	0		0		0		1	2510	2	1	0	1	040102	444361	34	42723	0001	SELVA ALEGRE	-71,511417443	-16,375258537
2022	018113501	PE6	181	135	1	2	181	2022	1469	5	2	0	5	4	1	1	1	0	181	4	4	1	1	0		0		0		1	2510	3	1	0	1	040102	444361	34	42723	0001	SELVA ALEGRE	-71,511417443	-16,375258537
2022	018116001	PE6	181	160	1	1	181	2022	1469	1	1	0	1	1	0	1	1	0	181	4	4	1	1	0		0		0		0	2510	1	1	0	1	040102	3140027	34	42723	0001	SELVA ALEGRE	-71,511417443	-16,375258537
2022	018200801	PE6	182	8	1	2	182	2022	1467	3	1	0	3	3	1	1	1	0	182	4	4	1	1	0		0		0		1	2679	1	1	0	1	040110	334635	36	4279401	0001	MIRAFLORES	-71,4984799	-16,37274694
2022	018201401	PE6	182	14	1	1	182	2022	1467	2	1	0	2	1	0	1	1	0	182	4	4	1	1	0		0		0		0	2679	1	1	0	1	040110	2364659	36	4279401	0001	MIRAFLORES	-71,4984799	-16,37274694
2022	018201501	PE6	182	15	1	1	182	2022	1467	4	1	0	4	4	0	1	1	0	182	4	4	1	1	0		0		0		0	2679	1	1	0	1	040110	2364659	36	4279401	0001	MIRAFLORES	-71,4984799	-16,37274694
2022	018204501	PE6	182	45	1	1	182	2022	1467	4	0	0	4	1	1	1	1	0	182	4	4	1	1	0		0		0		1	2679	1	1	0	1	040110	334635	36	4279401	0001	MIRAFLORES	-71,4984799	-16,37274694
2022	018205701	PE6	182	57	1	2	182	2022	1467	4	2	0	4	4	1	1	1	0	182	4	4	1	1	0		0		0		1	2679	2	1	0	1	040110	334635	36	4279401	0001	MIRAFLORES	-71,4984799	-16,37274694
2022	018209001	PE6	182	90	1	1	182	2022	1467	2	1	0	2	2	0	1	1	0	182	4	4	1	1	0		0		0		0	2679	1	1	0	1	040110	2364659	36	4279401	0001	MIRAFLORES	-71,4984799	-16,37274694
2022	018209201	PE6	182	92	1	2	182	2022	1467	5	2	0	5	5	1	1	1	0	182	4	4	1	1	0		0		0		1	2679	2	1	0	1	040110	334635	36	4279401	0001	MIRAFLORES	-71,4984799	-16,37274694
2022	018209301	PE6	182	93	1	1	182	2022	1467	2	2	0	2	2	0	1	1	0	182	4	4	1	1	0		0		0		0	2679	2	1	0	1	040110	2364659	36	4279401	0001	MIRAFLORES	-71,4984799	-16,37274694
2022	018209801	PE6	182	98	1	2	182	2022	1467	5	0	0	5	5	0	1	1	0	182	4	4	1	1	0		0		0		0	2679	0	1	0	1	040110	2364659	36	4279401	0001	MIRAFLORES	-71,4984799	-16,37274694
2022	018212101	PE6	182	121	1	1	182	2022	1467	5	0	0	5	2	1	1	1	0	182	4	4	1	1	0		0		0		1	2679	2	1	0	1	040110	334635	36	4279401	0001	MIRAFLORES	-71,4984799	-16,37274694
2022	018300101	PE6	183	1	1	1	183	2022	1467	1	0	0	1	1	0	1	1	0	183	4	4	1	1	0		0		0		0	2686	0	1	0	1	040110	2269263	36	4279602	0001	MIRAFLORES	-71,49812879	-16,37619255
2022	018301901	PE6	183	19	1	1	183	2022	1467	4	1	0	4	3	1	1	1	0	183	4	4	1	1	0		0		0		1	2686	1	1	0	1	040110	321135	36	4279602	0001	MIRAFLORES	-71,49812879	-16,37619255
2022	018302801	PE6	183	28	1	2	183	2022	1470	3	0	0	3	1	1	1	5	0	183	4	4	1	1	0		0		0		1	2686	1	1	0	1	040110	321135	36	4279602	0001	MIRAFLORES	-71,49812879	-16,37619255
2022	018303101	PE6	183	31	1	1	183	2022	1467	2	2	0	2	2	0	1	1	0	183	4	4	1	1	0		0		0		0	2686	2	1	0	1	040110	2269263	36	4279602	0001	MIRAFLORES	-71,49812879	-16,37619255
2022	018303401	PE6	183	34	1	1	183	2022	1467	1	0	0	1	1	0	1	1	0	183	4	4	1	1	0		0		0		0	2686	0	1	0	1	040110	2269263	36	4279602	0001	MIRAFLORES	-71,49812879	-16,37619255
2022	018304401	PE6	183	44	1	1	183	2022	1470	2	1	0	2	2	0	1	1	0	183	4	4	1	1	0		0		0		0	2686	2	1	0	1	040110	2269263	36	4279602	0001	MIRAFLORES	-71,49812879	-16,37619255
2022	018305201	PE6	183	52	1	2	183	2022	1467	6	2	0	6	6	1	1	1	0	183	4	4	1	1	0		0		0		1	2686	2	1	0	1	040110	321135	36	4279602	0001	MIRAFLORES	-71,49812879	-16,37619255
2022	018305901	PE6	183	59	1	1	183	2022	1467	3	1	0	3	3	0	1	1	0	183	4	4	1	1	0		0		0		0	2686	1	1	0	1	040110	2269263	36	4279602	0001	MIRAFLORES	-71,49812879	-16,37619255
2022	018305902	PE6	183	59	2	2	183	2022	1467	4	1	0	4	4	2	1	2	0	183	4	4	1	1	0		0		0		2	2686	1	1	0	1	040110	321135	36	4279602	0001	MIRAFLORES	-71,49812879	-16,37619255
2022	018308101	PE6	183	81	1	1	183	2022	1467	1	0	0	1	1	0	1	1	0	183	4	4	1	1	0		0		0		0	2686	0	1	0	1	040110	2269263	36	4279602	0001	MIRAFLORES	-71,49812879	-16,37619255
2022	018308701	PE6	183	87	1	2	183	2022	1467	3	1	0	3	3	1	1	1	0	183	4	4	1	1	0		0		0		1	2686	1	1	0	1	040110	321135	36	4279602	0001	MIRAFLORES	-71,49812879	-16,37619255
2022	018400101	PE6	184	1	1	1	184	2022	1466	3	1	0	3	3	1	1	1	0	184	4	4	1	1	0		0		0		1	2450	1	1	0	1	040110	421136	35	42800	0001	MIRAFLORES	-71,49967831	-16,37660135
2022	018402201	PE6	184	22	1	3	184	2022	1466	4	2	0	4	4	1	1	1	0	184	4	4	1	1	0		0		0		1	2450	2	1	0	1	040110	421136	35	42800	0001	MIRAFLORES	-71,49967831	-16,37660135
2022	018403001	PE6	184	30	1	2	184	2022	1466	3	1	0	3	3	1	1	1	0	184	4	4	1	1	0		0		0		1	2450	1	1	0	1	040110	421136	35	42800	0001	MIRAFLORES	-71,49967831	-16,37660135
2022	018403901	PE6	184	39	1	2	184	2022	1466	5	1	0	5	5	1	1	1	0	184	4	4	1	1	0		0		0		1	2450	1	1	0	1	040110	421136	35	42800	0001	MIRAFLORES	-71,49967831	-16,37660135
2022	018404101	PE6	184	41	1	1	184	2022	1466	4	1	0	4	4	0	1	1	0	184	4	4	1	1	0		0		0		0	2450	1	1	0	1	040110	2975914	35	42800	0001	MIRAFLORES	-71,49967831	-16,37660135
2022	018406601	PE6	184	66	1	1	184	2022	1466	4	1	0	4	4	1	1	1	0	184	4	4	1	1	0		0		0		1	2450	1	1	0	1	040110	421136	35	42800	0001	MIRAFLORES	-71,49967831	-16,37660135
2022	018407301	PE6	184	73	1	1	184	2022	1466	2	0	0	2	2	1	1	1	0	184	4	4	1	1	0		0		0		0	2450	0	1	0	1	040110	2975914	35	42800	0001	MIRAFLORES	-71,49967831	-16,37660135
2022	018409401	PE6	184	94	1	2	184	2022	1466	4	1	0	4	4	1	1	1	0	184	4	4	1	1	0		0		0		1	2450	1	1	0	1	040110	421136	35	42800	0001	MIRAFLORES	-71,49967831	-16,37660135
2022	018413201	PE6	184	132	1	1	184	2022	1466	3	1	0	3	3	1	1	1	0	184	4	4	1	1	0		0		0		1	2450	1	1	0	1	040110	421136	35	42800	0001	MIRAFLORES	-71,49967831	-16,37660135
2022	018414201	PE6	184	142	1	3	184	2022	1466	4	2	0	4	4	0	1	1	0	184	4	4	1	1	0		0		0		0	2450	2	1	0	1	040110	2975914	35	42800	0001	MIRAFLORES	-71,49967831	-16,37660135
2022	018600101	PE6	186	1	1	2	186	2022	1470	2	0	0	2	2	0	1	1	0	186	4	4	1	1	0		0		0		0	2450	0	1	0	1	040110	2178179	33	42843	0001	MIRAFLORES	-71,518753907	-16,394689926
2022	018601601	PE6	186	16	1	1	186	2022	1470	4	2	0	4	4	1	1	1	0	186	4	4	1	1	0		0		0		1	2450	2	1	0	1	040110	308245	33	42843	0001	MIRAFLORES	-71,518753907	-16,394689926
2022	018602201	PE6	186	22	1	1	186	2022	1470	3	1	0	3	3	1	1	1	0	186	4	4	1	1	0		0		0		1	2450	1	1	0	1	040110	308245	33	42843	0001	MIRAFLORES	-71,518753907	-16,394689926
2022	018602901	PE6	186	29	1	1	186	2022	1470	5	1	0	5	4	1	1	1	0	186	4	4	1	1	0		0		0		0	2450	1	1	0	1	040110	2178179	33	42843	0001	MIRAFLORES	-71,518753907	-16,394689926
2022	018603101	PE6	186	31	1	2	186	2022	1470	3	0	0	3	3	0	1	1	0	186	4	4	1	1	0		0		0		0	2450	0	1	0	1	040110	2178179	33	42843	0001	MIRAFLORES	-71,518753907	-16,394689926
2022	018606701	PE6	186	67	1	0	186	2022	1470	0	0	0	0	0	0	5	3	0	186	4	4	1	1	0		0		0		0	2450	0	1	0	1	040110	0	33	42843	0001	MIRAFLORES	-71,518753907	-16,394689926
2022	018609201	PE6	186	92	1	2	186	2022	1470	4	1	0	4	4	2	1	1	0	186	4	4	1	1	0		0		0		2	2450	1	1	0	1	040110	308245	33	42843	0001	MIRAFLORES	-71,518753907	-16,394689926
2022	018610901	PE6	186	109	1	2	186	2022	1470	5	1	0	5	5	1	1	1	0	186	4	4	1	1	0		0		0		1	2450	1	1	0	1	040110	308245	33	42843	0001	MIRAFLORES	-71,518753907	-16,394689926
2022	018611201	PE6	186	112	1	0	186	2022	1470	0	0	0	0	0	0	5	3	0	186	4	4	1	1	0		0		0		0	2450	0	1	0	1	040110	0	33	42843	0001	MIRAFLORES	-71,518753907	-16,394689926
2022	018611701	PE6	186	117	1	2	186	2022	1470	5	1	0	5	5	2	1	1	0	186	4	4	1	1	0		0		0		2	2450	1	1	0	1	040110	308245	33	42843	0001	MIRAFLORES	-71,518753907	-16,394689926
2022	018701501	PE6	187	15	1	1	187	2022	1470	2	1	0	2	2	0	1	1	0	187	4	4	1	1	0		0		0		0	2459	1	1	0	1	040109	3491119	35	42883	0001	MARIANO MELGAR	-71,494244141	-16,39914706
2022	018706501	PE6	187	65	1	4	187	2022	1470	7	2	0	7	7	2	1	1	0	187	4	4	1	1	0		0		0		2	2459	2	1	0	1	040109	494046	35	42883	0001	MARIANO MELGAR	-71,494244141	-16,39914706
2022	018706701	PE6	187	67	1	1	187	2022	1470	5	1	0	5	5	2	1	1	0	187	4	4	1	1	0		0		0		2	2459	1	1	0	1	040109	494046	35	42883	0001	MARIANO MELGAR	-71,494244141	-16,39914706
2022	018707401	PE6	187	74	1	1	187	2022	1470	2	0	0	2	2	0	1	4	0	187	4	4	1	1	0		0		0		0	2459	0	1	0	1	040109	3491119	35	42883	0001	MARIANO MELGAR	-71,494244141	-16,39914706
2022	018709201	PE6	187	92	1	2	187	2022	1470	5	1	0	5	4	1	1	1	0	187	4	4	1	1	0		0		0		1	2459	1	1	0	1	040109	494046	35	42883	0001	MARIANO MELGAR	-71,494244141	-16,39914706
2022	018711701	PE6	187	117	1	2	187	2022	1470	5	1	0	5	5	1	1	1	0	187	4	4	1	1	0		0		0		1	2459	1	1	0	1	040109	494046	35	42883	0001	MARIANO MELGAR	-71,494244141	-16,39914706
2022	018712401	PE6	187	124	1	1	187	2022	1470	5	1	0	3	5	1	1	1	0	187	4	4	1	1	0		0		0		1	2459	1	1	0	1	040109	494046	35	42883	0001	MARIANO MELGAR	-71,494244141	-16,39914706
2022	018715701	PE6	187	157	1	1	187	2022	1470	5	0	0	5	4	1	1	1	0	187	4	4	1	1	0		0		0		1	2459	1	1	0	1	040109	494046	35	42883	0001	MARIANO MELGAR	-71,494244141	-16,39914706
2022	018715801	PE6	187	158	1	1	187	2022	1470	1	0	0	1	1	0	1	1	0	187	4	4	1	1	0		0		0		0	2459	0	1	0	1	040109	3491119	35	42883	0001	MARIANO MELGAR	-71,494244141	-16,39914706
2022	018715901	PE6	187	159	1	1	187	2022	1470	5	2	0	5	5	2	1	1	0	187	4	4	1	1	0		0		0		2	2459	2	1	0	1	040109	494046	35	42883	0001	MARIANO MELGAR	-71,494244141	-16,39914706
2022	018800201	PE6	188	2	1	0	188	2022	1467	0	0	0	0	0	0	3	5	0	188	4	4	1	1	0		0		0		0	2459	0	1	0	1	040109	0	33	42923	0001	MARIANO MELGAR	-71,512150391	-16,404233007
2022	018801601	PE6	188	16	1	4	188	2022	1467	7	3	0	7	7	1	1	1	0	188	4	4	1	1	0		0		0		1	2459	3	1	0	1	040109	287695	33	42923	0001	MARIANO MELGAR	-71,512150391	-16,404233007
2022	018801701	PE6	188	17	1	1	188	2022	1467	5	1	0	5	5	1	1	1	0	188	4	4	1	1	0		0		0		1	2459	1	1	0	1	040109	287695	33	42923	0001	MARIANO MELGAR	-71,512150391	-16,404233007
2022	018801801	PE6	188	18	1	0	188	2022	1467	0	0	0	0	0	0	6	3	0	188	4	4	1	1	0		0		0		0	2459	0	1	0	1	040109	0	33	42923	0001	MARIANO MELGAR	-71,512150391	-16,404233007
2022	018802201	PE6	188	22	1	5	188	2022	1467	5	2	0	5	5	0	1	1	0	188	4	4	1	1	0		0		0		0	2459	2	1	0	1	040109	2032967	33	42923	0001	MARIANO MELGAR	-71,512150391	-16,404233007
2022	018803301	PE6	188	33	1	2	188	2022	1467	3	1	0	3	3	1	1	1	0	188	4	4	1	1	0		0		0		1	2459	1	1	0	1	040109	287695	33	42923	0001	MARIANO MELGAR	-71,512150391	-16,404233007
2022	018803901	PE6	188	39	1	1	188	2022	1467	3	0	0	3	3	0	1	1	0	188	4	4	1	1	0		0		0		0	2459	0	1	0	1	040109	2032967	33	42923	0001	MARIANO MELGAR	-71,512150391	-16,404233007
2022	018804101	PE6	188	41	1	1	188	2022	1467	3	0	0	3	3	0	1	1	0	188	4	4	1	1	0		0		0		0	2459	0	1	0	1	040109	2032967	33	42923	0001	MARIANO MELGAR	-71,512150391	-16,404233007
2022	018806301	PE6	188	63	1	1	188	2022	1467	2	0	0	2	2	0	1	1	0	188	4	4	1	1	0		0		0		0	2459	0	1	0	1	040109	2032967	33	42923	0001	MARIANO MELGAR	-71,512150391	-16,404233007
2022	018807701	PE6	188	77	1	0	188	2022	1467	0	0	0	0	0	0	3	5	0	188	4	4	1	1	0		0		0		0	2459	0	1	0	1	040109	0	33	42923	0001	MARIANO MELGAR	-71,512150391	-16,404233007
2022	018902301	PE6	189	23	1	2	189	2022	1465	5	1	0	5	5	1	1	1	0	189	4	4	1	1	0		0		0		1	2453	1	1	0	1	040112	422825	34	42977	0001	PAUCARPATA	-71,500204932	-16,41249691
2022	018903001	PE6	189	30	1	1	189	2022	1465	5	1	0	5	5	1	1	3	0	189	4	4	1	1	0		0		0		1	2453	1	1	0	1	040112	422825	34	42977	0001	PAUCARPATA	-71,500204932	-16,41249691
2022	018903201	PE6	189	32	1	1	189	2022	1465	3	1	0	3	3	0	1	1	0	189	4	4	1	1	0		0		0		0	2453	1	1	0	1	040112	2987844	34	42977	0001	PAUCARPATA	-71,500204932	-16,41249691
2022	018904101	PE6	189	41	1	2	189	2022	1465	5	0	0	2	5	0	1	1	0	189	4	4	1	1	0		0		0		0	2453	0	1	0	1	040112	2987844	34	42977	0001	PAUCARPATA	-71,500204932	-16,41249691
2022	018908001	PE6	189	80	1	2	189	2022	1465	3	0	0	3	3	0	1	1	0	189	4	4	1	1	0		0		0		0	2453	0	1	0	1	040112	2987844	34	42977	0001	PAUCARPATA	-71,500204932	-16,41249691
2022	018908201	PE6	189	82	1	1	189	2022	1465	4	1	0	4	4	1	1	1	0	189	4	4	1	1	0		0		0		1	2453	1	1	0	1	040112	422825	34	42977	0001	PAUCARPATA	-71,500204932	-16,41249691
2022	018908301	PE6	189	83	1	1	189	2022	1465	4	1	0	4	4	1	1	1	0	189	4	4	1	1	0		0		0		1	2453	1	1	0	1	040112	422825	34	42977	0001	PAUCARPATA	-71,500204932	-16,41249691
2022	018908901	PE6	189	89	1	1	189	2022	1465	3	1	0	3	3	0	1	1	0	189	4	4	1	1	0		0		0		0	2453	1	1	0	1	040112	2987844	34	42977	0001	PAUCARPATA	-71,500204932	-16,41249691
2022	018910401	PE6	189	104	1	1	189	2022	1465	4	1	0	4	4	1	1	1	0	189	4	4	1	1	0		0		0		1	2453	1	1	0	1	040112	422825	34	42977	0001	PAUCARPATA	-71,500204932	-16,41249691
2022	018911001	PE6	189	110	1	1	189	2022	1465	5	1	0	5	5	1	1	1	0	189	4	4	1	1	0		0		0		1	2453	1	1	0	1	040112	422825	34	42977	0001	PAUCARPATA	-71,500204932	-16,41249691
2022	019001001	PE6	190	10	1	5	190	2022	1469	5	1	0	5	4	2	1	1	0	190	4	4	1	1	0		0		0		1	2636	1	1	0	1	040112	441037	35	43006	0001	PAUCARPATA	-71,47801195	-16,40447462
2022	019001002	PE6	190	10	2	1	190	2022	1469	5	1	0	5	5	2	1	1	0	190	4	4	1	1	0		0		0		2	2636	1	1	0	1	040112	441037	35	43006	0001	PAUCARPATA	-71,47801195	-16,40447462
2022	019001003	PE6	190	10	3	2	190	2022	1469	4	1	0	4	4	0	1	3	0	190	4	4	1	1	0		0		0		0	2636	1	1	0	1	040112	3116537	35	43006	0001	PAUCARPATA	-71,47801195	-16,40447462
2022	019001401	PE6	190	14	1	2	190	2022	1469	3	1	0	3	3	1	1	1	0	190	4	4	1	1	0		0		0		1	2636	1	1	0	1	040112	441037	35	43006	0001	PAUCARPATA	-71,47801195	-16,40447462
2022	019001402	PE6	190	14	2	1	190	2022	1469	2	1	0	2	2	0	1	2	0	190	4	4	1	1	0		0		0		0	2636	1	1	0	1	040112	3116537	35	43006	0001	PAUCARPATA	-71,47801195	-16,40447462
2022	019003101	PE6	190	31	1	2	190	2022	1469	6	1	0	6	6	3	1	1	0	190	4	4	1	1	0		0		0		2	2636	1	1	0	1	040112	441037	35	43006	0001	PAUCARPATA	-71,47801195	-16,40447462
2022	019004601	PE6	190	46	1	1	190	2022	1469	1	0	0	1	1	0	1	1	0	190	4	4	1	1	0		0		0		0	2636	0	1	0	1	040112	3116537	35	43006	0001	PAUCARPATA	-71,47801195	-16,40447462
2022	019004602	PE6	190	46	2	1	190	2022	1469	2	1	0	2	2	0	1	1	0	190	4	4	1	1	0		0		0		0	2636	2	1	0	1	040112	3116537	35	43006	0001	PAUCARPATA	-71,47801195	-16,40447462
2022	019008501	PE6	190	85	1	2	190	2022	1469	5	1	0	5	5	0	1	2	0	190	4	4	1	1	0		0		0		0	2636	1	1	0	1	040112	3116537	35	43006	0001	PAUCARPATA	-71,47801195	-16,40447462
2022	019009001	PE6	190	90	1	1	190	2022	1469	4	1	0	4	4	1	1	1	0	190	4	4	1	1	0		0		0		1	2636	1	1	0	1	040112	441037	35	43006	0001	PAUCARPATA	-71,47801195	-16,40447462
2022	019009501	PE6	190	95	1	1	190	2022	1469	2	0	0	2	2	0	1	1	0	190	4	4	1	1	0		0		0		0	2636	0	1	0	1	040112	3116537	35	43006	0001	PAUCARPATA	-71,47801195	-16,40447462
2022	019010501	PE6	190	105	1	2	190	2022	1469	5	2	0	5	4	1	1	1	0	190	4	4	1	1	0		0		0		1	2636	2	1	0	1	040112	441037	35	43006	0001	PAUCARPATA	-71,47801195	-16,40447462
2022	019011201	PE6	190	112	1	1	190	2022	1469	5	2	0	5	4	0	1	1	0	190	4	4	1	1	0		0		0		0	2636	2	1	0	1	040112	3116537	35	43006	0001	PAUCARPATA	-71,47801195	-16,40447462
2022	019011202	PE6	190	112	2	1	190	2022	1469	3	1	0	3	3	1	1	2	0	190	4	4	1	1	0		0		0		1	2636	1	1	0	1	040112	441037	35	43006	0001	PAUCARPATA	-71,47801195	-16,40447462
2022	019014901	PE6	190	149	1	1	190	2022	1469	1	0	0	1	1	0	1	1	0	190	4	4	1	1	0		0		0		0	2636	0	1	0	1	040112	3116537	35	43006	0001	PAUCARPATA	-71,47801195	-16,40447462
2022	019014902	PE6	190	149	2	1	190	2022	1469	2	1	0	2	2	0	1	1	0	190	4	4	1	1	0		0		0		0	2636	1	1	0	1	040112	3116537	35	43006	0001	PAUCARPATA	-71,47801195	-16,40447462
2022	019203201	PE6	192	32	1	2	192	2022	1468	5	1	0	5	4	1	1	1	0	192	4	4	1	1	0		0		0		1	2453	1	1	0	1	040112	293148	36	43101	0001	PAUCARPATA	-71,477326661	-16,420683101
2022	019203401	PE6	192	34	1	2	192	2022	1468	6	2	0	6	6	1	1	1	0	192	4	4	1	1	0		0		0		1	2453	2	1	0	1	040112	293148	36	43101	0001	PAUCARPATA	-71,477326661	-16,420683101
2022	019203801	PE6	192	38	1	3	192	2022	1468	5	2	0	5	5	0	1	1	0	192	4	4	1	1	0		0		0		0	2453	3	1	0	1	040112	2071499	36	43101	0001	PAUCARPATA	-71,477326661	-16,420683101
2022	019204801	PE6	192	48	1	1	192	2022	1468	4	1	0	4	4	1	1	1	0	192	4	4	1	1	0		0		0		1	2453	1	1	0	1	040112	293148	36	43101	0001	PAUCARPATA	-71,477326661	-16,420683101
2022	019205501	PE6	192	55	1	3	192	2022	1468	6	1	0	6	6	0	1	1	0	192	4	4	1	1	0		0		0		0	2453	1	1	0	1	040112	2071499	36	43101	0001	PAUCARPATA	-71,477326661	-16,420683101
2022	019205901	PE6	192	59	1	2	192	2022	1468	3	1	0	3	3	1	1	1	0	192	4	4	1	1	0		0		0		1	2453	1	1	0	1	040112	293148	36	43101	0001	PAUCARPATA	-71,477326661	-16,420683101
2022	019206701	PE6	192	67	1	2	192	2022	1468	5	1	0	5	5	1	1	1	0	192	4	4	1	1	0		0		0		1	2453	2	1	0	1	040112	293148	36	43101	0001	PAUCARPATA	-71,477326661	-16,420683101
2022	019206801	PE6	192	68	1	3	192	2022	1468	5	1	0	5	4	1	1	1	0	192	4	4	1	1	0		0		0		1	2453	1	1	0	1	040112	293148	36	43101	0001	PAUCARPATA	-71,477326661	-16,420683101
2022	019207301	PE6	192	73	1	1	192	2022	1468	1	0	0	1	0	0	1	1	0	192	4	4	1	1	0		0		0		0	2453	0	1	0	1	040112	2071499	36	43101	0001	PAUCARPATA	-71,477326661	-16,420683101
2022	019209401	PE6	192	94	1	2	192	2022	1468	4	2	0	3	4	1	1	1	0	192	4	4	1	1	0		0		0		1	2453	2	1	0	1	040112	293148	36	43101	0001	PAUCARPATA	-71,477326661	-16,420683101
2022	019301701	PE6	193	17	1	2	193	2022	1470	3	1	0	3	3	1	1	1	0	193	4	4	1	1	0		0		0		1	2548	1	1	0	1	040112	325827	36	43114	0001	PAUCARPATA	-71,486943011	-16,432590301
2022	019303701	PE6	193	37	1	1	193	2022	1470	4	1	0	4	4	0	1	1	0	193	4	4	1	1	0		0		0		0	2548	1	1	0	1	040112	2302418	36	43114	0001	PAUCARPATA	-71,486943011	-16,432590301
2022	019304601	PE6	193	46	1	1	193	2022	1470	3	1	0	3	3	1	1	1	0	193	4	4	1	1	0		0		0		1	2548	1	1	0	1	040112	325827	36	43114	0001	PAUCARPATA	-71,486943011	-16,432590301
2022	019304901	PE6	193	49	1	1	193	2022	1470	3	1	0	3	3	1	1	1	0	193	4	4	1	1	0		0		0		1	2548	1	1	0	1	040112	325827	36	43114	0001	PAUCARPATA	-71,486943011	-16,432590301
2022	019307701	PE6	193	77	1	2	193	2022	1470	4	1	0	4	4	1	1	1	0	193	4	4	1	1	0		0		0		1	2548	1	1	0	1	040112	325827	36	43114	0001	PAUCARPATA	-71,486943011	-16,432590301
2022	019308601	PE6	193	86	1	2	193	2022	1470	8	3	0	8	8	1	1	1	0	193	4	4	1	1	0		0		0		1	2548	3	1	0	1	040112	325827	36	43114	0001	PAUCARPATA	-71,486943011	-16,432590301
2022	019310001	PE6	193	100	1	4	193	2022	1470	4	2	0	4	4	1	1	1	0	193	4	4	1	1	0		0		0		1	2548	2	1	0	1	040112	325827	36	43114	0001	PAUCARPATA	-71,486943011	-16,432590301
2022	019310701	PE6	193	107	1	1	193	2022	1470	2	0	0	2	2	0	1	1	0	193	4	4	1	1	0		0		0		0	2548	0	1	0	1	040112	2302418	36	43114	0001	PAUCARPATA	-71,486943011	-16,432590301
2022	019310901	PE6	193	109	1	1	193	2022	1470	4	2	0	4	4	1	1	1	0	193	4	4	1	1	0		0		0		1	2548	2	1	0	1	040112	325827	36	43114	0001	PAUCARPATA	-71,486943011	-16,432590301
2022	019312301	PE6	193	123	1	2	193	2022	1470	2	1	0	2	2	0	1	1	0	193	4	4	1	1	0		0		0		0	2548	1	1	0	1	040112	2302418	36	43114	0001	PAUCARPATA	-71,486943011	-16,432590301
2022	019400101	PE6	194	1	1	3	194	2022	1468	4	2	0	4	4	0	1	1	0	194	4	4	1	1	0		0		0		0	2780	2	1	0	1	040112	2265786	36	4313601	0001	PAUCARPATA	-71,46742653	-16,42046582
2022	019400501	PE6	194	5	1	2	194	2022	1468	4	2	0	3	4	1	1	1	0	194	4	4	1	1	0		0		0		1	2780	2	1	0	1	040112	320643	36	4313601	0001	PAUCARPATA	-71,46742653	-16,42046582
2022	019401701	PE6	194	17	1	1	194	2022	1468	6	1	0	6	6	1	1	1	0	194	4	4	1	1	0		0		0		1	2780	1	1	0	1	040112	320643	36	4313601	0001	PAUCARPATA	-71,46742653	-16,42046582
2022	019402601	PE6	194	26	1	0	194	2022	1468	0	0	0	0	0	0	9	5	0	194	4	4	1	1	0		0		0		0	2780	0	1	0	1	040112	0	36	4313601	0001	PAUCARPATA	-71,46742653	-16,42046582
2022	019402701	PE6	194	27	1	2	194	2022	1468	3	1	0	3	3	0	1	1	0	194	4	4	1	1	0		0		0		0	2780	1	1	0	1	040112	2265786	36	4313601	0001	PAUCARPATA	-71,46742653	-16,42046582
2022	019404001	PE6	194	40	1	2	194	2022	1468	5	1	0	5	5	1	1	1	0	194	4	4	1	1	0		0		0		1	2780	1	1	0	1	040112	320643	36	4313601	0001	PAUCARPATA	-71,46742653	-16,42046582
2022	019404201	PE6	194	42	1	2	194	2022	1468	4	2	0	4	4	1	1	1	0	194	4	4	1	1	0		0		0		1	2780	2	1	0	1	040112	320643	36	4313601	0001	PAUCARPATA	-71,46742653	-16,42046582
2022	019404801	PE6	194	48	1	1	194	2022	1468	3	1	0	3	3	1	1	1	0	194	4	4	1	1	0		0		0		1	2780	1	1	0	1	040112	320643	36	4313601	0001	PAUCARPATA	-71,46742653	-16,42046582
2022	019405101	PE6	194	51	1	1	194	2022	1468	3	1	0	3	3	1	1	1	0	194	4	4	1	1	0		0		0		1	2780	1	1	0	1	040112	320643	36	4313601	0001	PAUCARPATA	-71,46742653	-16,42046582
2022	019406801	PE6	194	68	1	2	194	2022	1468	4	1	0	4	4	1	1	1	0	194	4	4	1	1	0		0		0		1	2780	1	1	0	1	040112	320643	36	4313601	0001	PAUCARPATA	-71,46742653	-16,42046582
2022	019700301	PE6	197	3	1	1	197	2022	1467	2	0	0	2	2	0	1	1	0	197	4	4	1	1	0		0		0		0	2389	0	1	0	1	040129	2367009	32	43180	0001	CIUDAD SATELITE	-71,530377285	-16,417067455
2022	019701601	PE6	197	16	1	2	197	2022	1467	4	1	0	4	4	1	1	1	0	197	4	4	1	1	0		0		0		1	2389	1	1	0	1	040129	334967	32	43180	0001	CIUDAD SATELITE	-71,530377285	-16,417067455
2022	019703401	PE6	197	34	1	1	197	2022	1467	3	0	0	3	3	0	1	1	0	197	4	4	1	1	0		0		0		0	2389	0	1	0	1	040129	2367009	32	43180	0001	CIUDAD SATELITE	-71,530377285	-16,417067455
2022	019703501	PE6	197	35	1	0	197	2022	1467	0	0	0	0	0	0	5	5	0	197	4	4	1	1	0		0		0		0	2389	0	1	0	1	040129	0	32	43180	0001	CIUDAD SATELITE	-71,530377285	-16,417067455
2022	019706701	PE6	197	67	1	1	197	2022	1467	4	1	0	4	4	0	1	1	0	197	4	4	1	1	0		0		0		0	2389	1	1	0	1	040129	2367009	32	43180	0001	CIUDAD SATELITE	-71,530377285	-16,417067455
2022	019708101	PE6	197	81	1	1	197	2022	1467	3	1	0	3	3	1	1	1	0	197	4	4	1	1	0		0		0		1	2389	1	1	0	1	040129	334967	32	43180	0001	CIUDAD SATELITE	-71,530377285	-16,417067455
2022	019709101	PE6	197	91	1	0	197	2022	1467	0	0	0	0	0	0	9	5	0	197	4	4	1	1	0		0		0		0	2389	0	1	0	1	040129	0	32	43180	0001	CIUDAD SATELITE	-71,530377285	-16,417067455
2022	019709301	PE6	197	93	1	2	197	2022	1467	4	1	0	4	4	1	1	5	0	197	4	4	1	1	0		0		0		1	2389	1	1	0	1	040129	334967	32	43180	0001	CIUDAD SATELITE	-71,530377285	-16,417067455
2022	019712701	PE6	197	127	1	1	197	2022	1467	4	1	0	4	4	1	1	1	0	197	4	4	1	1	0		0		0		1	2389	1	1	0	1	040129	334967	32	43180	0001	CIUDAD SATELITE	-71,530377285	-16,417067455
2022	019713301	PE6	197	133	1	1	197	2022	1467	1	0	0	1	1	0	1	1	0	197	4	4	1	1	0		0		0		0	2389	0	1	0	1	040129	2367009	32	43180	0001	CIUDAD SATELITE	-71,530377285	-16,417067455
2022	019901301	PE6	199	13	1	1	199	2022	1467	3	1	0	3	3	1	1	1	0	199	4	4	1	1	0		0		0		1	2389	1	1	0	1	040129	442165	34	43228	0001	CIUDAD SATELITE	-71,515136065	-16,432631818
2022	019901501	PE6	199	15	1	2	199	2022	1467	4	1	0	4	4	0	1	1	0	199	4	4	1	1	0		0		0		0	2389	1	1	0	1	040129	3124513	34	43228	0001	CIUDAD SATELITE	-71,515136065	-16,432631818
2022	019902401	PE6	199	24	1	2	199	2022	1467	5	0	0	5	5	0	1	1	0	199	4	4	1	1	0		0		0		0	2389	0	1	0	1	040129	3124513	34	43228	0001	CIUDAD SATELITE	-71,515136065	-16,432631818
2022	019903101	PE6	199	31	1	5	199	2022	1467	5	2	0	5	5	2	1	1	0	199	4	4	1	1	0		0		0		2	2389	2	1	0	1	040129	442165	34	43228	0001	CIUDAD SATELITE	-71,515136065	-16,432631818
2022	019903401	PE6	199	34	1	2	199	2022	1467	5	1	0	5	5	2	1	1	0	199	4	4	1	1	0		0		0		2	2389	1	1	0	1	040129	442165	34	43228	0001	CIUDAD SATELITE	-71,515136065	-16,432631818
2022	019903901	PE6	199	39	1	2	199	2022	1467	5	1	0	4	5	2	1	1	0	199	4	4	1	1	0		0		0		2	2389	1	1	0	1	040129	442165	34	43228	0001	CIUDAD SATELITE	-71,515136065	-16,432631818
2022	019904601	PE6	199	46	1	0	199	2022	1467	0	0	0	0	0	0	6	5	0	199	4	4	1	1	0		0		0		0	2389	0	1	0	1	040129	0	34	43228	0001	CIUDAD SATELITE	-71,515136065	-16,432631818
2022	019905201	PE6	199	52	1	0	199	2022	1467	0	0	0	0	0	0	5	5	0	199	4	4	1	1	0		0		0		0	2389	0	1	0	1	040129	0	34	43228	0001	CIUDAD SATELITE	-71,515136065	-16,432631818
2022	019907901	PE6	199	79	1	1	199	2022	1467	4	1	0	4	4	1	1	1	0	199	4	4	1	1	0		0		0		1	2389	1	1	0	1	040129	442165	34	43228	0001	CIUDAD SATELITE	-71,515136065	-16,432631818
2022	019908701	PE6	199	87	1	1	199	2022	1467	3	1	0	3	3	0	1	1	0	199	4	4	1	1	0		0		0		0	2389	1	1	0	1	040129	3124513	34	43228	0001	CIUDAD SATELITE	-71,515136065	-16,432631818
2022	020000901	PE6	200	9	1	1	200	2022	1467	5	1	0	5	5	1	1	1	0	200	4	4	1	1	0		0		0		1	2389	1	1	0	1	040129	340787	35	43258	0001	CIUDAD SATELITE	-71,514225365	-16,453575089
2022	020001101	PE6	200	11	1	1	200	2022	1467	2	0	0	2	2	0	1	1	0	200	4	4	1	1	0		0		0		0	2389	0	1	0	1	040129	2408131	35	43258	0001	CIUDAD SATELITE	-71,514225365	-16,453575089
2022	020006301	PE6	200	63	1	2	200	2022	1468	4	1	0	4	4	1	1	1	0	200	4	4	1	1	0		0		0		1	2389	1	1	0	1	040129	340787	35	43258	0001	CIUDAD SATELITE	-71,514225365	-16,453575089
2022	020007201	PE6	200	72	1	3	200	2022	1467	6	1	0	6	6	1	1	3	0	200	4	4	1	1	0		0		0		1	2389	1	1	0	1	040129	340787	35	43258	0001	CIUDAD SATELITE	-71,514225365	-16,453575089
2022	020008301	PE6	200	83	1	3	200	2022	1467	6	2	0	6	6	2	1	1	0	200	4	4	1	1	0		0		0		2	2389	2	1	0	1	040129	340787	35	43258	0001	CIUDAD SATELITE	-71,514225365	-16,453575089
2022	020010201	PE6	200	102	1	1	200	2022	1467	4	2	0	4	4	0	1	1	0	200	4	4	1	1	0		0		0		0	2389	2	1	0	1	040129	2408131	35	43258	0001	CIUDAD SATELITE	-71,514225365	-16,453575089
2022	020010401	PE6	200	104	1	2	200	2022	1467	5	1	0	5	5	2	1	1	0	200	4	4	1	1	0		0		0		2	2389	1	1	0	1	040129	340787	35	43258	0001	CIUDAD SATELITE	-71,514225365	-16,453575089
2022	020010901	PE6	200	109	1	1	200	2022	1467	3	1	0	3	3	1	1	1	0	200	4	4	1	1	0		0		0		1	2389	1	1	0	1	040129	340787	35	43258	0001	CIUDAD SATELITE	-71,514225365	-16,453575089
2022	020014301	PE6	200	143	1	1	200	2022	1467	6	1	0	6	6	0	1	1	0	200	4	4	1	1	0		0		0		0	2389	1	1	0	1	040129	2408131	35	43258	0001	CIUDAD SATELITE	-71,514225365	-16,453575089
2022	020014901	PE6	200	149	1	1	200	2022	1467	4	1	0	4	4	2	1	1	0	200	4	4	1	1	0		0		0		1	2389	1	1	0	1	040129	340787	35	43258	0001	CIUDAD SATELITE	-71,514225365	-16,453575089
2022	020200401	PE6	202	4	1	2	202	2022	1468	4	1	0	4	3	1	1	1	0	202	4	4	1	1	0		0		0		1	2419	1	1	0	1	040122	374577	36	4335202	0010	HORACIO ZEBALLOS GAMEZ	-71,506163792	-16,48332602
2022	020202901	PE6	202	29	1	1	202	2022	1468	6	1	0	6	5	2	1	1	0	202	4	4	1	1	0		0		0		2	2419	1	1	0	1	040122	374577	36	4335202	0010	HORACIO ZEBALLOS GAMEZ	-71,506163792	-16,48332602
2022	020203101	PE6	202	31	1	2	202	2022	1468	5	1	0	5	5	1	1	1	0	202	4	4	1	1	0		0		0		1	2419	1	1	0	1	040122	374577	36	4335202	0010	HORACIO ZEBALLOS GAMEZ	-71,506163792	-16,48332602
2022	020205701	PE6	202	57	1	1	202	2022	1468	5	0	0	5	5	0	1	1	0	202	4	4	1	1	0		0		0		0	2419	0	1	0	1	040122	2646906	36	4335202	0010	HORACIO ZEBALLOS GAMEZ	-71,506163792	-16,48332602
2022	020206501	PE6	202	65	1	1	202	2022	1468	4	1	0	4	4	1	1	1	0	202	4	4	1	1	0		0		0		1	2419	1	1	0	1	040122	374577	36	4335202	0010	HORACIO ZEBALLOS GAMEZ	-71,506163792	-16,48332602
2022	020206801	PE6	202	68	1	1	202	2022	1468	5	2	0	5	5	1	1	1	0	202	4	4	1	1	0		0		0		1	2419	2	1	0	1	040122	374577	36	4335202	0010	HORACIO ZEBALLOS GAMEZ	-71,506163792	-16,48332602
2022	020207201	PE6	202	72	1	0	202	2022	1468	0	0	0	0	0	0	9	5	0	202	4	4	1	1	0		0		0		0	2419	0	1	0	1	040122	0	36	4335202	0010	HORACIO ZEBALLOS GAMEZ	-71,506163792	-16,48332602
2022	020207601	PE6	202	76	1	1	202	2022	1468	2	1	0	2	2	0	1	1	0	202	4	4	1	1	0		0		0		0	2419	1	1	0	1	040122	2646906	36	4335202	0010	HORACIO ZEBALLOS GAMEZ	-71,506163792	-16,48332602
2022	020210201	PE6	202	102	1	1	202	2022	1468	1	1	0	1	1	0	1	1	0	202	4	4	1	1	0		0		0		0	2419	1	1	0	1	040122	2646906	36	4335202	0010	HORACIO ZEBALLOS GAMEZ	-71,506163792	-16,48332602
2022	020210301	PE6	202	103	1	2	202	2022	1468	3	1	0	3	3	1	1	1	0	202	4	4	1	1	0		0		0		1	2419	1	1	0	1	040122	374577	36	4335202	0010	HORACIO ZEBALLOS GAMEZ	-71,506163792	-16,48332602
2022	020305401	PE6	203	54	1	2	203	2022	1469	4	1	0	4	4	0	1	1	0	203	4	4	1	1	0		0		0		0	2309	2	1	0	1	040107	2970244	33	43372	0001	JACOBO HUNTER	-71,554000843	-16,44614622
2022	020306801	PE6	203	68	1	1	203	2022	1469	3	1	0	3	3	0	1	1	0	203	4	4	1	1	0		0		0		0	2309	1	1	0	1	040107	2970244	33	43372	0001	JACOBO HUNTER	-71,554000843	-16,44614622
2022	020307601	PE6	203	76	1	1	203	2022	1469	3	1	0	3	3	1	1	1	0	203	4	4	1	1	0		0		0		1	2309	1	1	0	1	040107	420334	33	43372	0001	JACOBO HUNTER	-71,554000843	-16,44614622
2022	020308101	PE6	203	81	1	2	203	2022	1469	5	2	0	5	5	1	1	1	0	203	4	4	1	1	0		0		0		1	2309	3	1	0	1	040107	420334	33	43372	0001	JACOBO HUNTER	-71,554000843	-16,44614622
2022	020312901	PE6	203	129	1	5	203	2022	1469	5	1	0	5	5	1	1	1	0	203	4	4	1	1	0		0		0		1	2309	1	1	0	1	040107	420334	33	43372	0001	JACOBO HUNTER	-71,554000843	-16,44614622
2022	020313201	PE6	203	132	1	1	203	2022	1469	3	0	0	3	3	0	1	1	0	203	4	4	1	1	0		0		0		0	2309	0	1	0	1	040107	2970244	33	43372	0001	JACOBO HUNTER	-71,554000843	-16,44614622
2022	020314801	PE6	203	148	1	2	203	2022	1469	6	2	0	6	6	1	1	1	0	203	4	4	1	1	0		0		0		1	2309	2	1	0	1	040107	420334	33	43372	0001	JACOBO HUNTER	-71,554000843	-16,44614622
2022	020315401	PE6	203	154	1	2	203	2022	1469	2	0	0	2	2	0	1	1	0	203	4	4	1	1	0		0		0		0	2309	0	1	0	1	040107	2970244	33	43372	0001	JACOBO HUNTER	-71,554000843	-16,44614622
2022	020316501	PE6	203	165	1	0	203	2022	1469	0	0	0	0	0	0	6	5	0	203	4	4	1	1	0		0		0		0	2309	0	1	0	1	040107	0	33	43372	0001	JACOBO HUNTER	-71,554000843	-16,44614622
2022	020316701	PE6	203	167	1	2	203	2022	1469	7	1	0	7	7	0	1	1	0	203	4	4	1	1	0		0		0		0	2309	1	1	0	1	040107	2970244	33	43372	0001	JACOBO HUNTER	-71,554000843	-16,44614622
2022	020403501	PE6	204	35	1	2	204	2022	1468	2	0	0	2	2	0	1	1	0	204	4	4	1	1	0		0		0		0	2309	0	1	0	1	040107	3081303	35	43416	0001	JACOBO HUNTER	-71,554823731	-16,450763071
2022	020404801	PE6	204	48	1	0	204	2022	1468	0	0	0	0	0	0	5	3	0	204	4	4	1	1	0		0		0		0	2309	0	1	0	1	040107	0	35	43416	0001	JACOBO HUNTER	-71,554823731	-16,450763071
2022	020406601	PE6	204	66	1	1	204	2022	1468	3	1	0	3	3	0	1	2	0	204	4	4	1	1	0		0		0		0	2309	1	1	0	1	040107	3081303	35	43416	0001	JACOBO HUNTER	-71,554823731	-16,450763071
2022	020408301	PE6	204	83	1	1	204	2022	1468	5	2	0	5	4	1	1	3	0	204	4	4	1	1	0		0		0		1	2309	2	1	0	1	040107	436051	35	43416	0001	JACOBO HUNTER	-71,554823731	-16,450763071
2022	020408501	PE6	204	85	1	1	204	2022	1468	2	1	0	2	2	1	1	1	0	204	4	4	1	1	0		0		0		1	2309	1	1	0	1	040107	436051	35	43416	0001	JACOBO HUNTER	-71,554823731	-16,450763071
2022	020409201	PE6	204	92	1	2	204	2022	1468	6	1	0	6	6	1	1	1	0	204	4	4	1	1	0		0		0		1	2309	1	1	0	1	040107	436051	35	43416	0001	JACOBO HUNTER	-71,554823731	-16,450763071
2022	020409501	PE6	204	95	1	0	204	2022	1468	0	0	0	0	0	0	5	5	0	204	4	4	1	1	0		0		0		0	2309	0	1	0	1	040107	0	35	43416	0001	JACOBO HUNTER	-71,554823731	-16,450763071
2022	020410601	PE6	204	106	1	2	204	2022	1468	3	0	0	3	3	0	1	1	0	204	4	4	1	1	0		0		0		0	2309	0	1	0	1	040107	3081303	35	43416	0001	JACOBO HUNTER	-71,554823731	-16,450763071
2022	020412501	PE6	204	125	1	1	204	2022	1468	6	1	0	6	6	2	1	1	0	204	4	4	1	1	0		0		0		2	2309	2	1	0	1	040107	436051	35	43416	0001	JACOBO HUNTER	-71,554823731	-16,450763071
2022	020412801	PE6	204	128	1	2	204	2022	1468	7	3	0	7	7	0	1	1	0	204	4	4	1	1	0		0		0		0	2309	3	1	0	1	040107	3081303	35	43416	0001	JACOBO HUNTER	-71,554823731	-16,450763071
2022	020500301	PE6	205	3	1	2	205	2022	1466	4	1	0	4	4	1	1	1	0	205	4	4	1	1	0		0		0		1	2218	1	1	0	1	040123	477328	36	43450	0001	TIABAYA	-71,602280762	-16,44153333
2022	020500401	PE6	205	4	1	3	205	2022	1466	5	1	0	5	5	0	1	1	0	205	4	4	1	1	0		0		0		0	2218	1	1	0	1	040123	3372990	36	43450	0001	TIABAYA	-71,602280762	-16,44153333
2022	020501101	PE6	205	11	1	2	205	2022	1466	4	1	0	4	4	1	1	1	0	205	4	4	1	1	0		0		0		1	2218	1	1	0	1	040123	477328	36	43450	0001	TIABAYA	-71,602280762	-16,44153333
2022	020503101	PE6	205	31	1	2	205	2022	1466	3	1	0	3	3	1	1	1	0	205	4	4	1	1	0		0		0		1	2218	1	1	0	1	040123	477328	36	43450	0001	TIABAYA	-71,602280762	-16,44153333
2022	020503201	PE6	205	32	1	1	205	2022	1466	2	1	0	2	2	1	1	1	0	205	4	4	1	1	0		0		0		1	2218	1	1	0	1	040123	477328	36	43450	0001	TIABAYA	-71,602280762	-16,44153333
2022	020506601	PE6	205	66	1	2	205	2022	1466	4	1	0	4	4	1	1	1	0	205	4	4	1	1	0		0		0		1	2218	1	1	0	1	040123	477328	36	43450	0001	TIABAYA	-71,602280762	-16,44153333
2022	020510701	PE6	205	107	1	2	205	2022	1466	4	1	0	4	4	1	1	1	0	205	4	4	1	1	0		0		0		1	2218	1	1	0	1	040123	477328	36	43450	0001	TIABAYA	-71,602280762	-16,44153333
2022	020511401	PE6	205	114	1	1	205	2022	1466	3	1	0	3	3	2	1	1	0	205	4	4	1	1	0		0		0		1	2218	1	1	0	1	040123	477328	36	43450	0001	TIABAYA	-71,602280762	-16,44153333
2022	020511601	PE6	205	116	1	2	205	2022	1466	4	1	0	4	3	2	1	1	0	205	4	4	1	1	0		0		0		2	2218	1	1	0	1	040123	477328	36	43450	0001	TIABAYA	-71,602280762	-16,44153333
2022	020514201	PE6	205	142	1	1	205	2022	1466	7	1	0	7	7	2	1	1	0	205	4	4	1	1	0		0		0		2	2218	1	1	0	1	040123	477328	36	43450	0001	TIABAYA	-71,602280762	-16,44153333
2022	020600401	PE6	206	4	1	1	206	2022	1466	5	1	0	5	5	2	1	1	0	206	4	4	1	1	0		0		0		1	2486	2	1	0	1	040104	265228	36	46425	0002	CONO NORTE	-71,616627975	-16,34536159
2022	020601001	PE6	206	10	1	1	206	2022	1466	3	1	0	3	3	1	1	1	0	206	4	4	1	1	0		0		0		1	2486	1	1	0	1	040104	265228	36	46425	0002	CONO NORTE	-71,616627975	-16,34536159
2022	020603301	PE6	206	33	1	1	206	2022	1466	5	1	0	5	4	2	1	1	0	206	4	4	1	1	0		0		0		2	2486	1	1	0	1	040104	265228	36	46425	0002	CONO NORTE	-71,616627975	-16,34536159
2022	020603401	PE6	206	34	1	2	206	2022	1466	4	0	0	4	0	2	1	1	0	206	4	4	1	1	0		0		0		2	2486	1	1	0	1	040104	265228	36	46425	0002	CONO NORTE	-71,616627975	-16,34536159
2022	020604601	PE6	206	46	1	2	206	2022	1466	4	2	0	4	4	1	1	1	0	206	4	4	1	1	0		0		0		1	2486	2	1	0	1	040104	265228	36	46425	0002	CONO NORTE	-71,616627975	-16,34536159
2022	020605401	PE6	206	54	1	1	206	2022	1466	2	0	0	2	2	0	1	1	0	206	4	4	1	1	0		0		0		0	2486	0	1	0	1	040104	1874205	36	46425	0002	CONO NORTE	-71,616627975	-16,34536159
2022	020605901	PE6	206	59	1	6	206	2022	1466	6	2	0	6	6	0	1	1	0	206	4	4	1	1	0		0		0		0	2486	2	1	0	1	040104	1874205	36	46425	0002	CONO NORTE	-71,616627975	-16,34536159
2022	020606701	PE6	206	67	1	2	206	2022	1466	4	1	0	4	4	1	1	1	0	206	4	4	1	1	0		0		0		1	2486	1	1	0	1	040104	265228	36	46425	0002	CONO NORTE	-71,616627975	-16,34536159
2022	020607101	PE6	206	71	1	2	206	2022	1466	4	1	0	4	4	1	1	1	0	206	4	4	1	1	0		0		0		1	2486	1	1	0	1	040104	265228	36	46425	0002	CONO NORTE	-71,616627975	-16,34536159
2022	020607901	PE6	206	79	1	1	206	2022	1466	4	1	0	4	3	0	1	1	0	206	4	4	1	1	0		0		0		0	2486	2	1	0	1	040104	1874205	36	46425	0002	CONO NORTE	-71,616627975	-16,34536159
2022	021000701	PE6	210	7	1	1	210	2022	1469	1	0	0	1	1	0	1	1	0	210	4	4	1	1	0		0		0		0	2486	0	1	0	1	040104	2065634	36	51247	0002	CONO NORTE	-71,613227702	-16,337592874
2022	021000901	PE6	210	9	1	2	210	2022	1469	5	1	0	5	4	1	1	1	0	210	4	4	1	1	0		0		0		1	2486	1	1	0	1	040104	292318	36	51247	0002	CONO NORTE	-71,613227702	-16,337592874
2022	021001401	PE6	210	14	1	1	210	2022	1469	7	2	0	7	7	1	1	4	0	210	4	4	1	1	0		0		0		1	2486	2	1	0	1	040104	292318	36	51247	0002	CONO NORTE	-71,613227702	-16,337592874
2022	021005301	PE6	210	53	1	2	210	2022	1469	3	1	0	3	3	1	1	1	0	210	4	4	1	1	0		0		0		1	2486	1	1	0	1	040104	292318	36	51247	0002	CONO NORTE	-71,613227702	-16,337592874
2022	021005401	PE6	210	54	1	1	210	2022	1469	2	1	0	2	2	0	1	1	0	210	4	4	1	1	0		0		0		0	2486	1	1	0	1	040104	2065634	36	51247	0002	CONO NORTE	-71,613227702	-16,337592874
2022	021006101	PE6	210	61	1	2	210	2022	1469	3	1	0	3	2	1	1	1	0	210	4	4	1	1	0		0		0		1	2486	1	1	0	1	040104	292318	36	51247	0002	CONO NORTE	-71,613227702	-16,337592874
2022	021006201	PE6	210	62	1	2	210	2022	1469	4	1	0	4	3	1	1	1	0	210	4	4	1	1	0		0		0		1	2486	1	1	0	1	040104	292318	36	51247	0002	CONO NORTE	-71,613227702	-16,337592874
2022	021006701	PE6	210	67	1	1	210	2022	1469	3	1	0	3	3	1	1	1	0	210	4	4	1	1	0		0		0		0	2486	1	1	0	1	040104	2065634	36	51247	0002	CONO NORTE	-71,613227702	-16,337592874
2022	021006801	PE6	210	68	1	1	210	2022	1469	6	1	0	6	6	1	1	1	0	210	4	4	1	1	0		0		0		1	2486	1	1	0	1	040104	292318	36	51247	0002	CONO NORTE	-71,613227702	-16,337592874
2022	021007701	PE6	210	77	1	2	210	2022	1469	4	1	0	4	3	1	1	1	0	210	4	4	1	1	0		0		0		1	2486	1	1	0	1	040104	292318	36	51247	0002	CONO NORTE	-71,613227702	-16,337592874
2022	021203901	PE6	212	39	1	3	212	2022	1470	3	2	0	3	3	1	1	1	0	212	4	4	1	2	0		0		0		1	1392	2	1	0	1	040520	475962	39	4192101	0001	EL PEDREGAL	-72,197094775	-16,340695238
2022	021204001	PE6	212	40	1	2	212	2022	1470	4	1	0	4	4	1	1	1	0	212	4	4	1	2	0		0		0		1	1392	1	1	0	1	040520	475962	39	4192101	0001	EL PEDREGAL	-72,197094775	-16,340695238
2022	021204201	PE6	212	42	1	1	212	2022	1470	1	0	0	1	1	0	1	1	0	212	4	4	1	2	0		0		0		0	1392	0	1	0	1	040520	2701048	39	4192101	0001	EL PEDREGAL	-72,197094775	-16,340695238
2022	021204601	PE6	212	46	1	1	212	2022	1470	2	1	0	2	2	1	1	1	0	212	4	4	1	2	0		0		0		1	1392	1	1	0	1	040520	475962	39	4192101	0001	EL PEDREGAL	-72,197094775	-16,340695238
2022	021204801	PE6	212	48	1	1	212	2022	1470	5	1	0	5	5	0	1	1	0	212	4	4	1	2	0		0		0		0	1392	1	1	0	1	040520	2701048	39	4192101	0001	EL PEDREGAL	-72,197094775	-16,340695238
2022	021204901	PE6	212	49	1	2	212	2022	1470	4	1	0	4	4	1	1	1	0	212	4	4	1	2	0		0		0		1	1392	1	1	0	1	040520	475962	39	4192101	0001	EL PEDREGAL	-72,197094775	-16,340695238
2022	021205001	PE6	212	50	1	2	212	2022	1470	4	1	0	4	4	2	1	1	0	212	4	4	1	2	0		0		0		1	1392	1	1	0	1	040520	475962	39	4192101	0001	EL PEDREGAL	-72,197094775	-16,340695238
2022	021205301	PE6	212	53	1	1	212	2022	1470	4	2	0	4	4	0	1	1	0	212	4	4	1	2	0		0		0		0	1392	2	1	0	1	040520	2701048	39	4192101	0001	EL PEDREGAL	-72,197094775	-16,340695238
2022	021205601	PE6	212	56	1	2	212	2022	1470	4	1	0	4	4	2	1	1	0	212	4	4	1	2	0		0		0		2	1392	1	1	0	1	040520	475962	39	4192101	0001	EL PEDREGAL	-72,197094775	-16,340695238
2022	021206801	PE6	212	68	1	1	212	2022	1470	5	1	0	5	5	1	1	1	0	212	4	4	1	2	0		0		0		1	1392	1	1	0	1	040520	475962	39	4192101	0001	EL PEDREGAL	-72,197094775	-16,340695238
2022	021304301	PE6	213	43	1	1	213	2022	1466	8	2	0	8	8	3	1	1	0	213	4	4	1	2	0		0		0		2	1811	3	1	0	1	040301	1002013	40	41613	0001	CARAVELI	-73,371245673	-15,77092866
2022	021306401	PE6	213	64	1	3	213	2022	1466	5	1	0	5	3	0	1	1	0	213	4	4	1	2	0		0		0		0	1811	2	1	0	1	040301	5686349	40	41613	0001	CARAVELI	-73,371245673	-15,77092866
2022	021308001	PE6	213	80	1	1	213	2022	1466	1	0	0	1	1	0	1	1	0	213	4	4	1	2	0		0		0		0	1811	0	1	0	1	040301	5686349	40	41613	0001	CARAVELI	-73,371245673	-15,77092866
2022	021308901	PE6	213	89	1	2	213	2022	1466	3	1	0	3	3	1	1	1	0	213	4	4	1	2	0		0		0		1	1811	1	1	0	1	040301	1002013	40	41613	0001	CARAVELI	-73,371245673	-15,77092866
2022	021309601	PE6	213	96	1	2	213	2022	1466	5	1	0	5	4	1	1	1	0	213	4	4	1	2	0		0		0		1	1811	1	1	0	1	040301	1002013	40	41613	0001	CARAVELI	-73,371245673	-15,77092866
2022	021311201	PE6	213	112	1	2	213	2022	1466	9	1	0	9	9	2	1	1	0	213	4	4	1	2	0		0		0		2	1811	1	1	0	1	040301	1002013	40	41613	0001	CARAVELI	-73,371245673	-15,77092866
2022	021312001	PE6	213	120	1	1	213	2022	1466	9	2	0	9	9	2	1	1	0	213	4	4	1	2	0		0		0		2	1811	2	1	0	1	040301	1002013	40	41613	0001	CARAVELI	-73,371245673	-15,77092866
2022	021312801	PE6	213	128	1	2	213	2022	1466	3	1	0	3	3	0	1	1	0	213	4	4	1	2	0		0		0		0	1811	1	1	0	1	040301	5686349	40	41613	0001	CARAVELI	-73,371245673	-15,77092866
2022	021313701	PE6	213	137	1	0	213	2022	1466	0	0	0	0	0	0	9	4	0	213	4	4	1	2	0		0		0		0	1811	0	1	0	1	040301	0	40	41613	0001	CARAVELI	-73,371245673	-15,77092866
2022	021315301	PE6	213	153	1	1	213	2022	1466	5	1	0	5	5	1	1	1	0	213	4	4	1	2	0		0		0		1	1811	1	1	0	1	040301	1002013	40	41613	0001	CARAVELI	-73,371245673	-15,77092866
2022	021401201	PE6	214	12	1	2	214	2022	1470	4	1	0	4	3	1	1	1	0	214	4	4	1	2	0		0		0		1	21	2	1	0	1	040208	582142	40	4186002	0001	LA PAMPA	-72,691960361	-16,606068338
2022	021401901	PE6	214	19	1	2	214	2022	1470	6	1	0	6	6	2	1	1	0	214	4	4	1	2	0		0		0		1	21	1	1	0	1	040208	582142	40	4186002	0001	LA PAMPA	-72,691960361	-16,606068338
2022	021402301	PE6	214	23	1	1	214	2022	1470	3	1	0	3	3	1	1	1	0	214	4	4	1	2	0		0		0		1	21	1	1	0	1	040208	582142	40	4186002	0001	LA PAMPA	-72,691960361	-16,606068338
2022	021402801	PE6	214	28	1	2	214	2022	1470	4	1	0	4	4	2	1	1	0	214	4	4	1	2	0		0		0		2	21	1	1	0	1	040208	582142	40	4186002	0001	LA PAMPA	-72,691960361	-16,606068338
2022	021404401	PE6	214	44	1	3	214	2022	1470	6	2	0	6	6	0	1	1	0	214	4	4	1	2	0		0		0		0	21	2	1	0	1	040208	3303616	40	4186002	0001	LA PAMPA	-72,691960361	-16,606068338
2022	021405101	PE6	214	51	1	1	214	2022	1470	1	0	0	1	1	0	1	1	0	214	4	4	1	2	0		0		0		0	21	0	1	0	1	040208	3303616	40	4186002	0001	LA PAMPA	-72,691960361	-16,606068338
2022	021405301	PE6	214	53	1	2	214	2022	1470	4	1	0	4	4	2	1	1	0	214	4	4	1	2	0		0		0		2	21	1	1	0	1	040208	582142	40	4186002	0001	LA PAMPA	-72,691960361	-16,606068338
2022	021406401	PE6	214	64	1	1	214	2022	1470	5	1	0	5	5	1	1	1	0	214	4	4	1	2	0		0		0		1	21	1	1	0	1	040208	582142	40	4186002	0001	LA PAMPA	-72,691960361	-16,606068338
2022	021407001	PE6	214	70	1	2	214	2022	1470	6	1	0	6	6	1	1	1	0	214	4	4	1	2	0		0		0		1	21	1	1	0	1	040208	582142	40	4186002	0001	LA PAMPA	-72,691960361	-16,606068338
2022	021407301	PE6	214	73	1	1	214	2022	1470	4	0	0	4	3	1	1	1	0	214	4	4	1	2	0		0		0		0	21	1	1	0	1	040208	3303616	40	4186002	0001	LA PAMPA	-72,691960361	-16,606068338
2022	021500601	PE6	215	6	1	2	215	2022	1468	2	0	0	2	2	0	1	1	0	215	4	4	1	2	0		0		0		0	2722	0	1	0	1	040128	3955997	39	43480	0002	CONO NORTE	-71,612553147	-16,307096489
2022	021500801	PE6	215	8	1	2	215	2022	1468	3	1	0	3	3	1	1	1	0	215	4	4	1	2	0		0		0		1	2722	1	1	0	1	040128	697101	39	43480	0002	CONO NORTE	-71,612553147	-16,307096489
2022	021503201	PE6	215	32	1	1	215	2022	1468	4	2	0	4	4	1	1	1	0	215	4	4	1	2	0		0		0		1	2722	2	1	0	1	040128	697101	39	43480	0002	CONO NORTE	-71,612553147	-16,307096489
2022	021506401	PE6	215	64	1	2	215	2022	1468	3	1	0	3	3	1	1	1	0	215	4	4	1	2	0		0		0		1	2722	1	1	0	1	040128	697101	39	43480	0002	CONO NORTE	-71,612553147	-16,307096489
2022	021506701	PE6	215	67	1	0	215	2022	1468	0	0	0	0	0	0	9	4	0	215	4	4	1	2	0		0		0		0	2722	0	1	0	1	040128	0	39	43480	0002	CONO NORTE	-71,612553147	-16,307096489
2022	021507001	PE6	215	70	1	2	215	2022	1468	4	1	0	4	4	1	1	1	0	215	4	4	1	2	0		0		0		1	2722	1	1	0	1	040128	697101	39	43480	0002	CONO NORTE	-71,612553147	-16,307096489
2022	021507401	PE6	215	74	1	1	215	2022	1468	4	2	0	3	4	0	1	1	0	215	4	4	1	2	0		0		0		0	2722	2	1	0	1	040128	3955997	39	43480	0002	CONO NORTE	-71,612553147	-16,307096489
2022	021511101	PE6	215	111	1	1	215	2022	1468	1	0	0	1	1	0	1	1	0	215	4	4	1	2	0		0		0		0	2722	0	1	0	1	040128	3955997	39	43480	0002	CONO NORTE	-71,612553147	-16,307096489
2022	021512201	PE6	215	122	1	2	215	2022	1468	3	2	0	3	3	0	1	1	0	215	4	4	1	2	0		0		0		0	2722	2	1	0	1	040128	3955997	39	43480	0002	CONO NORTE	-71,612553147	-16,307096489
2022	021512601	PE6	215	126	1	2	215	2022	1468	5	1	0	5	5	2	1	1	0	215	4	4	1	2	0		0		0		2	2722	1	1	0	1	040128	697101	39	43480	0002	CONO NORTE	-71,612553147	-16,307096489
2022	021601401	PE6	216	14	1	0	216	2022	1468	0	0	0	0	0	0	9	5	0	216	4	4	1	2	0		0		0		0	1575	0	1	0	1	040108	0	40	43624	0015	EL TRIUNFO (EL CRUCE)	-71,838425633	-16,493139044
2022	021601801	PE6	216	18	1	2	216	2022	1467	7	2	0	7	7	1	1	1	0	216	4	4	1	2	0		0		0		1	1575	3	1	0	1	040108	706887	40	43624	0015	EL TRIUNFO (EL CRUCE)	-71,838425633	-16,493139044
2022	021603001	PE6	216	30	1	2	216	2022	1467	4	1	0	4	4	1	1	1	0	216	4	4	1	2	0		0		0		1	1575	1	1	0	1	040108	706887	40	43624	0015	EL TRIUNFO (EL CRUCE)	-71,838425633	-16,493139044
2022	021603401	PE6	216	34	1	1	216	2022	1467	3	1	0	3	3	1	1	1	0	216	4	4	1	2	0		0		0		1	1575	1	1	0	1	040108	706887	40	43624	0015	EL TRIUNFO (EL CRUCE)	-71,838425633	-16,493139044
2022	021603701	PE6	216	37	1	2	216	2022	1467	5	1	0	4	5	2	1	1	0	216	4	4	1	2	0		0		0		1	1575	1	1	0	1	040108	706887	40	43624	0015	EL TRIUNFO (EL CRUCE)	-71,838425633	-16,493139044
2022	021608101	PE6	216	81	1	3	216	2022	1467	3	1	0	3	3	0	1	1	0	216	4	4	1	2	0		0		0		0	1575	1	1	0	1	040108	4011534	40	43624	0015	EL TRIUNFO (EL CRUCE)	-71,838425633	-16,493139044
2022	021608801	PE6	216	88	1	1	216	2022	1467	4	1	0	4	4	0	1	3	0	216	4	4	1	2	0		0		0		0	1575	1	1	0	1	040108	4011534	40	43624	0015	EL TRIUNFO (EL CRUCE)	-71,838425633	-16,493139044
2022	021608802	PE6	216	88	2	2	216	2022	1467	3	1	0	3	3	1	1	1	0	216	4	4	1	2	0		0		0		0	1575	1	1	0	1	040108	4011534	40	43624	0015	EL TRIUNFO (EL CRUCE)	-71,838425633	-16,493139044
2022	021609601	PE6	216	96	1	1	216	2022	1467	7	1	0	7	7	1	1	1	0	216	4	4	1	2	0		0		0		1	1575	1	1	0	1	040108	706887	40	43624	0015	EL TRIUNFO (EL CRUCE)	-71,838425633	-16,493139044
2022	021610901	PE6	216	109	1	1	216	2022	1467	2	1	0	2	2	1	1	1	0	216	4	4	1	2	0		0		0		1	1575	1	1	0	1	040108	706887	40	43624	0015	EL TRIUNFO (EL CRUCE)	-71,838425633	-16,493139044
2022	021611101	PE6	216	111	1	3	216	2022	1467	6	2	0	6	6	1	1	1	0	216	4	4	1	2	0		0		0		1	1575	2	1	0	1	040108	706887	40	43624	0015	EL TRIUNFO (EL CRUCE)	-71,838425633	-16,493139044
2022	021701301	PE6	217	13	1	1	217	2022	1469	5	1	0	5	5	2	1	1	0	217	20	20	1	1	0		0		0		2	53	1	1	0	1	200115	1137883	191	01329	0001	SAN MARTIN	-80,669367156	-5,178312229
2022	021705001	PE6	217	50	1	3	217	2022	1469	4	0	0	4	2	0	1	1	0	217	20	20	1	1	0		0		0		0	53	1	1	0	1	200115	5107608	191	01329	0001	SAN MARTIN	-80,669367156	-5,178312229
2022	021708001	PE6	217	80	1	1	217	2022	1469	5	1	0	5	4	1	1	1	0	217	20	20	1	1	0		0		0		1	53	1	1	0	1	200115	1137883	191	01329	0001	SAN MARTIN	-80,669367156	-5,178312229
2022	021709401	PE6	217	94	1	1	217	2022	1469	4	0	0	4	4	0	1	1	0	217	20	20	1	1	0		0		0		0	53	0	1	0	1	200115	5107608	191	01329	0001	SAN MARTIN	-80,669367156	-5,178312229
2022	021710501	PE6	217	105	1	2	217	2022	1469	5	1	0	4	5	0	1	1	0	217	20	20	1	1	0		0		0		0	53	2	1	0	1	200115	5107608	191	01329	0001	SAN MARTIN	-80,669367156	-5,178312229
2022	021711201	PE6	217	112	1	2	217	2022	1469	3	0	0	3	3	0	1	1	0	217	20	20	1	1	0		0		0		0	53	0	1	0	1	200115	5107608	191	01329	0001	SAN MARTIN	-80,669367156	-5,178312229
2022	021711501	PE6	217	115	1	2	217	2022	1469	4	1	0	4	3	1	1	1	0	217	20	20	1	1	0		0		0		1	53	1	1	0	1	200115	1137883	191	01329	0001	SAN MARTIN	-80,669367156	-5,178312229
2022	021713401	PE6	217	134	1	1	217	2022	1469	6	2	0	6	6	1	1	1	0	217	20	20	1	1	0		0		0		1	53	2	1	0	1	200115	1137883	191	01329	0001	SAN MARTIN	-80,669367156	-5,178312229
2022	021715301	PE6	217	153	1	1	217	2022	1469	4	1	0	4	4	1	1	1	0	217	20	20	1	1	0		0		0		1	53	1	1	0	1	200115	1137883	191	01329	0001	SAN MARTIN	-80,669367156	-5,178312229
2022	021716401	PE6	217	164	1	1	217	2022	1469	5	2	0	5	5	1	1	1	0	217	20	20	1	1	0		0		0		0	53	2	1	0	1	200115	5107608	191	01329	0001	SAN MARTIN	-80,669367156	-5,178312229
2022	021716402	PE6	217	164	2	1	217	2022	1469	4	1	0	4	3	1	1	1	0	217	20	20	1	1	0		0		0		1	53	1	1	0	1	200115	1137883	191	01329	0001	SAN MARTIN	-80,669367156	-5,178312229
2022	021800501	PE6	218	5	1	1	218	2022	1469	5	2	0	5	5	1	1	1	0	218	4	4	1	2	0		0		0		1	110	2	1	0	1	040704	412450	40	43705	0001	ISLAY (MATARANI)	-72,080318461	-16,987442671
2022	021800601	PE6	218	6	1	1	218	2022	1469	2	0	0	2	2	0	1	1	0	218	4	4	1	2	0		0		0		0	110	0	1	0	1	040704	2340622	40	43705	0001	ISLAY (MATARANI)	-72,080318461	-16,987442671
2022	021801301	PE6	218	13	1	1	218	2022	1469	3	1	0	3	3	0	1	1	0	218	4	4	1	2	0		0		0		0	110	2	1	0	1	040704	2340622	40	43705	0001	ISLAY (MATARANI)	-72,080318461	-16,987442671
2022	021802801	PE6	218	28	1	2	218	2022	1469	6	1	0	6	6	2	1	1	0	218	4	4	1	2	0		0		0		1	110	1	1	0	1	040704	412450	40	43705	0001	ISLAY (MATARANI)	-72,080318461	-16,987442671
2022	021803001	PE6	218	30	1	1	218	2022	1469	1	0	0	1	1	0	1	1	0	218	4	4	1	2	0		0		0		0	110	0	1	0	1	040704	2340622	40	43705	0001	ISLAY (MATARANI)	-72,080318461	-16,987442671
2022	021803301	PE6	218	33	1	1	218	2022	1469	5	1	0	5	5	1	1	1	0	218	4	4	1	2	0		0		0		1	110	1	1	0	1	040704	412450	40	43705	0001	ISLAY (MATARANI)	-72,080318461	-16,987442671
2022	021803401	PE6	218	34	1	5	218	2022	1469	5	1	0	5	5	1	1	1	0	218	4	4	1	2	0		0		0		1	110	1	1	0	1	040704	412450	40	43705	0001	ISLAY (MATARANI)	-72,080318461	-16,987442671
2022	021803501	PE6	218	35	1	2	218	2022	1469	6	3	0	6	6	1	1	1	0	218	4	4	1	2	0		0		0		1	110	3	1	0	1	040704	412450	40	43705	0001	ISLAY (MATARANI)	-72,080318461	-16,987442671
2022	021808201	PE6	218	82	1	0	218	2022	1469	0	0	0	0	0	0	9	4	0	218	4	4	1	2	0		0		0		0	110	0	1	0	1	040704	0	40	43705	0001	ISLAY (MATARANI)	-72,080318461	-16,987442671
2022	021808601	PE6	218	86	1	1	218	2022	1469	6	1	0	6	6	2	1	1	0	218	4	4	1	2	0		0		0		2	110	1	1	0	1	040704	412450	40	43705	0001	ISLAY (MATARANI)	-72,080318461	-16,987442671
2022	022001101	PE6	220	11	1	3	220	2022	1467	9	2	0	9	9	2	1	1	0	220	4	4	1	2	0		0		0		0	21	2	1	0	1	040307	3391712	40	4626102	0001	CHALA	-74,253209769	-15,847722825
2022	022002501	PE6	220	25	1	1	220	2022	1467	2	1	0	2	2	0	1	1	0	220	4	4	1	2	0		0		0		0	21	1	1	0	1	040307	3391712	40	4626102	0001	CHALA	-74,253209769	-15,847722825
2022	022002601	PE6	220	26	1	1	220	2022	1467	3	1	0	3	3	2	1	1	0	220	4	4	1	2	0		0		0		2	21	1	1	0	1	040307	597666	40	4626102	0001	CHALA	-74,253209769	-15,847722825
2022	022003801	PE6	220	38	1	2	220	2022	1467	3	1	0	3	3	1	1	1	0	220	4	4	1	2	0		0		0		1	21	1	1	0	1	040307	597666	40	4626102	0001	CHALA	-74,253209769	-15,847722825
2022	022004601	PE6	220	46	1	2	220	2022	1467	5	1	0	5	5	1	1	1	0	220	4	4	1	2	0		0		0		1	21	1	1	0	1	040307	597666	40	4626102	0001	CHALA	-74,253209769	-15,847722825
2022	022004901	PE6	220	49	1	2	220	2022	1467	4	1	0	4	4	1	1	1	0	220	4	4	1	2	0		0		0		1	21	1	1	0	1	040307	597666	40	4626102	0001	CHALA	-74,253209769	-15,847722825
2022	022005601	PE6	220	56	1	2	220	2022	1467	5	1	0	5	5	1	1	1	0	220	4	4	1	2	0		0		0		1	21	1	1	0	1	040307	597666	40	4626102	0001	CHALA	-74,253209769	-15,847722825
2022	022006601	PE6	220	66	1	1	220	2022	1467	8	1	0	8	8	1	1	1	0	220	4	4	1	2	0		0		0		1	21	1	1	0	1	040307	597666	40	4626102	0001	CHALA	-74,253209769	-15,847722825
2022	022007001	PE6	220	70	1	1	220	2022	1467	4	2	0	4	4	1	1	1	0	220	4	4	1	2	0		0		0		1	21	2	1	0	1	040307	597666	40	4626102	0001	CHALA	-74,253209769	-15,847722825
2022	022007701	PE6	220	77	1	2	220	2022	1467	3	1	0	3	3	1	1	1	0	220	4	4	1	2	0		0		0		0	21	1	1	0	1	040307	3391712	40	4626102	0001	CHALA	-74,253209769	-15,847722825
2022	022100601	PE6	221	6	1	1	221	2022	1468	6	2	0	6	6	1	1	1	0	221	4	4	1	2	0		0		0		1	71	2	1	0	1	040205	363760	40	46275	0001	SAN GREGORIO	-72,710049773	-16,569626322
2022	022101001	PE6	221	10	1	1	221	2022	1468	1	0	0	1	1	0	1	1	0	221	4	4	1	2	0		0		0		0	71	0	1	0	1	040205	2064314	40	46275	0001	SAN GREGORIO	-72,710049773	-16,569626322
2022	022101701	PE6	221	17	1	1	221	2022	1468	5	1	0	5	5	1	1	1	0	221	4	4	1	2	0		0		0		1	71	1	1	0	1	040205	363760	40	46275	0001	SAN GREGORIO	-72,710049773	-16,569626322
2022	022102101	PE6	221	21	1	2	221	2022	1468	3	0	0	3	3	0	1	1	0	221	4	4	1	2	0		0		0		0	71	0	1	0	1	040205	2064314	40	46275	0001	SAN GREGORIO	-72,710049773	-16,569626322
2022	022103301	PE6	221	33	1	1	221	2022	1468	3	1	0	3	2	0	1	1	0	221	4	4	1	2	0		0		0		0	71	1	1	0	1	040205	2064314	40	46275	0001	SAN GREGORIO	-72,710049773	-16,569626322
2022	022103701	PE6	221	37	1	2	221	2022	1468	3	2	0	3	3	0	1	1	0	221	4	4	1	2	0		0		0		0	71	2	1	0	1	040205	2064314	40	46275	0001	SAN GREGORIO	-72,710049773	-16,569626322
2022	022104001	PE6	221	40	1	2	221	2022	1468	3	1	0	3	3	1	1	1	0	221	4	4	1	2	0		0		0		1	71	1	1	0	1	040205	363760	40	46275	0001	SAN GREGORIO	-72,710049773	-16,569626322
2022	022104401	PE6	221	44	1	1	221	2022	1468	4	1	0	4	4	2	1	1	0	221	4	4	1	2	0		0		0		1	71	1	1	0	1	040205	363760	40	46275	0001	SAN GREGORIO	-72,710049773	-16,569626322
2022	022107101	PE6	221	71	1	4	221	2022	1468	5	2	0	5	5	1	1	1	0	221	4	4	1	2	0		0		0		1	71	3	1	0	1	040205	363760	40	46275	0001	SAN GREGORIO	-72,710049773	-16,569626322
2022	022107401	PE6	221	74	1	2	221	2022	1468	7	3	0	7	7	1	1	1	0	221	4	4	1	2	0		0		0		1	71	3	1	0	1	040205	363760	40	46275	0001	SAN GREGORIO	-72,710049773	-16,569626322
2022	022200201	PE6	222	2	1	2	222	2022	1467	6	2	0	6	6	1	1	1	0	222	4	4	1	2	0		0		0		1	386	3	1	0	1	040413	682290	40	51030	0032	PUNTA COLORADA	-72,454110673	-16,275504374
2022	022200301	PE6	222	3	1	1	222	2022	1467	1	0	0	1	1	0	1	1	0	222	4	4	1	2	0		0		0		0	386	0	1	0	1	040413	3871945	40	51030	0032	PUNTA COLORADA	-72,454110673	-16,275504374
2022	022202201	PE6	222	22	1	2	222	2022	1467	3	1	0	3	3	1	1	1	0	222	4	4	1	2	0		0		0		1	386	1	1	0	1	040413	682290	40	51030	0032	PUNTA COLORADA	-72,454110673	-16,275504374
2022	022202501	PE6	222	25	1	1	222	2022	1467	4	1	0	4	4	2	1	1	0	222	4	4	1	2	0		0		0		1	386	1	1	0	1	040413	682290	40	51030	0032	PUNTA COLORADA	-72,454110673	-16,275504374
2022	022205401	PE6	222	54	1	2	222	2022	1467	3	0	0	3	2	0	1	1	0	222	4	4	1	2	0		0		0		0	386	0	1	0	1	040413	3871945	40	51030	0032	PUNTA COLORADA	-72,454110673	-16,275504374
2022	022205801	PE6	222	58	1	2	222	2022	1467	5	1	0	5	5	2	1	1	0	222	4	4	1	2	0		0		0		2	386	1	1	0	1	040413	682290	40	51030	0032	PUNTA COLORADA	-72,454110673	-16,275504374
2022	022206801	PE6	222	68	1	1	222	2022	1467	6	2	0	6	6	1	1	1	0	222	4	4	1	2	0		0		0		1	386	2	1	0	1	040413	682290	40	51030	0032	PUNTA COLORADA	-72,454110673	-16,275504374
2022	022208101	PE6	222	81	1	1	222	2022	1467	2	0	0	2	2	0	1	1	0	222	4	4	1	2	0		0		0		0	386	0	1	0	1	040413	3871945	40	51030	0032	PUNTA COLORADA	-72,454110673	-16,275504374
2022	022209801	PE6	222	98	1	2	222	2022	1467	7	4	0	7	7	1	1	1	0	222	4	4	1	2	0		0		0		1	386	4	1	0	1	040413	682290	40	51030	0032	PUNTA COLORADA	-72,454110673	-16,275504374
2022	022209901	PE6	222	99	1	2	222	2022	1467	6	1	0	6	6	1	1	1	0	222	4	4	1	2	0		0		0		1	386	1	1	0	1	040413	682290	40	51030	0032	PUNTA COLORADA	-72,454110673	-16,275504374
2022	022601001	PE6	226	10	1	1	226	2022	1467	5	2	0	3	5	0	1	1	0	226	4	4	2	3	0		0		0		0	2680	2	1	0	1	040608	1787159	41	41691	0016	ISPACAS ( CHAUPI)	-72,91901	-15,757253333
2022	022601101	PE6	226	11	1	1	226	2022	1467	4	1	0	4	4	0	1	1	0	226	4	4	2	3	0		0		0		0	2680	1	1	0	1	040608	1787159	41	41691	0016	ISPACAS ( CHAUPI)	-72,91901	-15,757253333
2022	022601401	PE6	226	14	1	2	226	2022	1467	5	2	0	5	5	1	1	1	0	226	4	4	2	3	0		0		0		1	2680	2	1	0	1	040608	511003	41	41691	0016	ISPACAS ( CHAUPI)	-72,91901	-15,757253333
2022	022602001	PE6	226	20	1	1	226	2022	1467	6	2	0	6	5	1	1	1	0	226	4	4	2	3	0		0		0		1	2680	3	1	0	1	040608	511003	41	41691	0016	ISPACAS ( CHAUPI)	-72,91901	-15,757253333
2022	022602901	PE6	226	29	1	2	226	2022	1467	6	1	0	6	6	0	1	1	0	226	4	4	2	3	0		0		0		0	2680	1	1	0	1	040608	1787159	41	41691	0016	ISPACAS ( CHAUPI)	-72,91901	-15,757253333
2022	022603001	PE6	226	30	1	2	226	2022	1467	6	2	0	6	6	1	1	1	0	226	4	4	2	3	0		0		0		1	2680	2	1	0	1	040608	511003	41	41691	0016	ISPACAS ( CHAUPI)	-72,91901	-15,757253333
2022	022603101	PE6	226	31	1	1	226	2022	1467	5	2	0	4	5	0	1	1	0	226	4	4	2	3	0		0		0		0	2680	2	1	0	1	040608	1787159	41	41691	0016	ISPACAS ( CHAUPI)	-72,91901	-15,757253333
2022	022603201	PE6	226	32	1	2	226	2022	1467	4	0	0	4	2	0	1	1	0	226	4	4	2	3	0		0		0		0	2680	1	1	0	1	040608	1787159	41	41691	0016	ISPACAS ( CHAUPI)	-72,91901	-15,757253333
2022	022603301	PE6	226	33	1	2	226	2022	1467	6	1	0	6	6	1	1	1	0	226	4	4	2	3	0		0		0		1	2680	1	1	0	1	040608	511003	41	41691	0016	ISPACAS ( CHAUPI)	-72,91901	-15,757253333
2022	022604601	PE6	226	46	1	2	226	2022	1467	4	1	0	4	4	2	1	4	0	226	4	4	2	3	0		0		0		2	2680	1	1	0	1	040608	511003	41	41691	0016	ISPACAS ( CHAUPI)	-72,91901	-15,757253333
2022	022604801	PE6	226	48	1	2	226	2022	1467	2	1	0	2	2	0	1	1	0	226	4	4	2	3	0		0		0		0	2680	1	1	0	1	040608	1787159	41	41691	0016	ISPACAS ( CHAUPI)	-72,91901	-15,757253333
2022	022604901	PE6	226	49	1	1	226	2022	1467	2	1	0	2	2	0	1	1	0	226	4	4	2	3	0		0		0		0	2680	1	1	0	1	040608	1787159	41	41691	0016	ISPACAS ( CHAUPI)	-72,91901	-15,757253333
2022	022605001	PE6	226	50	1	1	226	2022	1467	3	2	0	2	3	0	1	1	0	226	4	4	2	3	0		0		0		0	2680	2	1	0	1	040608	1787159	41	41691	0016	ISPACAS ( CHAUPI)	-72,91901	-15,757253333
2022	022606801	PE6	226	68	1	2	226	2022	1467	3	1	0	3	3	0	1	1	0	226	4	4	2	3	0		0		0		0	2680	1	1	0	1	040608	1787159	41	41691	0016	ISPACAS ( CHAUPI)	-72,91901	-15,757253333
2022	022606901	PE6	226	69	1	0	226	2022	1467	0	0	0	0	0	0	6	5	0	226	4	4	2	3	0		0		0		0	2680	0	1	0	1	040608	0	41	41691	0016	ISPACAS ( CHAUPI)	-72,91901	-15,757253333
2022	022800601	PE6	228	6	1	2	228	2022	1470	4	1	0	4	4	1	1	1	0	228	4	4	2	3	0		0		0		1	1308	1	1	0	1	040203	296062	41	41877	0019	SAN MARTIN	-73,202318334	-15,954811667
2022	022800701	PE6	228	7	1	2	228	2022	1470	3	1	0	3	2	0	1	1	0	228	4	4	2	3	0		0		0		0	1308	1	1	0	1	040203	1035435	41	41877	0019	SAN MARTIN	-73,202318334	-15,954811667
2022	022800801	PE6	228	8	1	4	228	2022	1470	6	1	0	6	4	1	1	1	0	228	4	4	2	3	0		0		0		1	1308	1	1	0	1	040203	296062	41	41877	0019	SAN MARTIN	-73,202318334	-15,954811667
2022	022800901	PE6	228	9	1	1	228	2022	1470	3	1	0	3	3	1	1	1	0	228	4	4	2	3	0		0		0		1	1308	1	1	0	1	040203	296062	41	41877	0019	SAN MARTIN	-73,202318334	-15,954811667
2022	022801001	PE6	228	10	1	1	228	2022	1470	3	1	0	3	3	0	1	1	0	228	4	4	2	3	0		0		0		0	1308	1	1	0	1	040203	1035435	41	41877	0019	SAN MARTIN	-73,202318334	-15,954811667
2022	022801601	PE6	228	16	1	1	228	2022	1470	1	0	0	1	1	0	1	1	0	228	4	4	2	3	0		0		0		0	1308	0	1	0	1	040203	1035435	41	41877	0019	SAN MARTIN	-73,202318334	-15,954811667
2022	022801701	PE6	228	17	1	1	228	2022	1470	2	1	0	2	2	0	1	1	0	228	4	4	2	3	0		0		0		0	1308	1	1	0	1	040203	1035435	41	41877	0019	SAN MARTIN	-73,202318334	-15,954811667
2022	022801801	PE6	228	18	1	2	228	2022	1470	3	1	0	3	2	1	1	1	0	228	4	4	2	3	0		0		0		1	1308	1	1	0	1	040203	296062	41	41877	0019	SAN MARTIN	-73,202318334	-15,954811667
2022	022802001	PE6	228	20	1	1	228	2022	1470	5	1	0	5	5	2	1	1	0	228	4	4	2	3	0		0		0		2	1308	1	1	0	1	040203	296062	41	41877	0019	SAN MARTIN	-73,202318334	-15,954811667
2022	022802201	PE6	228	22	1	1	228	2022	1470	1	0	0	1	1	0	1	1	0	228	4	4	2	3	0		0		0		0	1308	0	1	0	1	040203	1035435	41	41877	0019	SAN MARTIN	-73,202318334	-15,954811667
2022	022805001	PE6	228	50	1	1	228	2022	1470	5	1	0	5	4	2	1	2	0	228	4	4	2	3	0		0		0		2	1308	1	1	0	1	040203	296062	41	41877	0019	SAN MARTIN	-73,202318334	-15,954811667
2022	022805101	PE6	228	51	1	1	228	2022	1470	2	1	0	2	2	0	1	1	0	228	4	4	2	3	0		0		0		0	1308	1	1	0	1	040203	1035435	41	41877	0019	SAN MARTIN	-73,202318334	-15,954811667
2022	022805201	PE6	228	52	1	1	228	2022	1470	1	0	0	1	1	0	1	1	0	228	4	4	2	3	0		0		0		0	1308	0	1	0	1	040203	1035435	41	41877	0019	SAN MARTIN	-73,202318334	-15,954811667
2022	022805301	PE6	228	53	1	2	228	2022	1470	4	1	0	4	4	2	1	1	0	228	4	4	2	3	0		0		0		2	1308	1	1	0	1	040203	296062	41	41877	0019	SAN MARTIN	-73,202318334	-15,954811667
2022	022805401	PE6	228	54	1	2	228	2022	1470	3	1	0	3	3	1	1	1	0	228	4	4	2	3	0		0		0		1	1308	1	1	0	1	040203	296062	41	41877	0019	SAN MARTIN	-73,202318334	-15,954811667
2022	022906101	PE6	229	61	1	2	229	2022	1466	5	1	0	5	5	1	1	1	0	229	4	4	2	3	0		0		0		1	1590	1	1	0	1	040520	449518	41	41970	0045	E2	-72,165533462	-16,307554253
2022	022906201	PE6	229	62	1	1	229	2022	1466	5	1	0	5	5	1	1	1	0	229	4	4	2	3	0		0		0		1	1590	1	1	0	1	040520	449518	41	41970	0045	E2	-72,165533462	-16,307554253
2022	022906301	PE6	229	63	1	1	229	2022	1466	3	1	0	3	3	1	1	1	0	229	4	4	2	3	0		0		0		1	1590	1	1	0	1	040520	449518	41	41970	0045	E2	-72,165533462	-16,307554253
2022	022906401	PE6	229	64	1	0	229	2022	1466	0	0	0	0	0	0	2	5	0	229	4	4	2	3	0		0		0		0	1590	0	1	0	1	040520	0	41	41970	0045	E2	-72,165533462	-16,307554253
2022	022906501	PE6	229	65	1	1	229	2022	1466	3	2	0	3	3	1	1	1	0	229	4	4	2	3	0		0		0		1	1590	2	1	0	1	040520	449518	41	41970	0045	E2	-72,165533462	-16,307554253
2022	022912701	PE6	229	127	1	2	229	2022	1466	4	2	0	4	4	0	1	1	0	229	4	4	2	3	0		0		0		0	1590	2	1	0	1	040520	1572122	41	41970	0045	E2	-72,165533462	-16,307554253
2022	022912801	PE6	229	128	1	1	229	2022	1466	3	1	0	3	3	1	1	1	0	229	4	4	2	3	0		0		0		1	1590	1	1	0	1	040520	449518	41	41970	0045	E2	-72,165533462	-16,307554253
2022	022912901	PE6	229	129	1	0	229	2022	1466	0	0	0	0	0	0	9	5	0	229	4	4	2	3	0		0		0		0	1590	0	1	0	1	040520	0	41	41970	0045	E2	-72,165533462	-16,307554253
2022	022913101	PE6	229	131	1	1	229	2022	1466	1	0	0	1	1	0	1	1	0	229	4	4	2	3	0		0		0		0	1590	0	1	0	1	040520	1572122	41	41970	0045	E2	-72,165533462	-16,307554253
2022	022913201	PE6	229	132	1	1	229	2022	1466	4	1	0	4	4	1	1	1	0	229	4	4	2	3	0		0		0		1	1590	1	1	0	1	040520	449518	41	41970	0045	E2	-72,165533462	-16,307554253
2022	022913801	PE6	229	138	1	2	229	2022	1466	3	1	0	3	3	1	1	1	0	229	4	4	2	3	0		0		0		1	1590	1	1	0	1	040520	449518	41	41970	0045	E2	-72,165533462	-16,307554253
2022	022913901	PE6	229	139	1	2	229	2022	1466	3	1	0	3	3	0	1	1	0	229	4	4	2	3	0		0		0		0	1590	1	1	0	1	040520	1572122	41	41970	0045	E2	-72,165533462	-16,307554253
2022	022914001	PE6	229	140	1	2	229	2022	1466	4	1	0	4	4	1	1	1	0	229	4	4	2	3	0		0		0		0	1590	1	1	0	1	040520	1572122	41	41970	0045	E2	-72,165533462	-16,307554253
2022	022914101	PE6	229	141	1	1	229	2022	1466	2	1	0	2	2	0	1	1	0	229	4	4	2	3	0		0		0		0	1590	1	1	0	1	040520	1572122	41	41970	0045	E2	-72,165533462	-16,307554253
2022	022914201	PE6	229	142	1	1	229	2022	1466	4	1	0	3	4	2	1	1	0	229	4	4	2	3	0		0		0		2	1590	1	1	0	1	040520	449518	41	41970	0045	E2	-72,165533462	-16,307554253
2022	023003201	PE6	230	32	1	1	230	2022	1469	1	0	0	1	1	0	1	1	0	230	4	4	2	3	0		0		0		0	3470	0	1	0	1	040511	1334402	41	41983	0025	QUERQUE	-72,059865	-15,92876
2022	023003301	PE6	230	33	1	0	230	2022	1469	0	0	0	0	0	0	6	1	0	230	4	4	2	3	0		0		0		0	3470	0	1	0	1	040511	0	41	41983	0025	QUERQUE	-72,059865	-15,92876
2022	023003401	PE6	230	34	1	2	230	2022	1469	2	0	0	2	0	0	1	1	0	230	4	4	2	3	0		0		0		0	3470	0	1	0	1	040511	1334402	41	41983	0025	QUERQUE	-72,059865	-15,92876
2022	023004601	PE6	230	46	1	2	230	2022	1469	7	2	0	4	7	1	1	1	0	230	4	4	2	3	0		0		0		1	3470	2	1	0	1	040511	381546	41	41983	0025	QUERQUE	-72,059865	-15,92876
2022	023004901	PE6	230	49	1	2	230	2022	1469	4	1	0	4	4	2	1	1	0	230	4	4	2	3	0		0		0		2	3470	1	1	0	1	040511	381546	41	41983	0025	QUERQUE	-72,059865	-15,92876
2022	023001601	PE6	230	16	1	1	230	2022	1469	1	0	0	1	1	0	1	1	0	230	4	4	2	3	0		0		0		0	3470	0	1	0	1	040511	1334402	41	41983	0036	TITIRCANE	-71,98595	-15,973388333
2022	023001701	PE6	230	17	1	1	230	2022	1469	2	1	0	2	2	0	1	1	0	230	4	4	2	3	0		0		0		0	3470	1	1	0	1	040511	1334402	41	41983	0036	TITIRCANE	-71,98595	-15,973388333
2022	023001801	PE6	230	18	1	1	230	2022	1469	1	0	0	1	1	0	1	1	0	230	4	4	2	3	0		0		0		0	3470	0	1	0	1	040511	1334402	41	41983	0036	TITIRCANE	-71,98595	-15,973388333
2022	023001901	PE6	230	19	1	1	230	2022	1469	3	0	0	3	3	0	1	1	0	230	4	4	2	3	0		0		0		0	3470	0	1	0	1	040511	1334402	41	41983	0036	TITIRCANE	-71,98595	-15,973388333
2022	023002001	PE6	230	20	1	0	230	2022	1469	0	0	0	0	0	0	6	1	0	230	4	4	2	3	0		0		0		0	3470	0	1	0	1	040511	0	41	41983	0036	TITIRCANE	-71,98595	-15,973388333
2022	023002501	PE6	230	25	1	0	230	2022	1469	0	0	0	0	0	0	9	1	0	230	4	4	2	3	0		0		0		0	3470	0	1	0	1	040511	0	41	41983	0087	QUERQUE PASANA	-72,061033333	-15,92759
2022	023002601	PE6	230	26	1	2	230	2022	1469	9	2	0	9	9	2	1	1	0	230	4	4	2	3	0		0		0		2	3470	2	1	0	1	040511	381546	41	41983	0087	QUERQUE PASANA	-72,061033333	-15,92759
2022	023002701	PE6	230	27	1	2	230	2022	1469	2	0	0	2	2	0	1	1	0	230	4	4	2	3	0		0		0		0	3470	0	1	0	1	040511	1334402	41	41983	0087	QUERQUE PASANA	-72,061033333	-15,92759
2022	023002801	PE6	230	28	1	1	230	2022	1469	1	0	0	1	1	0	1	1	0	230	4	4	2	3	0		0		0		0	3470	0	1	0	1	040511	1334402	41	41983	0087	QUERQUE PASANA	-72,061033333	-15,92759
2022	023002901	PE6	230	29	1	1	230	2022	1469	2	0	0	2	2	0	1	1	0	230	4	4	2	3	0		0		0		0	3470	0	1	0	1	040511	1334402	41	41983	0087	QUERQUE PASANA	-72,061033333	-15,92759
2022	023100301	PE6	231	3	1	2	231	2022	1469	4	2	0	4	4	0	1	1	0	231	5	5	1	1	0		0		0		0	2797	2	1	0	1	050101	976567	45	3513902	0001	AYACUCHO	-74,233417482	-13,135018816
2022	023100801	PE6	231	8	1	2	231	2022	1469	3	1	0	3	3	1	1	1	0	231	5	5	1	1	0		0		0		1	2797	1	1	0	1	050101	175418	45	3513902	0001	AYACUCHO	-74,233417482	-13,135018816
2022	023104201	PE6	231	42	1	0	231	2022	1469	0	0	0	0	0	0	9	2	0	231	5	5	1	1	0		0		0		0	2797	0	1	0	1	050101	0	45	3513902	0001	AYACUCHO	-74,233417482	-13,135018816
2022	023104301	PE6	231	43	1	2	231	2022	1469	4	1	0	4	4	2	1	1	0	231	5	5	1	1	0		0		0		2	2797	1	1	0	1	050101	175418	45	3513902	0001	AYACUCHO	-74,233417482	-13,135018816
2022	023104701	PE6	231	47	1	2	231	2022	1469	5	1	0	4	5	1	1	1	0	231	5	5	1	1	0		0		0		1	2797	1	1	0	1	050101	175418	45	3513902	0001	AYACUCHO	-74,233417482	-13,135018816
2022	023105501	PE6	231	55	1	1	231	2022	1469	5	1	0	5	5	1	1	1	0	231	5	5	1	1	0		0		0		1	2797	1	1	0	1	050101	175418	45	3513902	0001	AYACUCHO	-74,233417482	-13,135018816
2022	023105901	PE6	231	59	1	1	231	2022	1469	1	0	0	1	1	0	1	1	0	231	5	5	1	1	0		0		0		0	2797	0	1	0	1	050101	976567	45	3513902	0001	AYACUCHO	-74,233417482	-13,135018816
2022	023106601	PE6	231	66	1	1	231	2022	1469	3	1	0	3	3	0	1	1	0	231	5	5	1	1	0		0		0		0	2797	1	1	0	1	050101	976567	45	3513902	0001	AYACUCHO	-74,233417482	-13,135018816
2022	023106701	PE6	231	67	1	2	231	2022	1469	5	2	0	5	5	1	1	1	0	231	5	5	1	1	0		0		0		1	2797	2	1	0	1	050101	175418	45	3513902	0001	AYACUCHO	-74,233417482	-13,135018816
2022	023107801	PE6	231	78	1	2	231	2022	1469	5	2	0	5	5	1	1	1	0	231	5	5	1	1	0		0		0		1	2797	2	1	0	1	050101	175418	45	3513902	0001	AYACUCHO	-74,233417482	-13,135018816
2022	023201501	PE6	232	15	1	1	232	2022	1467	6	2	0	6	6	2	1	1	0	232	5	5	1	1	0		0		0		1	2797	3	1	0	1	050101	191860	45	35141	0001	AYACUCHO	-74,234696792	-13,137408245
2022	023201601	PE6	232	16	1	1	232	2022	1467	9	1	0	9	8	3	1	1	0	232	5	5	1	1	0		0		0		3	2797	2	1	0	1	050101	191860	45	35141	0001	AYACUCHO	-74,234696792	-13,137408245
2022	023202501	PE6	232	25	1	1	232	2022	1467	4	1	0	4	4	2	1	1	0	232	5	5	1	1	0		0		0		2	2797	1	1	0	1	050101	191860	45	35141	0001	AYACUCHO	-74,234696792	-13,137408245
2022	023203301	PE6	232	33	1	2	232	2022	1467	5	2	0	5	4	0	1	1	0	232	5	5	1	1	0		0		0		0	2797	2	1	0	1	050101	1068104	45	35141	0001	AYACUCHO	-74,234696792	-13,137408245
2022	023208001	PE6	232	80	1	1	232	2022	1467	5	2	0	5	5	1	1	1	0	232	5	5	1	1	0		0		0		1	2797	2	1	0	1	050101	191860	45	35141	0001	AYACUCHO	-74,234696792	-13,137408245
2022	023209801	PE6	232	98	1	1	232	2022	1467	5	2	0	5	5	0	1	1	0	232	5	5	1	1	0		0		0		0	2797	2	1	0	1	050101	1068104	45	35141	0001	AYACUCHO	-74,234696792	-13,137408245
2022	023210501	PE6	232	105	1	2	232	2022	1467	7	2	0	7	7	2	1	1	0	232	5	5	1	1	0		0		0		2	2797	2	1	0	1	050101	191860	45	35141	0001	AYACUCHO	-74,234696792	-13,137408245
2022	023211901	PE6	232	119	1	1	232	2022	1467	5	2	0	3	5	1	1	1	0	232	5	5	1	1	0		0		0		1	2797	2	1	0	1	050101	191860	45	35141	0001	AYACUCHO	-74,234696792	-13,137408245
2022	023215101	PE6	232	151	1	0	232	2022	1467	0	0	0	0	0	0	6	1	0	232	5	5	1	1	0		0		0		0	2797	0	1	0	1	050101	0	45	35141	0001	AYACUCHO	-74,234696792	-13,137408245
2022	023215401	PE6	232	154	1	2	232	2022	1467	5	1	0	5	5	1	1	1	0	232	5	5	1	1	0		0		0		0	2797	1	1	0	1	050101	1068104	45	35141	0001	AYACUCHO	-74,234696792	-13,137408245
2022	023400101	PE6	234	1	1	2	234	2022	1467	6	2	0	6	6	1	1	1	0	234	5	5	1	1	0		0		0		1	2797	2	1	0	1	050101	172908	42	3516302	0001	AYACUCHO	-74,221596195	-13,150932177
2022	023402201	PE6	234	22	1	1	234	2022	1467	3	1	0	3	3	1	1	1	0	234	5	5	1	1	0		0		0		1	2797	1	1	0	1	050101	172908	42	3516302	0001	AYACUCHO	-74,221596195	-13,150932177
2022	023402301	PE6	234	23	1	1	234	2022	1467	4	2	0	3	4	1	1	1	0	234	5	5	1	1	0		0		0		1	2797	2	1	0	1	050101	172908	42	3516302	0001	AYACUCHO	-74,221596195	-13,150932177
2022	023403001	PE6	234	30	1	1	234	2022	1467	3	1	0	3	3	1	1	1	0	234	5	5	1	1	0		0		0		1	2797	1	1	0	1	050101	172908	42	3516302	0001	AYACUCHO	-74,221596195	-13,150932177
2022	023403201	PE6	234	32	1	2	234	2022	1467	4	1	0	4	4	1	1	1	0	234	5	5	1	1	0		0		0		1	2797	2	1	0	1	050101	172908	42	3516302	0001	AYACUCHO	-74,221596195	-13,150932177
2022	023404801	PE6	234	48	1	2	234	2022	1467	2	0	0	2	2	0	1	1	0	234	5	5	1	1	0		0		0		0	2797	0	1	0	1	050101	962593	42	3516302	0001	AYACUCHO	-74,221596195	-13,150932177
2022	023405201	PE6	234	52	1	1	234	2022	1467	3	2	0	3	3	1	1	1	0	234	5	5	1	1	0		0		0		1	2797	2	1	0	1	050101	172908	42	3516302	0001	AYACUCHO	-74,221596195	-13,150932177
2022	023405301	PE6	234	53	1	1	234	2022	1467	1	1	0	1	1	0	1	1	0	234	5	5	1	1	0		0		0		0	2797	1	1	0	1	050101	962593	42	3516302	0001	AYACUCHO	-74,221596195	-13,150932177
2022	023405401	PE6	234	54	1	1	234	2022	1467	2	0	0	2	2	1	1	1	0	234	5	5	1	1	0		0		0		1	2797	0	1	0	1	050101	172908	42	3516302	0001	AYACUCHO	-74,221596195	-13,150932177
2022	023406101	PE6	234	61	1	2	234	2022	1467	4	1	0	4	4	0	1	1	0	234	5	5	1	1	0		0		0		0	2797	1	1	0	1	050101	962593	42	3516302	0001	AYACUCHO	-74,221596195	-13,150932177
2022	023500201	PE6	235	2	1	2	235	2022	1470	3	1	0	3	3	1	1	1	0	235	5	5	1	1	0		0		0		1	2797	1	1	0	1	050101	172319	44	35169	0001	AYACUCHO	-74,219389002	-13,154311564
2022	023500701	PE6	235	7	1	2	235	2022	1469	9	2	0	9	8	2	1	1	0	235	5	5	1	1	0		0		0		1	2797	2	1	0	1	050101	172319	44	35169	0001	AYACUCHO	-74,219389002	-13,154311564
2022	023503001	PE6	235	30	1	1	235	2022	1469	2	1	0	2	2	0	1	1	0	235	5	5	1	1	0		0		0		0	2797	1	1	0	1	050101	959315	44	35169	0001	AYACUCHO	-74,219389002	-13,154311564
2022	023503201	PE6	235	32	1	1	235	2022	1469	3	1	0	3	3	1	1	1	0	235	5	5	1	1	0		0		0		1	2797	1	1	0	1	050101	172319	44	35169	0001	AYACUCHO	-74,219389002	-13,154311564
2022	023503701	PE6	235	37	1	1	235	2022	1469	5	1	0	5	5	1	1	1	0	235	5	5	1	1	0		0		0		1	2797	2	1	0	1	050101	172319	44	35169	0001	AYACUCHO	-74,219389002	-13,154311564
2022	023505801	PE6	235	58	1	2	235	2022	1469	7	2	0	7	6	2	1	1	0	235	5	5	1	1	0		0		0		2	2797	2	1	0	1	050101	172319	44	35169	0001	AYACUCHO	-74,219389002	-13,154311564
2022	023506201	PE6	235	62	1	1	235	2022	1469	2	0	0	2	2	1	1	1	0	235	5	5	1	1	0		0		0		1	2797	0	1	0	1	050101	172319	44	35169	0001	AYACUCHO	-74,219389002	-13,154311564
2022	023506401	PE6	235	64	1	1	235	2022	1469	3	3	0	3	3	0	1	1	0	235	5	5	1	1	0		0		0		0	2797	3	1	0	1	050101	959315	44	35169	0001	AYACUCHO	-74,219389002	-13,154311564
2022	023507901	PE6	235	79	1	2	235	2022	1469	3	1	0	3	3	0	1	1	0	235	5	5	1	1	0		0		0		0	2797	1	1	0	1	050101	959315	44	35169	0001	AYACUCHO	-74,219389002	-13,154311564
2022	023508001	PE6	235	80	1	2	235	2022	1469	3	1	0	3	3	0	1	1	0	235	5	5	1	1	0		0		0		0	2797	1	1	0	1	050101	959315	44	35169	0001	AYACUCHO	-74,219389002	-13,154311564
2022	023700801	PE6	237	8	1	2	237	2022	1466	4	1	0	4	4	1	1	1	0	237	5	5	1	1	0		0		0		1	2797	1	1	0	1	050101	190522	46	3518402	0001	AYACUCHO	-74,232512695	-13,146605102
2022	023701801	PE6	237	18	1	1	237	2022	1466	4	1	0	4	4	0	1	1	0	237	5	5	1	1	0		0		0		0	2797	2	1	0	1	050101	1060656	46	3518402	0001	AYACUCHO	-74,232512695	-13,146605102
2022	023701802	PE6	237	18	2	1	237	2022	1466	4	0	0	4	3	0	1	2	0	237	5	5	1	1	0		0		0		0	2797	0	1	0	1	050101	1060656	46	3518402	0001	AYACUCHO	-74,232512695	-13,146605102
2022	023702401	PE6	237	24	1	2	237	2022	1466	4	1	0	4	4	2	1	1	0	237	5	5	1	1	0		0		0		2	2797	1	1	0	1	050101	190522	46	3518402	0001	AYACUCHO	-74,232512695	-13,146605102
2022	023704001	PE6	237	40	1	1	237	2022	1466	6	2	0	6	6	1	1	1	0	237	5	5	1	1	0		0		0		1	2797	2	1	0	1	050101	190522	46	3518402	0001	AYACUCHO	-74,232512695	-13,146605102
2022	023705101	PE6	237	51	1	1	237	2022	1466	5	1	0	5	4	0	1	1	0	237	5	5	1	1	0		0		0		0	2797	1	1	0	1	050101	1060656	46	3518402	0001	AYACUCHO	-74,232512695	-13,146605102
2022	023705501	PE6	237	55	1	1	237	2022	1466	2	1	0	2	2	1	1	1	0	237	5	5	1	1	0		0		0		1	2797	1	1	0	1	050101	190522	46	3518402	0001	AYACUCHO	-74,232512695	-13,146605102
2022	023708101	PE6	237	81	1	1	237	2022	1466	4	1	0	4	4	0	1	1	0	237	5	5	1	1	0		0		0		0	2797	2	1	0	1	050101	1060656	46	3518402	0001	AYACUCHO	-74,232512695	-13,146605102
2022	023709201	PE6	237	92	1	2	237	2022	1466	4	1	0	4	4	1	1	1	0	237	5	5	1	1	0		0		0		1	2797	1	1	0	1	050101	190522	46	3518402	0001	AYACUCHO	-74,232512695	-13,146605102
2022	023710801	PE6	237	108	1	2	237	2022	1466	4	1	0	4	4	1	1	1	0	237	5	5	1	1	0		0		0		1	2797	1	1	0	1	050101	190522	46	3518402	0001	AYACUCHO	-74,232512695	-13,146605102
2022	023711401	PE6	237	114	1	3	237	2022	1466	3	1	0	3	3	0	1	1	0	237	5	5	1	1	0		0		0		0	2797	1	1	0	1	050101	1060656	46	3518402	0001	AYACUCHO	-74,232512695	-13,146605102
2022	023802101	PE6	238	21	1	3	238	2022	1468	6	2	0	6	5	0	1	1	0	238	5	5	1	1	0		0		0		0	2797	2	1	0	1	050101	1136417	46	35187	0001	AYACUCHO	-74,235008563	-13,152839767
2022	023802801	PE6	238	28	1	2	238	2022	1468	3	1	0	3	3	1	1	1	0	238	5	5	1	1	0		0		0		1	2797	1	1	0	1	050101	204131	46	35187	0001	AYACUCHO	-74,235008563	-13,152839767
2022	023803101	PE6	238	31	1	1	238	2022	1468	4	1	0	4	4	1	1	1	0	238	5	5	1	1	0		0		0		1	2797	1	1	0	1	050101	204131	46	35187	0001	AYACUCHO	-74,235008563	-13,152839767
2022	023806901	PE6	238	69	1	1	238	2022	1468	3	1	0	3	3	1	1	1	0	238	5	5	1	1	0		0		0		1	2797	1	1	0	1	050101	204131	46	35187	0001	AYACUCHO	-74,235008563	-13,152839767
2022	023808101	PE6	238	81	1	2	238	2022	1468	4	1	0	4	4	1	1	1	0	238	5	5	1	1	0		0		0		1	2797	1	1	0	1	050101	204131	46	35187	0001	AYACUCHO	-74,235008563	-13,152839767
2022	023808601	PE6	238	86	1	2	238	2022	1468	7	1	0	7	7	1	1	1	0	238	5	5	1	1	0		0		0		1	2797	1	1	0	1	050101	204131	46	35187	0001	AYACUCHO	-74,235008563	-13,152839767
2022	023810301	PE6	238	103	1	2	238	2022	1468	5	1	0	5	5	1	1	2	0	238	5	5	1	1	0		0		0		1	2797	1	1	0	1	050101	204131	46	35187	0001	AYACUCHO	-74,235008563	-13,152839767
2022	023811101	PE6	238	111	1	2	238	2022	1468	2	0	0	2	2	0	1	1	0	238	5	5	1	1	0		0		0		0	2797	0	1	0	1	050101	1136417	46	35187	0001	AYACUCHO	-74,235008563	-13,152839767
2022	023814801	PE6	238	148	1	2	238	2022	1468	3	1	0	3	3	1	1	1	0	238	5	5	1	1	0		0		0		1	2797	1	1	0	1	050101	204131	46	35187	0001	AYACUCHO	-74,235008563	-13,152839767
2022	023815001	PE6	238	150	1	2	238	2022	1468	5	1	0	5	5	2	1	1	0	238	5	5	1	1	0		0		0		2	2797	1	1	0	1	050101	204131	46	35187	0001	AYACUCHO	-74,235008563	-13,152839767
2022	023901501	PE6	239	15	1	1	239	2022	1469	1	0	0	1	1	0	1	1	0	239	5	5	1	1	0		0		0		0	2797	0	1	0	1	050101	907442	43	35217	0001	AYACUCHO	-74,231551758	-13,160620619
2022	023901901	PE6	239	19	1	1	239	2022	1468	3	0	0	3	1	0	1	1	0	239	5	5	1	1	0		0		0		0	2797	1	1	0	1	050101	907442	43	35217	0001	AYACUCHO	-74,231551758	-13,160620619
2022	023902701	PE6	239	27	1	1	239	2022	1468	2	0	0	2	2	0	1	1	0	239	5	5	1	1	0		0		0		0	2797	0	1	0	1	050101	907442	43	35217	0001	AYACUCHO	-74,231551758	-13,160620619
2022	023902801	PE6	239	28	1	2	239	2022	1468	3	1	0	3	3	1	1	1	0	239	5	5	1	1	0		0		0		1	2797	1	1	0	1	050101	163001	43	35217	0001	AYACUCHO	-74,231551758	-13,160620619
2022	023905101	PE6	239	51	1	1	239	2022	1468	4	1	0	4	4	1	1	1	0	239	5	5	1	1	0		0		0		1	2797	1	1	0	1	050101	163001	43	35217	0001	AYACUCHO	-74,231551758	-13,160620619
2022	023905501	PE6	239	55	1	1	239	2022	1468	6	2	0	6	6	1	1	1	0	239	5	5	1	1	0		0		0		1	2797	2	1	0	1	050101	163001	43	35217	0001	AYACUCHO	-74,231551758	-13,160620619
2022	023905601	PE6	239	56	1	1	239	2022	1468	4	1	0	4	4	1	1	1	0	239	5	5	1	1	0		0		0		1	2797	1	1	0	1	050101	163001	43	35217	0001	AYACUCHO	-74,231551758	-13,160620619
2022	023906101	PE6	239	61	1	1	239	2022	1468	4	1	0	4	4	1	1	1	0	239	5	5	1	1	0		0		0		1	2797	1	1	0	1	050101	163001	43	35217	0001	AYACUCHO	-74,231551758	-13,160620619
2022	023906601	PE6	239	66	1	1	239	2022	1468	6	1	0	6	6	1	1	1	0	239	5	5	1	1	0		0		0		1	2797	1	1	0	1	050101	163001	43	35217	0001	AYACUCHO	-74,231551758	-13,160620619
2022	023908401	PE6	239	84	1	2	239	2022	1468	5	1	0	5	4	1	1	1	0	239	5	5	1	1	0		0		0		1	2797	1	1	0	1	050101	163001	43	35217	0001	AYACUCHO	-74,231551758	-13,160620619
2022	024001501	PE6	240	15	1	1	240	2022	1466	6	1	0	6	6	1	1	1	0	240	5	5	1	1	0		0		0		1	2797	1	1	0	1	050101	164100	43	3522902	0001	AYACUCHO	-74,230784899	-13,166220666
2022	024001701	PE6	240	17	1	1	240	2022	1466	2	0	0	2	2	0	1	1	0	240	5	5	1	1	0		0		0		0	2797	0	1	0	1	050101	913560	43	3522902	0001	AYACUCHO	-74,230784899	-13,166220666
2022	024002501	PE6	240	25	1	4	240	2022	1466	5	1	0	5	3	0	1	1	0	240	5	5	1	1	0		0		0		0	2797	1	1	0	1	050101	913560	43	3522902	0001	AYACUCHO	-74,230784899	-13,166220666
2022	024002601	PE6	240	26	1	1	240	2022	1466	4	2	0	4	4	0	1	1	0	240	5	5	1	1	0		0		0		0	2797	2	1	0	1	050101	913560	43	3522902	0001	AYACUCHO	-74,230784899	-13,166220666
2022	024002901	PE6	240	29	1	1	240	2022	1466	1	0	0	1	1	0	1	1	0	240	5	5	1	1	0		0		0		0	2797	0	1	0	1	050101	913560	43	3522902	0001	AYACUCHO	-74,230784899	-13,166220666
2022	024003501	PE6	240	35	1	2	240	2022	1466	7	4	0	7	7	1	1	1	0	240	5	5	1	1	0		0		0		1	2797	5	1	0	1	050101	164100	43	3522902	0001	AYACUCHO	-74,230784899	-13,166220666
2022	024004401	PE6	240	44	1	3	240	2022	1466	3	1	0	3	2	0	1	1	0	240	5	5	1	1	0		0		0		0	2797	1	1	0	1	050101	913560	43	3522902	0001	AYACUCHO	-74,230784899	-13,166220666
2022	024004901	PE6	240	49	1	2	240	2022	1466	10	3	0	10	8	2	1	1	0	240	5	5	1	1	0		0		0		2	2797	4	1	0	1	050101	164100	43	3522902	0001	AYACUCHO	-74,230784899	-13,166220666
2022	024008901	PE6	240	89	1	2	240	2022	1466	3	1	0	3	3	1	1	1	0	240	5	5	1	1	0		0		0		1	2797	1	1	0	1	050101	164100	43	3522902	0001	AYACUCHO	-74,230784899	-13,166220666
2022	024009601	PE6	240	96	1	1	240	2022	1466	3	1	0	3	3	1	1	1	0	240	5	5	1	1	0		0		0		1	2797	1	1	0	1	050101	164100	43	3522902	0001	AYACUCHO	-74,230784899	-13,166220666
2022	024101001	PE6	241	10	1	2	241	2022	1470	12	5	0	12	12	2	1	1	0	241	20	20	1	1	0		0		0		2	57	5	1	0	1	200101	1430359	191	01514	0001	PIURA	-80,632320417	-5,200828898
2022	024101101	PE6	241	11	1	2	241	2022	1470	4	2	0	4	4	1	1	1	0	241	20	20	1	1	0		0		0		1	57	2	1	0	1	200101	1430359	191	01514	0001	PIURA	-80,632320417	-5,200828898
2022	024101901	PE6	241	19	1	1	241	2022	1470	8	2	0	8	8	1	1	1	0	241	20	20	1	1	0		0		0		1	57	2	1	0	1	200101	1430359	191	01514	0001	PIURA	-80,632320417	-5,200828898
2022	024105001	PE6	241	50	1	1	241	2022	1470	5	1	0	5	5	1	1	1	0	241	20	20	1	1	0		0		0		1	57	1	1	0	1	200101	1430359	191	01514	0001	PIURA	-80,632320417	-5,200828898
2022	024105401	PE6	241	54	1	0	241	2022	1470	0	0	0	0	0	0	5	5	0	241	20	20	1	1	0		0		0		0	57	0	1	0	1	200101	0	191	01514	0001	PIURA	-80,632320417	-5,200828898
2022	024106301	PE6	241	63	1	2	241	2022	1470	4	1	0	4	4	1	1	1	0	241	20	20	1	1	0		0		0		1	57	1	1	0	1	200101	1430359	191	01514	0001	PIURA	-80,632320417	-5,200828898
2022	024111801	PE6	241	118	1	0	241	2022	1470	0	0	0	0	0	0	2	5	0	241	20	20	1	1	0		0		0		0	57	0	1	0	1	200101	0	191	01514	0001	PIURA	-80,632320417	-5,200828898
2022	024112601	PE6	241	126	1	1	241	2022	1470	1	0	0	1	1	0	1	1	0	241	20	20	1	1	0		0		0		0	57	0	1	0	1	200101	6420443	191	01514	0001	PIURA	-80,632320417	-5,200828898
2022	024114701	PE6	241	147	1	1	241	2022	1470	4	1	0	4	4	0	1	2	0	241	20	20	1	1	0		0		0		0	57	1	1	0	1	200101	6420443	191	01514	0001	PIURA	-80,632320417	-5,200828898
2022	024114702	PE6	241	147	2	2	241	2022	1470	4	1	0	4	4	0	1	1	0	241	20	20	1	1	0		0		0		0	57	2	1	0	1	200101	6420443	191	01514	0001	PIURA	-80,632320417	-5,200828898
2022	024114703	PE6	241	147	3	1	241	2022	1470	3	1	0	3	3	1	1	2	0	241	20	20	1	1	0		0		0		1	57	1	1	0	1	200101	1430359	191	01514	0001	PIURA	-80,632320417	-5,200828898
2022	024115601	PE6	241	156	1	1	241	2022	1470	7	1	0	7	7	0	1	1	0	241	20	20	1	1	0		0		0		0	57	2	1	0	1	200101	6420443	191	01514	0001	PIURA	-80,632320417	-5,200828898
2022	024200101	PE6	242	1	1	0	242	2022	1468	0	0	0	0	0	0	6	1	0	242	5	5	1	1	0		0		0		0	2775	0	1	0	1	050116	0	44	35278	0001	JARDÍN	-74,203733845	-13,169925022
2022	024200201	PE6	242	2	1	1	242	2022	1468	3	1	0	3	3	1	1	1	0	242	5	5	1	1	0		0		0		1	2775	1	1	0	1	050116	186803	44	35278	0001	JARDÍN	-74,203733845	-13,169925022
2022	024200801	PE6	242	8	1	1	242	2022	1468	3	1	0	3	3	1	1	1	0	242	5	5	1	1	0		0		0		1	2775	1	1	0	1	050116	186803	44	35278	0001	JARDÍN	-74,203733845	-13,169925022
2022	024201401	PE6	242	14	1	1	242	2022	1469	1	0	0	1	1	0	1	1	0	242	5	5	1	1	0		0		0		0	2775	0	1	0	1	050116	1039951	44	35278	0001	JARDÍN	-74,203733845	-13,169925022
2022	024205201	PE6	242	52	1	1	242	2022	1468	5	1	0	5	5	2	1	1	0	242	5	5	1	1	0		0		0		2	2775	1	1	0	1	050116	186803	44	35278	0001	JARDÍN	-74,203733845	-13,169925022
2022	024207001	PE6	242	70	1	0	242	2022	1468	0	0	0	0	0	0	9	2	0	242	5	5	1	1	0		0		0		0	2775	0	1	0	1	050116	0	44	35278	0001	JARDÍN	-74,203733845	-13,169925022
2022	024207401	PE6	242	74	1	6	242	2022	1468	7	2	0	7	7	0	1	1	0	242	5	5	1	1	0		0		0		0	2775	3	1	0	1	050116	1039951	44	35278	0001	JARDÍN	-74,203733845	-13,169925022
2022	024209501	PE6	242	95	1	1	242	2022	1468	4	1	0	4	4	1	1	1	0	242	5	5	1	1	0		0		0		0	2775	1	1	0	1	050116	1039951	44	35278	0001	JARDÍN	-74,203733845	-13,169925022
2022	024212001	PE6	242	120	1	1	242	2022	1468	4	1	0	4	4	1	1	1	0	242	5	5	1	1	0		0		0		1	2775	2	1	0	1	050116	186803	44	35278	0001	JARDÍN	-74,203733845	-13,169925022
2022	024214101	PE6	242	141	1	2	242	2022	1468	3	1	0	3	3	1	1	1	0	242	5	5	1	1	0		0		0		1	2775	1	1	0	1	050116	186803	44	35278	0001	JARDÍN	-74,203733845	-13,169925022
2022	024400901	PE6	244	9	1	1	244	2022	1470	3	1	0	3	3	1	1	1	0	244	5	5	1	1	0		0		0		1	2775	1	1	0	1	050116	224055	44	3528801	0001	JARDÍN	-74,201360529	-13,15886945
2022	024401201	PE6	244	12	1	1	244	2022	1470	3	0	0	3	1	0	1	1	0	244	5	5	1	1	0		0		0		0	2775	1	1	0	1	050116	1247333	44	3528801	0001	JARDÍN	-74,201360529	-13,15886945
2022	024401501	PE6	244	15	1	1	244	2022	1470	4	3	0	4	4	0	1	1	0	244	5	5	1	1	0		0		0		0	2775	4	1	0	1	050116	1247333	44	3528801	0001	JARDÍN	-74,201360529	-13,15886945
2022	024403401	PE6	244	34	1	2	244	2022	1470	4	1	0	4	3	1	1	1	0	244	5	5	1	1	0		0		0		1	2775	1	1	0	1	050116	224055	44	3528801	0001	JARDÍN	-74,201360529	-13,15886945
2022	024405501	PE6	244	55	1	1	244	2022	1470	4	1	0	4	4	2	1	1	0	244	5	5	1	1	0		0		0		1	2775	1	1	0	1	050116	224055	44	3528801	0001	JARDÍN	-74,201360529	-13,15886945
2022	024406201	PE6	244	62	1	0	244	2022	1470	0	0	0	0	0	0	9	5	0	244	5	5	1	1	0		0		0		0	2775	0	1	0	1	050116	0	44	3528801	0001	JARDÍN	-74,201360529	-13,15886945
2022	024406701	PE6	244	67	1	1	244	2022	1470	4	1	0	3	4	1	1	1	0	244	5	5	1	1	0		0		0		1	2775	1	1	0	1	050116	224055	44	3528801	0001	JARDÍN	-74,201360529	-13,15886945
2022	024407601	PE6	244	76	1	2	244	2022	1470	3	0	0	3	3	0	1	1	0	244	5	5	1	1	0		0		0		0	2775	0	1	0	1	050116	1247333	44	3528801	0001	JARDÍN	-74,201360529	-13,15886945
2022	024407901	PE6	244	79	1	2	244	2022	1470	4	1	0	4	4	1	1	1	0	244	5	5	1	1	0		0		0		1	2775	1	1	0	1	050116	224055	44	3528801	0001	JARDÍN	-74,201360529	-13,15886945
2022	024409501	PE6	244	95	1	2	244	2022	1470	7	2	0	7	7	2	1	1	0	244	5	5	1	1	0		0		0		2	2775	2	1	0	1	050116	224055	44	3528801	0001	JARDÍN	-74,201360529	-13,15886945
2022	024501001	PE6	245	10	1	2	245	2022	1468	6	2	0	6	6	0	1	1	0	245	5	5	1	1	0		0		0		0	2921	3	1	0	1	050104	917746	45	35310	0001	CARMEN ALTO	-74,220101427	-13,175472991
2022	024501401	PE6	245	14	1	3	245	2022	1468	6	2	0	6	6	1	1	1	0	245	5	5	1	1	0		0		0		1	2921	2	1	0	1	050104	164852	45	35310	0001	CARMEN ALTO	-74,220101427	-13,175472991
2022	024501901	PE6	245	19	1	1	245	2022	1468	4	1	0	4	4	1	1	1	0	245	5	5	1	1	0		0		0		1	2921	1	1	0	1	050104	164852	45	35310	0001	CARMEN ALTO	-74,220101427	-13,175472991
2022	024505001	PE6	245	50	1	1	245	2022	1468	6	1	0	6	6	1	1	3	0	245	5	5	1	1	0		0		0		1	2921	2	1	0	1	050104	164852	45	35310	0001	CARMEN ALTO	-74,220101427	-13,175472991
2022	024505801	PE6	245	58	1	1	245	2022	1468	3	1	0	3	3	1	1	1	0	245	5	5	1	1	0		0		0		1	2921	1	1	0	1	050104	164852	45	35310	0001	CARMEN ALTO	-74,220101427	-13,175472991
2022	024506601	PE6	245	66	1	1	245	2022	1468	4	0	0	4	4	0	1	2	0	245	5	5	1	1	0		0		0		0	2921	0	1	0	1	050104	917746	45	35310	0001	CARMEN ALTO	-74,220101427	-13,175472991
2022	024507201	PE6	245	72	1	1	245	2022	1468	3	1	0	3	3	1	1	1	0	245	5	5	1	1	0		0		0		1	2921	1	1	0	1	050104	164852	45	35310	0001	CARMEN ALTO	-74,220101427	-13,175472991
2022	024507701	PE6	245	77	1	1	245	2022	1468	4	1	0	4	4	1	1	1	0	245	5	5	1	1	0		0		0		1	2921	1	1	0	1	050104	164852	45	35310	0001	CARMEN ALTO	-74,220101427	-13,175472991
2022	024509801	PE6	245	98	1	1	245	2022	1468	3	0	0	3	3	0	1	1	0	245	5	5	1	1	0		0		0		0	2921	0	1	0	1	050104	917746	45	35310	0001	CARMEN ALTO	-74,220101427	-13,175472991
2022	024511501	PE6	245	115	1	2	245	2022	1468	5	1	0	5	5	1	1	1	0	245	5	5	1	1	0		0		0		1	2921	2	1	0	1	050104	164852	45	35310	0001	CARMEN ALTO	-74,220101427	-13,175472991
2022	024600501	PE6	246	5	1	1	246	2022	1465	1	0	0	1	1	0	1	1	0	246	5	5	1	1	0		0		0		0	2921	0	1	0	1	050104	1123294	44	35313	0001	CARMEN ALTO	-74,219250161	-13,181927203
2022	024601001	PE6	246	10	1	1	246	2022	1465	5	1	0	5	5	2	1	1	0	246	5	5	1	1	0		0		0		1	2921	1	1	0	1	050104	201774	44	35313	0001	CARMEN ALTO	-74,219250161	-13,181927203
2022	024601601	PE6	246	16	1	1	246	2022	1465	3	1	0	3	3	0	1	1	0	246	5	5	1	1	0		0		0		0	2921	1	1	0	1	050104	1123294	44	35313	0001	CARMEN ALTO	-74,219250161	-13,181927203
2022	024601901	PE6	246	19	1	2	246	2022	1465	2	0	0	2	2	0	1	1	0	246	5	5	1	1	0		0		0		0	2921	0	1	0	1	050104	1123294	44	35313	0001	CARMEN ALTO	-74,219250161	-13,181927203
2022	024603901	PE6	246	39	1	2	246	2022	1465	4	1	0	4	3	2	1	1	0	246	5	5	1	1	0		0		0		1	2921	1	1	0	1	050104	201774	44	35313	0001	CARMEN ALTO	-74,219250161	-13,181927203
2022	024605401	PE6	246	54	1	0	246	2022	1465	0	0	0	0	0	0	5	2	0	246	5	5	1	1	0		0		0		0	2921	0	1	0	1	050104	0	44	35313	0001	CARMEN ALTO	-74,219250161	-13,181927203
2022	024606801	PE6	246	68	1	1	246	2022	1465	4	3	0	4	4	0	1	1	0	246	5	5	1	1	0		0		0		0	2921	3	1	0	1	050104	1123294	44	35313	0001	CARMEN ALTO	-74,219250161	-13,181927203
2022	024608901	PE6	246	89	1	2	246	2022	1465	4	1	0	4	3	1	1	1	0	246	5	5	1	1	0		0		0		1	2921	1	1	0	1	050104	201774	44	35313	0001	CARMEN ALTO	-74,219250161	-13,181927203
2022	024613901	PE6	246	139	1	2	246	2022	1465	5	1	0	5	5	2	1	1	0	246	5	5	1	1	0		0		0		1	2921	1	1	0	1	050104	201774	44	35313	0001	CARMEN ALTO	-74,219250161	-13,181927203
2022	024614201	PE6	246	142	1	1	246	2022	1465	3	1	0	3	3	1	1	1	0	246	5	5	1	1	0		0		0		1	2921	1	1	0	1	050104	201774	44	35313	0001	CARMEN ALTO	-74,219250161	-13,181927203
2022	024701801	PE6	247	18	1	2	247	2022	1466	2	1	0	2	2	0	1	1	0	247	5	5	1	1	0		0		0		0	2921	1	1	0	1	050104	1222848	45	35317	0001	CARMEN ALTO	-74,217551758	-13,184737814
2022	024702601	PE6	247	26	1	2	247	2022	1466	9	1	0	9	8	2	1	1	0	247	5	5	1	1	0		0		0		2	2921	2	1	0	1	050104	219657	45	35317	0001	CARMEN ALTO	-74,217551758	-13,184737814
2022	024703001	PE6	247	30	1	2	247	2022	1466	4	1	0	4	4	1	1	1	0	247	5	5	1	1	0		0		0		1	2921	1	1	0	1	050104	219657	45	35317	0001	CARMEN ALTO	-74,217551758	-13,184737814
2022	024705901	PE6	247	59	1	2	247	2022	1466	3	1	0	3	3	1	1	1	0	247	5	5	1	1	0		0		0		1	2921	1	1	0	1	050104	219657	45	35317	0001	CARMEN ALTO	-74,217551758	-13,184737814
2022	024706501	PE6	247	65	1	3	247	2022	1466	4	1	0	4	4	0	1	1	0	247	5	5	1	1	0		0		0		0	2921	1	1	0	1	050104	1222848	45	35317	0001	CARMEN ALTO	-74,217551758	-13,184737814
2022	024708501	PE6	247	85	1	2	247	2022	1466	3	1	0	3	3	1	1	1	0	247	5	5	1	1	0		0		0		1	2921	1	1	0	1	050104	219657	45	35317	0001	CARMEN ALTO	-74,217551758	-13,184737814
2022	024709201	PE6	247	92	1	2	247	2022	1466	4	0	0	4	4	0	1	1	0	247	5	5	1	1	0		0		0		0	2921	0	1	0	1	050104	1222848	45	35317	0001	CARMEN ALTO	-74,217551758	-13,184737814
2022	024710401	PE6	247	104	1	2	247	2022	1466	4	1	0	4	4	2	1	1	0	247	5	5	1	1	0		0		0		1	2921	1	1	0	1	050104	219657	45	35317	0001	CARMEN ALTO	-74,217551758	-13,184737814
2022	024712801	PE6	247	128	1	1	247	2022	1466	2	1	0	2	2	0	1	1	0	247	5	5	1	1	0		0		0		0	2921	1	1	0	1	050104	1222848	45	35317	0001	CARMEN ALTO	-74,217551758	-13,184737814
2022	024713001	PE6	247	130	1	1	247	2022	1466	4	1	0	4	4	0	1	1	0	247	5	5	1	1	0		0		0		0	2921	1	1	0	1	050104	1222848	45	35317	0001	CARMEN ALTO	-74,217551758	-13,184737814
2022	025100601	PE6	251	6	1	2	251	2022	1470	4	1	0	4	4	1	1	1	0	251	5	5	1	1	0		0		0		1	2797	1	1	0	1	050101	171582	46	46045	0001	AYACUCHO	-74,234481713	-13,133072778
2022	025100901	PE6	251	9	1	2	251	2022	1470	4	1	0	4	4	1	1	1	0	251	5	5	1	1	0		0		0		1	2797	2	1	0	1	050101	171582	46	46045	0001	AYACUCHO	-74,234481713	-13,133072778
2022	025102601	PE6	251	26	1	1	251	2022	1470	3	1	0	3	3	1	1	1	0	251	5	5	1	1	0		0		0		1	2797	1	1	0	1	050101	171582	46	46045	0001	AYACUCHO	-74,234481713	-13,133072778
2022	025102801	PE6	251	28	1	1	251	2022	1470	5	2	0	5	5	1	1	1	0	251	5	5	1	1	0		0		0		1	2797	2	1	0	1	050101	171582	46	46045	0001	AYACUCHO	-74,234481713	-13,133072778
2022	025103001	PE6	251	30	1	1	251	2022	1470	4	1	0	4	4	1	1	2	0	251	5	5	1	1	0		0		0		1	2797	1	1	0	1	050101	171582	46	46045	0001	AYACUCHO	-74,234481713	-13,133072778
[truncated: 35,351 more rows]
