# Supplementary material for: Diabetes Mellitus screening and associated factors in Peru: A cross-sectional analysis of a national health survey
Source: PLOS Glob Public Health. 2025 Sep 3;5(9):e0005150. doi: 10.1371/journal.pgph.0005150 (PMC12407462; doi:10.1371/journal.pgph.0005150)
Supplement: S1 Data — (ZIP) [file pgph.0005150.s001.zip › S1_Data/RECH1.csv]

ID1	HHID	HVIDX	HV101	HV102	HV103	HV104	HV105	HV106	HV107	HV108	HV109	HV110	HV111	HV112	HV113	HV114	HV115	HV116	HV117	HV118	HV120	HV121	HV122	HV123	HV124	HV125	HV126	HV127	HV128	HV129	QH21A	QH25A	QH25B	QH25CM	QH25CA
2022	000101701	1	1	1	1	1	73	1	5	5	1	0					2	1	0		0	0	0		0	0	0		0			PERUANA
2022	000101701	2	2	1	1	2	61	1	5	5	1	0					2	1	0		0	0	0		0	0	0		0			PERUANA
2022	000101701	3	3	1	1	1	39	2	5	11	4	0					0	0	0		0	0	0		0	0	0		0			PERUANA
2022	000101701	4	5	1	1	2	11	1	5	5	1	0	1	0	1	3			0		0	0	0		0	1	1	5	5	4		PERUANA
2022	000102201	1	1	1	1	1	26	3	3	14	5	0					2	1	0		0	0	0		0	0	0		0			PERUANA
2022	000102201	2	2	1	1	2	22	3	4	15	5	0					2	1	1		0	0	0		0	1	3	4	15	4		PERUANA
2022	000102201	3	3	1	1	1	2	0		0	0	0	1	2	1	1			0		1	0	0		0	0	0		0			PERUANA
2022	000105201	1	1	1	1	1	56	3	3	14	5	0					1	1	0		0	0	0		0	0	0		0			PERUANA
2022	000105201	2	2	1	1	2	44	3	5	16	5	0					1	1	1		0	0	0		0	0	0		0			PERUANA
2022	000105201	3	3	1	1	2	20	3	2	13	5	0					0	0	1		0	0	0		0	1	3	2	13	4		PERUANA
2022	000105201	4	3	1	1	2	15	2	3	9	3	0					0	0	1		0	0	0		0	1	2	3	9	4		PERUANA
2022	000105201	5	3	1	1	1	4	0		0	0	0	1	2	1	1			0		1	0	0		0	1	0		0			PERUANA
2022	000105301	1	1	1	1	2	34	2	3	9	3	0					5	2	1		0	0	0		0	0	0		0			PERUANA
2022	000105301	2	3	1	1	2	15	2	3	9	3	0					0	0	1		0	0	0		0	1	2	3	9	4		PERUANA
2022	000105301	3	3	1	1	2	9	1	3	3	1	0	1	1	1	0			0		0	0	0		0	1	1	3	3	4		PERUANA
2022	000105301	4	3	1	0	1	2	0		0	0	0	1	1	1	0			0		1	0	0		0	0	0		0			PERUANA
2022	000105501	1	1	1	1	1	33	3	3	14	5	0					5	2	0		0	0	0		0	0	0		0			PERUANA
2022	000105501	2	8	1	1	1	29	3	3	14	5	0					0	0	0		0	0	0		0	0	0		0			PERUANA
2022	000108301	1	1	1	0	1	38	3	3	14	5	0					1	1	0		0	0	0		0	0	0		0			PERUANA
2022	000108301	2	2	1	1	2	38	3	3	14	5	0					1	1	1		0	0	0		0	0	0		0			PERUANA
2022	000108301	3	3	1	1	1	14	2	2	8	3	0	1	2	1	1	0	0	0		0	0	0		0	1	2	2	8	4		PERUANA
2022	000108301	4	3	1	1	2	8	1	2	2	1	0	1	2	1	1			0		0	0	0		0	1	1	2	2	4		PERUANA
2022	000108301	5	11	1	1	2	22	3	2	13	5	1					0	0	1		0	1	3	3	14	1	3	2	13	2		PERUANA
2022	000108501	1	1	1	1	1	35	3	5	16	5	0					1	1	0		0	0	0		0	0	0		0			PERUANA
2022	000108501	2	2	1	1	2	33	3	5	16	5	0					1	1	1		0	0	0		0	0	0		0			PERUANA
2022	000108501	3	3	1	1	1	12	2	1	7	3	0	1	2	1	1	0	0	0		0	0	0		0	1	2	1	7	4		PERUANA
2022	000108501	4	3	1	1	1	11	1	5	5	1	0	1	2	1	1			0		0	0	0		0	1	1	5	5	4		PERUANA
2022	000108501	5	3	1	1	1	4	0		0	0	0	1	2	1	1			0		1	0	0		0	1	0		0			PERUANA
2022	000110301	1	1	1	1	1	25	3	1	12	5	0					2	1	0		0	0	0		0	0	0		0			PERUANA
2022	000110301	2	2	1	1	2	26	3	3	14	5	0					2	1	1		0	0	0		0	0	0		0			PERUANA
2022	000110301	3	3	1	1	1	4	0		0	0	0	1	2	1	1			0		1	0	0		0	1	0		0			PERUANA
2022	000110701	1	1	1	1	1	35	3	5	16	5	0					2	1	0		0	0	0		0	0	0		0			PERUANA
2022	000110701	2	2	1	1	2	35	3	5	16	5	0					2	1	1		0	0	0		0	0	0		0			PERUANA
2022	000110701	3	3	1	1	1	4	0		0	0	0	1	2	1	1			0		1	0	0		0	0	0		0			PERUANA
2022	000110701	4	3	1	1	2	3	0		0	0	0	1	2	1	1			0		1	0	0		0	0	0		0			PERUANA
2022	000300601	1	1	1	1	2	44	3	3	14	5	0					2	1	1		0	0	0		0	0	0		0			PERUANA
2022	000300601	2	2	1	0	1	40	2	5	11	4	0					2	1	0		0	0	0		0	0	0		0			PERUANA
2022	000300601	3	3	1	1	2	24	3	3	14	5	0					0	0	1		0	0	0		0	1	3	3	14	4		PERUANA
2022	000300601	4	3	1	0	1	16	2	5	11	4	0					0	0	0		0	0	0		0	1	2	5	11	4		PERUANA
2022	000300601	5	3	1	1	1	3	0		0	0	1	1	1	1	2			0		1	1	0		0	0	0		0		1	PERUANA
2022	000301201	1	1	1	1	1	34	3	3	14	5	0					2	1	0		0	0	0		0	0	0		0			PERUANA
2022	000301201	2	2	1	1	2	31	3	3	14	5	0					2	1	1		0	0	0		0	0	0		0			PERUANA
2022	000301201	3	3	1	1	2	13	2	1	7	3	1	1	2	1	1	0	0	0		0	1	2	2	8	1	2	1	7	2		PERUANA
2022	000301201	4	3	1	1	1	4	0		0	0	1	1	2	1	1			0		1	1	0		0	1	0		0		1	PERUANA
2022	000302201	1	1	1	1	1	34	3	1	12	5	0					2	1	0		0	0	0		0	0	0		0			PERUANA
2022	000302201	2	2	1	1	2	27	2	5	11	4	0					2	1	1		0	0	0		0	0	0		0			PERUANA
2022	000302201	3	3	1	1	2	9	1	3	3	1	1	1	2	1	1			0		0	1	1	4	4	1	1	3	3	2	1	PERUANA
2022	000302201	4	3	1	1	2	6	0		0	0	1	1	2	1	1			0		0	1	1	1	1	1	0		0	0	1	PERUANA
2022	000302201	5	3	1	1	2	3	0		0	0	1	1	2	1	1			0		1	1	0		0	0	0		0		1	PERUANA
2022	000302201	6	3	1	1	2	0	0		0	0	0	1	2	1	1			0		1	0	0		0	0	0		0			PERUANA
2022	000306001	1	1	1	1	1	35	3	5	16	5	0					1	1	0		0	0	0		0	0	0		0			PERUANA
2022	000306001	2	2	1	1	2	24	3	3	14	5	0					1	1	1		0	0	0		0	0	0		0	5		PERUANA
2022	000306001	3	3	1	1	1	6	0		0	0	1	1	2	1	1			0		0	1	0		0	1	0		0	0	2	PERUANA
2022	000306001	4	3	1	1	1	0	0		0	0	0	1	2	1	1			0		1	0	0		0	0	0		0			PERUANA
2022	000307101	1	1	1	1	1	35	3	5	16	5	0					2	1	0		0	0	0		0	0	0		0			PERUANA
2022	000307101	2	2	1	1	2	32	3	5	16	5	0					2	1	1		0	0	0		0	0	0		0			PERUANA
2022	000307101	3	3	1	1	2	2	0		0	0	0	1	2	1	1			0		1	0	0		0	0	0		0			PERUANA
2022	000307201	1	1	1	1	1	54	1	5	5	1	0					2	1	0		0	0	0		0	0	0		0			PERUANA
2022	000307201	2	2	1	1	2	44	2	5	11	4	0					2	1	1		0	0	0		0	0	0		0			PERUANA
2022	000307201	3	6	1	0	2	79	0		0	0	0					3	2	0		0	0	0		0	0	0		0			PERUANA
2022	000308901	1	1	1	1	2	20	3	3	14	5	1					0	0	1		0	1	3	4	15	1	3	3	14	2		PERUANA
2022	000309701	1	1	1	1	1	72	1	5	5	1	0					2	1	0		0	0	0		0	0	0		0			PERUANA
2022	000309701	2	2	1	1	2	52	1	1	1	1	0					2	1	0		0	0	0		0	0	0		0			PERUANA
2022	000309701	3	3	1	1	1	21	3	3	14	5	0					0	0	0		0	0	0		0	1	3	3	14	4		PERUANA
2022	000309701	4	3	1	1	1	15	2	3	9	3	1					0	0	0		0	1	2	4	10	1	2	3	9	2		PERUANA
2022	000312501	1	1	1	1	1	56	2	4	10	3	0					5	2	0		0	0	0		0	0	0		0			PERUANA
2022	000313801	1	1	1	1	1	29	2	5	11	4	0					2	1	0		0	0	0		0	0	0		0			PERUANA
2022	000313801	2	2	1	1	2	31	3	3	14	5	0					2	1	1		0	0	0		0	0	0		0			PERUANA
2022	000313801	3	3	1	1	1	0	0		0	0	0	1	2	1	1			0		1	0	0		0	0	0		0			PERUANA
2022	000313801	4	8	1	1	1	25	3	5	16	5	0					0	0	0		0	0	0		0	0	0		0			PERUANA
2022	000313801	5	10	1	1	1	22	2	5	11	4	0					0	0	0		0	0	0		0	0	0		0	5		PERUANA
2022	000601501	1	1	1	1	1	33	2	5	11	4	0					1	1	0		0	0	0		0	0	0		0			PERUANA
2022	000601501	2	2	1	1	2	33	3	5	16	5	0					1	1	1		0	0	0		0	0	0		0			PERUANA
2022	000601501	3	3	1	1	1	9	1	3	3	1	1	1	2	1	1			0		0	1	1	4	4	1	1	3	3	2	1	PERUANA
2022	000601501	4	3	1	1	1	1	0		0	0	0	1	2	1	1			0		1	0	0		0	0	0		0			PERUANA
2022	000602501	1	1	1	0	1	72	1	2	2	1	0					1	1	0		0	0	0		0	0	0		0			PERUANA
2022	000602501	2	4	1	1	2	33	3	3	14	5	0					2	1	1		0	0	0		0	0	0		0			PERUANA
2022	000602501	3	5	1	1	2	5	0		0	0	1	1	2	1	0			0		0	1	0		0	1	0		0	0	1	PERUANA
2022	000602501	4	5	1	1	1	3	0		0	0	1	1	2	1	0			0		1	1	0		0	0	0		0		1	PERUANA
2022	000603801	1	1	1	1	2	47	3	2	18	5	0					0	0	1		0	0	0		0	0	0		0			PERUANA
2022	000603801	2	3	1	1	1	13	2	1	7	3	1	1	1	1	0	0	0	0		0	1	2	2	8	1	2	1	7	2		PERUANA
2022	000603801	3	3	1	1	1	11	1	4	4	1	1	1	1	1	0			0		0	1	1	5	5	1	1	4	4	2	1	PERUANA
2022	000603801	4	3	0	1	1	24	3	3	14	5	1					0	0	0		0	1	3	4	15	1	3	3	14	2		PERUANA
2022	000606201	1	1	1	1	1	74	2	1	7	3	0					2	1	0		0	0	0		0	0	0		0			PERUANA
2022	000606201	2	2	1	1	2	59	2	2	8	3	0					2	1	0		0	0	0		0	0	0		0			PERUANA
2022	000611901	1	1	1	1	2	33	3	5	16	5	0					2	1	1		0	0	0		0	0	0		0			PERUANA
2022	000611901	2	2	1	1	1	36	1	6	6	2	0					2	1	0		0	0	0		0	0	0		0			PERUANA
2022	000611901	3	3	1	1	1	2	0		0	0	0	1	1	1	2			0		1	0	0		0	0	0		0			PERUANA
2022	000611901	4	10	0	1	2	21	2	5	11	4	0					2	1	1		0	0	0		0	0	0		0	5		PERUANA
2022	000611901	5	10	0	1	1	23	2	5	11	4	0					2	1	0		0	0	0		0	0	0		0	5		PERUANA
2022	000611901	6	10	0	1	2	2	0		0	0	0	1	4	1	5			0		1	0	0		0	0	0		0			PERUANA
2022	000611901	7	7	0	1	2	67	1	5	5	1	0					3	2	0		0	0	0		0	0	0		0			PERUANA
2022	000615801	1	1	1	1	2	45	1	5	5	1	0					5	2	1		0	0	0		0	0	0		0			PERUANA
2022	000615801	2	3	1	1	2	25	3	1	12	5	0					5	2	1		0	0	0		0	0	0		0			PERUANA
2022	000615801	3	5	1	1	1	2	0		0	0	0	1	2	1	0			0		1	0	0		0	0	0		0			PERUANA
2022	000617601	1	1	1	1	2	43	2	2	8	3	0					5	2	1		0	0	0		0	0	0		0			PERUANA
2022	000617601	2	3	1	1	1	11	1	5	5	1	1	1	1	1	0			0		0	1	1	6	6	1	1	5	5	2	1	PERUANA
2022	000617601	3	3	1	1	1	9	1	3	3	1	1	1	1	1	0			0		0	1	1	4	4	1	1	3	3	2	1	PERUANA
2022	000617601	4	3	1	1	2	22	2	5	11	4	0					5	2	1		0	0	0		0	0	0		0	5		PERUANA
2022	000617601	5	5	1	1	1	2	0		0	0	0	1	4	1	0			0		1	0	0		0	0	0		0			PERUANA
2022	000617601	6	3	1	1	2	20	2	4	10	3	1					5	2	1		0	1	2	5	11	1	2	4	10	2		PERUANA
2022	000617601	7	12	0	1	1	25	3	3	14	5	0					5	2	0		0	0	0		0	0	0		0			PERUANA
2022	000617601	8	5	1	1	1	1	0		0	0	0	1	6	1	7			0		1	0	0		0	0	0		0			PERUANA
2022	000617601	9	10	1	1	2	11	1	5	5	1	1	1	0	1	0			0		0	1	1	6	6	1	1	5	5	2	1	PERUANA
2022	000618001	1	1	1	1	1	20	2	5	11	4	1					0	0	0		0	1	3	1	12	0	0		0	1		PERUANA
2022	000618001	2	8	1	1	1	17	2	5	11	4	0					0	0	0		0	0	0		0	1	2	5	11	4		PERUANA
2022	000700801	1	1	1	1	1	46	3	5	16	5	0					2	1	0		0	0	0		0	0	0		0			PERUANA
2022	000701001	1	1	1	1	1	30	2	5	11	4	0					2	1	0		0	0	0		0	0	0		0			PERUANA
2022	000701001	2	2	1	1	2	27	1	6	6	2	0					2	1	1		0	0	0		0	0	0		0			PERUANA
2022	000701001	3	3	1	1	1	11	1	5	5	1	1	1	2	1	1			0		0	1	1	6	6	1	1	5	5	2	1	PERUANA
2022	000701001	4	3	1	1	1	6	0		0	0	1	1	2	1	1			0		0	1	1	1	1	1	0		0	0	1	PERUANA
2022	000701901	1	1	1	1	1	32	2	5	11	4	0					2	1	0		0	0	0		0	0	0		0			PERUANA
2022	000701901	2	2	1	1	2	37	3	3	14	5	0					2	1	1		0	0	0		0	0	0		0			PERUANA
2022	000701901	3	3	1	1	2	3	0		0	0	1	1	2	1	1			0		1	1	0		0	0	0		0		1	PERUANA
2022	000701901	4	11	1	1	1	12	1	6	6	2	1	1	2	1	0	0	0	0		0	1	2	1	7	1	1	6	6	2		PERUANA
2022	000703401	1	1	1	1	1	27	3	3	14	5	0					2	1	0		0	0	0		0	0	0		0			PERUANA
2022	000704801	1	1	1	1	1	33	3	5	16	5	0					2	1	0		0	0	0		0	0	0		0			PERUANA
2022	000704801	2	2	1	1	2	29	3	5	16	5	0					2	1	1		0	0	0		0	0	0		0			PERUANA
2022	000704801	3	3	1	1	2	6	0		0	0	1	1	2	1	1			0		0	1	1	1	1	1	0		0	0	1	PERUANA
2022	000704801	4	3	1	1	2	0	0		0	0	0	1	2	1	1			0		1	0	0		0	0	0		0			PERUANA
2022	000705201	1	1	1	1	1	48	3	6	17	5	0					2	1	0		0	0	0		0	0	0		0			PERUANA
2022	000705201	2	2	1	1	2	47	3	3	14	5	0					2	1	1		0	0	0		0	0	0		0			PERUANA
2022	000705401	1	1	1	1	1	56	1	3	3	1	0					1	1	0		0	0	0		0	0	0		0			PERUANA
2022	000705401	2	2	1	1	2	56	1	4	4	1	0					1	1	0		0	0	0		0	0	0		0			PERUANA
2022	000705701	1	1	1	1	1	32	2	5	11	4	0					1	1	0		0	0	0		0	0	0		0			PERUANA
2022	000705701	2	2	1	1	2	27	2	5	11	4	0					1	1	1		0	0	0		0	0	0		0			PERUANA
2022	000705701	3	3	1	1	2	10	1	4	4	1	1	1	2	1	1			0		0	1	1	5	5	1	1	4	4	2	1	PERUANA
2022	000705701	4	3	1	1	2	6	0		0	0	1	1	2	1	1			0		0	1	1	1	1	1	0		0	0	1	PERUANA
2022	000705701	5	3	1	1	2	2	0		0	0	0	1	2	1	1			0		1	0	0		0	0	0		0			PERUANA
2022	000707801	1	1	1	1	1	34	2	3	9	3	0					2	1	0		0	0	0		0	0	0		0			PERUANA
2022	000707801	2	2	1	1	2	31	2	4	10	3	0					2	1	1		0	0	0		0	0	0		0			PERUANA
2022	000707801	3	3	1	1	1	8	1	2	2	1	1	1	2	1	1			0		0	1	1	3	3	1	1	2	2	2	1	PERUANA
2022	000707801	4	3	1	1	1	1	0		0	0	0	1	2	1	1			0		1	0	0		0	0	0		0			PERUANA
2022	000708801	1	1	1	1	1	27	2	3	9	3	0					2	1	0		0	0	0		0	0	0		0			PERUANA
2022	000708801	2	2	1	1	2	24	2	3	9	3	0					2	1	1		0	0	0		0	0	0		0	5		PERUANA
2022	000708801	3	3	1	1	1	1	0		0	0	0	1	2	1	1			0		1	0	0		0	0	0		0			PERUANA
2022	000708801	4	11	1	1	2	3	0		0	0	1	1	2	8	0			0		1	1	0		0	0	0		0		1	PERUANA
2022	000804501	1	1	1	1	1	37	3	3	14	5	0					2	1	0		0	0	0		0	0	0		0			PERUANA
2022	000804501	2	2	1	1	2	24	2	1	7	3	0					2	1	1		0	0	0		0	0	0		0	5		PERUANA
2022	000804501	3	3	1	1	1	3	0		0	0	0	1	2	1	1			0		1	0	0		0	0	0		0			PERUANA
2022	000804501	4	3	1	1	1	12	1	4	4	1	1	1	0	1	1	0	0	0		0	1	1	5	5	1	1	4	4	2	1	PERUANA
2022	000804501	5	10	1	1	2	20	0		0	0	0					0	0	1		0	0	0		0	0	0		0	0		PERUANA
2022	000805601	1	1	1	1	1	67	2	5	11	4	0					1	1	0		0	0	0		0	0	0		0			PERUANA
2022	000805601	2	2	1	1	2	50	2	2	8	3	0					1	1	0		0	0	0		0	0	0		0			PERUANA
2022	000805601	3	3	1	1	2	25	2	5	11	4	0					2	1	1		0	0	0		0	0	0		0			PERUANA
2022	000805601	4	4	1	1	1	37	2	5	11	4	0					2	1	0		0	0	0		0	0	0		0			PERUANA
2022	000805601	5	5	1	1	1	8	1	1	1	1	1	1	3	1	0			0		0	1	1	2	2	1	1	1	1	2	1	PERUANA
2022	000805601	6	5	1	1	2	0	0		0	0	0	1	3	1	4			0		1	0	0		0	0	0		0			PERUANA
2022	000806201	1	1	1	1	1	39	2	4	10	3	0					5	2	0		0	0	0		0	0	0		0			PERUANA
2022	000806201	2	3	1	1	1	16	2	4	10	3	1					0	0	0		0	1	2	5	11	1	2	4	10	2		PERUANA
2022	000806201	3	3	1	1	2	5	0		0	0	1	1	0	1	1			0		0	1	0		0	1	0		0	0	1	PERUANA
2022	000811301	1	1	1	0	1	68	1	5	5	1	0					1	1	0		0	0	0		0	0	0		0			PERUANA
2022	000811301	2	2	1	1	2	68	1	5	5	1	0					1	1	0		0	0	0		0	0	0		0			PERUANA
2022	000811401	1	1	1	0	1	60	1	5	5	1	0					1	1	0		0	0	0		0	0	0		0			PERUANA
2022	000811401	2	2	1	1	2	53	2	1	7	3	0					1	1	0		0	0	0		0	0	0		0			PERUANA
2022	000811401	3	3	1	1	1	33	1	2	2	1	0					0	0	0		0	0	0		0	0	0		0			PERUANA
2022	000811401	4	3	1	1	1	14	2	2	8	3	1	1	2	1	1	0	0	0		0	1	2	3	9	1	2	2	8	2		PERUANA
2022	000811401	5	3	1	1	2	11	1	5	5	1	1	1	2	1	1			0		0	1	1	6	6	1	1	5	5	2	1	PERUANA
2022	000811401	6	12	1	1	1	73	1	5	5	1	0					0	0	0		0	0	0		0	0	0		0			PERUANA
2022	000813201	1	1	1	1	1	52	3	5	16	5	0					2	1	0		0	0	0		0	0	0		0			PERUANA
2022	000813201	2	2	1	1	2	39	3	5	16	5	0					2	1	1		0	0	0		0	0	0		0			PERUANA
2022	000813201	3	3	1	1	1	11	1	4	4	1	1	1	2	1	1			0		0	1	1	5	5	1	1	4	4	2	1	PERUANA
2022	000813201	4	3	1	1	1	4	0		0	0	1	1	2	1	1			0		1	1	0		0	1	0		0		1	PERUANA
2022	000813201	5	11	1	1	1	17	2	5	11	4	0					0	0	0		0	0	0		0	1	2	5	11	4		PERUANA
2022	000815001	1	1	1	1	1	43	3	4	15	5	0					2	1	0		0	0	0		0	0	0		0			PERUANA
2022	000815001	2	2	1	1	2	28	3	3	14	5	0					2	1	1		0	0	0		0	0	0		0			PERUANA
2022	000815001	3	3	1	1	1	1	0		0	0	0	1	2	1	1			0		1	0	0		0	0	0		0			PERUANA
2022	000815001	4	11	1	1	1	12	1	5	5	1	1	1	2	1	0	0	0	0		0	1	1	6	6	1	1	5	5	2	1	PERUANA
2022	000900601	1	1	1	0	1	64	2	5	11	4	0					1	1	0		0	0	0		0	0	0		0			PERUANA
2022	000900601	2	2	1	1	2	61	2	5	11	4	0					1	1	0		0	0	0		0	0	0		0			PERUANA
2022	000900601	3	3	1	1	2	21	3	3	14	5	0					0	0	1		0	0	0		0	1	3	3	14	4		PERUANA
2022	000904701	1	1	1	1	1	77	1	3	3	1	0					1	1	0		0	0	0		0	0	0		0			PERUANA
2022	000904701	2	2	1	1	2	72	1	2	2	1	0					1	1	0		0	0	0		0	0	0		0			PERUANA
2022	000904701	3	3	1	1	2	27	3	2	13	5	0					0	0	1		0	0	0		0	0	0		0			PERUANA
2022	000904701	4	5	1	1	1	2	0		0	0	0	1	3	1	0			0		1	0	0		0	0	0		0			PERUANA
2022	000907101	1	1	1	1	1	34	2	4	10	3	0					1	1	0		0	0	0		0	0	0		0			PERUANA
2022	000907101	2	2	1	1	2	32	2	4	10	3	0					1	1	1		0	0	0		0	0	0		0			PERUANA
2022	000907101	3	3	1	1	1	13	2	2	8	3	0	1	2	1	1	0	0	0		0	0	0		0	1	2	2	8	4		PERUANA
2022	000907101	4	3	1	1	1	12	1	6	6	2	0	1	2	1	1	0	0	0		0	0	0		0	1	1	6	6	4		PERUANA
2022	000907101	5	3	1	1	1	10	1	4	4	1	0	1	2	1	1			0		0	0	0		0	1	1	4	4	4		PERUANA
2022	000907101	6	3	1	1	1	8	1	2	2	1	0	1	2	1	1			0		0	0	0		0	1	1	2	2	4		PERUANA
2022	000907101	7	3	1	1	1	1	0		0	0	0	1	2	1	1			0		1	0	0		0	0	0		0			PERUANA
2022	000907101	8	6	0	1	2	78	0		0	0	0					3	2	0		0	0	0		0	0	0		0			PERUANA
2022	000909301	1	1	1	1	1	53	3	2	13	5	0					2	1	0		0	0	0		0	0	0		0			PERUANA
2022	000909301	2	2	1	1	2	47	2	4	10	3	0					2	1	1		0	0	0		0	0	0		0			PERUANA
2022	000909301	3	5	1	1	1	3	0		0	0	0	1	0	1	0			0		1	0	0		0	0	0		0			PERUANA
2022	000910301	1	1	1	1	2	31	2	5	11	4	0					3	2	1		0	0	0		0	0	0		0			PERUANA
2022	000910301	2	3	1	1	1	17	2	4	10	3	0					0	0	0		0	0	0		0	1	2	4	10	4		PERUANA
2022	000910301	3	3	1	1	2	14	2	2	8	3	0	1	1	1	0	0	0	0		0	0	0		0	1	2	2	8	4		PERUANA
2022	000910301	4	3	1	1	2	13	2	1	7	3	0	1	1	1	0	0	0	0		0	0	0		0	1	2	1	7	4		PERUANA
2022	000910301	5	3	1	1	2	7	1	1	1	1	0	1	1	0	0			0		0	0	0		0	1	1	1	1	4		PERUANA
2022	000910301	6	3	1	1	2	2	0		0	0	0	1	1	0	0			0		1	0	0		0	0	0		0			PERUANA
2022	000911101	1	1	1	1	1	35	3	3	14	5	0					2	1	0		0	0	0		0	0	0		0			PERUANA
2022	000911101	2	2	1	1	2	36	3	3	14	5	0					2	1	1		0	0	0		0	0	0		0			PERUANA
2022	000911101	3	3	1	1	2	8	1	2	2	1	0	1	2	1	1			0		0	0	0		0	1	1	2	2	4		PERUANA
2022	000911101	4	3	1	1	2	5	0		0	0	0	1	2	1	1			0		0	0	0		0	1	0		0	0		PERUANA
2022	000911101	5	3	1	1	1	1	0		0	0	0	1	2	1	1			0		1	0	0		0	0	0		0			PERUANA
2022	000912201	1	1	1	1	1	32	1	6	6	2	0					2	1	0		0	0	0		0	0	0		0			PERUANA
2022	000912201	2	2	1	1	2	27	2	5	11	4	0					2	1	1		0	0	0		0	0	0		0			PERUANA
2022	000912201	3	3	1	1	2	5	0		0	0	0	1	2	1	1			0		0	0	0		0	1	0		0	0		PERUANA
2022	000912201	4	3	1	1	2	0	0		0	0	0	1	2	1	1			0		1	0	0		0	0	0		0			PERUANA
2022	001000901	1	1	1	1	2	34	3	3	14	5	0					5	2	1		0	0	0		0	0	0		0			PERUANA
2022	001000901	2	3	1	1	1	10	1	5	5	1	0	1	1	1	0			0		0	0	0		0	1	1	5	5	4		PERUANA
2022	001000901	3	3	1	1	1	2	0		0	0	0	1	1	1	0			0		1	0	0		0	0	0		0			PERUANA
2022	001003401	1	1	1	0	1	36	1	5	5	1	0					1	1	0		0	0	0		0	0	0		0			PERUANA
2022	001003401	2	2	1	1	2	28	2	2	8	3	0					1	1	1		0	0	0		0	0	0		0			PERUANA
2022	001003401	3	3	1	1	2	12	1	6	6	2	0	1	2	1	1	0	0	0		0	0	0		0	1	1	6	6	4		PERUANA
2022	001003401	4	3	1	1	2	6	0		0	0	0	1	2	1	1			0		0	0	0		0	1	0		0	0		PERUANA
2022	001003401	5	3	1	1	1	1	0		0	0	0	1	2	1	1			0		1	0	0		0	0	0		0			PERUANA
2022	001004601	1	1	1	1	2	60	1	0	0	1	0					3	2	0		0	0	0		0	0	0		0			PERUANA
2022	001005201	1	1	1	1	1	46	2	5	11	4	0					2	1	0		0	0	0		0	0	0		0			PERUANA
2022	001005201	2	2	1	1	2	35	2	5	11	4	0					2	1	1		0	0	0		0	0	0		0			PERUANA
2022	001005201	3	3	1	1	1	6	0		0	0	0	1	2	1	1			0		0	0	0		0	1	0		0	0		PERUANA
2022	001005201	4	3	1	1	2	3	0		0	0	0	1	2	1	1			0		1	0	0		0	0	0		0			PERUANA
2022	001005201	5	3	1	1	2	16	2	4	10	3	0					0	0	1		0	0	0		0	1	2	4	10	4		PERUANA
2022	001005901	1	1	1	1	2	72	0		0	0	0					5	2	0		0	0	0		0	0	0		0			PERUANA
2022	001006301	1	1	1	0	2	53	1	6	6	2	0					3	2	0		0	0	0		0	0	0		0			PERUANA
2022	001006301	2	3	1	1	2	17	2	5	11	4	0					2	1	1		0	0	0		0	1	2	5	11	4		PERUANA
2022	001006301	3	4	1	1	1	21	3	3	14	5	0					2	1	0		0	0	0		0	0	0		0	5		PERUANA
2022	001006601	1	1	1	1	1	60	2	5	11	4	0					1	1	0		0	0	0		0	0	0		0			PERUANA
2022	001006601	2	2	1	1	2	60	1	5	5	1	0					1	1	0		0	0	0		0	0	0		0			PERUANA
2022	001006601	3	3	1	1	2	38	3	3	14	5	0					5	2	1		0	0	0		0	0	0		0			PERUANA
2022	001006601	4	5	1	1	1	11	1	5	5	1	0	1	3	1	0			0		0	0	0		0	1	1	5	5	4		PERUANA
2022	001007001	1	1	1	1	2	45	3	5	16	5	0					1	1	1		0	0	0		0	0	0		0			PERUANA
2022	001007001	2	2	1	1	1	42	3	3	14	5	0					1	1	0		0	0	0		0	0	0		0			PERUANA
2022	001007901	1	1	1	1	1	60	2	5	11	4	0					2	1	0		0	0	0		0	0	0		0			PERUANA
2022	001007901	2	2	1	1	2	57	3	5	16	5	0					2	1	0		0	0	0		0	0	0		0			PERUANA
2022	001009301	1	1	1	0	2	24	3	5	16	5	0					5	2	0		0	0	0		0	0	0		0	5		PERUANA
2022	001009301	2	3	1	0	2	4	0		0	0	0	1	1	1	0			0		1	0	0		0	1	0		0			PERUANA
2022	001104001	1	1	1	1	1	53	1	5	5	1	0					2	1	0		0	0	0		0	0	0		0			PERUANA
2022	001104001	2	2	1	1	2	47	1	3	3	1	0					2	1	1		0	0	0		0	0	0		0			PERUANA
2022	001104001	3	3	1	1	1	25	2	5	11	4	0					0	0	0		0	0	0		0	0	0		0			PERUANA
2022	001105301	1	1	1	1	1	54	2	5	11	4	0					5	2	0		0	0	0		0	0	0		0			PERUANA
2022	001105301	2	3	1	0	2	29	3	3	14	5	0					2	1	0		0	0	0		0	0	0		0			PERUANA
2022	001105301	3	4	1	1	1	32	3	3	14	5	0					2	1	0		0	0	0		0	0	0		0			PERUANA
2022	001105301	4	5	1	0	2	2	0		0	0	0	1	2	1	3			0		1	0	0		0	0	0		0			PERUANA
2022	001106401	1	1	1	1	1	33	2	5	11	4	0					2	1	0		0	0	0		0	0	0		0			PERUANA
2022	001106401	2	2	1	1	2	29	2	5	11	4	0					2	1	1		0	0	0		0	0	0		0			PERUANA
2022	001106401	3	3	1	1	2	11	1	5	5	1	1	1	2	1	1			0		0	1	1	6	6	1	1	5	5	2	1	PERUANA
2022	001106401	4	3	1	1	1	2	0		0	0	0	1	2	1	1			0		1	0	0		0	0	0		0			PERUANA
2022	001106401	5	7	1	1	2	48	1	2	2	1	0					2	1	1		0	0	0		0	0	0		0			PERUANA
2022	001106401	6	7	1	1	1	57	1	3	3	1	0					2	1	0		0	0	0		0	0	0		0			PERUANA
2022	001106401	7	12	1	1	2	16	2	4	10	3	1					0	0	1		0	1	2	5	11	1	2	4	10	2		PERUANA
2022	001108201	1	1	1	0	1	62	2	1	7	3	0					2	1	0		0	0	0		0	0	0		0			PERUANA
2022	001108201	2	2	1	1	2	57	1	2	2	1	0					2	1	0		0	0	0		0	0	0		0			PERUANA
2022	001108201	3	11	1	1	2	17	2	5	11	4	1					0	0	1		0	1	3	1	12	0	0		0	1		PERUANA
2022	001108401	1	1	1	1	1	36	3	3	14	5	0					2	1	0		0	0	0		0	0	0		0			PERUANA
2022	001108401	2	2	1	1	2	32	2	5	11	4	0					2	1	1		0	0	0		0	0	0		0			PERUANA
2022	001108401	3	3	1	1	2	13	2	2	8	3	1	1	2	1	1	0	0	0		0	1	2	3	9	1	2	2	8	2		PERUANA
2022	001108401	4	3	1	1	2	4	0		0	0	1	1	2	1	1			0		1	1	0		0	1	0		0		1	PERUANA
2022	001109801	1	1	1	1	1	79	1	5	5	1	0					1	1	0		0	0	0		0	0	0		0			PERUANA
2022	001109801	2	2	1	1	2	74	2	2	8	3	0					1	1	0		0	0	0		0	0	0		0			PERUANA
2022	001109801	3	11	1	1	1	19	2	1	7	3	0					0	0	0		0	0	0		0	1	2	2	8	4		PERUANA
2022	001110201	1	1	1	1	1	52	1	5	5	1	0					5	2	0		0	0	0		0	0	0		0			PERUANA
2022	001110201	2	3	1	0	2	24	2	5	11	4	0					0	0	0		0	0	0		0	0	0		0	5		PERUANA
2022	001110201	3	5	1	1	1	3	0		0	0	1	1	2	1	0			0		1	1	0		0	0	0		0		1	PERUANA
2022	001110401	1	1	1	1	1	66	2	3	9	3	0					5	2	0		0	0	0		0	0	0		0			PERUANA
2022	001200801	1	1	1	1	1	62	3	3	14	5	0					1	1	0		0	0	0		0	0	0		0			PERUANA
2022	001200801	2	2	1	1	2	52	3	2	13	5	0					1	1	0		0	0	0		0	0	0		0			PERUANA
2022	001200801	3	3	1	0	2	24	3	5	16	5	0					0	0	0		0	0	0		0	0	0		0	5		PERUANA
2022	001202701	1	1	1	0	1	31	3	2	13	5	0					2	1	0		0	0	0		0	0	0		0			PERUANA
2022	001202701	2	2	1	1	2	37	3	2	18	5	0					2	1	1		0	0	0		0	0	0		0			PERUANA
2022	001202701	3	3	1	1	1	0	0		0	0	0	1	2	1	1			0		1	0	0		0	0	0		0			PERUANA
2022	001204801	1	1	1	1	1	66	3	4	15	5	0					2	1	0		0	0	0		0	0	0		0			PERUANA
2022	001204801	2	3	1	1	2	49	3	5	16	5	0					2	1	1		0	0	0		0	0	0		0			PERUANA
2022	001204801	3	3	1	1	2	22	3	3	14	5	0					0	0	1		0	0	0		0	1	3	3	14	4		PERUANA
2022	001204801	4	5	1	1	2	3	0		0	0	1	1	3	1	0			0		1	1	0		0	0	0		0		1	PERUANA
2022	001204801	5	7	1	1	2	70	2	3	9	3	0					5	2	0		0	0	0		0	0	0		0			PERUANA
2022	001205101	1	1	1	1	2	46	3	1	12	5	0					5	2	1		0	0	0		0	0	0		0			PERUANA
2022	001205101	2	5	1	1	1	3	0		0	0	1	1	0	1	0			0		1	1	0		0	0	0		0		1	PERUANA
2022	001205101	3	3	0	1	2	25	3	5	16	5	0					5	2	1		0	0	0		0	0	0		0			PERUANA
2022	001207401	1	1	1	1	2	48	3	5	16	5	0					5	2	1		0	0	0		0	0	0		0			PERUANA
2022	001207401	2	3	1	1	2	20	3	1	12	5	1					0	0	1		0	1	3	2	13	1	3	1	12	2		PERUANA
2022	001207401	3	3	0	1	2	21	3	2	13	5	1					5	2	1		0	1	3	3	14	1	3	2	13	2		PERUANA
2022	001207401	4	5	0	1	1	2	0		0	0	0	1	3	1	0			0		1	0	0		0	0	0		0			PERUANA
2022	001208801	1	1	1	1	1	56	2	5	11	4	0					2	1	0		0	0	0		0	0	0		0			PERUANA
2022	001208801	2	2	1	1	2	51	2	1	7	3	0					2	1	0		0	0	0		0	0	0		0			PERUANA
2022	001210901	1	1	1	1	2	41	1	6	6	2	0					5	2	1		0	0	0		0	0	0		0			PERUANA
2022	001210901	2	3	1	1	2	16	2	4	10	3	1					0	0	1		0	1	2	5	11	1	2	4	10	2		PERUANA
2022	001210901	3	3	1	1	1	5	0		0	0	1	1	1	1	0			0		0	1	0		0	1	0		0	0	1	PERUANA
2022	001210901	4	3	1	1	1	2	0		0	0	0	1	1	1	0			0		1	0	0		0	0	0		0			PERUANA
2022	001211301	1	1	1	1	1	21	2	5	11	4	0					0	0	0		0	0	0		0	0	0		0	5		PERUANA
2022	001211301	2	8	1	1	2	18	3	1	12	5	1					0	0	1		0	1	3	2	13	1	3	1	12	2		PERUANA
2022	001212601	1	1	1	1	2	57	1	2	2	1	0					5	2	0		0	0	0		0	0	0		0			PERUANA
2022	001212601	2	3	1	1	2	39	3	3	14	5	0					5	2	1		0	0	0		0	0	0		0			PERUANA
2022	001212601	3	5	1	1	1	11	1	5	5	1	1	1	2	1	0			0		0	1	1	6	6	1	1	5	5	2	1	PERUANA
2022	001301401	1	1	1	1	1	39	2	5	11	4	0					1	1	0		0	0	0		0	0	0		0			PERUANA
2022	001301401	2	2	1	1	2	36	2	5	11	4	0					1	1	1		0	0	0		0	0	0		0			PERUANA
2022	001301401	3	3	1	1	2	15	2	3	9	3	0					0	0	1		0	0	0		0	1	2	3	9	4		PERUANA
2022	001301401	4	3	1	1	1	3	0		0	0	0	1	2	1	1			0		1	0	0		0	0	0		0			PERUANA
2022	001302101	1	1	1	1	1	38	2	5	11	4	0					2	1	0		0	0	0		0	0	0		0			PERUANA
2022	001302101	2	2	1	1	2	36	2	5	11	4	0					2	1	1		0	0	0		0	0	0		0			PERUANA
2022	001302101	3	3	1	1	1	13	2	2	8	3	0	1	2	1	1	0	0	0		0	0	0		0	1	2	2	8	4		PERUANA
2022	001302101	4	3	1	1	1	3	0		0	0	0	1	2	1	1			0		1	0	0		0	1	0		0			PERUANA
2022	001303801	1	1	1	1	1	75	1	1	1	1	0					2	1	0		0	0	0		0	0	0		0			PERUANA
2022	001303801	2	2	1	0	2	37	0		0	0	0					2	1	0		0	0	0		0	0	0		0			PERUANA
2022	001303801	3	3	1	1	2	10	1	4	4	1	0	1	2	1	1			0		0	0	0		0	1	1	4	4	4		PERUANA
2022	001303801	4	11	1	1	1	13	2	1	7	3	0	1	2	1	0	0	0	0		0	0	0		0	1	2	1	7	4		PERUANA
2022	001304401	1	1	1	1	1	65	2	2	8	3	0					2	1	0		0	0	0		0	0	0		0			PERUANA
2022	001304401	2	2	1	1	2	56	1	5	5	1	0					2	1	0		0	0	0		0	0	0		0			PERUANA
2022	001304401	3	3	1	1	1	33	3	5	16	5	0					0	0	0		0	0	0		0	0	0		0			PERUANA
2022	001304401	4	3	1	1	2	28	3	3	14	5	0					2	1	1		0	0	0		0	0	0		0			PERUANA
2022	001304401	5	4	1	0	1	27	3	3	14	5	0					2	1	0		0	0	0		0	0	0		0			PERUANA
2022	001304401	6	5	1	1	2	3	0		0	0	0	1	4	1	5			0		1	0	0		0	0	0		0			PERUANA
2022	001304401	7	3	0	1	2	25	3	3	14	5	0					0	0	1		0	0	0		0	0	0		0			PERUANA
2022	001304501	1	1	1	1	1	69	1	1	1	1	0					2	1	0		0	0	0		0	0	0		0			PERUANA
2022	001304501	2	2	1	1	2	68	1	5	5	1	0					2	1	0		0	0	0		0	0	0		0			PERUANA
2022	001304501	3	5	1	1	2	19	2	5	11	4	0					0	0	1		0	0	0		0	0	0		0	5		PERUANA
2022	001304502	1	1	1	1	1	28	2	5	11	4	0					2	1	0		0	0	0		0	0	0		0			PERUANA
2022	001304502	2	2	1	1	2	31	2	5	11	4	0					2	1	1		0	0	0		0	0	0		0			PERUANA
2022	001304502	3	3	1	1	1	9	1	3	3	1	0	1	2	1	1			0		0	0	0		0	1	1	3	3	4		PERUANA
2022	001304502	4	3	1	1	1	0	0		0	0	0	1	2	1	1			0		1	0	0		0	0	0		0			PERUANA
2022	001304502	5	3	1	1	1	0	0		0	0	0	1	2	1	1			0		1	0	0		0	0	0		0			PERUANA
2022	001304503	1	1	1	1	1	36	2	3	9	3	0					2	1	0		0	0	0		0	0	0		0			PERUANA
2022	001304503	2	2	1	1	2	26	1	3	3	1	0					2	1	1		0	0	0		0	0	0		0			PERUANA
2022	001304503	3	3	1	1	1	2	0		0	0	0	1	2	1	1			0		1	0	0		0	0	0		0			PERUANA
2022	001304503	4	11	1	1	2	6	0		0	0	0	1	2	1	0			0		0	0	0		0	1	0		0	0		PERUANA
2022	001304601	1	1	1	1	1	49	1	2	2	1	0					3	2	0		0	0	0		0	0	0		0			PERUANA
2022	001304601	2	3	1	1	2	25	2	5	11	4	0					2	1	1		0	0	0		0	0	0		0			PERUANA
2022	001304601	3	4	1	1	1	28	2	5	11	4	0					2	1	0		0	0	0		0	0	0		0			PERUANA
2022	001304601	4	5	1	1	1	2	0		0	0	0	1	2	1	3			0		1	0	0		0	0	0		0			PERUANA
2022	001305601	1	1	1	1	1	37	2	5	11	4	0					1	1	0		0	0	0		0	0	0		0			PERUANA
2022	001305601	2	2	1	1	2	35	2	5	11	4	0					1	1	1		0	0	0		0	0	0		0			PERUANA
2022	001305601	3	3	1	1	2	17	2	5	11	4	0					0	0	1		0	0	0		0	1	2	5	11	4		PERUANA
2022	001305601	4	3	1	1	1	4	0		0	0	0	1	2	1	1			0		1	0	0		0	1	0		0			PERUANA
2022	001306101	1	1	1	1	1	34	2	5	11	4	0					2	1	0		0	0	0		0	0	0		0			PERUANA
2022	001306101	2	2	1	1	2	35	2	5	11	4	0					2	1	1		0	0	0		0	0	0		0			PERUANA
2022	001306101	3	3	1	1	1	13	2	2	8	3	0	1	2	1	1	0	0	0		0	0	0		0	1	2	2	8	4		PERUANA
2022	001306101	4	3	1	1	2	3	0		0	0	0	1	2	1	1			0		1	0	0		0	0	0		0			PERUANA
2022	001309001	1	1	1	1	1	23	2	2	8	3	0					2	1	0		0	0	0		0	0	0		0	5		PERUANA
2022	001309001	2	2	1	1	2	21	2	2	8	3	0					2	1	1		0	0	0		0	1	2	2	8	4		PERUANA
2022	001309001	3	3	1	1	2	4	0		0	0	0	1	2	1	1			0		1	0	0		0	1	0		0			PERUANA
2022	001309901	1	1	1	1	1	70	2	5	11	4	0					2	1	0		0	0	0		0	0	0		0			PERUANA
2022	001309901	2	2	1	1	2	56	1	5	5	1	0					2	1	0		0	0	0		0	0	0		0			PERUANA
2022	001501701	1	1	1	1	1	38	3	3	14	5	0					2	1	0		0	0	0		0	0	0		0			VENEZOLANA		8	2018
2022	001501701	2	2	1	1	2	35	3	5	16	5	0					2	1	1		0	0	0		0	0	0		0			PERUANA
2022	001501701	3	3	1	1	2	2	0		0	0	0	1	2	1	1			0		1	0	0		0	0	0		0			PERUANA
2022	001502201	1	1	1	1	2	33	1	6	6	2	0					5	2	1		0	0	0		0	0	0		0			PERUANA
2022	001502201	2	3	1	1	2	19	2	5	11	4	1					5	2	1		0	1	3	1	12	1	3	1	12	3		PERUANA
2022	001502201	3	3	1	1	2	16	2	3	9	3	1					0	0	1		0	1	2	4	10	1	2	3	9	2		PERUANA
2022	001502201	4	3	1	1	1	11	1	5	5	1	1	1	1	1	0			0		0	1	1	6	6	1	1	5	5	2	1	PERUANA
2022	001502201	5	3	1	1	2	4	0		0	0	1	1	1	1	0			0		1	1	0		0	1	0		0		1	PERUANA
2022	001502201	6	8	0	1	1	14	2	1	7	3	1	1	0	1	0	0	0	0		0	1	2	2	8	1	2	1	7	2		PERUANA
2022	001502401	1	1	1	1	2	44	2	5	11	4	0					5	2	1		0	0	0		0	0	0		0			PERUANA
2022	001502401	2	3	1	1	2	11	1	4	4	1	1	1	1	1	0			0		0	1	1	5	5	1	1	4	4	2	1	PERUANA
2022	001502501	1	1	1	0	1	67	2	5	11	4	0					2	1	0		0	0	0		0	0	0		0			PERUANA
2022	001502501	2	2	1	1	2	62	3	3	14	5	0					2	1	0		0	0	0		0	0	0		0			PERUANA
2022	001502501	3	3	1	1	1	31	3	3	14	5	0					2	1	0		0	0	0		0	0	0		0			PERUANA
2022	001502501	4	4	1	1	2	26	3	2	13	5	0					2	1	1		0	0	0		0	0	0		0			PERUANA
2022	001502501	5	5	1	1	2	2	0		0	0	0	1	4	1	3			0		1	0	0		0	0	0		0			PERUANA
2022	001505801	1	1	1	1	2	63	3	5	16	5	0					5	2	0		0	0	0		0	0	0		0			PERUANA
2022	001506901	1	1	1	1	2	42	2	5	11	4	0					5	2	1		0	0	0		0	0	0		0			PERUANA
2022	001506901	2	3	1	1	2	21	3	5	16	5	0					0	0	1		0	0	0		0	1	3	5	16	4		PERUANA
2022	001506901	3	3	1	1	1	18	2	5	11	4	1					0	0	0		0	1	3	1	12	1	2	5	11	2		PERUANA
2022	001506901	4	3	1	0	2	24	3	2	13	5	0					0	0	0		0	0	0		0	0	0		0	5		PERUANA
2022	001506901	5	5	1	0	1	3	0		0	0	1	1	4	1	0			0		0	1	0		0	0	0		0		1	PERUANA
2022	001509201	1	1	1	1	1	43	3	98	98	5	0					2	1	0		0	0	0		0	0	0		0			PERUANA
2022	001509201	2	2	1	1	2	40	2	1	7	3	0					2	1	1		0	0	0		0	0	0		0			PERUANA
2022	001509201	3	3	1	1	1	9	1	3	3	1	1	1	2	1	1			0		0	1	1	4	4	1	1	3	3	2	1	PERUANA
2022	001509201	4	3	1	1	2	3	0		0	0	1	1	2	1	1			0		1	1	0		0	0	0		0		1	PERUANA
2022	001509201	5	6	1	1	2	75	3	98	98	5	0					0	0	0		0	0	0		0	0	0		0			PERUANA
2022	001512401	1	1	1	1	1	44	3	5	16	5	0					2	1	0		0	0	0		0	0	0		0			PERUANA
2022	001512401	2	2	1	1	2	40	3	5	16	5	0					2	1	1		0	0	0		0	0	0		0			PERUANA
2022	001512401	3	3	1	1	2	11	1	5	5	1	1	1	2	1	1			0		0	1	1	6	6	1	1	5	5	2	1	PERUANA
2022	001512401	4	3	1	1	2	3	0		0	0	1	1	2	1	1			0		1	1	0		0	0	0		0		1	PERUANA
2022	001513101	1	1	1	1	2	32	3	1	12	5	0					2	1	1		0	0	0		0	0	0		0			PERUANA
2022	001513101	2	3	1	1	1	13	2	1	7	3	1	1	1	1	0	0	0	0		0	1	2	2	8	1	2	1	7	2		PERUANA
2022	001513101	3	3	1	1	2	4	0		0	0	1	1	1	1	4			0		1	1	0		0	1	0		0		1	PERUANA
2022	001513101	4	2	0	1	1	43	1	5	5	1	0					2	1	0		0	0	0		0	0	0		0			PERUANA
2022	001513102	1	1	1	1	1	26	3	3	14	5	0					2	1	0		0	0	0		0	0	0		0			PERUANA
2022	001513102	2	2	1	1	2	24	2	5	11	4	0					2	1	1		0	0	0		0	0	0		0	5		PERUANA
2022	001601801	1	1	1	1	1	20	3	1	12	5	0					2	1	0		0	0	0		0	0	0		0	5		PERUANA
2022	001601801	2	2	1	1	2	21	3	1	12	5	0					2	1	1		0	0	0		0	0	0		0	5		PERUANA
2022	001601801	3	3	1	1	2	0	0		0	0	0	1	2	1	1			0		1	0	0		0	0	0		0			PERUANA
2022	001603101	1	1	1	1	1	27	2	5	11	4	0					5	2	0		0	0	0		0	0	0		0			PERUANA
2022	001603101	2	3	1	1	1	4	0		0	0	0	1	0	1	1			0		1	0	0		0	0	0		0			PERUANA
2022	001604001	1	1	1	1	2	57	1	0	0	1	0					5	2	0		0	0	0		0	0	0		0			PERUANA
2022	001604001	2	3	1	1	1	33	2	4	10	3	0					5	2	0		0	0	0		0	0	0		0			PERUANA
2022	001604001	3	3	0	1	2	29	3	5	16	5	0					2	1	1		0	0	0		0	0	0		0			PERUANA
2022	001604101	1	1	1	1	1	49	2	5	11	4	0					1	1	0		0	0	0		0	0	0		0			PERUANA
2022	001604101	2	2	1	1	2	38	1	6	6	2	0					1	1	1		0	0	0		0	0	0		0			PERUANA
2022	001604101	3	3	1	1	1	21	3	2	13	5	0					0	0	0		0	0	0		0	1	3	3	14	4		PERUANA
2022	001604101	4	3	1	1	2	17	2	5	11	4	1					0	0	1		0	1	3	1	12	0	0		0	1		PERUANA
2022	001604101	5	3	1	1	1	5	0		0	0	1	1	2	1	1			0		0	1	0		0	1	0		0	0	1	PERUANA
2022	001605001	1	1	1	1	2	28	3	2	13	5	0					5	2	1		0	0	0		0	0	0		0			PERUANA
2022	001605001	2	3	1	1	1	7	1	1	1	1	1	1	1	1	0			0		0	1	1	2	2	1	1	1	1	2	1	PERUANA
2022	001605001	3	3	1	1	1	3	0		0	0	1	1	1	1	0			0		1	1	0		0	0	0		0		1	PERUANA
2022	001605501	1	1	1	1	2	35	3	3	14	5	0					1	1	1		0	0	0		0	0	0		0			PERUANA
2022	001605501	2	2	1	1	1	39	2	5	11	4	0					1	1	0		0	0	0		0	0	0		0			PERUANA
2022	001605501	3	3	1	1	2	3	0		0	0	1	1	1	1	2			0		1	1	0		0	0	0		0		1	PERUANA
2022	001606101	1	1	1	1	1	25	2	2	8	3	0					2	1	0		0	0	0		0	0	0		0			PERUANA
2022	001606101	2	2	1	1	2	21	2	5	11	4	0					2	1	1		0	0	0		0	0	0		0	5		PERUANA
2022	001606101	3	3	1	1	1	2	0		0	0	0	1	2	1	1			0		0	0	0		0	0	0		0			PERUANA
2022	001607001	1	1	1	1	2	46	2	5	11	4	0					5	2	1		0	0	0		0	0	0		0			PERUANA
2022	001607001	2	3	1	1	1	17	2	5	11	4	0					0	0	0		0	0	0		0	0	0		0	5		PERUANA
2022	001607001	3	3	1	1	1	10	1	4	4	1	1	1	1	1	0			0		0	1	1	5	5	1	1	4	4	2	1	PERUANA
2022	001607001	4	3	1	1	2	21	2	5	11	4	0					0	0	1		0	0	0		0	0	0		0	5		PERUANA
2022	001607001	5	5	1	1	2	4	0		0	0	1	1	4	1	0			0		1	1	0		0	1	0		0		1	PERUANA
2022	001607001	6	5	1	1	1	1	0		0	0	0	1	4	1	0			0		1	0	0		0	0	0		0			PERUANA
2022	001607701	1	1	1	1	1	42	2	5	11	4	0					2	1	0		0	0	0		0	0	0		0			PERUANA
2022	001607701	2	2	1	1	2	37	2	5	11	4	0					2	1	1		0	0	0		0	0	0		0			PERUANA
2022	001607701	3	3	1	1	1	0	0		0	0	0	1	2	1	1			0		1	0	0		0	0	0		0			PERUANA
2022	001607701	4	11	1	1	1	16	2	3	9	3	1					0	0	0		0	1	2	4	10	1	2	3	9	2		PERUANA
2022	001608101	1	1	1	1	1	33	2	2	8	3	0					2	1	0		0	0	0		0	0	0		0			PERUANA
2022	001608101	2	2	1	1	2	21	3	2	13	5	1					2	1	1		0	1	3	3	14	1	3	2	13	2		PERUANA
2022	001700901	1	1	1	1	1	34	3	3	14	5	0					2	1	0		0	0	0		0	0	0		0			PERUANA
2022	001700901	2	2	1	1	2	27	3	4	15	5	0					2	1	1		0	0	0		0	0	0		0			PERUANA
2022	001700901	3	3	1	1	2	7	1	1	1	1	1	1	2	1	1			0		0	1	1	2	2	1	1	1	1	2	1	PERUANA
2022	001700901	4	3	1	1	2	7	1	1	1	1	1	1	2	1	1			0		0	1	1	2	2	1	1	1	1	2	1	PERUANA
2022	001700901	5	3	1	1	1	4	0		0	0	1	1	2	1	1			0		1	1	0		0	1	0		0		1	PERUANA
2022	001701501	1	1	1	1	2	15	2	3	9	3	1					0	0	1		0	1	2	4	10	1	2	3	9	2		PERUANA
2022	001701501	2	3	1	1	1	0	0		0	0	0	1	1	1	0			0		1	0	0		0	0	0		0			PERUANA
2022	001703701	1	1	1	1	1	39	1	5	5	1	0					2	1	0		0	0	0		0	0	0		0			PERUANA
2022	001703701	2	2	1	1	2	37	1	5	5	1	0					2	1	1		0	0	0		0	0	0		0			PERUANA
2022	001703701	3	3	1	1	2	3	0		0	0	1	1	2	1	1			0		1	1	0		0	0	0		0		1	PERUANA
2022	001703701	4	10	0	1	2	39	1	2	2	1	0					2	1	1		0	0	0		0	0	0		0			PERUANA
2022	001704901	1	1	1	0	1	86	1	3	3	1	0					2	1	0		0	0	0		0	0	0		0			PERUANA
2022	001704901	2	2	1	1	2	71	1	3	3	1	0					2	1	0		0	0	0		0	0	0		0			PERUANA
2022	001704901	3	3	0	1	1	33	3	4	15	5	0					0	0	0		0	0	0		0	0	0		0			PERUANA
2022	001706401	1	1	1	1	1	31	2	5	11	4	0					2	1	0		0	0	0		0	0	0		0			PERUANA
2022	001706401	2	2	1	1	2	31	2	5	11	4	0					2	1	1		0	0	0		0	0	0		0			PERUANA
2022	001706401	3	3	1	1	2	11	1	4	4	1	1	1	2	1	1			0		0	1	1	5	5	1	1	4	4	2	1	PERUANA
2022	001706401	4	3	1	1	1	1	0		0	0	0	1	2	1	1			0		1	0	0		0	0	0		0			PERUANA
2022	001710401	1	1	1	1	1	34	3	2	13	5	0					2	1	0		0	0	0		0	0	0		0			PERUANA
2022	001710401	2	2	1	1	2	37	3	2	13	5	0					2	1	1		0	0	0		0	0	0		0			PERUANA
2022	001710401	3	3	1	1	1	5	0		0	0	1	1	2	1	1			0		0	1	0		0	1	0		0	0	1	PERUANA
2022	001710401	4	3	1	1	1	0	0		0	0	0	1	2	1	1			0		1	0	0		0	0	0		0			PERUANA
2022	001710401	5	11	1	1	1	18	2	3	9	3	1					0	0	0		0	1	2	4	10	1	2	3	9	2		PERUANA
2022	001710401	6	7	1	0	2	72	1	0	0	1	0					3	2	0		0	0	0		0	0	0		0			PERUANA
2022	001710402	1	1	1	0	1	24	2	5	11	4	0					2	1	0		0	0	0		0	0	0		0	5		PERUANA
2022	001710402	2	2	1	1	2	29	2	4	10	3	0					2	1	1		0	0	0		0	0	0		0			PERUANA
2022	001710402	3	3	1	1	2	3	0		0	0	0	1	2	1	1			0		1	0	0		0	0	0		0			PERUANA
2022	001712501	1	1	1	1	1	50	3	3	14	5	0					1	1	0		0	0	0		0	0	0		0			PERUANA
2022	001712501	2	2	1	1	2	41	2	5	11	4	0					1	1	1		0	0	0		0	0	0		0			PERUANA
2022	001712501	3	3	1	1	1	14	2	2	8	3	1	1	2	1	1	0	0	0		0	1	2	3	9	1	2	2	8	2		PERUANA
2022	001712501	4	3	1	1	1	23	3	5	16	5	0					2	1	0		0	0	0		0	1	3	5	16	4		PERUANA
2022	001712501	5	4	1	1	2	22	2	5	11	4	0					2	1	1		0	0	0		0	0	0		0	5		PERUANA
2022	001712501	6	5	1	1	2	4	0		0	0	1	1	5	1	4			0		1	1	0		0	1	0		0		1	PERUANA
2022	001712601	1	1	1	0	1	36	2	5	11	4	0					2	1	0		0	0	0		0	0	0		0			PERUANA
2022	001712601	2	2	1	0	2	24	2	5	11	4	0					2	1	0		0	0	0		0	0	0		0	5		PERUANA
2022	001712601	3	3	1	1	1	16	2	4	10	3	1					0	0	0		0	1	2	5	11	1	2	4	10	2		PERUANA
2022	001714901	1	1	1	1	1	34	3	5	16	5	0					2	1	0		0	0	0		0	0	0		0			PERUANA
2022	001714901	2	2	1	1	2	38	3	5	16	5	0					2	1	1		0	0	0		0	0	0		0			PERUANA
2022	001714901	3	3	1	1	2	5	0		0	0	1	1	2	1	1			0		0	1	0		0	1	0		0	0	1	PERUANA
2022	001801601	1	1	1	1	1	44	2	5	11	4	0					1	1	0		0	0	0		0	0	0		0			PERUANA
2022	001801601	2	2	1	1	2	43	2	5	11	4	0					1	1	1		0	0	0		0	0	0		0			PERUANA
2022	001801601	3	3	1	1	2	20	3	2	13	5	0					0	0	1		0	0	0		0	1	3	2	13	4		PERUANA
2022	001801601	4	3	1	1	2	11	1	5	5	1	0	1	2	1	1			0		0	0	0		0	1	1	5	5	4		PERUANA
2022	001801601	5	3	1	1	1	8	1	2	2	1	0	1	2	1	1			0		0	0	0		0	1	1	2	2	4		PERUANA
2022	001801601	6	3	1	1	1	1	0		0	0	0	1	2	1	1			0		1	0	0		0	0	0		0			PERUANA
2022	001802001	1	1	1	1	1	69	0		0	0	0					5	2	0		0	0	0		0	0	0		0			PERUANA
2022	001802001	2	3	1	1	1	34	2	3	9	3	0					5	2	0		0	0	0		0	0	0		0			PERUANA
2022	001803001	1	1	1	1	1	25	2	5	11	4	0					0	0	0		0	0	0		0	0	0		0			PERUANA
2022	001803001	2	6	1	1	2	45	1	6	6	2	0					0	0	1		0	0	0		0	0	0		0			PERUANA
2022	001803001	3	8	1	1	1	19	2	5	11	4	0					0	0	0		0	0	0		0	0	0		0	5		PERUANA
2022	001803001	4	10	1	1	2	43	0		0	0	0					0	0	1		0	0	0		0	0	0		0			PERUANA
2022	001803201	1	1	1	1	2	34	3	2	18	5	0					0	0	1		0	0	0		0	0	0		0			PERUANA
2022	001803201	2	3	1	1	1	2	0		0	0	0	1	1	1	0			0		1	0	0		0	0	0		0			PERUANA
2022	001803201	3	8	1	1	2	29	3	3	14	5	0					5	2	1		0	0	0		0	0	0		0			PERUANA
2022	001803201	4	10	1	1	2	1	0		0	0	0	1	3	1	0			0		1	0	0		0	0	0		0			PERUANA
2022	001803201	5	8	1	1	1	25	2	5	11	4	0					0	0	0		0	0	0		0	0	0		0			PERUANA
2022	001803201	6	10	0	1	1	47	1	6	6	2	0					5	2	0		0	0	0		0	0	0		0			PERUANA
2022	001804501	1	1	1	1	2	67	0		0	0	0					3	2	0		0	0	0		0	0	0		0			PERUANA
2022	001804501	2	3	1	1	1	47	0		0	0	0					5	2	0		0	0	0		0	0	0		0			PERUANA
2022	001804501	3	5	1	1	1	18	2	5	11	4	0					0	0	0		0	0	0		0	1	2	5	11	4		PERUANA
2022	001804501	4	5	1	0	1	21	2	3	9	3	0					0	0	0		0	0	0		0	1	2	3	9	4		PERUANA
2022	001806801	1	1	1	1	2	36	2	5	11	4	0					3	2	1		0	0	0		0	0	0		0			PERUANA
2022	001806801	2	3	1	1	1	16	2	4	10	3	0					0	0	0		0	0	0		0	1	2	4	10	4		PERUANA
2022	001806801	3	3	1	1	1	13	1	5	5	1	0	1	1	0	0	0	0	0		0	0	0		0	1	1	5	5	4		PERUANA
2022	001806801	4	3	1	1	2	11	1	3	3	1	0	1	1	0	0			0		0	0	0		0	1	1	3	3	4		PERUANA
2022	001806801	5	3	1	1	2	11	1	5	5	1	0	1	1	0	0			0		0	0	0		0	1	1	5	5	4		PERUANA
2022	001806801	6	3	1	1	2	2	0		0	0	0	1	1	0	0			0		1	0	0		0	0	0		0			PERUANA
2022	001806801	7	12	0	1	1	73	1	98	98	1	0					5	2	0		0	0	0		0	0	0		0			PERUANA
2022	001807101	1	1	1	1	1	41	3	3	14	5	0					2	1	0		0	0	0		0	0	0		0			PERUANA
2022	001807101	2	2	1	0	2	32	2	5	11	4	0					2	1	0		0	0	0		0	0	0		0			PERUANA
2022	001807101	3	3	1	0	2	11	1	5	5	1	0	1	2	1	1			0		0	0	0		0	1	1	5	5	4		PERUANA
2022	001807101	4	3	1	0	2	7	1	1	1	1	0	1	2	1	1			0		0	0	0		0	1	1	1	1	4		PERUANA
2022	001807101	5	3	1	1	2	1	0		0	0	0	1	2	1	1			0		0	0	0		0	0	0		0			PERUANA
2022	001807601	1	1	1	1	1	62	3	5	16	5	0					2	1	0		0	0	0		0	0	0		0			PERUANA
2022	001807601	2	2	1	1	2	31	2	4	10	3	0					2	1	1		0	0	0		0	0	0		0			PERUANA
2022	001807601	3	3	1	1	1	13	2	1	7	3	0	1	2	1	1	0	0	0		0	0	0		0	1	2	1	7	4		PERUANA
2022	001808301	1	1	1	0	1	24	3	3	14	5	0					0	0	0		0	0	0		0	0	0		0	5		PERUANA
2022	001808301	2	8	1	1	1	19	2	5	11	4	0					0	0	0		0	0	0		0	0	0		0	5		PERUANA
2022	002001501	1	1	1	1	1	31	2	5	11	4	0					2	1	0		0	0	0		0	0	0		0			PERUANA
2022	002001501	2	2	1	1	2	27	2	5	11	4	0					2	1	1		0	0	0		0	0	0		0			PERUANA
2022	002001501	3	3	1	1	1	9	1	3	3	1	1	1	2	1	1			0		0	1	1	4	4	1	1	3	3	2	1	PERUANA
2022	002001501	4	3	1	1	2	1	0		0	0	0	1	2	1	1			0		1	0	0		0	0	0		0			PERUANA
2022	002001501	5	3	1	1	1	0	0		0	0	0	1	2	1	1			0		1	0	0		0	0	0		0			PERUANA
2022	002004101	1	1	1	1	1	55	2	3	9	3	0					3	2	0		0	0	0		0	0	0		0			PERUANA
2022	002004101	2	3	1	1	2	13	1	6	6	2	1	1	0	1	1	0	0	0		0	1	2	1	7	1	1	6	6	2		PERUANA
2022	002005501	1	1	1	1	1	66	1	5	5	1	0					2	1	0		0	0	0		0	0	0		0			PERUANA
2022	002005501	2	2	1	1	2	60	1	98	98	1	0					2	1	0		0	0	0		0	0	0		0			PERUANA
2022	002005601	1	1	1	1	1	43	2	3	9	3	0					2	1	0		0	0	0		0	0	0		0			PERUANA
2022	002005601	2	2	1	1	2	41	1	6	6	2	0					2	1	1		0	0	0		0	0	0		0			PERUANA
2022	002005601	3	3	1	1	1	3	0		0	0	1	1	2	1	1			0		1	1	0		0	0	0		0		1	PERUANA
2022	002007801	1	1	1	1	1	45	2	2	8	3	0					2	1	0		0	0	0		0	0	0		0			PERUANA
2022	002007801	2	2	1	1	2	40	2	5	11	4	0					2	1	1		0	0	0		0	0	0		0			PERUANA
2022	002007801	3	3	1	1	1	14	2	2	8	3	1	1	2	1	1	0	0	0		0	1	2	3	9	1	2	2	8	2		PERUANA
2022	002009501	1	1	1	1	1	51	2	5	11	4	0					2	1	0		0	0	0		0	0	0		0			PERUANA
2022	002009501	2	2	1	1	2	45	1	6	6	2	0					2	1	1		0	0	0		0	0	0		0			PERUANA
2022	002009501	3	3	1	1	1	16	2	4	10	3	1					0	0	0		0	1	2	5	11	1	2	4	10	2		PERUANA
2022	002009501	4	3	1	1	2	4	0		0	0	1	1	2	1	1			0		1	1	0		0	1	0		0		1	PERUANA
2022	002012101	1	1	1	1	1	27	3	2	13	5	0					2	1	0		0	0	0		0	0	0		0			PERUANA
2022	002012101	2	2	1	1	2	20	2	4	10	3	0					2	1	1		0	0	0		0	0	0		0	5		PERUANA
2022	002012101	3	3	1	1	2	2	0		0	0	0	1	2	1	1			0		1	0	0		0	0	0		0			PERUANA
2022	002013001	1	1	1	1	1	44	2	5	11	4	0					2	1	0		0	0	0		0	0	0		0			PERUANA
2022	002013001	2	2	1	1	2	39	2	1	7	3	0					2	1	1		0	0	0		0	0	0		0			PERUANA
2022	002013001	3	3	1	1	2	0	0		0	0	0	1	2	1	1			0		1	0	0		0	0	0		0			PERUANA
2022	002013801	1	1	1	1	1	65	1	5	5	1	0					2	1	0		0	0	0		0	0	0		0			PERUANA
2022	002013801	2	2	1	1	2	58	0		0	0	0					2	1	0		0	0	0		0	0	0		0			PERUANA
2022	002013801	3	3	1	1	1	16	2	3	9	3	1					0	0	0		0	1	2	4	10	1	2	3	9	2		PERUANA
2022	002101501	1	1	1	1	1	39	1	1	1	1	0					1	1	0		0	0	0		0	0	0		0			PERUANA
2022	002101501	2	2	1	1	2	35	1	3	3	1	0					1	1	1		0	0	0		0	0	0		0			PERUANA
2022	002101501	3	3	1	1	1	9	1	3	3	1	1	1	2	1	1			0		0	1	1	4	4	1	1	3	3	2	1	PERUANA
2022	002101501	4	3	1	1	2	4	0		0	0	1	1	2	1	1			0		1	1	0		0	1	0		0		1	PERUANA
2022	002103501	1	1	1	1	1	24	2	4	10	3	0					2	1	0		0	0	0		0	0	0		0	5		PERUANA
2022	002103501	2	2	1	1	2	18	2	3	9	3	0					2	1	1		0	0	0		0	0	0		0	5		PERUANA
2022	002103501	3	3	1	1	2	0	0		0	0	0	1	2	1	1			0		1	0	0		0	0	0		0			PERUANA
2022	002104501	1	1	1	1	1	57	3	5	16	5	0					1	1	0		0	0	0		0	0	0		0			PERUANA
2022	002104501	2	2	1	1	2	57	3	5	16	5	0					1	1	0		0	0	0		0	0	0		0			PERUANA
2022	002104501	3	3	0	1	1	21	3	2	13	5	1					0	0	0		0	1	3	3	14	1	3	2	13	2		PERUANA
2022	002105201	1	1	1	0	1	58	1	5	5	1	0					1	1	0		0	0	0		0	0	0		0			PERUANA
2022	002105201	2	2	1	1	2	53	1	3	3	1	0					1	1	0		0	0	0		0	0	0		0			PERUANA
2022	002105201	3	3	1	1	1	31	2	5	11	4	0					0	0	0		0	0	0		0	0	0		0			PERUANA
2022	002106101	1	1	1	1	1	36	1	6	6	2	0					2	1	0		0	0	0		0	0	0		0			PERUANA
2022	002106101	2	2	1	1	2	40	1	3	3	1	0					2	1	1		0	0	0		0	0	0		0			PERUANA
2022	002106101	3	3	1	1	2	2	0		0	0	0	1	2	1	1			0		1	0	0		0	0	0		0			PERUANA
2022	002106101	4	11	1	1	2	17	2	4	10	3	1					0	0	1		0	1	2	5	11	1	2	4	10	2		PERUANA
2022	002106101	5	11	1	1	2	18	2	3	9	3	1					5	2	1		0	1	2	4	10	1	2	3	9	2		PERUANA
2022	002106101	6	12	1	1	1	2	0		0	0	0	1	5	1	0			0		1	0	0		0	0	0		0			PERUANA
2022	002106901	1	1	1	1	2	90	0		0	0	0					3	2	0		0	0	0		0	0	0		0			PERUANA
2022	002107401	1	1	1	1	1	52	3	5	16	5	0					2	1	0		0	0	0		0	0	0		0			PERUANA
2022	002107401	2	2	1	1	2	38	2	3	9	3	0					2	1	1		0	0	0		0	0	0		0			PERUANA
2022	002107401	3	3	1	1	2	11	1	5	5	1	1	1	2	1	1			0		0	1	1	6	6	1	1	5	5	2	1	PERUANA
2022	002107401	4	3	1	1	2	3	0		0	0	1	1	2	1	1			0		1	1	0		0	0	0		0		1	PERUANA
2022	002107401	5	10	1	1	1	14	2	2	8	3	1	1	0	1	0	0	0	0		0	1	2	3	9	1	2	2	8	2		PERUANA
2022	002110801	1	1	1	1	1	30	2	5	11	4	0					2	1	0		0	0	0		0	0	0		0			PERUANA
2022	002110801	2	2	1	1	2	26	2	5	11	4	0					2	1	1		0	0	0		0	0	0		0			PERUANA
2022	002110801	3	3	1	1	2	1	0		0	0	0	1	2	1	1			0		1	0	0		0	0	0		0			PERUANA
2022	002111501	1	1	1	1	1	38	2	5	11	4	0					2	1	0		0	0	0		0	0	0		0			PERUANA
2022	002111501	2	2	1	1	2	34	2	4	10	3	0					2	1	1		0	0	0		0	0	0		0			PERUANA
2022	002111501	3	3	1	1	1	16	2	4	10	3	1					0	0	0		0	1	2	5	11	1	2	4	10	2		PERUANA
2022	002111501	4	3	1	1	2	2	0		0	0	0	1	2	1	1			0		1	0	0		0	0	0		0			PERUANA
2022	002112001	1	1	1	1	1	33	2	5	11	4	0					2	1	0		0	0	0		0	0	0		0			PERUANA
2022	002112001	2	2	1	1	2	27	1	6	6	2	0					2	1	1		0	0	0		0	0	0		0			PERUANA
2022	002112001	3	3	1	1	2	9	1	3	3	1	1	1	2	1	1			0		0	1	1	4	4	1	1	3	3	2	1	PERUANA
2022	002112001	4	3	1	1	1	1	0		0	0	0	1	2	1	1			0		1	0	0		0	0	0		0			PERUANA
2022	002200801	1	1	1	1	2	32	2	5	11	4	0					5	2	1		0	0	0		0	0	0		0			PERUANA
2022	002200801	2	3	1	1	2	12	1	6	6	2	1	1	1	1	0	0	0	0		0	1	2	1	7	1	1	6	6	2		PERUANA
2022	002200801	3	3	1	1	2	10	1	4	4	1	1	1	1	1	0			0		0	1	1	5	5	1	1	4	4	2	1	PERUANA
2022	002200801	4	3	1	1	2	3	0		0	0	1	1	1	1	0			0		1	1	0		0	0	0		0		1	PERUANA
2022	002202001	1	1	1	1	1	67	2	5	11	4	0					1	1	0		0	0	0		0	0	0		0			PERUANA
2022	002202001	2	2	1	1	2	70	3	5	16	5	0					1	1	0		0	0	0		0	0	0		0			PERUANA
2022	002202101	1	1	1	1	1	48	2	5	11	4	0					2	1	0		0	0	0		0	0	0		0			PERUANA
2022	002202101	2	2	1	1	2	40	2	2	8	3	0					2	1	1		0	0	0		0	0	0		0			PERUANA
2022	002202101	3	3	1	1	2	7	1	1	1	1	1	1	2	1	1			0		0	1	1	2	2	1	1	1	1	2	1	PERUANA
2022	002203701	1	1	1	1	1	34	3	5	16	5	0					2	1	0		0	0	0		0	0	0		0			PERUANA
2022	002203701	2	2	1	1	2	36	3	5	16	5	0					2	1	1		0	0	0		0	0	0		0			PERUANA
2022	002203701	3	3	1	1	2	6	0		0	0	1	1	2	1	1			0		0	1	1	1	1	1	0		0	0	2	PERUANA
2022	002203701	4	3	1	1	1	3	0		0	0	1	1	2	1	1			0		1	1	0		0	1	0		0		1	PERUANA
2022	002207901	1	1	1	1	1	30	2	5	11	4	0					2	1	0		0	0	0		0	0	0		0			PERUANA
2022	002207901	2	2	1	1	2	26	2	5	11	4	0					2	1	1		0	0	0		0	0	0		0			PERUANA
2022	002207901	3	3	1	1	2	3	0		0	0	1	1	2	1	1			0		1	1	0		0	0	0		0		1	PERUANA
2022	002209301	1	1	1	1	1	51	2	5	11	4	0					2	1	0		0	0	0		0	0	0		0			PERUANA
2022	002209301	2	2	1	1	2	53	1	1	1	1	0					2	1	0		0	0	0		0	0	0		0			PERUANA
2022	002209301	3	3	1	1	1	20	2	5	11	4	0					0	0	0		0	0	0		0	0	0		0	5		PERUANA
2022	002209301	4	5	1	1	2	1	0		0	0	0	1	0	1	3			0		1	0	0		0	0	0		0			PERUANA
2022	002210601	1	1	1	1	1	27	3	1	12	5	0					2	1	0		0	0	0		0	0	0		0			PERUANA
2022	002210601	2	2	1	1	2	26	3	5	16	5	0					2	1	1		0	0	0		0	0	0		0			PERUANA
2022	002210601	3	3	1	1	2	2	0		0	0	0	1	2	1	1			0		1	0	0		0	0	0		0			PERUANA
2022	002210901	1	1	1	1	1	33	3	3	14	5	0					2	1	0		0	0	0		0	0	0		0			PERUANA
2022	002210901	2	2	1	1	2	34	2	5	11	4	0					2	1	1		0	0	0		0	0	0		0			PERUANA
2022	002210901	3	3	1	1	1	13	2	1	7	3	1	1	2	1	1	0	0	0		0	1	2	2	8	1	2	1	7	2		PERUANA
2022	002210901	4	3	1	1	1	2	0		0	0	0	1	2	1	1			0		1	0	0		0	0	0		0			PERUANA
2022	002210901	5	7	1	1	1	62	1	1	1	1	0					5	2	0		0	0	0		0	0	0		0			PERUANA
2022	002213501	1	1	1	1	1	71	1	5	5	1	0					2	1	0		0	0	0		0	0	0		0			PERUANA
2022	002213501	2	2	1	1	2	66	0		0	0	0					2	1	0		0	0	0		0	0	0		0			PERUANA
2022	002213501	3	5	1	1	2	16	2	5	11	4	0					0	0	1		0	0	0		0	1	2	5	11	4		PERUANA
2022	002301201	1	1	1	1	1	44	2	1	7	3	0					2	1	0		0	0	0		0	0	0		0			PERUANA
2022	002301201	2	2	1	1	2	36	1	6	6	2	0					2	1	1		0	0	0		0	0	0		0			PERUANA
2022	002301201	3	3	1	1	1	13	2	2	8	3	0	1	2	1	1	0	0	0		0	0	0		0	1	2	2	8	4		PERUANA
2022	002301201	4	3	1	1	2	7	1	1	1	1	0	1	2	1	1			0		0	0	0		0	1	1	1	1	4		PERUANA
2022	002301301	1	1	1	1	1	64	1	5	5	1	0					2	1	0		0	0	0		0	0	0		0			PERUANA
2022	002301301	2	2	1	1	2	55	2	3	9	3	0					2	1	0		0	0	0		0	0	0		0			PERUANA
2022	002305001	1	1	1	1	2	56	1	5	5	1	0					3	2	0		0	0	0		0	0	0		0			PERUANA
2022	002305001	2	3	1	0	2	16	2	5	11	4	0					0	0	0		0	0	0		0	1	2	5	11	4		PERUANA
2022	002305101	1	1	1	1	1	64	0		0	0	0					2	1	0		0	0	0		0	0	0		0			PERUANA
2022	002305101	2	2	1	1	2	48	1	2	2	1	0					2	1	1		0	0	0		0	0	0		0			PERUANA
2022	002305101	3	3	1	1	1	18	1	6	6	2	0					0	0	0		0	0	0		0	0	0		0	5		PERUANA
2022	002305101	4	3	1	1	2	13	2	1	7	3	0	1	2	1	1	0	0	0		0	0	0		0	1	2	1	7	4		PERUANA
2022	002305101	5	3	1	1	1	24	1	5	5	1	0					0	0	0		0	0	0		0	0	0		0	5		PERUANA
2022	002305101	6	4	1	1	2	18	2	1	7	3	0					2	1	1		0	0	0		0	0	0		0	5		PERUANA
2022	002305101	7	5	1	1	1	3	0		0	0	0	1	6	1	5			0		1	0	0		0	0	0		0			PERUANA
2022	002306301	1	1	1	1	1	25	2	5	11	4	0					2	1	0		0	0	0		0	0	0		0			PERUANA
2022	002306301	2	2	1	1	2	29	1	6	6	2	0					2	1	1		0	0	0		0	0	0		0			PERUANA
2022	002306301	3	3	1	1	1	1	0		0	0	0	1	2	1	1			0		1	0	0		0	0	0		0			PERUANA
2022	002306301	4	11	1	1	2	13	2	1	7	3	0	1	2	1	0	0	0	0		0	0	0		0	1	2	1	7	4		PERUANA
2022	002306301	5	11	1	1	1	8	0		0	0	0	1	2	1	0			0		0	0	0		0	0	0		0	0		PERUANA
2022	002307801	1	1	1	1	1	45	1	3	3	1	0					2	1	0		0	0	0		0	0	0		0			PERUANA
2022	002307801	2	2	1	1	2	43	1	3	3	1	0					2	1	1		0	0	0		0	0	0		0			PERUANA
2022	002307801	3	3	1	1	1	3	0		0	0	0	1	0	1	1			0		1	0	0		0	0	0		0			PERUANA
2022	002308301	1	1	1	1	1	32	2	5	11	4	0					2	1	0		0	0	0		0	0	0		0			PERUANA
2022	002308301	2	2	1	1	2	29	2	5	11	4	0					2	1	1		0	0	0		0	0	0		0			PERUANA
2022	002308301	3	3	1	1	2	4	0		0	0	0	1	2	1	1			0		0	0	0		0	1	0		0			PERUANA
2022	002308301	4	3	1	1	1	0	0		0	0	0	1	2	1	1			0		0	0	0		0	0	0		0			PERUANA
2022	002312001	1	1	1	1	1	29	2	3	9	3	0					2	1	0		0	0	0		0	0	0		0			PERUANA
2022	002312001	2	2	1	1	2	39	1	3	3	1	0					2	1	1		0	0	0		0	0	0		0			PERUANA
2022	002312001	3	3	1	1	2	6	0		0	0	1	1	2	1	1			0		0	1	1	1	1	1	0		0	0	1	PERUANA
2022	002312001	4	3	1	1	2	1	0		0	0	0	1	2	1	1			0		1	0	0		0	0	0		0			PERUANA
2022	002700901	1	1	1	1	1	69	2	5	11	4	0					4	2	0		0	0	0		0	0	0		0			PERUANA
2022	002700901	2	3	1	1	2	37	2	5	11	4	0					5	2	1		0	0	0		0	0	0		0			PERUANA
2022	002700901	3	5	1	1	2	10	1	4	4	1	0	1	2	1	0			0		0	0	0		0	1	1	4	4	4		PERUANA
2022	002700901	4	5	1	1	1	3	0		0	0	0	1	2	0	0			0		1	0	0		0	1	0		0			PERUANA
2022	002701601	1	1	1	1	2	38	2	5	11	4	0					5	2	1		0	0	0		0	0	0		0			PERUANA
2022	002701601	2	3	1	1	2	15	2	3	9	3	0					0	0	1		0	0	0		0	1	2	3	9	4		PERUANA
2022	002701601	3	3	1	1	2	10	1	4	4	1	0	1	1	1	0			0		0	0	0		0	1	1	4	4	4		PERUANA
2022	002702101	1	1	1	1	1	29	3	3	14	5	0					1	1	0		0	0	0		0	0	0		0			PERUANA
2022	002702101	2	2	1	1	2	26	3	2	13	5	0					1	1	1		0	0	0		0	0	0		0			PERUANA
2022	002702101	3	3	1	1	2	7	1	1	1	1	0	1	2	1	1			0		0	0	0		0	1	1	1	1	4		PERUANA
2022	002702101	4	3	1	1	2	1	0		0	0	0	1	2	1	1			0		1	0	0		0	0	0		0			PERUANA
2022	002702601	1	1	1	1	1	62	2	5	11	4	0					1	1	0		0	0	0		0	0	0		0			PERUANA
2022	002702601	2	2	1	1	2	55	2	5	11	4	0					1	1	0		0	0	0		0	0	0		0			PERUANA
2022	002704701	1	1	1	0	1	38	3	5	16	5	0					0	0	0		0	0	0		0	0	0		0			PERUANA
2022	002704701	2	12	1	1	1	35	3	5	16	5	0					0	0	0		0	0	0		0	0	0		0			PERUANA
2022	002705501	1	1	1	1	1	45	2	5	11	4	0					1	1	0		0	0	0		0	0	0		0			PERUANA
2022	002705501	2	2	1	1	2	51	2	5	11	4	0					1	1	0		0	0	0		0	0	0		0			PERUANA
2022	002705501	3	3	1	1	1	22	2	5	11	4	0					0	0	0		0	0	0		0	0	0		0	5		PERUANA
2022	002705501	4	3	1	1	2	24	3	3	14	5	0					2	1	1		0	0	0		0	0	0		0	5		PERUANA
2022	002705501	5	5	1	1	2	2	0		0	0	0	1	4	1	0			0		1	0	0		0	0	0		0			PERUANA
2022	002707201	1	1	1	1	1	29	3	3	14	5	0					2	1	0		0	0	0		0	0	0		0			PERUANA
2022	002707201	2	2	1	1	2	23	2	3	9	3	0					2	1	1		0	0	0		0	0	0		0	5		PERUANA
2022	002707201	3	3	1	0	2	6	0		0	0	0	1	2	1	1			0		0	0	0		0	1	0		0	0		PERUANA
2022	002707201	4	3	1	1	1	3	0		0	0	0	1	2	1	1			0		1	0	0		0	1	0		0			PERUANA
2022	002707201	5	3	1	1	2	0	0		0	0	0	1	2	1	1			0		1	0	0		0	0	0		0			PERUANA
2022	002708501	1	1	1	1	2	30	3	5	16	5	0					0	0	1		0	0	0		0	0	0		0			PERUANA
2022	002901401	1	1	1	1	2	42	0		0	0	0					2	1	1		0	0	0		0	0	0		0			PERUANA
2022	002901401	2	2	1	1	1	43	2	3	9	3	0					2	1	0		0	0	0		0	0	0		0			PERUANA
2022	002901401	3	3	1	1	2	6	0		0	0	1	1	1	1	2			0		0	1	1	1	1	1	0		0	0	1	PERUANA
2022	002901401	4	3	1	1	2	4	0		0	0	0	1	1	1	2			0		0	0	0		0	0	0		0			PERUANA
2022	002901401	5	3	1	1	2	16	1	6	6	2	0					0	0	1		0	0	0		0	1	2	1	7	4		PERUANA
2022	002901401	6	3	1	1	2	11	1	4	4	1	1	1	1	0	0			0		0	1	1	5	5	1	1	4	4	2	1	PERUANA
2022	002901401	7	3	1	1	2	21	1	6	6	2	0					5	2	1		0	0	0		0	1	2	1	7	4		PERUANA
2022	002901401	8	5	1	1	1	5	0		0	0	1	1	7	1	0			0		0	1	0		0	1	0		0	0	1	PERUANA
2022	002901401	9	5	1	1	2	3	0		0	0	1	1	7	1	0			0		1	1	0		0	0	0		0		1	PERUANA
2022	002901601	1	1	1	1	1	22	2	5	11	4	0					2	1	0		0	0	0		0	0	0		0	5		PERUANA
2022	002901601	2	2	1	1	2	26	3	5	16	5	0					2	1	1		0	0	0		0	0	0		0			PERUANA
2022	002901601	3	11	1	1	1	3	0		0	0	1	1	2	1	0			0		1	1	0		0	0	0		0		1	PERUANA
2022	002901801	1	1	1	1	1	28	2	3	9	3	0					2	1	0		0	0	0		0	0	0		0			PERUANA
2022	002901801	2	2	1	1	2	24	1	6	6	2	0					2	1	1		0	0	0		0	0	0		0	5		PERUANA
2022	002901801	3	3	1	1	2	8	1	1	1	1	1	1	2	1	1			0		0	1	1	2	2	1	1	1	1	2	1	PERUANA
2022	002901801	4	3	1	1	1	6	0		0	0	1	1	2	1	1			0		0	1	1	1	1	1	0		0	0	1	PERUANA
2022	002901801	5	3	1	1	2	4	0		0	0	1	1	2	1	1			0		1	1	0		0	1	0		0		1	PERUANA
2022	002901801	6	3	1	1	2	1	0		0	0	0	1	2	1	1			0		1	0	0		0	0	0		0			PERUANA
2022	002901901	1	1	1	1	1	25	2	5	11	4	0					2	1	0		0	0	0		0	0	0		0			PERUANA
2022	002901901	2	2	1	1	2	25	2	5	11	4	0					2	1	1		0	0	0		0	0	0		0			PERUANA
2022	002902001	1	1	1	1	2	33	2	1	7	3	0					0	0	1		0	0	0		0	0	0		0			PERUANA
2022	002902001	2	3	1	1	1	12	1	5	5	1	1	1	1	1	0	0	0	0		0	1	1	6	6	1	1	5	5	2	1	PERUANA
2022	002902201	1	1	1	1	1	36	0		0	0	0					2	1	0		0	0	0		0	0	0		0			PERUANA
2022	002902201	2	2	1	1	2	49	0		0	0	0					2	1	1		0	0	0		0	0	0		0			PERUANA
2022	002902201	3	3	1	1	2	18	1	6	6	2	0					0	0	1		0	0	0		0	0	0		0	5		PERUANA
2022	002902201	4	3	1	1	2	10	1	1	1	1	1	1	2	1	1			0		0	1	1	2	2	1	1	1	1	2	1	PERUANA
2022	002902201	5	11	1	1	2	22	2	1	7	3	0					2	1	1		0	0	0		0	0	0		0	5		PERUANA
2022	002902201	6	12	1	1	1	25	2	5	11	4	0					2	1	0		0	0	0		0	0	0		0			PERUANA
2022	002902201	7	12	1	1	1	6	0		0	0	1	1	5	1	6			0		0	1	0		0	1	0		0	0	1	PERUANA
2022	002902301	1	1	1	1	1	32	2	3	9	3	0					2	1	0		0	0	0		0	0	0		0			PERUANA
2022	002902301	2	2	1	1	2	27	1	4	4	1	0					2	1	1		0	0	0		0	0	0		0			PERUANA
2022	002902301	3	3	1	1	2	7	1	1	1	1	1	1	2	1	1			0		0	1	1	2	2	1	1	1	1	2	1	PERUANA
2022	002902301	4	3	1	1	2	4	0		0	0	1	1	2	1	1			0		1	1	0		0	1	0		0		1	PERUANA
2022	002902301	5	3	1	1	2	1	0		0	0	0	1	2	1	1			0		1	0	0		0	0	0		0			PERUANA
2022	002902301	6	11	1	1	1	10	1	3	3	1	1	1	2	1	0			0		0	1	1	4	4	1	1	3	3	2	1	PERUANA
2022	002902501	1	1	1	1	2	24	2	2	8	3	0					0	0	1		0	0	0		0	0	0		0	5		PERUANA
2022	002902501	2	3	1	1	2	8	1	1	1	1	1	1	1	1	0			0		0	1	1	2	2	1	1	1	1	2	1	PERUANA
2022	002902501	3	3	1	1	2	1	0		0	0	0	1	1	0	0			0		1	0	0		0	0	0		0			PERUANA
2022	002902601	1	1	1	0	1	47	1	4	4	1	0					2	1	0		0	0	0		0	0	0		0			PERUANA
2022	002902601	2	2	1	0	2	44	1	4	4	1	0					2	1	0		0	0	0		0	0	0		0			PERUANA
2022	002902601	3	3	1	0	2	18	2	5	11	4	0					0	0	0		0	0	0		0	0	0		0	5		PERUANA
2022	002902601	4	3	1	1	1	12	1	5	5	1	1	1	2	1	1	0	0	0		0	1	1	6	6	1	1	5	5	2	1	PERUANA
2022	002902601	5	3	1	1	1	10	1	4	4	1	1	1	2	1	1			0		0	1	1	5	5	1	1	4	4	2	1	PERUANA
2022	002902601	6	3	1	1	2	8	1	2	2	1	1	1	2	1	1			0		0	1	1	3	3	1	1	2	2	2	1	PERUANA
2022	002902601	7	3	1	1	1	5	0		0	0	1	1	2	1	1			0		0	1	0		0	1	0		0	0	1	PERUANA
2022	002902601	8	3	1	1	1	4	0		0	0	1	1	2	1	1			0		0	1	0		0	1	0		0		1	PERUANA
2022	002902601	9	3	1	1	1	2	0		0	0	0	1	2	1	1			0		0	0	0		0	0	0		0			PERUANA
2022	002908401	1	1	1	1	1	33	1	6	6	2	0					2	1	0		0	0	0		0	0	0		0			PERUANA
2022	002908401	2	2	1	1	2	27	2	2	8	3	0					2	1	1		0	0	0		0	0	0		0			PERUANA
2022	002908401	3	3	1	1	1	9	1	2	2	1	1	1	2	1	1			0		0	1	1	3	3	1	1	2	2	2	1	PERUANA
2022	002908401	4	3	1	1	1	7	1	1	1	1	1	1	2	1	1			0		0	1	1	2	2	1	1	1	1	2	1	PERUANA
2022	002908401	5	3	1	1	2	2	0		0	0	0	1	2	1	1			0		1	0	0		0	0	0		0			PERUANA
2022	002908401	6	3	1	1	2	0	0		0	0	0	1	2	1	1			0		1	0	0		0	0	0		0			PERUANA
2022	002908401	7	11	1	1	1	12	1	4	4	1	1	1	2	1	0	0	0	0		0	1	1	5	5	1	1	4	4	2	1	PERUANA
2022	002908501	1	1	1	1	1	37	2	2	8	3	0					2	1	0		0	0	0		0	0	0		0			PERUANA
2022	002908501	2	2	1	1	2	30	2	1	7	3	0					2	1	1		0	0	0		0	0	0		0			PERUANA
2022	002908501	3	3	1	1	2	13	2	1	7	3	1	1	0	1	1	0	0	0		0	1	2	2	8	1	2	1	7	2		PERUANA
2022	002908501	4	3	1	1	2	11	1	5	5	1	1	1	0	1	1			0		0	1	1	6	6	1	1	5	5	2	1	PERUANA
2022	002908501	5	3	1	1	1	8	1	2	2	1	1	1	0	1	1			0		0	1	1	3	3	1	1	2	2	2	1	PERUANA
2022	002908501	6	3	1	1	2	6	0		0	0	1	1	0	1	1			0		0	1	1	1	1	1	0		0	0	1	PERUANA
2022	002908501	7	3	1	1	1	4	0		0	0	0	1	0	1	1			0		1	0	0		0	0	0		0			PERUANA
2022	002908701	1	1	1	1	1	33	3	5	16	5	0					2	1	0		0	0	0		0	0	0		0			PERUANA
2022	002908701	2	2	1	1	2	30	2	5	11	4	0					2	1	1		0	0	0		0	0	0		0			PERUANA
2022	002908701	3	3	1	1	1	0	0		0	0	0	1	2	1	1			0		1	0	0		0	0	0		0			PERUANA
2022	002908701	4	11	1	1	2	12	1	6	6	2	1	1	2	1	0	0	0	0		0	1	2	1	7	1	1	6	6	2		PERUANA
2022	002908801	1	1	1	1	2	51	1	6	6	2	0					5	2	0		0	0	0		0	0	0		0			PERUANA
2022	002908801	2	3	1	1	1	16	2	4	10	3	1					0	0	0		0	1	2	5	11	1	2	4	10	2		PERUANA
2022	002908901	1	1	1	1	1	32	2	5	11	4	0					0	0	0		0	0	0		0	0	0		0			PERUANA
2022	003001301	1	1	1	1	1	22	2	5	11	4	0					2	1	0		0	0	0		0	0	0		0	5		PERUANA
2022	003001301	2	2	1	1	2	18	2	4	10	3	0					2	1	1		0	0	0		0	0	0		0	5		PERUANA
2022	003001301	3	3	1	1	2	0	0		0	0	0	1	2	1	1			0		1	0	0		0	0	0		0			PERUANA
2022	003001401	1	1	1	1	1	40	2	4	10	3	0					2	1	0		0	0	0		0	0	0		0			PERUANA
2022	003001401	2	2	1	1	2	37	1	6	6	2	0					2	1	1		0	0	0		0	0	0		0			PERUANA
2022	003001401	3	3	1	0	2	16	2	4	10	3	1					0	0	0		0	1	2	5	11	1	2	4	10	2		PERUANA
2022	003001401	4	3	1	1	2	14	2	2	8	3	1	1	2	1	1	0	0	0		0	1	2	3	9	1	2	2	8	2		PERUANA
2022	003001401	5	3	1	0	1	12	1	6	6	2	1	1	2	1	1	0	0	0		0	1	2	1	7	1	1	6	6	2		PERUANA
2022	003001401	6	3	1	1	2	9	1	2	2	1	1	1	2	1	1			0		0	1	1	3	3	1	1	2	2	2	1	PERUANA
2022	003001401	7	3	1	1	2	5	0		0	0	1	1	2	1	1			0		0	1	0		0	1	0		0	0	1	PERUANA
2022	003001401	8	3	1	1	1	0	0		0	0	0	1	2	1	1			0		1	0	0		0	0	0		0			PERUANA
2022	003001501	1	1	1	1	1	49	2	5	11	4	0					2	1	0		0	0	0		0	0	0		0			PERUANA
2022	003001501	2	2	1	1	2	44	1	6	6	2	0					2	1	1		0	0	0		0	0	0		0			PERUANA
2022	003001501	3	3	1	1	1	3	0		0	0	0	1	2	1	1			0		1	0	0		0	0	0		0			PERUANA
2022	003001601	1	1	1	1	1	38	1	6	6	2	0					2	1	0		0	0	0		0	0	0		0			PERUANA
2022	003001601	2	2	1	1	2	33	2	1	7	3	0					2	1	1		0	0	0		0	0	0		0			PERUANA
2022	003001601	3	3	1	1	1	10	1	4	4	1	1	1	2	1	1			0		0	1	1	5	5	1	1	4	4	2	1	PERUANA
2022	003001601	4	3	1	1	1	8	1	1	1	1	1	1	2	1	1			0		0	1	1	2	2	1	1	1	1	2	1	PERUANA
2022	003001601	5	3	1	1	1	4	0		0	0	1	1	2	1	1			0		1	1	0		0	1	0		0		1	PERUANA
2022	003014001	1	1	1	1	1	68	2	5	11	4	0					2	1	0		0	0	0		0	0	0		0			PERUANA
2022	003014001	2	2	1	1	2	61	1	5	5	1	0					2	1	0		0	0	0		0	0	0		0			PERUANA
2022	003014001	3	3	1	1	2	23	2	1	7	3	0					0	0	1		0	0	0		0	0	0		0	5		PERUANA
2022	003014001	4	5	1	1	1	2	0		0	0	0	1	3	1	0			0		1	0	0		0	0	0		0			PERUANA
2022	003014001	5	5	1	1	2	21	1	6	6	2	0					0	0	1		0	0	0		0	0	0		0	5		PERUANA
2022	003014001	6	10	1	1	2	0	0		0	0	0	1	5	1	0			0		1	0	0		0	0	0		0			PERUANA
2022	003014401	1	1	1	1	1	26	2	5	11	4	0					2	1	0		0	0	0		0	0	0		0			PERUANA
2022	003014401	2	2	1	1	2	18	1	6	6	2	0					2	1	1		0	0	0		0	0	0		0	5		PERUANA
2022	003014401	3	3	1	1	1	3	0		0	0	0	1	2	1	1			0		1	0	0		0	0	0		0			PERUANA
2022	003014401	4	3	1	1	2	0	0		0	0	0	1	2	1	1			0		1	0	0		0	0	0		0			PERUANA
2022	003014501	1	1	1	0	1	35	2	4	10	3	0					5	2	0		0	0	0		0	0	0		0			PERUANA
2022	003014601	1	1	1	1	2	55	1	4	4	1	0					5	2	0		0	0	0		0	0	0		0			PERUANA
2022	003014601	2	3	1	1	2	23	2	4	10	3	0					5	2	1		0	0	0		0	0	0		0	5		PERUANA
2022	003014601	3	5	1	1	1	6	0		0	0	1	1	2	1	0			0		0	1	1	1	1	1	0		0	0	1	PERUANA
2022	003014601	4	5	1	1	2	4	0		0	0	0	1	2	1	0			0		1	0	0		0	1	0		0			PERUANA
2022	003014601	5	5	1	1	2	2	0		0	0	0	1	2	1	0			0		1	0	0		0	0	0		0			PERUANA
2022	003014701	1	1	1	0	1	30	2	2	8	3	0					5	2	0		0	0	0		0	0	0		0			PERUANA
2022	003017301	1	1	1	1	1	36	2	4	10	3	0					2	1	0		0	0	0		0	0	0		0			PERUANA
2022	003017301	2	2	1	1	2	33	2	2	8	3	0					2	1	1		0	0	0		0	0	0		0			PERUANA
2022	003017301	3	3	1	1	1	14	2	2	8	3	1	1	2	1	1	0	0	0		0	1	2	3	9	1	2	2	8	2		PERUANA
2022	003017301	4	3	1	1	2	11	1	5	5	1	1	1	2	1	1			0		0	1	1	6	6	1	1	5	5	2	1	PERUANA
2022	003017301	5	3	1	1	2	6	0		0	0	1	1	2	1	1			0		0	1	1	1	1	1	0		0	0	1	PERUANA
2022	003017401	1	1	1	1	1	46	2	5	11	4	0					2	1	0		0	0	0		0	0	0		0			PERUANA
2022	003017401	2	2	1	1	2	33	1	5	5	1	0					2	1	1		0	0	0		0	0	0		0			PERUANA
2022	003017401	3	3	1	1	1	12	1	5	5	1	1	1	2	1	1	0	0	0		0	1	1	6	6	1	1	5	5	2	1	PERUANA
2022	003017401	4	3	1	1	1	3	0		0	0	1	1	2	1	1			0		1	1	0		0	0	0		0		1	PERUANA
2022	003017501	1	1	1	1	1	54	1	5	5	1	0					2	1	0		0	0	0		0	0	0		0			PERUANA
2022	003017501	2	2	1	0	2	44	2	1	7	3	0					2	1	0		0	0	0		0	0	0		0			PERUANA
2022	003017501	3	3	1	0	2	15	1	6	6	2	0					0	0	0		0	0	0		0	0	0		0	5		PERUANA
2022	003017501	4	3	1	0	2	12	1	5	5	1	1	1	2	1	1	0	0	0		0	1	1	6	6	1	1	5	5	2	1	PERUANA
2022	003017501	5	3	1	0	2	9	1	3	3	1	1	1	2	1	1			0		0	1	1	4	4	1	1	3	3	2	1	PERUANA
2022	003017501	6	11	1	0	1	6	0		0	0	1	1	2	1	0			0		0	1	1	1	1	0	0		0	0	1	PERUANA
2022	003017601	1	1	1	0	1	56	1	5	5	1	0					2	1	0		0	0	0		0	0	0		0			PERUANA
2022	003017601	2	2	1	1	2	54	1	5	5	1	0					2	1	0		0	0	0		0	0	0		0			PERUANA
2022	003017601	3	3	1	1	2	32	2	5	11	4	0					2	1	1		0	0	0		0	0	0		0			PERUANA
2022	003017601	4	3	1	1	1	30	2	5	11	4	0					2	1	0		0	0	0		0	0	0		0			PERUANA
2022	003017601	5	5	1	1	2	13	2	1	7	3	1	1	3	1	0	0	0	0		0	1	2	2	8	1	2	1	7	2		PERUANA
2022	003017601	6	5	1	1	2	1	0		0	0	0	1	3	1	1			0		1	0	0		0	0	0		0			PERUANA
2022	003017601	7	3	1	1	1	27	2	5	11	4	0					2	1	0		0	0	0		0	0	0		0			PERUANA
2022	003017601	8	5	1	1	2	8	1	2	2	1	1	1	3	1	4			0		0	1	1	3	3	1	1	2	2	2	1	PERUANA
2022	003017701	1	1	1	1	2	28	1	6	6	2	0					5	2	1		0	0	0		0	0	0		0			PERUANA
2022	003017701	2	3	1	1	2	9	1	2	2	1	1	1	1	1	0			0		0	1	1	3	3	1	1	2	2	2	2	PERUANA
2022	003017701	3	3	1	1	2	6	0		0	0	1	1	1	1	0			0		0	1	1	1	1	1	0		0	0	1	PERUANA
2022	003017701	4	3	1	1	2	4	0		0	0	1	1	1	1	0			0		1	1	0		0	1	0		0		1	PERUANA
2022	003017701	5	8	1	1	1	20	2	5	11	4	0					0	0	0		0	0	0		0	0	0		0	5		PERUANA
2022	003017701	6	10	1	1	2	11	1	5	5	1	1	1	0	1	0			0		0	1	1	6	6	1	1	5	5	2	1	PERUANA
2022	003100201	1	1	1	1	1	23	2	5	11	4	0					2	1	0		0	0	0		0	0	0		0	5		PERUANA
2022	003100201	2	2	1	1	2	18	2	5	11	4	0					2	1	1		0	0	0		0	0	0		0	5		PERUANA
2022	003100201	3	3	1	1	2	0	0		0	0	0	1	2	1	1			0		1	0	0		0	0	0		0			PERUANA
2022	003100301	1	1	1	1	1	56	1	5	5	1	0					2	1	0		0	0	0		0	0	0		0			PERUANA
2022	003100301	2	2	1	1	2	41	1	4	4	1	0					2	1	1		0	0	0		0	0	0		0			PERUANA
2022	003100301	3	3	1	1	1	1	0		0	0	0	1	2	1	1			0		1	0	0		0	0	0		0			PERUANA
2022	003100301	4	11	1	1	1	17	2	3	9	3	1					0	0	0		0	1	2	4	10	1	2	3	9	2		PERUANA
2022	003100301	5	11	1	1	2	9	1	3	3	1	1	1	2	1	0			0		0	1	1	4	4	1	1	3	3	2	1	PERUANA
2022	003100401	1	1	1	1	1	35	2	3	9	3	0					2	1	0		0	0	0		0	0	0		0			PERUANA
2022	003100401	2	2	1	1	2	27	1	6	6	2	0					2	1	1		0	0	0		0	0	0		0			PERUANA
2022	003100401	3	3	1	1	1	6	0		0	0	1	1	2	1	1			0		0	1	1	1	1	1	0		0	0	1	PERUANA
2022	003100401	4	3	1	1	2	4	0		0	0	1	1	2	1	1			0		1	1	0		0	0	0		0		1	PERUANA
2022	003100401	5	11	1	1	2	11	1	5	5	1	1	1	2	1	0			0		0	1	1	6	6	1	1	5	5	2	1	PERUANA
2022	003100401	6	11	1	1	1	8	1	2	2	1	1	1	2	1	0			0		0	1	1	3	3	1	1	2	2	2	1	PERUANA
2022	003100501	1	1	1	1	1	48	2	5	11	4	0					5	2	0		0	0	0		0	0	0		0			PERUANA
2022	003100501	2	3	1	1	1	11	1	4	4	1	1	1	0	1	1			0		0	1	1	5	5	1	1	4	4	2	1	PERUANA
2022	003100501	3	3	1	1	1	9	1	3	3	1	1	1	0	1	1			0		0	1	1	4	4	1	1	3	3	2	1	PERUANA
2022	003101601	1	1	1	1	1	37	1	6	6	2	0					2	1	0		0	0	0		0	0	0		0			PERUANA
2022	003101601	2	2	1	1	2	31	1	4	4	1	0					2	1	1		0	0	0		0	0	0		0			PERUANA
2022	003101601	3	3	1	1	2	13	2	1	7	3	1	1	2	1	1	0	0	0		0	1	2	2	8	1	2	1	7	2		PERUANA
2022	003101601	4	3	1	1	2	10	1	3	3	1	1	1	2	1	1			0		0	1	1	4	4	1	1	3	3	2	1	PERUANA
2022	003101601	5	3	1	1	1	9	1	2	2	1	1	1	2	1	1			0		0	1	1	3	3	1	1	2	2	2	1	PERUANA
2022	003101601	6	3	1	1	2	3	0		0	0	1	1	2	1	1			0		1	1	0		0	0	0		0		1	PERUANA
2022	003101601	7	3	1	1	1	2	0		0	0	0	1	2	1	1			0		1	0	0		0	0	0		0			PERUANA
2022	003101601	8	3	1	1	1	0	0		0	0	0	1	2	1	1			0		1	0	0		0	0	0		0			PERUANA
2022	003101701	1	1	1	1	1	37	1	6	6	2	0					2	1	0		0	0	0		0	0	0		0			PERUANA
2022	003101701	2	2	1	1	2	32	1	6	6	2	0					2	1	1		0	0	0		0	0	0		0			PERUANA
2022	003101701	3	3	1	1	1	13	2	1	7	3	1	1	2	1	1	0	0	0		0	1	2	2	8	1	2	1	7	2		PERUANA
2022	003101701	4	3	1	1	1	7	0		0	0	1	1	2	1	1			0		0	1	1	1	1	1	0		0	0	1	PERUANA
2022	003101701	5	3	1	1	2	2	0		0	0	0	1	2	1	1			0		1	0	0		0	0	0		0			PERUANA
2022	003101801	1	1	1	1	1	22	1	6	6	2	0					2	1	0		0	0	0		0	0	0		0	5		PERUANA
2022	003101801	2	2	1	1	2	17	2	4	10	3	0					2	1	1		0	0	0		0	0	0		0	5		PERUANA
2022	003101801	3	3	1	1	1	0	0		0	0	0	1	2	1	1			0		1	0	0		0	0	0		0			PERUANA
2022	003102001	1	1	1	1	1	35	1	6	6	2	0					2	1	0		0	0	0		0	0	0		0			PERUANA
2022	003102001	2	2	1	1	2	22	1	6	6	2	0					2	1	1		0	0	0		0	0	0		0	5		PERUANA
2022	003102001	3	3	1	1	1	5	0		0	0	1	1	2	1	1			0		0	1	0		0	1	0		0	0	1	PERUANA
2022	003102001	4	3	1	1	2	0	0		0	0	0	1	2	1	1			0		1	0	0		0	0	0		0			PERUANA
2022	003116201	1	1	1	1	1	74	1	5	5	1	0					2	1	0		0	0	0		0	0	0		0			PERUANA
2022	003116201	2	2	1	1	2	47	1	4	4	1	0					2	1	1		0	0	0		0	0	0		0			PERUANA
2022	003116201	3	3	1	1	2	16	2	4	10	3	1					0	0	1		0	1	2	5	11	1	2	4	10	2		PERUANA
2022	003116201	4	3	1	1	2	14	1	6	6	2	1	1	2	1	1	0	0	0		0	1	2	1	7	1	1	6	6	2		PERUANA
2022	003116201	5	3	1	1	2	10	1	4	4	1	1	1	2	1	1			0		0	1	1	5	5	1	1	4	4	2	1	PERUANA
2022	003116201	6	3	1	1	2	5	0		0	0	1	1	2	1	1			0		0	1	0		0	1	0		0	0	1	PERUANA
2022	003116301	1	1	1	1	1	23	2	3	9	3	0					2	1	0		0	0	0		0	0	0		0	5		PERUANA
2022	003116301	2	2	1	1	2	23	1	6	6	2	0					2	1	1		0	0	0		0	0	0		0	5		PERUANA
2022	003116301	3	3	1	1	1	1	0		0	0	0	1	2	1	1			0		1	0	0		0	0	0		0			PERUANA
2022	003116401	1	1	1	1	1	32	2	2	8	3	0					2	1	0		0	0	0		0	0	0		0			PERUANA
2022	003116401	2	2	1	1	2	25	2	3	9	3	0					2	1	1		0	0	0		0	0	0		0			PERUANA
2022	003116401	3	3	1	1	2	1	0		0	0	0	1	2	1	1			0		1	0	0		0	0	0		0			PERUANA
2022	003116501	1	1	1	1	1	66	1	5	5	1	0					2	1	0		0	0	0		0	0	0		0			PERUANA
2022	003116501	2	2	1	1	2	58	1	5	5	1	0					2	1	0		0	0	0		0	0	0		0			PERUANA
2022	003116501	3	5	1	1	2	5	0		0	0	1	1	0	1	0			0		0	1	0		0	1	0		0	0	1	PERUANA
2022	003116501	4	5	1	1	2	3	0		0	0	1	1	0	1	0			0		1	1	0		0	0	0		0		1	PERUANA
2022	003117301	1	1	1	1	1	41	1	6	6	2	0					2	1	0		0	0	0		0	0	0		0			PERUANA
2022	003117301	2	2	1	1	2	39	2	4	10	3	0					2	1	1		0	0	0		0	0	0		0			PERUANA
2022	003117301	3	3	1	1	2	17	2	4	10	3	1					0	0	1		0	1	2	5	11	1	2	4	10	2		PERUANA
2022	003117301	4	3	1	1	2	15	2	1	7	3	1					0	0	1		0	1	2	2	8	1	2	1	7	2		PERUANA
2022	003117301	5	3	1	1	2	12	1	6	6	2	1	1	2	1	1	0	0	0		0	1	2	1	7	1	1	6	6	2		PERUANA
2022	003117301	6	3	1	1	1	10	1	4	4	1	1	1	2	1	1			0		0	1	1	5	5	1	1	4	4	2	1	PERUANA
2022	003117301	7	3	1	1	2	8	1	2	2	1	1	1	2	1	1			0		0	1	1	3	3	1	1	2	2	2	1	PERUANA
2022	003117301	8	3	1	1	1	6	0		0	0	1	1	2	1	1			0		0	1	1	1	1	1	0		0	0	1	PERUANA
2022	003117301	9	3	1	1	2	3	0		0	0	1	1	2	1	1			0		1	1	0		0	0	0		0		2	PERUANA
2022	003117301	10	3	1	1	2	0	0		0	0	0	1	2	1	1			0		1	0	0		0	0	0		0			PERUANA
2022	003303001	1	1	1	1	1	75	1	2	2	1	0					1	1	0		0	0	0		0	0	0		0			PERUANA
2022	003303001	2	2	1	1	2	66	1	2	2	1	0					1	1	0		0	0	0		0	0	0		0			PERUANA
2022	003303001	3	3	1	1	2	42	2	5	11	4	0					0	0	1		0	0	0		0	0	0		0			PERUANA
2022	003303001	4	3	1	1	1	31	2	5	11	4	0					0	0	0		0	0	0		0	0	0		0			PERUANA
2022	003303101	1	1	1	1	1	72	1	2	2	1	0					1	1	0		0	0	0		0	0	0		0			PERUANA
2022	003303101	2	2	1	1	2	68	1	5	5	1	0					1	1	0		0	0	0		0	0	0		0			PERUANA
2022	003303101	3	3	1	1	1	45	2	2	8	3	0					0	0	0		0	0	0		0	0	0		0			PERUANA
2022	003303101	4	3	1	0	1	35	2	5	11	4	0					2	1	0		0	0	0		0	0	0		0			PERUANA
2022	003303101	5	4	1	0	2	23	2	5	11	4	0					2	1	0		0	0	0		0	0	0		0	5		PERUANA
2022	003303101	6	5	1	1	1	3	0		0	0	1	1	5	1	4			0		1	1	0		0	0	0		0		1	PERUANA
2022	003303101	7	5	1	0	1	0	0		0	0	0	1	5	1	4			0		1	0	0		0	0	0		0			PERUANA
2022	003303201	1	1	1	1	1	39	1	1	1	1	0					1	1	0		0	0	0		0	0	0		0			PERUANA
2022	003303201	2	2	1	1	2	27	2	2	8	3	0					1	1	1		0	0	0		0	0	0		0			PERUANA
2022	003303201	3	3	1	1	1	5	0		0	0	1	1	2	1	1			0		0	1	0		0	1	0		0	0	1	PERUANA
2022	003303201	4	3	1	1	1	3	0		0	0	1	1	2	1	1			0		1	1	0		0	0	0		0		1	PERUANA
2022	003303301	1	1	1	1	1	49	1	6	6	2	0					1	1	0		0	0	0		0	0	0		0			PERUANA
2022	003303301	2	2	1	1	2	45	1	2	2	1	0					1	1	1		0	0	0		0	0	0		0			PERUANA
2022	003303301	3	3	1	0	2	21	3	3	14	5	0					0	0	0		0	0	0		0	0	0		0	5		PERUANA
2022	003303301	4	3	1	1	1	14	2	2	8	3	1	1	2	1	1	0	0	0		0	1	2	3	9	1	2	2	8	2		PERUANA
2022	003303301	5	3	1	1	2	5	0		0	0	1	1	2	1	1			0		0	1	0		0	1	0		0	0	1	PERUANA
2022	003303401	1	1	1	0	1	47	2	5	11	4	0					1	1	0		0	0	0		0	0	0		0			PERUANA
2022	003303401	2	2	1	1	2	43	1	6	6	2	0					1	1	1		0	0	0		0	0	0		0			PERUANA
2022	003303401	3	3	1	1	1	12	1	6	6	2	1	1	2	1	1	0	0	0		0	1	2	1	7	1	1	6	6	2		PERUANA
2022	003308601	1	1	1	1	1	41	1	6	6	2	0					2	1	0		0	0	0		0	0	0		0			PERUANA
2022	003308601	2	2	1	1	2	37	1	6	6	2	0					2	1	1		0	0	0		0	0	0		0			PERUANA
2022	003308601	3	3	1	1	1	15	2	3	9	3	1					0	0	0		0	1	2	4	10	1	2	3	9	2		PERUANA
2022	003308601	4	3	1	1	1	12	1	6	6	2	1	1	2	1	1	0	0	0		0	1	2	1	7	1	1	6	6	2		PERUANA
2022	003308601	5	3	1	1	1	8	1	2	2	1	1	1	2	1	1			0		0	1	1	3	3	1	1	2	2	2	1	PERUANA
2022	003308601	6	3	1	1	1	3	0		0	0	1	1	2	1	1			0		1	1	0		0	0	0		0		1	PERUANA
2022	003308601	7	10	1	1	1	12	1	6	6	2	1	1	0	0	0	0	0	0		0	1	2	1	7	1	1	6	6	2		PERUANA
2022	003308701	1	1	1	0	1	40	1	6	6	2	0					1	1	0		0	0	0		0	0	0		0			PERUANA
2022	003308701	2	2	1	1	2	30	1	5	5	1	0					1	1	1		0	0	0		0	0	0		0			PERUANA
2022	003308701	3	3	1	1	2	14	2	2	8	3	1	1	2	1	1	0	0	0		0	1	2	3	9	1	2	2	8	2		PERUANA
2022	003308701	4	3	1	1	2	13	2	1	7	3	1	1	2	1	1	0	0	0		0	1	2	2	8	1	2	1	7	2		PERUANA
2022	003308701	5	3	1	1	2	10	1	4	4	1	1	1	2	1	1			0		0	1	1	5	5	1	1	4	4	2	1	PERUANA
2022	003308701	6	7	0	1	1	67	1	3	3	1	0					3	2	0		0	0	0		0	0	0		0			PERUANA
2022	003308801	1	1	1	1	1	49	2	5	11	4	0					2	1	0		0	0	0		0	0	0		0			PERUANA
2022	003308801	2	2	1	1	2	31	1	5	5	1	0					2	1	1		0	0	0		0	0	0		0			PERUANA
2022	003308801	3	3	1	1	1	16	2	4	10	3	1					0	0	0		0	1	2	5	11	1	2	4	10	2		PERUANA
2022	003308801	4	3	1	1	2	14	2	2	8	3	1	1	2	1	1	0	0	0		0	1	2	3	9	1	2	2	8	2		PERUANA
2022	003308801	5	3	1	1	1	11	1	5	5	1	1	1	2	1	1			0		0	1	1	6	6	1	1	5	5	2	1	PERUANA
2022	003308801	6	3	1	1	1	6	0		0	0	1	1	2	1	1			0		0	1	1	1	1	1	0		0	0	1	PERUANA
2022	003308801	7	3	1	1	2	3	0		0	0	0	1	2	1	1			0		1	0	0		0	0	0		0			PERUANA
2022	003308901	1	1	1	0	1	89	1	5	5	1	0					3	2	0		0	0	0		0	0	0		0			PERUANA
2022	003308901	2	3	1	1	2	37	2	2	8	3	0					5	2	1		0	0	0		0	0	0		0			PERUANA
2022	003309001	1	1	1	1	1	42	1	6	6	2	0					5	2	0		0	0	0		0	0	0		0			PERUANA
2022	003309001	2	3	1	0	2	9	1	2	2	1	1	1	0	1	1			0		0	1	1	3	3	1	1	2	2	2	1	PERUANA
2022	003309001	3	3	1	1	1	17	2	4	10	3	0					2	1	0		0	0	0		0	1	2	4	10	4		PERUANA
2022	003309001	4	4	1	1	2	19	2	5	11	4	0					2	1	1		0	0	0		0	0	0		0	5		PERUANA
2022	003309001	5	5	1	1	1	2	0		0	0	0	1	4	1	3			0		1	0	0		0	0	0		0			PERUANA
2022	003309501	1	1	1	1	1	57	1	5	5	1	0					2	1	0		0	0	0		0	0	0		0			PERUANA
2022	003309501	2	2	1	1	2	47	1	2	2	1	0					2	1	1		0	0	0		0	0	0		0			PERUANA
2022	003309501	3	3	1	1	2	17	2	4	10	3	1					2	1	1		0	1	2	5	11	1	2	4	10	2		PERUANA
2022	003309501	4	4	1	1	1	19	2	5	11	4	0					2	1	0		0	0	0		0	0	0		0	5		PERUANA
2022	003309501	5	5	1	1	2	0	0		0	0	0	1	3	1	4			0		1	0	0		0	0	0		0			PERUANA
2022	003309501	6	5	1	1	2	11	1	5	5	1	1	1	0	0	0			0		0	1	1	6	6	1	1	5	5	2	1	PERUANA
2022	003309701	1	1	1	0	1	46	1	6	6	2	0					1	1	0		0	0	0		0	0	0		0			PERUANA
2022	003309701	2	2	1	1	2	38	1	1	1	1	0					1	1	1		0	0	0		0	0	0		0			PERUANA
2022	003309701	3	3	1	1	2	13	2	1	7	3	1	1	2	1	1	0	0	0		0	1	2	2	8	1	2	1	7	2		PERUANA
2022	003309701	4	3	1	1	1	5	0		0	0	1	1	2	1	1			0		0	1	0		0	1	0		0	0	1	PERUANA
2022	003309701	5	3	1	1	1	2	0		0	0	0	1	2	1	1			0		1	0	0		0	0	0		0			PERUANA
2022	003309701	6	3	1	1	2	18	2	5	11	4	0					2	1	1		0	0	0		0	1	2	5	11	4		PERUANA
2022	003309701	7	4	1	1	1	21	2	5	11	4	0					2	1	0		0	0	0		0	0	0		0	5		PERUANA
2022	003309701	8	5	1	1	2	2	0		0	0	0	1	6	1	7			0		1	0	0		0	0	0		0			PERUANA
2022	003309801	1	1	1	1	1	47	2	4	10	3	0					1	1	0		0	0	0		0	0	0		0			PERUANA
2022	003309801	2	2	1	1	2	41	2	5	11	4	0					1	1	1		0	0	0		0	0	0		0			PERUANA
2022	003309801	3	3	1	1	2	16	2	4	10	3	1					0	0	1		0	1	2	5	11	1	2	4	10	2		PERUANA
2022	003309801	4	3	1	1	1	14	2	2	8	3	1	1	2	1	1	0	0	0		0	1	2	3	9	1	2	2	8	2		PERUANA
2022	003309801	5	3	1	1	2	10	1	4	4	1	1	1	2	1	1			0		0	1	1	5	5	1	1	4	4	2	1	PERUANA
2022	003309801	6	3	1	1	1	3	0		0	0	1	1	2	1	1			0		1	1	0		0	0	0		0		1	PERUANA
2022	003309901	1	1	1	1	1	38	2	5	11	4	0					2	1	0		0	0	0		0	0	0		0			PERUANA
2022	003309901	2	2	1	1	2	31	3	2	18	5	0					2	1	1		0	0	0		0	0	0		0			PERUANA
2022	003309901	3	11	1	1	1	12	1	6	6	2	1	1	2	1	0	0	0	0		0	1	2	1	7	1	1	6	6	2		PERUANA
2022	003310001	1	1	1	1	1	67	1	5	5	1	0					1	1	0		0	0	0		0	0	0		0			PERUANA
2022	003310001	2	2	1	1	2	65	1	2	2	1	0					1	1	0		0	0	0		0	0	0		0			PERUANA
2022	003310001	3	3	1	1	2	33	3	5	16	5	0					5	2	1		0	0	0		0	0	0		0			PERUANA
2022	003310001	4	5	1	1	2	14	2	2	8	3	1	1	3	1	0	0	0	0		0	1	2	3	9	1	2	2	8	2		PERUANA
2022	003310001	5	5	1	1	1	5	0		0	0	1	1	3	1	0			0		0	1	0		0	1	0		0	0	1	PERUANA
2022	003310001	6	5	1	1	1	3	0		0	0	1	1	0	1	0			0		1	1	0		0	0	0		0		1	PERUANA
2022	003401201	1	1	1	0	1	26	2	5	11	4	0					2	1	0		0	0	0		0	0	0		0			PERUANA
2022	003401201	2	2	1	1	2	24	2	5	11	4	0					2	1	1		0	0	0		0	0	0		0	5		PERUANA
2022	003401201	3	3	1	1	2	3	0		0	0	0	1	2	1	1			0		1	0	0		0	0	0		0			PERUANA
2022	003401201	4	3	1	1	1	1	0		0	0	0	1	2	1	1			0		1	0	0		0	0	0		0			PERUANA
2022	003401301	1	1	1	0	1	61	1	5	5	1	0					5	2	0		0	0	0		0	0	0		0			PERUANA
2022	003401301	2	3	1	1	1	13	1	1	1	1	0	1	0	1	1	0	0	0		0	0	0		0	0	0		0	5		PERUANA
2022	003401401	1	1	1	1	2	35	2	4	10	3	0					5	2	1		0	0	0		0	0	0		0			PERUANA
2022	003401401	2	3	1	1	1	16	1	6	6	2	0					0	0	0		0	0	0		0	0	0		0	5		PERUANA
2022	003401401	3	3	1	1	2	11	1	5	5	1	0	1	1	1	0			0		0	0	0		0	1	1	5	5	4		PERUANA
2022	003401401	4	3	1	1	1	10	1	4	4	1	0	1	1	1	0			0		0	0	0		0	1	1	4	4	4		PERUANA
2022	003401401	5	3	1	1	1	4	0		0	0	0	1	1	1	0			0		1	0	0		0	1	0		0			PERUANA
2022	003401401	6	3	1	1	2	3	0		0	0	0	1	1	1	0			0		1	0	0		0	0	0		0			PERUANA
2022	003401501	1	1	1	0	1	33	1	6	6	2	0					2	1	0		0	0	0		0	0	0		0			PERUANA
2022	003401501	2	2	1	1	2	26	1	6	6	2	0					2	1	1		0	0	0		0	0	0		0			PERUANA
2022	003401501	3	3	1	1	2	10	1	4	4	1	0	1	2	1	1			0		0	0	0		0	1	1	4	4	4		PERUANA
2022	003401501	4	3	1	1	1	9	1	3	3	1	0	1	2	1	1			0		0	0	0		0	1	1	3	3	4		PERUANA
2022	003401501	5	3	1	1	2	1	0		0	0	0	1	2	1	1			0		1	0	0		0	0	0		0			PERUANA
2022	003401601	1	1	1	1	1	25	2	5	11	4	0					2	1	0		0	0	0		0	0	0		0			PERUANA
2022	003401601	2	2	1	1	2	20	2	3	9	3	0					2	1	1		0	0	0		0	0	0		0	5		PERUANA
2022	003401601	3	3	1	1	1	2	0		0	0	0	1	2	1	1			0		1	0	0		0	0	0		0			PERUANA
2022	003401601	4	10	1	1	1	16	2	4	10	3	1					0	0	0		0	1	2	5	11	1	2	4	10	2		PERUANA
2022	003405501	1	1	1	1	1	36	2	2	8	3	0					2	1	0		0	0	0		0	0	0		0			PERUANA
2022	003405501	2	2	1	1	2	30	1	6	6	2	0					2	1	1		0	0	0		0	0	0		0			PERUANA
2022	003405501	3	3	1	1	1	13	1	6	6	2	1	1	2	1	1	0	0	0		0	1	2	1	7	1	1	6	6	2		PERUANA
2022	003405501	4	3	1	1	1	11	1	2	2	1	0	1	2	1	1			0		0	0	0		0	1	1	2	2	4		PERUANA
2022	003405501	5	3	1	1	1	9	1	1	1	1	0	1	2	1	1			0		0	0	0		0	1	1	1	1	4		PERUANA
2022	003405501	6	3	1	1	2	4	0		0	0	0	1	2	1	1			0		1	0	0		0	1	0		0			PERUANA
2022	003405601	1	1	1	1	1	60	1	2	2	1	0					2	1	0		0	0	0		0	0	0		0			PERUANA
2022	003405601	2	2	1	1	2	67	1	2	2	1	0					2	1	0		0	0	0		0	0	0		0			PERUANA
2022	003405601	3	3	1	1	1	22	1	3	3	1	0					0	0	0		0	0	0		0	0	0		0	5		PERUANA
2022	003405601	4	5	1	1	2	9	1	3	3	1	0	0	0	1	0			0		0	0	0		0	1	1	3	3	4		PERUANA
2022	003405901	1	1	1	1	1	21	1	6	6	2	0					2	1	0		0	0	0		0	0	0		0	5		PERUANA
2022	003405901	2	2	1	1	2	22	2	2	8	3	0					2	1	1		0	0	0		0	0	0		0	5		PERUANA
2022	003405901	3	3	1	1	2	2	0		0	0	0	1	2	1	1			0		1	0	0		0	0	0		0			PERUANA
2022	003406001	1	1	1	1	1	32	1	6	6	2	0					2	1	0		0	0	0		0	0	0		0			PERUANA
2022	003406001	2	2	1	1	2	20	1	4	4	1	0					2	1	1		0	0	0		0	0	0		0	5		PERUANA
2022	003406001	3	3	1	1	2	4	0		0	0	0	1	2	1	1			0		1	0	0		0	1	0		0			PERUANA
2022	003406001	4	3	1	1	2	2	0		0	0	0	1	2	1	1			0		1	0	0		0	0	0		0			PERUANA
2022	003406201	1	1	1	1	1	37	1	6	6	2	0					2	1	0		0	0	0		0	0	0		0			PERUANA
2022	003406201	2	2	1	1	2	35	1	6	6	2	0					2	1	1		0	0	0		0	0	0		0			PERUANA
2022	003406201	3	3	1	1	1	16	1	6	6	2	0					0	0	0		0	0	0		0	0	0		0	5		PERUANA
2022	003406201	4	3	1	1	2	13	2	1	7	3	1	1	2	1	1	0	0	0		0	1	2	2	8	1	2	1	7	2		PERUANA
2022	003406201	5	3	1	1	2	9	1	3	3	1	0	1	2	1	1			0		0	0	0		0	1	1	3	3	4		PERUANA
2022	003406201	6	3	1	1	2	2	0		0	0	0	1	2	1	1			0		1	0	0		0	0	0		0			PERUANA
2022	003406401	1	1	1	1	1	26	2	5	11	4	0					1	1	0		0	0	0		0	0	0		0			PERUANA
2022	003406401	2	2	1	1	2	24	2	5	11	4	0					1	1	1		0	0	0		0	0	0		0	5		PERUANA
2022	003406401	3	3	1	1	2	6	0		0	0	1	1	2	1	1			0		0	1	1	1	1	1	0		0	0	1	PERUANA
2022	003406401	4	3	1	1	1	2	0		0	0	0	1	2	1	1			0		1	0	0		0	0	0		0			PERUANA
2022	003406501	1	1	1	1	1	26	2	5	11	4	0					1	1	0		0	0	0		0	0	0		0			PERUANA
2022	003406501	2	2	1	1	2	23	2	5	11	4	0					1	1	1		0	0	0		0	0	0		0	5		PERUANA
2022	003406501	3	3	1	1	1	5	0		0	0	0	1	2	1	1			0		0	0	0		0	1	0		0	0		PERUANA
2022	003406501	4	3	1	1	2	0	0		0	0	0	1	2	1	1			0		1	0	0		0	0	0		0			PERUANA
2022	003406601	1	1	1	1	1	51	1	6	6	2	0					1	1	0		0	0	0		0	0	0		0			PERUANA
2022	003406601	2	2	1	1	2	44	2	3	9	3	0					1	1	1		0	0	0		0	0	0		0			PERUANA
2022	003406601	3	3	1	1	1	15	2	3	9	3	0					0	0	0		0	0	0		0	1	2	3	9	4		PERUANA
2022	003406601	4	3	1	1	1	11	1	5	5	1	1	1	2	1	1			0		0	1	1	6	6	1	1	5	5	2	1	PERUANA
2022	003406601	5	3	1	1	2	10	1	4	4	1	1	1	2	1	1			0		0	1	1	5	5	1	1	4	4	2	1	PERUANA
2022	003406701	1	1	1	1	1	41	2	5	11	4	0					2	1	0		0	0	0		0	0	0		0			PERUANA
2022	003406801	1	1	1	1	1	38	2	5	11	4	0					1	1	0		0	0	0		0	0	0		0			PERUANA
2022	003406801	2	2	1	1	2	31	1	6	6	2	0					1	1	1		0	0	0		0	0	0		0			PERUANA
2022	003406801	3	3	1	1	2	16	2	5	11	4	0					0	0	1		0	0	0		0	1	2	5	11	4		PERUANA
2022	003406801	4	3	1	1	2	13	2	1	7	3	0	1	2	1	1	0	0	0		0	0	0		0	1	2	1	7	4		PERUANA
2022	003406801	5	3	1	1	1	7	1	1	1	1	1	1	2	1	1			0		0	1	1	2	2	1	1	1	1	2	1	PERUANA
2022	003502001	1	1	1	0	1	36	2	5	11	4	0					2	1	0		0	0	0		0	0	0		0			PERUANA
2022	003502001	2	2	1	1	2	34	2	5	11	4	0					2	1	1		0	0	0		0	0	0		0			PERUANA
2022	003502001	3	3	1	1	1	18	2	5	11	4	0					0	0	0		0	0	0		0	1	2	5	11	4		PERUANA
2022	003502001	4	3	1	1	1	0	0		0	0	0	1	2	1	1			0		1	0	0		0	0	0		0			PERUANA
2022	003502001	5	3	1	0	2	16	2	2	8	3	0					0	0	0		0	0	0		0	0	0		0	5		PERUANA
2022	003502001	6	5	1	0	1	1	0		0	0	0	1	5	1	0			0		1	0	0		0	0	0		0			PERUANA
2022	003502101	1	1	1	0	1	48	3	5	16	5	0					2	1	0		0	0	0		0	0	0		0			PERUANA
2022	003502101	2	2	1	0	2	42	3	5	16	5	0					2	1	0		0	0	0		0	0	0		0			PERUANA
2022	003502101	3	3	1	0	1	11	1	5	5	1	1	1	2	1	1			0		0	1	1	6	6	1	1	5	5	2	1	PERUANA
2022	003502101	4	3	1	1	2	8	1	2	2	1	1	1	2	1	1			0		0	1	1	3	3	1	1	2	2	2	1	PERUANA
2022	003502201	1	1	1	1	2	39	3	3	14	5	0					0	0	1		0	0	0		0	0	0		0			PERUANA
2022	003502301	1	1	1	1	1	47	2	2	8	3	0					2	1	0		0	0	0		0	0	0		0			PERUANA
2022	003502301	2	2	1	1	2	38	0		0	0	0					2	1	1		0	0	0		0	0	0		0			PERUANA
2022	003502301	3	3	1	1	1	13	1	6	6	2	0	1	2	1	1	0	0	0		0	0	0		0	0	0		0	5		PERUANA
2022	003502301	4	3	1	1	2	6	0		0	0	1	1	2	1	1			0		0	1	1	1	1	0	0		0	0	1	PERUANA
2022	003502301	5	3	1	1	1	19	2	2	8	3	0					2	1	0		0	0	0		0	0	0		0	5		PERUANA
2022	003502301	6	4	1	1	2	17	2	3	9	3	1					2	1	1		0	1	2	4	10	1	2	3	9	2		PERUANA
2022	003502301	7	11	1	1	1	3	0		0	0	0	1	2	1	0			0		1	0	0		0	0	0		0			PERUANA
2022	003502401	1	1	1	1	2	24	3	3	14	5	0					0	0	1		0	0	0		0	0	0		0	5		PERUANA
2022	003502401	2	3	1	1	1	1	0		0	0	0	1	1	1	0			0		0	0	0		0	0	0		0			PERUANA
2022	003502401	3	8	1	0	1	19	2	5	11	4	0					0	0	0		0	0	0		0	0	0		0	5		PERUANA
2022	003504501	1	1	1	1	2	28	2	4	10	3	0					2	1	1		0	0	0		0	0	0		0			PERUANA
2022	003504501	2	2	1	1	1	44	1	6	6	2	0					2	1	0		0	0	0		0	0	0		0			PERUANA
2022	003504501	3	3	1	1	1	12	1	6	6	2	1	1	1	1	0	0	0	0		0	1	2	1	7	1	1	6	6	2		PERUANA
2022	003504501	4	3	1	1	2	9	1	3	3	1	1	1	1	1	0			0		0	1	1	4	4	1	1	3	3	2	1	PERUANA
2022	003504501	5	3	1	1	1	7	1	1	1	1	1	1	1	1	0			0		0	1	1	2	2	1	1	1	1	2	1	PERUANA
2022	003504501	6	3	1	1	2	4	0		0	0	1	1	1	1	0			0		1	1	0		0	1	0		0		1	PERUANA
2022	003504501	7	3	1	1	2	4	0		0	0	1	1	1	1	0			0		1	1	0		0	1	0		0		1	PERUANA
2022	003504601	1	1	1	1	1	66	1	5	5	1	0					2	1	0		0	0	0		0	0	0		0			PERUANA
2022	003504601	2	2	1	1	2	39	1	1	1	1	0					2	1	1		0	0	0		0	0	0		0			PERUANA
2022	003504601	3	3	1	1	2	15	2	1	7	3	1					0	0	1		0	1	2	2	8	1	2	1	7	2		PERUANA
2022	003504601	4	3	1	1	2	9	1	3	3	1	1	1	2	1	1			0		0	1	1	4	4	1	1	3	3	2	1	PERUANA
2022	003504601	5	3	1	1	1	5	0		0	0	1	1	2	1	1			0		0	1	0		0	1	0		0	0	1	PERUANA
2022	003504601	6	3	1	1	1	3	0		0	0	0	1	2	1	1			0		1	0	0		0	0	0		0			PERUANA
2022	003504601	7	3	1	1	1	0	0		0	0	0	1	2	1	1			0		1	0	0		0	0	0		0			PERUANA
2022	003504701	1	1	1	1	1	38	3	3	14	5	0					2	1	0		0	0	0		0	0	0		0			PERUANA
2022	003504701	2	2	1	1	2	27	2	5	11	4	0					2	1	1		0	0	0		0	0	0		0			PERUANA
2022	003504701	3	3	1	1	1	8	1	1	1	1	1	1	2	1	1			0		0	1	1	2	2	1	1	1	1	2	1	PERUANA
2022	003504701	4	3	1	1	1	3	0		0	0	1	1	2	1	1			0		1	1	0		0	0	0		0		1	PERUANA
2022	003504701	5	6	1	1	1	81	3	5	16	5	0					2	1	0		0	0	0		0	0	0		0			PERUANA
2022	003504801	1	1	1	1	1	48	2	5	11	4	0					2	1	0		0	0	0		0	0	0		0			PERUANA
2022	003504801	2	2	1	1	2	39	2	1	7	3	0					2	1	1		0	0	0		0	0	0		0			PERUANA
2022	003504801	3	3	1	1	2	18	2	5	11	4	0					0	0	1		0	0	0		0	1	3	1	12	4		PERUANA
2022	003504801	4	3	1	1	1	13	2	1	7	3	1	1	2	1	1	0	0	0		0	1	2	2	8	1	2	1	7	2		PERUANA
2022	003504801	5	3	1	1	2	7	1	1	1	1	1	1	2	1	1			0		0	1	1	2	2	1	1	1	1	2	1	PERUANA
2022	003505001	1	1	1	1	1	37	3	3	14	5	0					2	1	0		0	0	0		0	0	0		0			PERUANA
2022	003505001	2	2	1	1	2	35	2	5	11	4	0					2	1	1		0	0	0		0	0	0		0			PERUANA
2022	003505001	3	3	1	1	2	13	2	1	7	3	1	1	2	1	1	0	0	0		0	1	2	2	8	1	2	1	7	2		PERUANA
2022	003508901	1	1	1	0	1	32	2	5	11	4	0					1	1	0		0	0	0		0	0	0		0			PERUANA
2022	003508901	2	2	1	1	2	25	2	2	8	3	0					1	1	1		0	0	0		0	0	0		0			PERUANA
2022	003508901	3	3	1	1	1	6	0		0	0	1	1	2	1	1			0		0	1	1	1	1	1	0		0	0	1	PERUANA
2022	003508901	4	3	1	1	2	4	0		0	0	1	1	2	1	1			0		1	1	0		0	0	0		0		1	PERUANA
2022	003508901	5	3	1	1	2	1	0		0	0	0	1	2	1	1			0		1	0	0		0	0	0		0			PERUANA
2022	003509601	1	1	1	1	1	34	3	3	14	5	0					2	1	0		0	0	0		0	0	0		0			PERUANA
2022	003509601	2	2	1	1	2	27	2	1	7	3	0					2	1	1		0	0	0		0	0	0		0			PERUANA
2022	003509601	3	3	1	1	2	10	1	4	4	1	1	1	2	1	1			0		0	1	1	5	5	1	1	4	4	2	1	PERUANA
2022	003509601	4	3	1	1	1	8	1	2	2	1	1	1	2	1	1			0		0	1	1	3	3	1	1	2	2	2	1	PERUANA
2022	003509801	1	1	1	1	1	75	1	5	5	1	0					3	2	0		0	0	0		0	0	0		0			PERUANA
2022	003603601	1	1	1	1	1	41	1	6	6	2	0					1	1	0		0	0	0		0	0	0		0			PERUANA
2022	003603601	2	2	1	1	2	43	3	1	12	5	0					1	1	1		0	0	0		0	0	0		0			PERUANA
2022	003603601	3	3	1	1	2	8	1	2	2	1	1	1	2	1	1			0		0	1	1	3	3	1	1	2	2	2	1	PERUANA
2022	003603601	4	3	1	1	2	20	3	1	12	5	1					2	1	1		0	1	3	2	13	1	3	1	12	2		PERUANA
2022	003603601	5	4	1	1	1	24	2	5	11	4	0					2	1	0		0	0	0		0	0	0		0	5		PERUANA
2022	003603601	6	5	1	1	2	0	0		0	0	0	1	4	1	5			0		1	0	0		0	0	0		0			PERUANA
2022	003603701	1	1	1	1	1	49	1	5	5	1	0					2	1	0		0	0	0		0	0	0		0			PERUANA
2022	003603701	2	2	1	1	2	43	1	5	5	1	0					2	1	1		0	0	0		0	0	0		0			PERUANA
2022	003603901	1	1	1	1	1	49	1	6	6	2	0					2	1	0		0	0	0		0	0	0		0			PERUANA
2022	003603901	2	2	1	1	2	42	2	3	9	3	0					2	1	1		0	0	0		0	0	0		0			PERUANA
2022	003603901	3	3	1	1	1	18	2	5	11	4	0					0	0	0		0	0	0		0	0	0		0	5		PERUANA
2022	003603901	4	3	1	1	2	8	1	2	2	1	1	1	2	1	1			0		0	1	1	3	3	1	1	2	2	2	1	PERUANA
2022	003603901	5	3	0	1	2	15	2	2	8	3	0					2	1	1		0	0	0		0	0	0		0	5		PERUANA
2022	003603901	6	5	0	1	1	0	0		0	0	0	1	5	1	0			0		1	0	0		0	0	0		0			PERUANA
2022	003604001	1	1	1	1	2	55	3	5	16	5	0					2	1	0		0	0	0		0	0	0		0			PERUANA
2022	003605401	1	1	1	1	1	23	2	5	11	4	0					2	1	0		0	0	0		0	0	0		0	5		PERUANA
2022	003605401	2	2	1	1	2	26	2	5	11	4	0					2	1	1		0	0	0		0	0	0		0			PERUANA
2022	003605501	1	1	1	1	1	57	1	5	5	1	0					2	1	0		0	0	0		0	0	0		0			PERUANA
2022	003605501	2	2	1	1	2	56	0		0	0	0					2	1	0		0	0	0		0	0	0		0			PERUANA
2022	003605601	1	1	1	1	2	69	1	3	3	1	0					5	2	0		0	0	0		0	0	0		0			PERUANA
2022	003605701	1	1	1	1	1	49	1	6	6	2	0					2	1	0		0	0	0		0	0	0		0			PERUANA
2022	003605701	2	2	1	1	2	33	0		0	0	0					2	1	1		0	0	0		0	0	0		0			PERUANA
2022	003605701	3	3	1	1	2	16	2	1	7	3	1					0	0	1		0	1	2	2	8	1	2	1	7	2		PERUANA
2022	003605701	4	3	1	1	1	15	2	1	7	3	1					0	0	0		0	1	2	2	8	1	2	1	7	2		PERUANA
2022	003605701	5	3	1	1	2	0	0		0	0	0	1	2	1	1			0		1	0	0		0	0	0		0			PERUANA
2022	003605701	6	10	1	1	1	20	2	5	11	4	0					0	0	0		0	0	0		0	0	0		0	5		PERUANA
2022	003609301	1	1	1	1	1	56	1	5	5	1	0					1	1	0		0	0	0		0	0	0		0			PERUANA
2022	003609301	2	2	1	1	2	51	1	6	6	2	0					1	1	0		0	0	0		0	0	0		0			PERUANA
2022	003609401	1	1	1	1	1	25	1	5	5	1	0					2	1	0		0	0	0		0	0	0		0			PERUANA
2022	003609401	2	2	1	1	2	23	1	6	6	2	0					2	1	1		0	0	0		0	0	0		0	5		PERUANA
2022	003609401	3	3	1	1	2	4	0		0	0	1	1	2	1	1			0		1	1	0		0	1	0		0		1	PERUANA
2022	003609501	1	1	1	0	1	38	2	5	11	4	0					2	1	0		0	0	0		0	0	0		0			PERUANA
2022	003609501	2	2	1	1	2	36	2	5	11	4	0					2	1	1		0	0	0		0	0	0		0			PERUANA
2022	003609501	3	3	1	0	1	14	2	2	8	3	1	1	2	1	1	0	0	0		0	1	2	3	9	1	2	2	8	2		PERUANA
2022	003609501	4	3	1	1	2	4	0		0	0	1	1	2	1	1			0		1	1	0		0	1	0		0		1	PERUANA
2022	003609601	1	1	1	0	1	41	2	5	11	4	0					2	1	0		0	0	0		0	0	0		0			PERUANA
2022	003609601	2	2	1	1	2	36	2	3	9	3	0					2	1	1		0	0	0		0	0	0		0			PERUANA
2022	003609601	3	3	1	1	1	10	1	4	4	1	1	1	2	1	1			0		0	1	1	5	5	1	1	4	4	2	1	PERUANA
2022	003609601	4	3	1	1	2	1	0		0	0	0	1	2	1	1			0		1	0	0		0	0	0		0			PERUANA
2022	003701701	1	1	1	1	1	34	1	6	6	2	0					2	1	0		0	0	0		0	0	0		0			PERUANA
2022	003701701	2	2	1	1	2	32	1	6	6	2	0					2	1	1		0	0	0		0	0	0		0			PERUANA
2022	003701701	3	3	1	1	1	8	1	2	2	1	0	1	2	1	1			0		0	0	0		0	1	1	2	2	4		PERUANA
2022	003701701	4	3	1	1	2	0	0		0	0	0	1	2	1	1			0		1	0	0		0	0	0		0			PERUANA
2022	003701801	1	1	1	1	1	46	2	3	9	3	0					1	1	0		0	0	0		0	0	0		0			PERUANA
2022	003701801	2	2	1	1	2	37	3	3	14	5	0					1	1	1		0	0	0		0	0	0		0			PERUANA
2022	003701801	3	3	1	1	2	7	1	1	1	1	0	1	2	1	1			0		0	0	0		0	1	1	1	1	4		PERUANA
2022	003701901	1	1	1	1	1	42	1	6	6	2	0					1	1	0		0	0	0		0	0	0		0			PERUANA
2022	003701901	2	2	1	1	2	36	1	6	6	2	0					1	1	1		0	0	0		0	0	0		0			PERUANA
2022	003701901	3	3	1	0	2	16	2	4	10	3	0					0	0	0		0	0	0		0	1	2	4	10	4		PERUANA
2022	003701901	4	3	1	1	2	9	1	3	3	1	0	1	2	1	1			0		0	0	0		0	1	1	3	3	4		PERUANA
2022	003701901	5	3	1	1	2	0	0		0	0	0	1	2	1	1			0		1	0	0		0	0	0		0			PERUANA
2022	003702101	1	1	1	1	1	53	1	5	5	1	0					1	1	0		0	0	0		0	0	0		0			PERUANA
2022	003702101	2	2	1	1	2	47	1	3	3	1	0					1	1	1		0	0	0		0	0	0		0			PERUANA
2022	003702101	3	3	1	1	1	21	2	5	11	4	0					0	0	0		0	0	0		0	0	0		0	5		PERUANA
2022	003702101	4	3	1	1	1	10	1	4	4	1	0	1	2	1	1			0		0	0	0		0	1	1	4	4	4		PERUANA
2022	003704701	1	1	1	0	1	39	2	4	10	3	0					2	1	0		0	0	0		0	0	0		0			PERUANA
2022	003704701	2	2	1	1	2	50	0		0	0	0					2	1	0		0	0	0		0	0	0		0			PERUANA
2022	003704701	3	3	1	1	2	14	2	3	9	3	0	1	2	1	1	0	0	0		0	0	0		0	1	2	3	9	4		PERUANA
2022	003704701	4	5	1	1	2	0	0		0	0	0	1	3	1	0			0		1	0	0		0	0	0		0			PERUANA
2022	003705001	1	1	1	1	2	20	2	5	11	4	0					0	0	1		0	0	0		0	0	0		0	5		PERUANA
2022	003705001	2	3	1	1	1	1	0		0	0	0	1	1	1	0			0		1	0	0		0	0	0		0			PERUANA
2022	003705101	1	1	1	1	2	49	1	6	6	2	0					3	2	1		0	0	0		0	0	0		0			PERUANA
2022	003705101	2	3	1	1	1	12	1	6	6	2	0	1	1	0	0	0	0	0		0	0	0		0	1	1	6	6	4		PERUANA
2022	003705101	3	3	1	1	1	6	0		0	0	1	1	1	0	0			0		0	1	1	1	1	1	0		0	0	1	PERUANA
2022	003705101	4	3	0	1	1	18	2	5	11	4	0					0	0	0		0	0	0		0	0	0		0	5		PERUANA
2022	003705201	1	1	1	1	1	28	3	3	14	5	0					2	1	0		0	0	0		0	0	0		0			PERUANA
2022	003705201	2	2	1	1	2	22	2	2	8	3	0					2	1	1		0	0	0		0	0	0		0	5		PERUANA
2022	003705201	3	3	1	1	1	4	0		0	0	0	1	2	1	1			0		1	0	0		0	1	0		0			PERUANA
2022	003705201	4	3	1	1	1	2	0		0	0	0	1	2	1	1			0		1	0	0		0	0	0		0			PERUANA
2022	003705301	1	1	1	1	1	63	2	5	11	4	0					2	1	0		0	0	0		0	0	0		0			PERUANA
2022	003705301	2	2	1	1	2	58	1	5	5	1	0					2	1	0		0	0	0		0	0	0		0			PERUANA
2022	003706201	1	1	1	1	2	34	2	3	9	3	0					5	2	1		0	0	0		0	0	0		0			PERUANA
2022	003706201	2	3	1	1	1	19	2	5	11	4	0					0	0	0		0	0	0		0	0	0		0	5		PERUANA
2022	003706201	3	3	1	1	2	13	2	1	7	3	0	1	1	0	0	0	0	0		0	0	0		0	1	2	1	7	4		PERUANA
2022	003706201	4	3	1	1	1	8	1	1	1	1	0	1	1	1	0			0		0	0	0		0	1	1	1	1	4		PERUANA
2022	003706201	5	3	1	1	2	4	0		0	0	0	1	1	1	0			0		0	0	0		0	1	0		0			PERUANA
2022	003706201	6	3	1	1	2	17	2	3	9	3	0					2	1	1		0	0	0		0	1	2	3	9	4		PERUANA
2022	003706201	7	4	1	1	1	20	3	3	14	5	0					2	1	0		0	0	0		0	1	3	3	14	4		PERUANA
2022	003706201	8	5	1	1	1	0	0		0	0	0	1	6	1	7			0		1	0	0		0	0	0		0			PERUANA
2022	003706501	1	1	1	1	1	50	2	2	8	3	0					1	1	0		0	0	0		0	0	0		0			PERUANA
2022	003706501	2	2	1	1	2	44	1	6	6	2	0					1	1	1		0	0	0		0	0	0		0			PERUANA
2022	003706501	3	3	1	0	1	18	2	2	8	3	0					0	0	0		0	0	0		0	1	2	3	9	4		PERUANA
2022	003706501	4	3	1	1	1	16	2	5	11	4	0					0	0	0		0	0	0		0	1	2	5	11	4		PERUANA
2022	003706501	5	3	1	1	2	14	2	2	8	3	1	1	2	1	1	0	0	0		0	1	2	3	9	1	2	2	8	2		PERUANA
2022	003706501	6	3	1	1	1	12	1	6	6	2	0	1	2	1	1	0	0	0		0	0	0		0	1	1	6	6	4		PERUANA
2022	003706501	7	3	1	1	1	10	1	4	4	1	0	1	2	1	1			0		0	0	0		0	1	1	4	4	4		PERUANA
2022	003706501	8	3	1	1	1	3	0		0	0	0	1	2	1	1			0		1	0	0		0	0	0		0			PERUANA
2022	003706601	1	1	1	1	1	55	3	5	16	5	0					1	1	0		0	0	0		0	0	0		0			PERUANA
2022	003706601	2	2	1	1	2	50	1	5	5	1	0					1	1	0		0	0	0		0	0	0		0			PERUANA
2022	003706601	3	3	1	1	1	22	3	2	13	5	0					0	0	0		0	0	0		0	1	3	2	13	4		PERUANA
2022	003706601	4	3	1	1	2	14	1	6	6	2	0	1	2	1	1	2	1	0		0	0	0		0	0	0		0	5		PERUANA
2022	003706601	5	4	1	1	1	19	2	5	11	4	0					2	1	0		0	0	0		0	0	0		0	5		PERUANA
2022	003706601	6	5	1	1	2	5	0		0	0	0	1	0	1	0			0		0	0	0		0	1	0		0	0		PERUANA
2022	003707201	1	1	1	1	1	40	1	6	6	2	0					5	2	0		0	0	0		0	0	0		0			PERUANA
2022	003803501	1	1	1	1	1	37	2	5	11	4	0					2	1	0		0	0	0		0	0	0		0			PERUANA
2022	003803501	2	2	1	1	2	29	1	6	6	2	0					2	1	1		0	0	0		0	0	0		0			PERUANA
2022	003803501	3	3	1	1	1	8	1	2	2	1	0	1	2	1	1			0		0	0	0		0	1	1	2	2	4		PERUANA
2022	003803501	4	3	1	1	1	3	0		0	0	0	1	2	1	1			0		1	0	0		0	1	0		0			PERUANA
2022	003803601	1	1	1	1	2	49	1	2	2	1	0					3	2	1		0	0	0		0	0	0		0			PERUANA
2022	003803601	2	3	1	1	1	10	1	4	4	1	0	1	1	0	0			0		0	0	0		0	1	1	4	4	4		PERUANA
2022	003803901	1	1	1	0	1	38	1	6	6	2	0					2	1	0		0	0	0		0	0	0		0			PERUANA
2022	003803901	2	2	1	1	2	28	1	6	6	2	0					2	1	1		0	0	0		0	0	0		0			PERUANA
2022	003803901	3	3	1	1	1	4	0		0	0	0	1	2	1	1			0		1	0	0		0	1	0		0			PERUANA
2022	003804201	1	1	1	1	2	37	2	2	8	3	0					5	2	1		0	0	0		0	0	0		0			PERUANA
2022	003804201	2	3	1	1	2	14	2	2	8	3	0	1	1	1	0	0	0	0		0	0	0		0	1	2	2	8	4		PERUANA
2022	003809701	1	1	1	1	1	65	1	5	5	1	0					2	1	0		0	0	0		0	0	0		0			PERUANA
2022	003809701	2	2	1	1	2	60	0		0	0	0					2	1	0		0	0	0		0	0	0		0			PERUANA
2022	003809801	1	1	1	1	1	39	1	6	6	2	0					2	1	0		0	0	0		0	0	0		0			PERUANA
2022	003809801	2	2	1	1	2	38	2	5	11	4	0					2	1	1		0	0	0		0	0	0		0			PERUANA
2022	003809801	3	3	1	1	2	6	0		0	0	1	1	2	1	1			0		0	1	1	1	1	1	0		0	0	1	PERUANA
2022	003809801	4	3	1	1	2	1	0		0	0	0	1	2	1	1			0		1	0	0		0	0	0		0			PERUANA
2022	003809901	1	1	1	1	1	80	1	1	1	1	0					1	1	0		0	0	0		0	0	0		0			PERUANA
2022	003809901	2	2	1	1	2	76	0		0	0	0					1	1	0		0	0	0		0	0	0		0			PERUANA
2022	003809901	3	3	1	1	2	32	1	6	6	2	0					0	0	1		0	0	0		0	0	0		0			PERUANA
2022	003810001	1	1	1	1	1	46	1	3	3	1	0					2	1	0		0	0	0		0	0	0		0			PERUANA
2022	003810001	2	2	1	0	2	43	1	6	6	2	0					2	1	0		0	0	0		0	0	0		0			PERUANA
2022	003810001	3	3	1	1	2	11	1	5	5	1	0	1	2	1	1			0		0	0	0		0	1	1	5	5	4		PERUANA
2022	003810801	1	1	1	1	2	37	1	6	6	2	0					0	0	1		0	0	0		0	0	0		0			PERUANA
2022	003810801	2	3	1	1	2	5	0		0	0	0	1	1	1	0			0		0	0	0		0	1	0		0	0		PERUANA
2022	003811001	1	1	1	1	1	51	1	6	6	2	0					2	1	0		0	0	0		0	0	0		0			PERUANA
2022	003811001	2	2	1	1	2	53	0		0	0	0					2	1	0		0	0	0		0	0	0		0			PERUANA
2022	003811001	3	3	1	1	2	22	3	3	14	5	0					0	0	1		0	0	0		0	1	3	3	14	4		PERUANA
2022	003811001	4	3	1	1	2	20	3	2	13	5	0					0	0	1		0	0	0		0	1	3	2	13	4		PERUANA
2022	003811101	1	1	1	1	1	59	1	5	5	1	0					1	1	0		0	0	0		0	0	0		0			PERUANA
2022	003811101	2	2	1	1	2	63	0		0	0	0					1	1	0		0	0	0		0	0	0		0			PERUANA
2022	003811101	3	3	1	1	1	35	2	5	11	4	0					2	1	0		0	0	0		0	0	0		0			PERUANA
2022	003811101	4	4	1	1	2	23	2	5	11	4	0					2	1	1		0	0	0		0	0	0		0	5		PERUANA
2022	003811101	5	5	1	1	1	4	0		0	0	0	1	2	1	3			0		1	0	0		0	1	0		0			PERUANA
2022	003811101	6	5	1	1	1	0	0		0	0	0	1	2	1	3			0		1	0	0		0	0	0		0			PERUANA
2022	003901701	1	1	1	1	1	32	2	3	9	3	0					2	1	0		0	0	0		0	0	0		0			PERUANA
2022	003901701	2	2	1	1	2	25	1	6	6	2	0					2	1	1		0	0	0		0	0	0		0			PERUANA
2022	003901701	3	3	1	1	2	1	0		0	0	0	1	2	1	1			0		1	0	0		0	0	0		0			PERUANA
2022	003901901	1	1	1	1	1	56	1	1	1	1	0					2	1	0		0	0	0		0	0	0		0			PERUANA
2022	003901901	2	2	1	1	2	46	1	2	2	1	0					2	1	1		0	0	0		0	0	0		0			PERUANA
2022	003901901	3	3	1	1	1	20	2	5	11	4	0					0	0	0		0	0	0		0	0	0		0	5		PERUANA
2022	003901901	4	3	1	1	1	14	2	2	8	3	0	1	2	1	1	0	0	0		0	0	0		0	1	2	2	8	4		PERUANA
2022	003901901	5	3	1	1	2	11	1	5	5	1	0	1	2	1	1			0		0	0	0		0	1	1	5	5	4		PERUANA
2022	003901901	6	5	1	1	2	7	1	1	1	1	0	1	0	1	0			0		0	0	0		0	1	1	1	1	4		PERUANA
2022	003902101	1	1	1	1	1	38	2	1	7	3	0					0	0	0		0	0	0		0	0	0		0			PERUANA
2022	003902201	1	1	1	0	2	81	0		0	0	0					3	2	0		0	0	0		0	0	0		0			PERUANA
2022	003902501	1	1	1	1	2	49	1	3	3	1	0					5	2	1		0	0	0		0	0	0		0			PERUANA
2022	003902501	2	3	1	1	1	24	3	2	13	5	0					0	0	0		0	0	0		0	0	0		0	5		PERUANA
2022	003905201	1	1	1	1	2	85	0		0	0	0					3	2	0		0	0	0		0	0	0		0			PERUANA
2022	003905201	2	3	1	1	1	55	2	5	11	4	0					0	0	0		0	0	0		0	0	0		0			PERUANA
2022	003905301	1	1	1	1	2	67	1	2	2	1	0					3	2	0		0	0	0		0	0	0		0			PERUANA
2022	003905301	2	3	0	1	2	37	1	6	6	2	0					5	2	1		0	0	0		0	0	0		0			PERUANA
2022	003905301	3	5	0	1	2	13	2	1	7	3	0	1	2	1	0	0	0	0		0	0	0		0	1	2	1	7	4		PERUANA
2022	003905401	1	1	1	0	1	58	1	3	3	1	0					1	1	0		0	0	0		0	0	0		0			PERUANA
2022	003905401	2	2	1	1	2	52	1	5	5	1	0					1	1	0		0	0	0		0	0	0		0			PERUANA
2022	003905401	3	3	1	1	1	19	2	4	10	3	0					0	0	0		0	0	0		0	0	0		0	5		PERUANA
2022	003905501	1	1	1	1	1	36	1	6	6	2	0					2	1	0		0	0	0		0	0	0		0			PERUANA
2022	003905501	2	2	1	1	2	33	2	5	11	4	0					2	1	1		0	0	0		0	0	0		0			PERUANA
2022	003905501	3	3	1	1	2	10	1	4	4	1	0	1	2	1	1			0		0	0	0		0	1	1	4	4	4		PERUANA
2022	003905501	4	3	1	1	2	8	1	2	2	1	0	1	2	1	1			0		0	0	0		0	1	1	2	2	4		PERUANA
2022	003905501	5	3	1	1	1	0	0		0	0	0	1	2	1	1			0		1	0	0		0	0	0		0			PERUANA
2022	003905601	1	1	1	1	1	65	1	1	1	1	0					5	2	0		0	0	0		0	0	0		0			PERUANA
2022	003905601	2	3	1	1	2	24	1	3	3	1	0					0	0	1		0	0	0		0	0	0		0	5		PERUANA
2022	003905601	3	5	1	1	1	0	0		0	0	0	1	2	1	0			0		1	0	0		0	0	0		0			PERUANA
2022	003911301	1	1	1	1	1	51	1	5	5	1	0					1	1	0		0	0	0		0	0	0		0			PERUANA
2022	003911301	2	2	1	1	2	51	1	2	2	1	0					1	1	0		0	0	0		0	0	0		0			PERUANA
2022	003911301	3	10	1	1	1	18	2	5	11	4	0					0	0	0		0	0	0		0	0	0		0	5		PERUANA
2022	003911401	1	1	1	0	1	34	1	6	6	2	0					1	1	0		0	0	0		0	0	0		0			PERUANA
2022	003911401	2	2	1	1	2	33	1	2	2	1	0					1	1	1		0	0	0		0	0	0		0			PERUANA
2022	003911401	3	3	1	1	2	11	1	5	5	1	0	1	2	1	1			0		0	0	0		0	1	1	5	5	4		PERUANA
2022	003911401	4	3	1	1	2	3	0		0	0	0	1	2	1	1			0		1	0	0		0	0	0		0			PERUANA
2022	003911501	1	1	1	1	1	52	1	5	5	1	0					3	2	0		0	0	0		0	0	0		0			PERUANA
2022	003911501	2	3	1	0	1	20	1	3	3	1	0					0	0	0		0	0	0		0	0	0		0	5		PERUANA
2022	003911601	1	1	1	0	1	23	2	5	11	4	0					2	1	0		0	0	0		0	0	0		0	5		PERUANA
2022	003911601	2	2	1	1	2	19	2	4	10	3	0					2	1	1		0	0	0		0	0	0		0	5		PERUANA
2022	003911601	3	3	1	1	2	2	0		0	0	0	1	2	1	1			0		1	0	0		0	0	0		0			PERUANA
2022	003911701	1	1	1	1	1	70	1	5	5	1	0					5	2	0		0	0	0		0	0	0		0			PERUANA
2022	003911701	2	11	1	1	1	40	2	5	11	4	0					0	0	0		0	0	0		0	0	0		0			PERUANA
2022	004001001	1	1	1	0	1	31	1	4	4	1	0					2	1	0		0	0	0		0	0	0		0			PERUANA
2022	004001001	2	2	1	1	2	30	1	6	6	2	0					2	1	1		0	0	0		0	0	0		0			PERUANA
2022	004001001	3	3	1	1	2	8	1	2	2	1	1	1	2	1	1			0		0	1	1	3	3	1	1	2	2	2	1	PERUANA
2022	004001001	4	3	1	1	2	6	0		0	0	1	1	2	1	1			0		0	1	1	1	1	1	0		0	0	1	PERUANA
2022	004001001	5	3	1	1	2	3	0		0	0	0	1	2	1	1			0		1	0	0		0	0	0		0			PERUANA
2022	004001001	6	3	1	1	2	1	0		0	0	0	1	2	1	1			0		1	0	0		0	0	0		0			PERUANA
2022	004001001	7	11	1	1	1	12	1	6	6	2	1	1	2	1	0	0	0	0		0	1	2	1	7	1	1	6	6	2		PERUANA
2022	004001101	1	1	1	1	1	59	1	98	98	1	0					2	1	0		0	0	0		0	0	0		0			PERUANA
2022	004001101	2	2	1	1	2	57	0		0	0	0					2	1	0		0	0	0		0	0	0		0			PERUANA
2022	004001101	3	3	1	0	1	22	2	5	11	4	0					2	1	0		0	0	0		0	0	0		0	5		PERUANA
2022	004001101	4	4	1	0	2	21	2	4	10	3	0					2	1	0		0	0	0		0	0	0		0	5		PERUANA
2022	004001101	5	5	1	0	1	1	0		0	0	0	1	4	1	3			0		0	0	0		0	0	0		0			PERUANA
2022	004001201	1	1	1	1	1	63	1	5	5	1	0					2	1	0		0	0	0		0	0	0		0			PERUANA
2022	004001201	2	2	1	1	2	52	0		0	0	0					2	1	0		0	0	0		0	0	0		0			PERUANA
2022	004001201	3	3	1	1	2	11	1	5	5	1	1	1	2	1	1			0		0	1	1	6	6	1	1	5	5	2	1	PERUANA
2022	004001201	4	5	1	1	2	9	1	2	2	1	1	1	0	1	0			0		0	1	1	3	3	1	1	2	2	2	1	PERUANA
2022	004001201	5	5	1	1	2	4	0		0	0	1	1	0	1	0			0		1	1	0		0	1	0		0		1	PERUANA
2022	004001201	6	5	1	1	2	4	0		0	0	1	1	0	1	0			0		1	1	0		0	1	0		0		1	PERUANA
2022	004001401	1	1	1	1	1	60	1	3	3	1	0					5	2	0		0	0	0		0	0	0		0			PERUANA
2022	004007901	1	1	1	1	1	58	1	5	5	1	0					1	1	0		0	0	0		0	0	0		0			PERUANA
2022	004007901	2	2	1	1	2	52	0		0	0	0					1	1	0		0	0	0		0	0	0		0			PERUANA
2022	004007901	3	3	0	1	2	21	2	5	11	4	1					0	0	1		0	1	3	1	12	0	0		0	1		PERUANA
2022	004007901	4	3	1	1	1	13	2	1	7	3	1	1	2	1	1	0	0	0		0	1	2	2	8	1	2	1	7	2		PERUANA
2022	004008001	1	1	1	1	1	55	1	5	5	1	0					1	1	0		0	0	0		0	0	0		0			PERUANA
2022	004008001	2	2	1	1	2	57	1	3	3	1	0					1	1	0		0	0	0		0	0	0		0			PERUANA
2022	004008001	3	3	1	1	1	30	3	2	13	5	0					2	1	0		0	0	0		0	0	0		0			PERUANA
2022	004008001	4	4	1	1	2	20	3	3	14	5	1					2	1	1		0	1	3	4	15	1	3	3	14	2		PERUANA
2022	004008001	5	5	1	1	2	0	0		0	0	0	1	4	1	3			0		1	0	0		0	0	0		0			PERUANA
2022	004008001	6	3	1	1	2	22	2	3	9	3	0					2	1	1		0	0	0		0	0	0		0	5		PERUANA
2022	004008001	7	4	1	1	1	37	2	5	11	4	0					2	1	0		0	0	0		0	0	0		0			PERUANA
2022	004008001	8	5	1	1	2	4	0		0	0	1	1	6	1	7			0		1	1	0		0	1	0		0		1	PERUANA
2022	004008001	9	5	1	1	1	14	2	3	9	3	1	1	0	1	0	0	0	0		0	1	2	4	10	1	2	3	9	2		PERUANA
2022	004008101	1	1	1	1	2	64	1	1	1	1	0					5	2	0		0	0	0		0	0	0		0			PERUANA
2022	004008101	2	3	1	1	1	31	2	5	11	4	0					2	1	0		0	0	0		0	0	0		0			PERUANA
2022	004008101	3	5	1	0	1	6	0		0	0	1	1	0	1	2			0		0	1	0		0	1	0		0	0	1	PERUANA
2022	004008401	1	1	1	1	1	46	2	5	11	4	0					2	1	0		0	0	0		0	0	0		0			PERUANA
2022	004008401	2	2	1	1	2	40	1	3	3	1	0					2	1	1		0	0	0		0	0	0		0			PERUANA
2022	004008401	3	3	1	1	2	11	1	5	5	1	1	1	2	1	1			0		0	1	1	6	6	1	1	5	5	2	1	PERUANA
2022	004008501	1	1	1	1	1	41	1	6	6	2	0					2	1	0		0	0	0		0	0	0		0			PERUANA
2022	004008501	2	2	1	1	2	35	1	6	6	2	0					2	1	1		0	0	0		0	0	0		0			PERUANA
2022	004008501	3	3	1	1	2	15	2	3	9	3	1					0	0	1		0	1	2	4	10	1	2	3	9	2		PERUANA
2022	004008501	4	3	1	1	2	10	1	4	4	1	1	1	2	1	1			0		0	1	1	5	5	1	1	4	4	2	1	PERUANA
2022	004008501	5	3	1	1	1	6	0		0	0	1	1	2	1	1			0		0	1	1	1	1	1	0		0	0	1	PERUANA
2022	004012101	1	1	1	1	1	42	2	3	9	3	0					1	1	0		0	0	0		0	0	0		0			PERUANA
2022	004012101	2	2	1	1	2	38	1	6	6	2	0					1	1	1		0	0	0		0	0	0		0			PERUANA
2022	004012101	3	3	1	1	1	14	2	2	8	3	1	1	2	1	1	0	0	0		0	1	2	3	9	1	2	2	8	2		PERUANA
2022	004012101	4	3	1	1	1	11	1	5	5	1	1	1	2	1	1			0		0	1	1	6	6	1	1	5	5	2	1	PERUANA
2022	004012201	1	1	1	1	1	22	2	5	11	4	0					2	1	0		0	0	0		0	0	0		0	5		PERUANA
2022	004012201	2	2	1	1	2	20	1	6	6	2	0					2	1	1		0	0	0		0	0	0		0	5		PERUANA
2022	004012201	3	3	1	1	2	3	0		0	0	0	1	2	1	1			0		1	0	0		0	0	0		0			PERUANA
2022	004012201	4	3	1	1	2	1	0		0	0	0	1	2	1	1			0		1	0	0		0	0	0		0			PERUANA
2022	004012301	1	1	1	1	1	41	1	6	6	2	0					2	1	0		0	0	0		0	0	0		0			PERUANA
2022	004012301	2	2	1	1	2	32	2	5	11	4	0					2	1	1		0	0	0		0	0	0		0			PERUANA
2022	004012301	3	3	1	1	1	3	0		0	0	1	1	2	1	1			0		1	1	0		0	0	0		0		1	PERUANA
2022	004012301	4	3	1	1	1	2	0		0	0	0	1	2	1	1			0		1	0	0		0	0	0		0			PERUANA
2022	004012301	5	11	1	1	1	8	1	2	2	1	1	1	2	1	0			0		0	1	1	3	3	1	1	2	2	2	1	PERUANA
2022	004012401	1	1	1	1	1	30	1	6	6	2	0					2	1	0		0	0	0		0	0	0		0			PERUANA
2022	004012401	2	2	1	1	2	26	1	4	4	1	0					2	1	1		0	0	0		0	0	0		0			PERUANA
2022	004012401	3	3	1	1	1	11	1	5	5	1	1	1	2	1	1			0		0	1	1	6	6	1	1	5	5	2	1	PERUANA
2022	004012401	4	3	1	1	1	2	0		0	0	0	1	2	1	1			0		1	0	0		0	0	0		0			PERUANA
2022	004012501	1	1	1	0	1	25	2	5	11	4	0					2	1	0		0	0	0		0	0	0		0			PERUANA
2022	004012501	2	2	1	1	2	22	2	5	11	4	0					2	1	1		0	0	0		0	0	0		0	5		PERUANA
2022	004012501	3	3	1	1	1	0	0		0	0	0	1	2	1	1			0		1	0	0		0	0	0		0			PERUANA
2022	004208201	1	1	1	0	1	52	1	6	6	2	0					2	1	0		0	0	0		0	0	0		0			PERUANA
2022	004208201	2	2	1	1	2	43	2	5	11	4	0					2	1	1		0	0	0		0	0	0		0			PERUANA
2022	004208201	3	3	1	1	1	4	0		0	0	1	1	2	1	1			0		1	1	0		0	1	0		0		1	PERUANA
2022	004208201	4	3	1	1	1	1	0		0	0	0	1	2	1	1			0		1	0	0		0	0	0		0			PERUANA
2022	004208301	1	1	1	1	1	77	1	0	0	1	0					5	2	0		0	0	0		0	0	0		0			PERUANA
2022	004208401	1	1	1	0	1	60	1	5	5	1	0					1	1	0		0	0	0		0	0	0		0			PERUANA
2022	004208401	2	2	1	1	2	56	1	2	2	1	0					1	1	0		0	0	0		0	0	0		0			PERUANA
2022	004208401	3	5	1	1	1	6	0		0	0	1	1	0	1	0			0		0	1	1	1	1	1	0		0	0	1	PERUANA
2022	004208401	4	4	1	0	2	26	1	3	3	1	0					2	1	0		0	0	0		0	0	0		0			PERUANA
2022	004208401	5	5	1	0	2	3	0		0	0	0	1	4	1	0			0		0	0	0		0	0	0		0			PERUANA
2022	004208701	1	1	1	1	2	58	3	5	16	5	0					5	2	0		0	0	0		0	0	0		0			PERUANA
2022	004208701	2	6	1	1	1	95	3	4	15	5	0					3	2	0		0	0	0		0	0	0		0			PERUANA
2022	004208801	1	1	1	1	1	70	2	2	8	3	0					2	1	0		0	0	0		0	0	0		0			PERUANA
2022	004208801	2	2	1	1	2	62	1	0	0	1	0					2	1	0		0	0	0		0	0	0		0			PERUANA
2022	004208801	3	3	1	1	1	43	2	5	11	4	0					2	1	0		0	0	0		0	0	0		0			PERUANA
2022	004208801	4	4	1	1	2	24	2	5	11	4	0					2	1	1		0	0	0		0	0	0		0	5		PERUANA
2022	004208801	5	5	1	1	1	3	0		0	0	1	1	4	1	3			0		1	1	0		0	0	0		0		1	PERUANA
2022	004210401	1	1	1	1	1	36	2	5	11	4	0					2	1	0		0	0	0		0	0	0		0			PERUANA
2022	004210401	2	2	1	1	2	30	2	3	9	3	0					2	1	1		0	0	0		0	0	0		0			PERUANA
2022	004210401	3	3	1	1	2	14	2	2	8	3	1	1	2	1	1	0	0	0		0	1	2	3	9	1	2	2	8	2		PERUANA
2022	004210401	4	3	1	1	1	12	1	6	6	2	1	1	2	1	1	0	0	0		0	1	2	1	7	1	1	6	6	2		PERUANA
2022	004210401	5	3	1	1	1	2	0		0	0	0	1	2	1	1			0		1	0	0		0	0	0		0			PERUANA
2022	004210501	1	1	1	1	1	55	2	5	11	4	0					2	1	0		0	0	0		0	0	0		0			PERUANA
2022	004210501	2	2	1	1	2	54	1	4	4	1	0					2	1	0		0	0	0		0	0	0		0			PERUANA
2022	004210601	1	1	1	1	1	23	2	5	11	4	0					2	1	0		0	0	0		0	0	0		0	5		PERUANA
2022	004210601	2	2	1	1	2	22	2	5	11	4	0					2	1	1		0	0	0		0	0	0		0	5		PERUANA
2022	004210601	3	3	1	1	1	2	0		0	0	0	1	2	1	1			0		1	0	0		0	0	0		0			PERUANA
2022	004210601	4	8	0	1	1	19	2	5	11	4	0					2	1	0		0	0	0		0	0	0		0	5		PERUANA
2022	004210601	5	10	0	1	2	17	2	4	10	3	1					2	1	1		0	1	2	5	11	1	2	4	10	2		PERUANA
2022	004210701	1	1	1	1	1	66	1	5	5	1	0					2	1	0		0	0	0		0	0	0		0			PERUANA
2022	004210701	2	2	1	1	2	52	1	2	2	1	0					2	1	0		0	0	0		0	0	0		0			PERUANA
2022	004216601	1	1	1	1	1	48	1	2	2	1	0					2	1	0		0	0	0		0	0	0		0			PERUANA
2022	004216601	2	2	1	1	2	32	1	2	2	1	0					2	1	1		0	0	0		0	0	0		0			PERUANA
2022	004216601	3	3	1	1	1	7	1	1	1	1	1	1	2	1	1			0		0	1	1	2	2	1	1	1	1	2	1	PERUANA
2022	004216601	4	3	1	1	2	13	2	1	7	3	1	1	2	1	1	0	0	0		0	1	2	2	8	1	2	1	7	2		PERUANA
2022	004216601	5	5	1	1	1	1	0		0	0	0	1	4	1	0			0		1	0	0		0	0	0		0			PERUANA
2022	004216801	1	1	1	1	1	42	1	3	3	1	0					2	1	0		0	0	0		0	0	0		0			PERUANA
2022	004216801	2	2	1	1	2	36	0		0	0	0					2	1	1		0	0	0		0	0	0		0			PERUANA
2022	004216801	3	3	1	1	2	7	1	1	1	1	1	1	2	1	1			0		0	1	1	2	2	1	1	1	1	2	1	PERUANA
2022	004217001	1	1	1	1	1	26	2	5	11	4	0					2	1	0		0	0	0		0	0	0		0			PERUANA
2022	004217001	2	2	1	1	2	23	2	5	11	4	0					2	1	1		0	0	0		0	0	0		0	5		PERUANA
2022	004217001	3	3	1	1	2	0	0		0	0	0	1	2	1	1			0		1	0	0		0	0	0		0			PERUANA
2022	004217001	4	6	1	1	1	64	1	5	5	1	0					3	2	0		0	0	0		0	0	0		0			PERUANA
2022	004217301	1	1	1	1	1	41	2	5	11	4	0					2	1	0		0	0	0		0	0	0		0			PERUANA
2022	004217301	2	2	1	1	2	40	2	5	11	4	0					2	1	1		0	0	0		0	0	0		0			PERUANA
2022	004217301	3	3	1	1	1	13	2	1	7	3	1	1	2	1	1	0	0	0		0	1	2	2	8	1	2	1	7	2		PERUANA
2022	004217301	4	3	1	1	1	1	0		0	0	0	1	2	1	1			0		1	0	0		0	0	0		0			PERUANA
2022	004217301	5	10	0	1	1	8	1	2	2	1	1	0	0	0	0			0		0	1	1	3	3	1	1	2	2	2	1	PERUANA
2022	004404901	1	1	1	1	2	60	0		0	0	0					3	2	0		0	0	0		0	0	0		0			PERUANA
2022	004404901	2	3	1	1	2	28	3	1	12	5	0					0	0	1		0	0	0		0	0	0		0			PERUANA
2022	004404901	3	5	1	1	2	3	0		0	0	1	1	2	1	0			0		1	1	0		0	0	0		0		1	PERUANA
2022	004405001	1	1	1	0	1	40	1	6	6	2	0					5	2	0		0	0	0		0	0	0		0			PERUANA
2022	004405001	2	6	1	1	2	73	0		0	0	0					3	2	0		0	0	0		0	0	0		0			PERUANA
2022	004405001	3	8	1	1	2	51	0		0	0	0					5	2	0		0	0	0		0	0	0		0			PERUANA
2022	004405001	4	10	1	1	1	21	2	5	11	4	0					0	0	0		0	0	0		0	0	0		0	5		PERUANA
2022	004405101	1	1	1	1	1	31	2	5	11	4	0					2	1	0		0	0	0		0	0	0		0			PERUANA
2022	004405101	2	2	1	1	2	26	3	3	14	5	0					2	1	1		0	0	0		0	0	0		0			PERUANA
2022	004405101	3	3	1	1	2	1	0		0	0	0	1	2	1	1			0		1	0	0		0	0	0		0			PERUANA
2022	004405201	1	1	1	1	2	79	0		0	0	0					3	2	0		0	0	0		0	0	0		0			PERUANA
2022	004405201	2	3	1	1	1	49	0		0	0	0					0	0	0		0	0	0		0	0	0		0			PERUANA
2022	004405301	1	1	1	1	1	32	2	5	11	4	0					1	1	0		0	0	0		0	0	0		0			PERUANA
2022	004405301	2	2	1	1	2	39	1	6	6	2	0					1	1	1		0	0	0		0	0	0		0			PERUANA
2022	004405301	3	3	1	1	2	10	1	4	4	1	1	1	2	1	1			0		0	1	1	5	5	1	1	4	4	2	1	PERUANA
2022	004406001	1	1	1	1	1	53	1	6	6	2	0					2	1	0		0	0	0		0	0	0		0			PERUANA
2022	004406001	2	2	1	1	2	43	1	3	3	1	0					2	1	1		0	0	0		0	0	0		0			PERUANA
2022	004406001	3	3	1	1	1	12	1	6	6	2	1	1	2	1	1	0	0	0		0	1	2	1	7	1	1	6	6	2		PERUANA
2022	004406001	4	5	1	1	1	6	0		0	0	1	1	0	1	0			0		0	1	1	1	1	1	0		0	0	1	PERUANA
2022	004406101	1	1	1	0	1	48	1	3	3	1	0					2	1	0		0	0	0		0	0	0		0			PERUANA
2022	004406101	2	2	1	1	2	46	1	4	4	1	0					2	1	1		0	0	0		0	0	0		0			PERUANA
2022	004406101	3	3	1	1	1	14	2	2	8	3	1	1	2	1	1	0	0	0		0	1	2	3	9	1	2	2	8	2		PERUANA
2022	004406101	4	3	1	1	1	8	1	2	2	1	1	1	2	1	1			0		0	1	1	3	3	1	1	2	2	2	1	PERUANA
2022	004406101	5	3	1	1	2	19	2	5	11	4	0					2	1	1		0	0	0		0	0	0		0	5		PERUANA
2022	004406101	6	4	1	1	1	23	2	5	11	4	1					2	1	0		0	1	3	1	12	0	0		0	1		PERUANA
2022	004406101	7	5	1	1	2	1	0		0	0	0	1	5	1	6			0		1	0	0		0	0	0		0			PERUANA
2022	004406601	1	1	1	1	1	44	1	6	6	2	0					2	1	0		0	0	0		0	0	0		0			PERUANA
2022	004406701	1	1	1	1	2	44	1	3	3	1	0					2	1	1		0	0	0		0	0	0		0			PERUANA
2022	004406701	2	2	1	1	1	51	1	6	6	2	0					2	1	0		0	0	0		0	0	0		0			PERUANA
2022	004406701	3	3	1	1	1	21	3	1	12	5	1					0	0	0		0	1	3	2	13	1	3	1	12	2		PERUANA
2022	004406701	4	3	1	1	2	12	1	6	6	2	1	1	1	1	2	0	0	0		0	1	2	1	7	1	1	6	6	2		PERUANA
2022	004406701	5	5	1	1	1	8	1	2	2	1	1	1	0	1	0			0		0	1	1	3	3	1	1	2	2	2	1	PERUANA
2022	004406801	1	1	1	1	1	47	2	2	8	3	0					2	1	0		0	0	0		0	0	0		0			PERUANA
2022	004406801	2	2	1	0	2	44	0		0	0	0					2	1	0		0	0	0		0	0	0		0			PERUANA
2022	004406801	3	3	1	1	1	14	2	1	7	3	1	1	2	1	1	0	0	0		0	1	2	2	8	1	2	1	7	2		PERUANA
2022	004406801	4	3	1	1	1	8	1	2	2	1	1	1	2	1	1			0		0	1	1	3	3	1	1	2	2	2	1	PERUANA
2022	004406801	5	3	1	1	1	6	0		0	0	1	1	2	1	1			0		0	1	1	1	1	1	0		0	0	1	PERUANA
2022	004406801	6	3	1	1	2	16	2	3	9	3	1					0	0	1		0	1	2	4	10	1	2	3	9	2		PERUANA
2022	004406801	7	5	1	1	2	1	0		0	0	0	1	6	1	0			0		1	0	0		0	0	0		0			PERUANA
2022	004406901	1	1	1	1	1	47	2	5	11	4	0					2	1	0		0	0	0		0	0	0		0			PERUANA
2022	004406901	2	2	1	1	2	56	1	3	3	1	0					2	1	0		0	0	0		0	0	0		0			PERUANA
2022	004406901	3	3	1	1	1	16	2	4	10	3	1					0	0	0		0	1	2	5	11	1	2	4	10	2		PERUANA
2022	004406901	4	3	1	1	2	14	2	1	7	3	1	1	2	1	1	0	0	0		0	1	2	2	8	1	2	1	7	2		PERUANA
2022	004407001	1	1	1	1	1	40	1	6	6	2	0					2	1	0		0	0	0		0	0	0		0			PERUANA
2022	004407001	2	2	1	1	2	37	2	2	8	3	0					2	1	1		0	0	0		0	0	0		0			PERUANA
2022	004407001	3	3	1	0	1	18	2	3	9	3	0					0	0	0		0	0	0		0	0	0		0	5		PERUANA
2022	004407001	4	3	1	1	1	4	0		0	0	1	1	2	1	1			0		1	1	0		0	1	0		0		1	PERUANA
2022	004407101	1	1	1	1	1	64	1	5	5	1	0					2	1	0		0	0	0		0	0	0		0			PERUANA
2022	004407101	2	2	1	1	2	69	1	2	2	1	0					2	1	0		0	0	0		0	0	0		0			PERUANA
2022	004407101	3	5	1	1	2	12	1	6	6	2	1	1	0	1	0	0	0	0		0	1	2	1	7	1	1	6	6	2		PERUANA
2022	004407201	1	1	1	1	1	43	1	6	6	2	0					2	1	0		0	0	0		0	0	0		0			PERUANA
2022	004407201	2	2	1	1	2	32	2	5	11	4	0					2	1	1		0	0	0		0	0	0		0			PERUANA
2022	004407201	3	3	1	1	1	14	2	2	8	3	1	1	2	1	1	0	0	0		0	1	2	3	9	1	2	2	8	2		PERUANA
2022	004407201	4	3	1	1	1	12	1	6	6	2	1	1	2	1	1	0	0	0		0	1	2	1	7	1	1	6	6	2		PERUANA
2022	004407201	5	3	1	1	1	2	0		0	0	0	1	2	1	1			0		1	0	0		0	0	0		0			PERUANA
2022	004407301	1	1	1	1	2	32	1	3	3	1	0					5	2	1		0	0	0		0	0	0		0			PERUANA
2022	004407301	2	3	1	1	1	17	2	3	9	3	1					0	0	0		0	1	2	4	10	1	2	3	9	2		PERUANA
2022	004407301	3	3	1	1	1	14	2	1	7	3	1	1	1	1	0	0	0	0		0	1	2	2	8	1	2	1	7	2		PERUANA
2022	004407301	4	3	1	1	2	2	0		0	0	0	1	1	1	0			0		1	0	0		0	0	0		0			PERUANA
2022	004407301	5	6	1	1	2	82	0		0	0	0					3	2	0		0	0	0		0	0	0		0			PERUANA
2022	004500501	1	1	1	1	1	62	1	5	5	1	0					1	1	0		0	0	0		0	0	0		0			PERUANA
2022	004500501	2	2	1	1	2	61	1	3	3	1	0					1	1	0		0	0	0		0	0	0		0			PERUANA
2022	004500501	3	3	1	1	1	33	2	3	9	3	0					0	0	0		0	0	0		0	0	0		0			PERUANA
2022	004500601	1	1	1	1	1	60	1	2	2	1	0					2	1	0		0	0	0		0	0	0		0			PERUANA
2022	004500601	2	2	1	1	2	58	0		0	0	0					2	1	0		0	0	0		0	0	0		0			PERUANA
2022	004500601	3	3	1	1	1	26	2	1	7	3	0					0	0	0		0	0	0		0	0	0		0			PERUANA
2022	004500601	4	3	1	1	1	24	2	5	11	4	0					2	1	0		0	0	0		0	0	0		0	5		PERUANA
2022	004500601	5	4	1	1	2	24	1	6	6	2	0					2	1	1		0	0	0		0	0	0		0	5		PERUANA
2022	004500601	6	5	1	1	1	1	0		0	0	0	1	5	1	4			0		1	0	0		0	0	0		0			PERUANA
2022	004500801	1	1	1	1	1	65	1	5	5	1	0					1	1	0		0	0	0		0	0	0		0			PERUANA
2022	004500801	2	2	1	1	2	63	1	5	5	1	0					1	1	0		0	0	0		0	0	0		0			PERUANA
2022	004500801	3	3	1	1	2	41	1	6	6	2	0					0	0	1		0	0	0		0	0	0		0			PERUANA
2022	004500801	4	3	1	1	1	38	1	6	6	2	0					0	0	0		0	0	0		0	0	0		0			PERUANA
2022	004500801	5	3	1	1	2	37	2	5	11	4	0					5	2	1		0	0	0		0	0	0		0			PERUANA
2022	004500801	6	5	1	1	2	14	2	2	8	3	0	1	5	1	0	0	0	0		0	0	0		0	1	2	2	8	4		PERUANA
2022	004500801	7	5	1	1	2	3	0		0	0	0	1	0	1	0			0		1	0	0		0	0	0		0			PERUANA
2022	004500901	1	1	1	1	1	67	1	5	5	1	0					2	1	0		0	0	0		0	0	0		0			PERUANA
2022	004500901	2	2	1	1	2	48	1	6	6	2	0					2	1	1		0	0	0		0	0	0		0			PERUANA
2022	004500901	3	3	1	1	1	14	2	1	7	3	1	1	2	1	1	0	0	0		0	1	2	2	8	1	2	1	7	2		PERUANA
2022	004503301	1	1	1	1	1	53	1	5	5	1	0					2	1	0		0	0	0		0	0	0		0			PERUANA
2022	004503301	2	2	1	1	2	65	0		0	0	0					2	1	0		0	0	0		0	0	0		0			PERUANA
2022	004503301	3	11	1	1	1	33	2	5	11	4	0					2	1	0		0	0	0		0	0	0		0			PERUANA
2022	004503301	4	12	1	1	2	27	2	5	11	4	0					2	1	1		0	0	0		0	0	0		0			PERUANA
2022	004503301	5	12	1	1	2	6	1	1	1	1	0	1	4	1	3			0		0	0	0		0	1	1	1	1	4		PERUANA
2022	004503301	6	3	1	1	1	23	2	5	11	4	0					2	1	0		0	0	0		0	0	0		0	5		PERUANA
2022	004503301	7	4	1	1	2	18	2	4	10	3	0					2	1	1		0	0	0		0	0	0		0	5		PERUANA
2022	004503301	8	5	1	1	1	1	0		0	0	0	1	7	1	6			0		1	0	0		0	0	0		0			PERUANA
2022	004503401	1	1	1	1	1	49	1	4	4	1	0					2	1	0		0	0	0		0	0	0		0			PERUANA
2022	004503401	2	2	1	1	2	47	1	4	4	1	0					2	1	1		0	0	0		0	0	0		0			PERUANA
2022	004503401	3	3	1	1	2	11	1	4	4	1	1	1	2	1	1			0		0	1	1	5	5	1	1	4	4	2	1	PERUANA
2022	004503501	1	1	1	1	1	32	2	5	11	4	0					2	1	0		0	0	0		0	0	0		0			PERUANA
2022	004503501	2	2	1	1	2	27	3	3	14	5	0					2	1	1		0	0	0		0	0	0		0			PERUANA
2022	004503501	3	3	1	1	1	3	0		0	0	0	1	2	1	1			0		1	0	0		0	1	0		0			PERUANA
2022	004503501	4	11	1	1	2	7	1	1	1	1	0	1	2	1	0			0		0	0	0		0	1	1	1	1	4		PERUANA
2022	004503601	1	1	1	1	2	37	1	6	6	2	0					5	2	1		0	0	0		0	0	0		0			PERUANA
2022	004503601	2	3	1	1	1	11	1	5	5	1	1	1	1	0	0			0		0	1	1	6	6	1	1	5	5	2	1	PERUANA
2022	004503601	3	3	1	1	2	22	2	5	11	4	0					5	2	1		0	0	0		0	0	0		0	5		PERUANA
2022	004503601	4	5	1	1	1	2	0		0	0	0	1	3	1	0			0		1	0	0		0	0	0		0			PERUANA
2022	004503701	1	1	1	1	2	37	1	6	6	2	0					2	1	1		0	0	0		0	0	0		0			PERUANA
2022	004503701	2	3	1	1	2	13	2	1	7	3	0	1	1	1	0	0	0	0		0	0	0		0	1	2	1	7	4		PERUANA
2022	004508401	1	1	1	1	1	30	2	5	11	4	0					2	1	0		0	0	0		0	0	0		0			PERUANA
2022	004508401	2	2	1	1	2	21	2	2	8	3	0					2	1	1		0	0	0		0	0	0		0	5		PERUANA
2022	004508401	3	3	1	1	2	4	0		0	0	1	1	2	1	1			0		1	1	0		0	1	0		0		1	PERUANA
2022	004508401	4	3	1	1	2	0	0		0	0	0	1	2	1	1			0		1	0	0		0	0	0		0			PERUANA
2022	004508501	1	1	1	1	1	55	1	5	5	1	0					2	1	0		0	0	0		0	0	0		0			PERUANA
2022	004508501	2	2	1	1	2	49	2	2	8	3	0					2	1	1		0	0	0		0	0	0		0			PERUANA
2022	004508701	1	1	1	1	2	29	1	2	2	1	0					5	2	1		0	0	0		0	0	0		0			PERUANA
2022	004508701	2	3	1	1	1	6	1	1	1	1	1	1	1	1	0			0		0	1	1	2	2	1	1	1	1	2	1	PERUANA
2022	004508701	3	3	1	1	1	2	0		0	0	0	1	1	1	0			0		1	0	0		0	0	0		0			PERUANA
2022	004508901	1	1	1	1	1	39	1	6	6	2	0					1	1	0		0	0	0		0	0	0		0			PERUANA
2022	004508901	2	2	1	1	2	31	1	6	6	2	0					1	1	1		0	0	0		0	0	0		0			PERUANA
2022	004508901	3	3	1	1	1	14	2	2	8	3	0	1	2	1	1	0	0	0		0	0	0		0	1	2	2	8	4		PERUANA
2022	004508901	4	3	1	1	1	8	1	2	2	1	0	1	2	1	1			0		0	0	0		0	1	1	2	2	4		PERUANA
2022	004508901	5	3	1	1	1	4	0		0	0	0	1	2	1	1			0		1	0	0		0	1	0		0			PERUANA
2022	004509001	1	1	1	1	1	31	2	5	11	4	0					2	1	0		0	0	0		0	0	0		0			PERUANA
2022	004509001	2	2	1	1	2	24	3	3	14	5	0					2	1	1		0	0	0		0	0	0		0	5		PERUANA
2022	004509001	3	3	1	1	2	0	0		0	0	0	1	2	1	1			0		1	0	0		0	0	0		0			PERUANA
2022	004800401	1	1	1	1	1	26	2	5	11	4	0					2	1	0		0	0	0		0	0	0		0			PERUANA
2022	004800401	2	2	1	1	2	28	1	6	6	2	0					2	1	1		0	0	0		0	0	0		0			PERUANA
2022	004800401	3	3	1	1	2	4	0		0	0	0	1	2	1	1			0		1	0	0		0	1	0		0			PERUANA
2022	004801001	1	1	1	1	1	50	1	6	6	2	0					1	1	0		0	0	0		0	0	0		0			PERUANA
2022	004801001	2	2	1	1	2	43	2	4	10	3	0					1	1	1		0	0	0		0	0	0		0			PERUANA
2022	004801001	3	3	1	1	1	3	0		0	0	0	1	2	1	1			0		1	0	0		0	1	0		0			PERUANA
2022	004801401	1	1	1	1	2	36	1	2	2	1	0					5	2	1		0	0	0		0	0	0		0			PERUANA
2022	004801401	2	3	1	1	1	1	0		0	0	0	1	1	1	0			0		1	0	0		0	0	0		0			PERUANA
2022	004806301	1	1	1	1	2	50	1	6	6	2	0					5	2	0		0	0	0		0	0	0		0			PERUANA
2022	004806301	2	3	1	1	1	17	2	5	11	4	0					0	0	0		0	0	0		0	0	0		0	5		PERUANA
2022	004806301	3	3	1	1	1	14	2	2	8	3	0	1	1	1	0	0	0	0		0	0	0		0	1	2	2	8	4		PERUANA
2022	004806301	4	3	1	1	2	12	1	6	6	2	0	1	1	1	0	0	0	0		0	0	0		0	1	1	6	6	4		PERUANA
2022	004806801	1	1	1	1	1	84	1	1	1	1	0					5	2	0		0	0	0		0	0	0		0			PERUANA
2022	004806801	2	3	1	1	2	25	2	5	11	4	0					2	1	1		0	0	0		0	0	0		0			PERUANA
2022	004806801	3	4	1	1	1	26	2	5	11	4	0					2	1	0		0	0	0		0	0	0		0			PERUANA
2022	004806801	4	5	1	1	2	4	0		0	0	0	1	2	1	3			0		0	0	0		0	1	0		0			PERUANA
2022	004807001	1	1	1	1	2	47	0		0	0	0					2	1	1		0	0	0		0	0	0		0			PERUANA
2022	004807001	2	2	1	1	1	35	1	3	3	1	0					2	1	0		0	0	0		0	0	0		0			PERUANA
2022	004807001	3	3	1	1	1	12	1	6	6	2	0	1	1	0	0	0	0	0		0	0	0		0	1	1	6	6	4		PERUANA
2022	004807301	1	1	1	1	2	63	3	1	12	5	0					5	2	0		0	0	0		0	0	0		0			PERUANA
2022	004807301	2	3	1	1	1	27	3	5	16	5	0					2	1	0		0	0	0		0	0	0		0			PERUANA
2022	004807301	3	4	1	1	2	22	2	5	11	4	0					2	1	1		0	0	0		0	0	0		0	5		PERUANA
2022	004807301	4	5	1	1	1	5	0		0	0	0	1	3	1	2			0		0	0	0		0	1	0		0	0		PERUANA
2022	004807801	1	1	1	1	1	82	1	5	5	1	0					2	1	0		0	0	0		0	0	0		0			PERUANA
2022	004807801	2	2	1	1	2	78	0		0	0	0					2	1	0		0	0	0		0	0	0		0			PERUANA
2022	004807801	3	3	1	1	2	34	3	4	15	5	0					0	0	1		0	0	0		0	0	0		0			PERUANA
2022	004807801	4	5	1	1	1	19	2	5	11	4	0					0	0	0		0	0	0		0	0	0		0	5		PERUANA
2022	004808001	1	1	1	1	1	25	1	3	3	1	0					2	1	0		0	0	0		0	0	0		0			PERUANA
2022	004808001	2	2	1	1	2	29	1	6	6	2	0					2	1	1		0	0	0		0	0	0		0			PERUANA
2022	004808001	3	3	1	1	2	7	1	1	1	1	0	1	2	1	1			0		0	0	0		0	1	1	1	1	4		PERUANA
2022	004808001	4	3	1	1	1	2	0		0	0	0	1	2	1	1			0		1	0	0		0	0	0		0			PERUANA
2022	004808401	1	1	1	1	2	61	1	2	2	1	0					5	2	0		0	0	0		0	0	0		0			PERUANA
2022	004808401	2	3	1	1	2	17	2	3	9	3	0					0	0	1		0	0	0		0	1	2	3	9	4		PERUANA
2022	004808401	3	3	1	1	2	24	2	5	11	4	0					1	1	1		0	0	0		0	0	0		0	5		PERUANA
2022	004808401	4	4	1	1	1	24	2	5	11	4	0					1	1	0		0	0	0		0	0	0		0	5		PERUANA
2022	004808401	5	5	1	1	1	0	0		0	0	0	1	3	1	4			0		1	0	0		0	0	0		0			PERUANA
2022	004808501	1	1	1	1	1	67	1	5	5	1	0					5	2	0		0	0	0		0	0	0		0			PERUANA
2022	004808901	1	1	1	1	1	22	1	6	6	2	0					2	1	0		0	0	0		0	0	0		0	5		PERUANA
2022	004808901	2	2	1	1	2	22	2	3	9	3	0					2	1	1		0	0	0		0	0	0		0	5		PERUANA
2022	004808901	3	3	1	1	1	4	0		0	0	0	1	2	1	1			0		1	0	0		0	1	0		0			PERUANA
2022	004809601	1	1	1	1	1	62	2	5	11	4	0					1	1	0		0	0	0		0	0	0		0			PERUANA
2022	004809601	2	2	1	1	2	55	2	5	11	4	0					1	1	0		0	0	0		0	0	0		0			PERUANA
2022	004810401	1	1	1	1	1	27	2	5	11	4	0					2	1	0		0	0	0		0	0	0		0			PERUANA
2022	004810401	2	2	1	1	2	30	3	5	16	5	0					2	1	1		0	0	0		0	0	0		0			PERUANA
2022	004810401	3	3	1	1	1	4	0		0	0	0	1	2	1	1			0		1	0	0		0	1	0		0			PERUANA
2022	004810401	4	3	1	1	2	0	0		0	0	0	1	2	1	1			0		1	0	0		0	0	0		0			PERUANA
2022	004810501	1	1	1	1	1	54	3	5	16	5	0					2	1	0		0	0	0		0	0	0		0			PERUANA
2022	004810501	2	2	1	1	2	29	3	5	16	5	0					2	1	1		0	0	0		0	0	0		0			PERUANA
2022	004810501	3	3	1	1	1	5	0		0	0	0	1	2	1	1			0		0	0	0		0	1	0		0	0		PERUANA
2022	004810501	4	11	1	0	1	10	1	5	5	1	0	1	2	1	0			0		0	0	0		0	1	1	5	5	4		PERUANA
2022	004901501	1	1	1	1	1	62	1	1	1	1	0					1	1	0		0	0	0		0	0	0		0			PERUANA
2022	004901501	2	2	1	1	2	63	1	2	2	1	0					1	1	0		0	0	0		0	0	0		0			PERUANA
2022	004901501	3	3	1	1	1	29	1	3	3	1	0					0	0	0		0	0	0		0	0	0		0			PERUANA
2022	004901701	1	1	1	1	1	68	1	5	5	1	0					2	1	0		0	0	0		0	0	0		0			PERUANA
2022	004901701	2	2	1	1	2	55	1	1	1	1	0					2	1	0		0	0	0		0	0	0		0			PERUANA
2022	004901801	1	1	1	1	2	68	2	2	8	3	0					3	2	0		0	0	0		0	0	0		0			PERUANA
2022	004901801	2	3	0	1	2	28	3	3	14	5	0					2	1	1		0	0	0		0	0	0		0			PERUANA
2022	004901801	3	5	0	1	2	3	0		0	0	1	1	2	1	0			0		1	1	0		0	0	0		0		2	PERUANA
2022	004902901	1	1	1	1	1	25	1	6	6	2	0					1	1	0		0	0	0		0	0	0		0			PERUANA
2022	004902901	2	2	1	1	2	24	1	6	6	2	0					1	1	1		0	0	0		0	0	0		0	5		PERUANA
2022	004902901	3	3	1	1	2	7	1	1	1	1	1	1	2	1	1			0		0	1	1	2	2	1	1	1	1	2	1	PERUANA
2022	004902901	4	3	1	1	1	4	0		0	0	1	1	2	1	1			0		1	1	0		0	1	0		0		1	PERUANA
2022	004903001	1	1	1	1	1	48	1	6	6	2	0					1	1	0		0	0	0		0	0	0		0			PERUANA
2022	004903001	2	2	1	1	2	48	1	6	6	2	0					1	1	1		0	0	0		0	0	0		0			PERUANA
2022	004903001	3	3	0	1	2	17	2	3	9	3	1					0	0	1		0	1	2	4	10	1	2	3	9	2		PERUANA
2022	004903001	4	3	0	1	2	16	2	2	8	3	1					0	0	1		0	1	2	3	9	1	2	2	8	2		PERUANA
2022	004903201	1	1	1	1	1	65	1	5	5	1	0					1	1	0		0	0	0		0	0	0		0			PERUANA
2022	004903201	2	2	1	1	2	60	1	4	4	1	0					1	1	0		0	0	0		0	0	0		0			PERUANA
2022	004903201	3	3	1	1	1	31	1	4	4	1	0					5	2	0		0	0	0		0	0	0		0			PERUANA
2022	004904401	1	1	1	1	1	52	1	6	6	2	0					1	1	0		0	0	0		0	0	0		0			PERUANA
2022	004904401	2	2	1	1	2	63	1	5	5	1	0					1	1	0		0	0	0		0	0	0		0			PERUANA
2022	004904501	1	1	1	1	1	42	1	4	4	1	0					1	1	0		0	0	0		0	0	0		0			PERUANA
2022	004904501	2	2	1	1	2	39	1	6	6	2	0					1	1	1		0	0	0		0	0	0		0			PERUANA
2022	004904501	3	3	1	1	2	15	2	3	9	3	1					0	0	1		0	1	2	4	10	1	2	3	9	2		PERUANA
2022	004904501	4	3	1	1	1	11	1	5	5	1	1	1	2	1	1			0		0	1	1	6	6	1	1	5	5	2	1	PERUANA
2022	004904501	5	3	1	1	2	8	1	2	2	1	1	1	2	1	1			0		0	1	1	3	3	1	1	2	2	2	1	PERUANA
2022	004904501	6	3	1	1	1	5	0		0	0	1	1	2	1	1			0		0	1	0		0	1	0		0	0	1	PERUANA
2022	004904501	7	3	0	1	2	22	2	5	11	4	0					2	1	1		0	0	0		0	0	0		0	5		PERUANA
2022	004904501	8	5	0	1	2	1	0		0	0	0	1	7	1	0			0		1	0	0		0	0	0		0			PERUANA
2022	004904501	9	3	0	1	2	20	2	4	10	3	0					1	1	1		0	0	0		0	0	0		0	5		PERUANA
2022	004904501	10	4	0	1	1	26	2	3	9	3	0					1	1	0		0	0	0		0	0	0		0			PERUANA
2022	004904501	11	5	0	1	2	2	0		0	0	0	1	9	1	10			0		1	0	0		0	0	0		0			PERUANA
2022	004905501	1	1	1	1	1	79	1	5	5	1	0					3	2	0		0	0	0		0	0	0		0			PERUANA
2022	004905601	1	1	1	1	1	50	1	4	4	1	0					1	1	0		0	0	0		0	0	0		0			PERUANA
2022	004905601	2	2	1	1	2	53	1	6	6	2	0					1	1	0		0	0	0		0	0	0		0			PERUANA
2022	004905701	1	1	1	0	2	30	2	2	8	3	0					2	1	0		0	0	0		0	0	0		0			PERUANA
2022	004905701	2	3	1	0	1	7	1	1	1	1	1	1	1	1	0			0		0	1	1	2	2	1	1	1	1	2	1	PERUANA
2022	004905801	1	1	1	1	1	35	3	1	12	5	0					1	1	0		0	0	0		0	0	0		0			PERUANA
2022	004905801	2	2	1	1	2	28	2	5	11	4	0					1	1	1		0	0	0		0	0	0		0			PERUANA
2022	004905801	3	3	1	1	1	8	1	2	2	1	1	1	2	1	1			0		0	1	1	3	3	1	1	2	2	2	1	PERUANA
2022	004905801	4	3	1	1	2	3	0		0	0	1	1	2	1	1			0		1	1	0		0	0	0		0		1	PERUANA
2022	004905901	1	1	1	1	2	74	1	2	2	1	0					3	2	0		0	0	0		0	0	0		0			PERUANA
2022	004905901	2	3	1	1	2	55	1	5	5	1	0					3	2	0		0	0	0		0	0	0		0			PERUANA
2022	005100501	1	1	1	1	1	45	1	6	6	2	0					1	1	0		0	0	0		0	0	0		0			PERUANA
2022	005100501	2	2	1	1	2	42	1	6	6	2	0					1	1	1		0	0	0		0	0	0		0			PERUANA
2022	005100501	3	3	1	1	2	14	2	2	8	3	1	1	2	1	1	0	0	0		0	1	2	3	9	1	2	2	8	2		PERUANA
2022	005100501	4	3	1	1	1	8	1	2	2	1	1	1	2	1	1			0		0	1	1	3	3	1	1	2	2	2	1	PERUANA
2022	005100501	5	3	1	1	2	2	0		0	0	0	1	2	1	1			0		1	0	0		0	0	0		0			PERUANA
2022	005100501	6	10	1	1	2	14	2	1	7	3	1	0	0	1	0	0	0	0		0	1	2	2	8	1	2	1	7	2		PERUANA
2022	005100801	1	1	1	1	1	37	1	6	6	2	0					1	1	0		0	0	0		0	0	0		0			PERUANA
2022	005100801	2	2	1	1	2	32	2	1	7	3	0					1	1	1		0	0	0		0	0	0		0			PERUANA
2022	005100801	3	3	1	1	2	5	0		0	0	1	1	2	1	1			0		0	1	0		0	1	0		0	0	1	PERUANA
2022	005100801	4	11	1	1	1	14	2	1	7	3	1	1	2	1	0	0	0	0		0	1	2	2	8	1	2	1	7	2		PERUANA
2022	005101301	1	1	1	1	1	40	1	6	6	2	0					1	1	0		0	0	0		0	0	0		0			PERUANA
2022	005101301	2	2	1	1	2	29	1	6	6	2	0					1	1	1		0	0	0		0	0	0		0			PERUANA
2022	005101301	3	3	1	1	1	13	1	6	6	2	1	1	2	1	1	5	2	0		0	1	2	1	7	1	1	6	6	2		PERUANA
2022	005101301	4	3	1	1	1	12	1	6	6	2	1	1	2	1	1	0	0	0		0	1	2	1	7	1	1	6	6	2		PERUANA
2022	005101301	5	3	1	1	1	6	0		0	0	1	1	2	1	1			0		0	1	1	1	1	1	0		0	0	1	PERUANA
2022	005101301	6	3	1	1	1	3	0		0	0	1	1	2	1	1			0		1	1	0		0	0	0		0		1	PERUANA
2022	005101301	7	3	1	1	2	1	0		0	0	0	1	2	1	1			0		1	0	0		0	0	0		0			PERUANA
2022	005101401	1	1	1	1	2	60	1	3	3	1	0					5	2	0		0	0	0		0	0	0		0			PERUANA
2022	005101401	2	3	1	1	1	22	2	5	11	4	0					0	0	0		0	0	0		0	0	0		0	5		PERUANA
2022	005101501	1	1	1	1	1	55	2	1	7	3	0					1	1	0		0	0	0		0	0	0		0			PERUANA
2022	005101501	2	2	1	1	2	50	1	5	5	1	0					1	1	0		0	0	0		0	0	0		0			PERUANA
2022	005101501	3	3	1	1	1	25	1	6	6	2	0					0	0	0		0	0	0		0	0	0		0			PERUANA
2022	005101501	4	3	1	1	1	22	1	6	6	2	0					0	0	0		0	0	0		0	0	0		0	5		PERUANA
2022	005101501	5	5	1	1	1	0	0		0	0	0	1	0	1	0			0		1	0	0		0	0	0		0			PERUANA
2022	005107801	1	1	1	1	1	44	2	3	9	3	0					1	1	0		0	0	0		0	0	0		0			PERUANA
2022	005107801	2	2	1	1	2	55	1	5	5	1	0					1	1	0		0	0	0		0	0	0		0			PERUANA
2022	005107801	3	3	1	1	1	13	2	1	7	3	1	1	2	1	1	0	0	0		0	1	2	2	8	1	2	1	7	2		PERUANA
2022	005107801	4	3	1	1	2	22	3	1	12	5	0					5	2	1		0	0	0		0	0	0		0	5		PERUANA
2022	005107801	5	5	1	1	2	5	0		0	0	1	1	4	1	0			0		0	1	0		0	1	0		0	0	1	PERUANA
2022	005107801	6	5	1	1	2	7	1	1	1	1	1	1	0	1	0			0		0	1	1	2	2	1	1	1	1	2	1	PERUANA
2022	005107801	7	7	1	1	1	83	0		0	0	0					3	2	0		0	0	0		0	0	0		0			PERUANA
2022	005107801	8	11	0	1	1	30	3	3	14	5	0					0	0	0		0	0	0		0	0	0		0			PERUANA
2022	005107901	1	1	1	1	2	60	2	5	11	4	0					0	0	0		0	0	0		0	0	0		0			PERUANA
2022	005107901	2	6	1	1	2	82	0		0	0	0					3	2	0		0	0	0		0	0	0		0			PERUANA
2022	005108001	1	1	1	1	1	34	2	5	11	4	0					2	1	0		0	0	0		0	0	0		0			PERUANA
2022	005108001	2	2	1	1	2	38	1	3	3	1	0					2	1	1		0	0	0		0	0	0		0			PERUANA
2022	005108001	3	3	1	1	1	10	1	4	4	1	1	1	2	1	1			0		0	1	1	5	5	1	1	4	4	2	1	PERUANA
2022	005108001	4	3	1	1	1	2	0		0	0	0	1	2	1	1			0		1	0	0		0	0	0		0			PERUANA
2022	005108001	5	12	0	1	2	15	2	1	7	3	1					0	0	1		0	1	2	2	8	1	2	1	7	2		PERUANA
2022	005108001	6	12	0	1	2	13	1	6	6	2	1	1	0	0	0	0	0	0		0	1	2	1	7	1	1	6	6	2		PERUANA
2022	005108101	1	1	1	1	1	41	2	3	9	3	0					2	1	0		0	0	0		0	0	0		0			PERUANA
2022	005108101	2	2	1	1	2	28	1	3	3	1	0					2	1	1		0	0	0		0	0	0		0			PERUANA
2022	005108101	3	3	1	1	1	3	0		0	0	1	1	2	1	1			0		1	1	0		0	0	0		0		1	PERUANA
2022	005108201	1	1	1	1	1	28	3	2	13	5	0					2	1	0		0	0	0		0	0	0		0			PERUANA
2022	005108201	2	2	1	1	2	39	2	5	11	4	0					2	1	1		0	0	0		0	0	0		0			PERUANA
2022	005108201	3	3	1	1	2	1	0		0	0	0	1	2	1	1			0		1	0	0		0	0	0		0			PERUANA
2022	005112601	1	1	1	1	1	60	1	5	5	1	0					1	1	0		0	0	0		0	0	0		0			PERUANA
2022	005112601	2	2	1	1	2	63	1	4	4	1	0					1	1	0		0	0	0		0	0	0		0			PERUANA
2022	005112601	3	3	1	1	1	34	1	4	4	1	0					0	0	0		0	0	0		0	0	0		0			PERUANA
2022	005112601	4	3	1	1	1	25	1	4	4	1	0					0	0	0		0	0	0		0	0	0		0			PERUANA
2022	005112601	5	3	1	1	2	26	1	6	6	2	0					5	2	1		0	0	0		0	0	0		0			PERUANA
2022	005112601	6	5	1	1	1	5	0		0	0	1	1	5	1	0			0		0	1	0		0	1	0		0	0	1	PERUANA
2022	005113101	1	1	1	0	1	45	2	5	11	4	0					2	1	0		0	0	0		0	0	0		0			PERUANA
2022	005113101	2	2	1	0	2	40	2	2	8	3	0					2	1	0		0	0	0		0	0	0		0			PERUANA
2022	005113101	3	3	1	1	1	18	2	5	11	4	0					0	0	0		0	0	0		0	0	0		0	5		PERUANA
2022	005113101	4	3	1	1	1	14	2	2	8	3	1	1	2	1	1	0	0	0		0	1	2	3	9	1	2	2	8	2		PERUANA
2022	005113101	5	3	1	0	1	9	1	3	3	1	1	1	2	1	1			0		0	1	1	4	4	1	1	3	3	2	1	PERUANA
2022	005113101	6	3	1	0	1	0	0		0	0	0	1	2	1	1			0		1	0	0		0	0	0		0			PERUANA
2022	005114501	1	1	1	1	1	32	3	3	14	5	0					2	1	0		0	0	0		0	0	0		0			PERUANA
2022	005114501	2	2	1	1	2	25	2	5	11	4	0					2	1	1		0	0	0		0	0	0		0			PERUANA
2022	005114501	3	3	1	1	2	4	0		0	0	1	1	2	1	1			0		1	1	0		0	1	0		0		1	PERUANA
2022	005114501	4	3	1	1	1	2	0		0	0	0	1	2	1	1			0		1	0	0		0	0	0		0			PERUANA
2022	005114701	1	1	1	1	1	44	2	2	8	3	0					5	2	0		0	0	0		0	0	0		0			PERUANA
2022	005114701	2	3	1	1	2	24	3	5	16	5	0					2	1	1		0	0	0		0	0	0		0	5		PERUANA
2022	005114701	3	5	1	1	2	2	0		0	0	0	1	2	1	0			0		1	0	0		0	0	0		0			PERUANA
2022	005114701	4	6	1	1	2	76	1	1	1	1	0					3	2	0		0	0	0		0	0	0		0			PERUANA
2022	005114801	1	1	1	1	1	60	1	5	5	1	0					1	1	0		0	0	0		0	0	0		0			PERUANA
2022	005114801	2	2	1	1	2	51	1	5	5	1	0					1	1	0		0	0	0		0	0	0		0			PERUANA
2022	005114801	3	3	1	1	1	36	1	6	6	2	0					0	0	0		0	0	0		0	0	0		0			PERUANA
2022	005114801	4	3	1	1	1	28	3	3	14	5	0					0	0	0		0	0	0		0	0	0		0			PERUANA
2022	005114801	5	3	1	1	2	16	2	4	10	3	1					0	0	1		0	1	2	5	11	1	2	4	10	2		PERUANA
2022	005301601	1	1	1	1	1	56	0		0	0	0					0	0	0		0	0	0		0	0	0		0			PERUANA
2022	005301801	1	1	1	1	1	51	3	5	16	5	0					1	1	0		0	0	0		0	0	0		0			PERUANA
2022	005301801	2	2	1	1	2	44	1	4	4	1	0					1	1	1		0	0	0		0	0	0		0			PERUANA
2022	005301801	3	3	1	1	1	13	2	1	7	3	0	1	2	1	1	0	0	0		0	0	0		0	1	2	1	7	4		PERUANA
2022	005301901	1	1	1	1	1	26	1	5	5	1	0					2	1	0		0	0	0		0	0	0		0			PERUANA
2022	005301901	2	2	1	1	2	23	2	3	9	3	0					2	1	1		0	0	0		0	0	0		0	5		PERUANA
2022	005301901	3	11	1	1	1	4	0		0	0	0	1	2	1	0			0		1	0	0		0	1	0		0			PERUANA
2022	005301901	4	11	1	1	2	2	0		0	0	0	1	2	1	0			0		1	0	0		0	0	0		0			PERUANA
2022	005301901	5	7	0	1	2	46	1	5	5	1	0					5	2	1		0	0	0		0	0	0		0			PERUANA
2022	005301901	6	10	0	1	1	13	1	5	5	1	0	1	5	1	0	0	0	0		0	0	0		0	1	1	5	5	4		PERUANA
2022	005301901	7	10	0	1	2	4	0		0	0	0	1	5	1	0			0		1	0	0		0	1	0		0			PERUANA
2022	005302001	1	1	1	1	1	48	0		0	0	0					2	1	0		0	0	0		0	0	0		0			PERUANA
2022	005302001	2	2	1	1	2	40	1	6	6	2	0					2	1	1		0	0	0		0	0	0		0			PERUANA
2022	005302001	3	3	1	1	2	7	1	1	1	1	0	1	2	1	1			0		0	0	0		0	1	1	1	1	4		PERUANA
2022	005302001	4	3	1	1	1	4	0		0	0	0	1	2	1	1			0		1	0	0		0	1	0		0			PERUANA
2022	005302001	5	3	1	1	2	15	2	4	10	3	0					0	0	1		0	0	0		0	1	2	4	10	4		PERUANA
2022	005308701	1	1	1	1	1	32	2	5	11	4	0					2	1	0		0	0	0		0	0	0		0			PERUANA
2022	005308701	2	2	1	1	2	34	2	4	10	3	0					2	1	1		0	0	0		0	0	0		0			PERUANA
2022	005308701	3	3	1	1	1	11	1	5	5	1	0	1	2	1	1			0		0	0	0		0	1	1	5	5	4		PERUANA
2022	005308701	4	3	1	1	1	8	1	2	2	1	0	1	2	1	1			0		0	0	0		0	1	1	2	2	4		PERUANA
2022	005308701	5	3	1	1	1	0	0		0	0	0	1	2	1	1			0		1	0	0		0	0	0		0			PERUANA
2022	005308701	6	11	1	1	2	14	1	6	6	2	0	1	2	1	0	0	0	0		0	0	0		0	1	1	6	6	4		PERUANA
2022	005309001	1	1	1	1	1	31	2	1	7	3	0					2	1	0		0	0	0		0	0	0		0			PERUANA
2022	005309001	2	2	1	1	2	29	2	5	11	4	0					2	1	1		0	0	0		0	0	0		0			PERUANA
2022	005309001	3	3	1	1	1	4	0		0	0	0	1	2	1	1			0		1	0	0		0	1	0		0			PERUANA
2022	005309101	1	1	1	1	1	44	1	6	6	2	0					2	1	0		0	0	0		0	0	0		0			PERUANA
2022	005309101	2	2	1	1	2	39	1	3	3	1	0					2	1	1		0	0	0		0	0	0		0			PERUANA
2022	005309101	3	3	1	1	1	19	2	5	11	4	0					0	0	0		0	0	0		0	0	0		0	5		PERUANA
2022	005309101	4	3	1	1	2	14	0		0	0	0	1	2	1	1	0	0	0		0	0	0		0	0	0		0	0		PERUANA
2022	005309201	1	1	1	1	1	71	1	5	5	1	0					1	1	0		0	0	0		0	0	0		0			PERUANA
2022	005309201	2	2	1	1	2	69	1	5	5	1	0					1	1	0		0	0	0		0	0	0		0			PERUANA
2022	005309201	3	3	1	1	2	25	2	5	11	4	0					2	1	1		0	0	0		0	0	0		0			PERUANA
2022	005309201	4	4	1	1	1	29	1	6	6	2	0					2	1	0		0	0	0		0	0	0		0			PERUANA
2022	005309201	5	5	1	1	1	5	0		0	0	0	1	3	1	4			0		0	0	0		0	1	0		0	0		PERUANA
2022	005309201	6	5	1	1	2	2	0		0	0	0	1	3	1	4			0		1	0	0		0	0	0		0			PERUANA
2022	005309201	7	10	1	1	1	75	0		0	0	0					0	0	0		0	0	0		0	0	0		0			PERUANA
2022	005309301	1	1	1	1	1	34	1	6	6	2	0					2	1	0		0	0	0		0	0	0		0			PERUANA
2022	005309301	2	2	1	1	2	28	2	5	11	4	0					2	1	1		0	0	0		0	0	0		0			PERUANA
2022	005309301	3	3	1	1	2	11	1	5	5	1	0	1	2	1	1			0		0	0	0		0	1	1	5	5	4		PERUANA
2022	005309301	4	3	1	1	1	8	1	2	2	1	0	1	2	1	1			0		0	0	0		0	1	1	2	2	4		PERUANA
2022	005309301	5	3	1	1	1	3	0		0	0	0	1	2	1	1			0		1	0	0		0	0	0		0			PERUANA
2022	005311101	1	1	1	1	1	41	3	3	14	5	0					2	1	0		0	0	0		0	0	0		0			PERUANA
2022	005311101	2	2	1	1	2	42	3	3	14	5	0					2	1	1		0	0	0		0	0	0		0			PERUANA
2022	005311301	1	1	1	1	1	36	2	2	8	3	0					2	1	0		0	0	0		0	0	0		0			PERUANA
2022	005311301	2	2	1	1	2	31	1	6	6	2	0					2	1	1		0	0	0		0	0	0		0			PERUANA
2022	005311301	3	3	1	1	1	12	1	6	6	2	0	1	2	1	1	0	0	0		0	0	0		0	1	1	6	6	4		PERUANA
2022	005311301	4	3	1	1	1	3	0		0	0	0	1	2	1	1			0		1	0	0		0	0	0		0			PERUANA
2022	005311301	5	7	1	1	1	59	0		0	0	0					3	2	0		0	0	0		0	0	0		0			PERUANA
2022	005311501	1	1	1	1	1	45	1	6	6	2	0					2	1	0		0	0	0		0	0	0		0			PERUANA
2022	005311501	2	2	1	1	2	34	1	6	6	2	0					2	1	1		0	0	0		0	0	0		0			PERUANA
2022	005311501	3	11	1	1	2	4	0		0	0	0	1	2	1	0			0		1	0	0		0	1	0		0			PERUANA
2022	005311501	4	11	1	1	2	0	0		0	0	0	1	2	1	0			0		1	0	0		0	0	0		0			PERUANA
2022	005311601	1	1	1	1	1	33	1	6	6	2	0					2	1	0		0	0	0		0	0	0		0			PERUANA
2022	005311601	2	2	1	1	2	31	1	6	6	2	0					2	1	1		0	0	0		0	0	0		0			PERUANA
2022	005311601	3	3	1	1	1	13	2	1	7	3	0	1	2	1	1	0	0	0		0	0	0		0	1	2	1	7	4		PERUANA
2022	005311601	4	3	1	1	2	9	1	3	3	1	0	1	2	1	1			0		0	0	0		0	1	1	3	3	4		PERUANA
2022	005400101	1	1	1	1	1	45	1	3	3	1	0					1	1	0		0	0	0		0	0	0		0			PERUANA
2022	005400101	2	2	1	1	2	35	1	6	6	2	0					1	1	1		0	0	0		0	0	0		0			PERUANA
2022	005400101	3	3	1	1	2	16	2	3	9	3	1					0	0	1		0	1	2	4	10	1	2	3	9	2		PERUANA
2022	005400101	4	3	1	1	2	15	2	2	8	3	1					0	0	1		0	1	2	3	9	1	2	2	8	2		PERUANA
2022	005400101	5	3	1	1	1	13	1	6	6	2	1	1	2	1	1	0	0	0		0	1	2	1	7	1	1	6	6	2		PERUANA
2022	005400101	6	3	1	1	1	12	1	5	5	1	1	1	2	1	1	0	0	0		0	1	1	6	6	1	1	5	5	2	1	PERUANA
2022	005400101	7	3	1	1	1	10	1	4	4	1	1	1	2	1	1			0		0	1	1	5	5	1	1	4	4	2	1	PERUANA
2022	005400101	8	3	1	1	2	8	1	1	1	1	1	1	2	1	1			0		0	1	1	2	2	1	1	1	1	2	1	PERUANA
2022	005400101	9	3	1	1	1	2	0		0	0	0	1	2	1	1			0		1	0	0		0	0	0		0			PERUANA
2022	005400201	1	1	1	1	1	58	2	1	7	3	0					2	1	0		0	0	0		0	0	0		0			PERUANA
2022	005400201	2	2	1	1	2	51	1	6	6	2	0					2	1	0		0	0	0		0	0	0		0			PERUANA
2022	005400201	3	5	1	1	1	14	1	6	6	2	1	1	0	1	0	0	0	0		0	1	2	1	7	1	1	6	6	2		PERUANA
2022	005400301	1	1	1	0	1	61	2	4	10	3	0					1	1	0		0	0	0		0	0	0		0			PERUANA
2022	005400301	2	2	1	1	2	54	1	5	5	1	0					1	1	0		0	0	0		0	0	0		0			PERUANA
2022	005400301	3	3	1	0	2	36	3	5	16	5	0					2	1	0		0	0	0		0	0	0		0			PERUANA
2022	005400301	4	4	1	0	1	54	3	3	14	5	0					2	1	0		0	0	0		0	0	0		0			PERUANA
2022	005400301	5	5	1	0	2	5	0		0	0	1	1	3	1	4			0		0	1	0		0	1	0		0	0	1	PERUANA
2022	005401701	1	1	1	1	1	61	2	1	7	3	0					1	1	0		0	0	0		0	0	0		0			PERUANA
2022	005401701	2	2	1	1	2	57	1	5	5	1	0					1	1	0		0	0	0		0	0	0		0			PERUANA
2022	005401701	3	7	1	1	2	79	1	2	2	1	0					3	2	0		0	0	0		0	0	0		0			PERUANA
2022	005401801	1	1	1	1	1	50	1	6	6	2	0					1	1	0		0	0	0		0	0	0		0			PERUANA
2022	005401801	2	2	1	1	2	36	1	3	3	1	0					1	1	1		0	0	0		0	0	0		0			PERUANA
2022	005401801	3	3	1	1	2	18	2	4	10	3	1					0	0	1		0	1	2	5	11	1	2	4	10	2		PERUANA
2022	005401801	4	3	1	1	2	16	2	3	9	3	1					0	0	1		0	1	2	4	10	1	2	3	9	2		PERUANA
2022	005401801	5	3	1	1	2	4	0		0	0	1	1	2	1	1			0		1	1	0		0	0	0		0		1	PERUANA
2022	005402801	1	1	1	1	2	40	1	6	6	2	0					2	1	1		0	0	0		0	0	0		0			PERUANA
2022	005402801	2	3	1	0	1	16	2	4	10	3	1					0	0	0		0	1	2	5	11	1	2	4	10	2		PERUANA
2022	005402801	3	3	1	0	1	14	2	1	7	3	1	1	1	1	0	0	0	0		0	1	2	2	8	1	2	1	7	2		PERUANA
2022	005402801	4	3	1	1	2	8	1	1	1	1	1	1	1	1	0			0		0	1	1	2	2	1	1	1	1	2	1	PERUANA
2022	005402801	5	3	1	1	1	5	0		0	0	1	1	1	1	0			0		0	1	0		0	1	0		0	0	1	PERUANA
2022	005402801	6	3	1	1	1	0	0		0	0	0	1	1	1	0			0		1	0	0		0	0	0		0			PERUANA
2022	005402801	7	5	1	1	2	3	0		0	0	1	1	0	1	0			0		1	1	0		0	0	0		0		1	PERUANA
2022	005402801	8	5	1	1	1	1	0		0	0	0	1	0	1	0			0		1	0	0		0	0	0		0			PERUANA
2022	005402901	1	1	1	1	1	88	0		0	0	0					1	1	0		0	0	0		0	0	0		0			PERUANA
2022	005402901	2	2	1	1	2	76	0		0	0	0					1	1	0		0	0	0		0	0	0		0			PERUANA
2022	005402901	3	5	1	1	1	18	2	4	10	3	1					0	0	0		0	1	2	5	11	1	2	4	10	2		PERUANA
2022	005402902	1	1	1	0	1	37	1	6	6	2	0					2	1	0		0	0	0		0	0	0		0			PERUANA
2022	005402902	2	2	1	1	2	52	1	2	2	1	0					2	1	0		0	0	0		0	0	0		0			PERUANA
2022	005402902	3	3	1	1	2	14	2	1	7	3	1	1	2	1	1	0	0	0		0	1	2	2	8	1	2	1	7	2		PERUANA
2022	005402902	4	3	1	1	1	11	1	4	4	1	1	1	2	1	1			0		0	1	1	5	5	1	1	4	4	2	1	PERUANA
2022	005403001	1	1	1	1	1	34	1	6	6	2	0					1	1	0		0	0	0		0	0	0		0			PERUANA
2022	005403001	2	2	1	1	2	30	2	5	11	4	0					1	1	1		0	0	0		0	0	0		0			PERUANA
2022	005403001	3	3	1	1	1	11	1	5	5	1	1	1	2	1	1			0		0	1	1	6	6	1	1	5	5	2	1	PERUANA
2022	005403001	4	3	1	1	1	7	1	1	1	1	1	1	2	1	1			0		0	1	1	2	2	1	1	1	1	2	1	PERUANA
2022	005403101	1	1	1	1	1	83	1	1	1	1	0					3	2	0		0	0	0		0	0	0		0			PERUANA
2022	005403201	1	1	1	1	1	59	1	5	5	1	0					1	1	0		0	0	0		0	0	0		0			PERUANA
2022	005403201	2	2	1	1	2	54	1	3	3	1	0					1	1	0		0	0	0		0	0	0		0			PERUANA
2022	005403201	3	3	1	0	1	27	1	6	6	2	0					0	0	0		0	0	0		0	0	0		0			PERUANA
2022	005403201	4	3	1	1	2	15	2	2	8	3	1					0	0	1		0	1	2	3	9	1	2	2	8	2		PERUANA
2022	005403201	5	5	1	1	2	6	0		0	0	1	1	0	1	0			0		0	1	1	1	1	1	0		0	0	1	PERUANA
2022	005403201	6	5	1	1	1	3	0		0	0	1	1	0	1	0			0		1	1	0		0	0	0		0		1	PERUANA
2022	005406301	1	1	1	1	1	57	1	5	5	1	0					2	1	0		0	0	0		0	0	0		0			PERUANA
2022	005406301	2	2	1	1	2	59	1	5	5	1	0					2	1	0		0	0	0		0	0	0		0			PERUANA
2022	005406401	1	1	1	1	2	54	1	4	4	1	0					3	2	0		0	0	0		0	0	0		0			PERUANA
2022	005406401	2	3	1	1	1	20	3	2	13	5	0					0	0	0		0	0	0		0	0	0		0	5		PERUANA
2022	005406401	3	3	1	1	1	18	2	1	7	3	0					0	0	0		0	0	0		0	0	0		0	5		PERUANA
2022	005406401	4	3	1	1	1	16	2	1	7	3	0					0	0	0		0	0	0		0	1	2	2	8	4		PERUANA
2022	005406501	1	1	1	1	1	36	1	6	6	2	0					2	1	0		0	0	0		0	0	0		0			PERUANA
2022	005406501	2	2	1	1	2	38	1	6	6	2	0					2	1	1		0	0	0		0	0	0		0			PERUANA
2022	005406501	3	3	1	1	2	14	2	2	8	3	1	1	2	1	1	0	0	0		0	1	2	3	9	1	2	2	8	2		PERUANA
2022	005406501	4	3	1	1	1	8	1	2	2	1	1	1	2	1	1			0		0	1	1	3	3	1	1	2	2	2	1	PERUANA
2022	005406501	5	11	1	1	1	18	2	5	11	4	0					0	0	0		0	0	0		0	1	2	5	11	4		PERUANA
2022	005406701	1	1	1	1	2	47	1	3	3	1	0					0	0	1		0	0	0		0	0	0		0			PERUANA
2022	005406701	2	3	1	1	2	14	2	1	7	3	1	1	1	1	0	0	0	0		0	1	2	2	8	1	2	1	7	2		PERUANA
2022	005701601	1	1	1	1	1	36	1	6	6	2	0					1	1	0		0	0	0		0	0	0		0			PERUANA
2022	005701601	2	2	1	1	2	33	2	3	9	3	0					1	1	1		0	0	0		0	0	0		0			PERUANA
2022	005701701	1	1	1	0	1	35	2	1	7	3	0					2	1	0		0	0	0		0	0	0		0			PERUANA
2022	005701701	2	2	1	1	2	30	2	5	11	4	0					2	1	1		0	0	0		0	0	0		0			PERUANA
2022	005701701	3	3	1	1	2	9	1	3	3	1	1	1	2	1	1			0		0	1	1	4	4	1	1	3	3	2	1	PERUANA
2022	005701701	4	3	1	1	2	7	1	1	1	1	1	1	2	1	1			0		0	1	1	2	2	1	1	1	1	2	1	PERUANA
2022	005701701	5	3	1	1	2	1	0		0	0	0	1	2	1	1			0		1	0	0		0	0	0		0			PERUANA
2022	005701801	1	1	1	0	1	41	1	3	3	1	0					1	1	0		0	0	0		0	0	0		0			PERUANA
2022	005701801	2	2	1	1	2	44	1	6	6	2	0					1	1	1		0	0	0		0	0	0		0			PERUANA
2022	005701801	3	3	1	1	2	15	2	3	9	3	1					0	0	1		0	1	2	4	10	1	2	3	9	2		PERUANA
2022	005701801	4	3	1	0	2	13	1	6	6	2	1	1	2	1	1	0	0	0		0	1	2	1	7	1	1	6	6	2		PERUANA
2022	005701801	5	3	1	1	1	8	1	2	2	1	1	1	2	1	1			0		0	1	1	3	3	1	1	2	2	2	1	PERUANA
2022	005701801	6	3	1	1	2	2	0		0	0	0	1	2	1	1			0		1	0	0		0	0	0		0			PERUANA
2022	005701901	1	1	1	1	2	44	2	5	11	4	0					1	1	1		0	0	0		0	0	0		0			PERUANA
2022	005701901	2	3	1	1	2	15	2	3	9	3	1					0	0	1		0	1	2	4	10	1	2	3	9	2		PERUANA
2022	005701901	3	3	1	1	2	5	0		0	0	1	1	1	1	0			0		0	1	0		0	1	0		0	0	1	PERUANA
2022	005702001	1	1	1	1	1	30	2	5	11	4	0					2	1	0		0	0	0		0	0	0		0			PERUANA
2022	005702001	2	2	1	0	2	23	2	5	11	4	0					2	1	0		0	0	0		0	0	0		0	5		PERUANA
2022	005702001	3	3	1	1	1	4	0		0	0	1	1	2	1	1			0		0	1	0		0	1	0		0		1	PERUANA
2022	005706601	1	1	1	1	1	25	2	5	11	4	0					2	1	0		0	0	0		0	0	0		0			PERUANA
2022	005706601	2	2	1	1	2	20	2	5	11	4	0					2	1	1		0	0	0		0	0	0		0	5		PERUANA
2022	005706601	3	3	1	1	1	0	0		0	0	0	1	2	1	1			0		1	0	0		0	0	0		0			PERUANA
2022	005706701	1	1	1	1	1	36	1	6	6	2	0					1	1	0		0	0	0		0	0	0		0			PERUANA
2022	005706701	2	2	1	1	2	27	2	5	11	4	0					1	1	1		0	0	0		0	0	0		0			PERUANA
2022	005706701	3	3	1	1	2	9	1	3	3	1	1	1	2	1	1			0		0	1	1	4	4	1	1	3	3	2	1	PERUANA
2022	005706701	4	3	1	1	1	4	0		0	0	1	1	2	1	1			0		1	1	0		0	1	0		0		1	PERUANA
2022	005707001	1	1	1	1	1	72	2	2	8	3	0					1	1	0		0	0	0		0	0	0		0			PERUANA
2022	005707001	2	3	1	1	1	44	3	3	14	5	0					5	2	0		0	0	0		0	0	0		0			PERUANA
2022	005707001	3	12	1	1	1	25	1	6	6	2	0					2	1	0		0	0	0		0	0	0		0			PERUANA
2022	005707001	4	12	1	1	2	14	2	2	8	3	0	1	0	1	0	2	1	0		0	0	0		0	1	2	2	8	4		PERUANA
2022	005707001	5	12	1	1	2	0	0		0	0	0	1	4	1	3			0		1	0	0		0	0	0		0			PERUANA
2022	005707101	1	1	1	1	1	53	1	5	5	1	0					2	1	0		0	0	0		0	0	0		0			PERUANA
2022	005707101	2	2	1	1	2	45	1	6	6	2	0					2	1	1		0	0	0		0	0	0		0			PERUANA
2022	005707101	3	3	1	1	2	18	2	5	11	4	0					5	2	1		0	0	0		0	0	0		0	5		PERUANA
2022	005707101	4	3	1	1	2	16	2	3	9	3	1					0	0	1		0	1	2	4	10	1	2	3	9	2		PERUANA
2022	005707101	5	3	1	1	2	13	2	1	7	3	1	1	2	1	1	0	0	0		0	1	2	2	8	1	2	1	7	2		PERUANA
2022	005707101	6	3	1	1	1	10	1	4	4	1	1	1	2	1	1			0		0	1	1	5	5	1	1	4	4	2	1	PERUANA
2022	005707101	7	3	1	1	2	6	0		0	0	1	1	2	1	1			0		0	1	1	1	1	1	0		0	0	1	PERUANA
2022	005707201	1	1	1	1	1	39	2	5	11	4	0					2	1	0		0	0	0		0	0	0		0			PERUANA
2022	005707201	2	2	1	1	2	29	1	5	5	1	0					2	1	1		0	0	0		0	0	0		0			PERUANA
2022	005707201	3	3	1	1	2	2	0		0	0	0	1	2	1	1			0		1	0	0		0	0	0		0			PERUANA
2022	005707201	4	11	1	1	2	12	1	5	5	1	1	1	2	1	0	0	0	0		0	1	1	6	6	1	1	5	5	2	1	PERUANA
2022	005711101	1	1	1	0	1	30	3	5	16	5	0					1	1	0		0	0	0		0	0	0		0			PERUANA
2022	005711101	2	2	1	1	2	27	3	5	16	5	0					1	1	1		0	0	0		0	0	0		0			PERUANA
2022	005711101	3	3	1	1	2	0	0		0	0	0	1	2	1	1			0		1	0	0		0	0	0		0			PERUANA
2022	005711601	1	1	1	0	1	30	2	3	9	3	0					1	1	0		0	0	0		0	0	0		0			PERUANA
2022	005711601	2	2	1	1	2	28	1	6	6	2	0					1	1	1		0	0	0		0	0	0		0			PERUANA
2022	005711601	3	3	1	1	2	12	1	6	6	2	1	1	2	1	1	0	0	0		0	1	2	1	7	1	1	6	6	2		PERUANA
2022	005711601	4	3	1	1	2	11	1	5	5	1	1	1	2	1	1			0		0	1	1	6	6	1	1	5	5	2	1	PERUANA
2022	005711601	5	3	1	1	1	8	1	2	2	1	1	1	2	1	1			0		0	1	1	3	3	1	1	2	2	2	1	PERUANA
2022	005711601	6	3	1	1	2	1	0		0	0	0	1	2	1	1			0		1	0	0		0	0	0		0			PERUANA
2022	005711801	1	1	1	0	1	65	1	5	5	1	0					1	1	0		0	0	0		0	0	0		0			PERUANA
2022	005711801	2	2	1	1	2	65	1	5	5	1	0					1	1	0		0	0	0		0	0	0		0			PERUANA
2022	005711801	3	3	1	0	1	21	0		0	0	0					0	0	0		0	0	0		0	0	0		0	0		PERUANA
2022	005711801	4	3	0	1	2	37	1	3	3	1	0					2	1	1		0	0	0		0	0	0		0			PERUANA
2022	005711801	5	4	0	1	1	36	1	6	6	2	0					2	1	0		0	0	0		0	0	0		0			PERUANA
2022	005711801	6	5	1	0	1	14	2	1	7	3	1	1	4	1	5	0	0	0		0	1	2	2	8	1	2	1	7	2		PERUANA
2022	005711801	7	5	0	1	2	7	0		0	0	1	1	4	1	5			0		0	1	1	1	1	1	0		0	0	1	PERUANA
2022	005711901	1	1	1	1	1	30	3	5	16	5	0					2	1	0		0	0	0		0	0	0		0			PERUANA
2022	005711901	2	2	1	1	2	25	1	6	6	2	0					2	1	1		0	0	0		0	0	0		0			PERUANA
2022	005711901	3	3	1	1	2	2	0		0	0	0	1	2	1	1			0		1	0	0		0	0	0		0			PERUANA
2022	005712001	1	1	1	1	1	35	2	5	11	4	0					1	1	0		0	0	0		0	0	0		0			PERUANA
2022	005712001	2	2	1	1	2	24	2	1	7	3	0					1	1	1		0	0	0		0	0	0		0	5		PERUANA
2022	005712001	3	3	1	1	2	8	1	2	2	1	1	1	2	1	1			0		0	1	1	3	3	1	1	2	2	2	1	PERUANA
2022	005712001	4	3	1	1	1	1	0		0	0	0	1	2	1	1			0		1	0	0		0	0	0		0			PERUANA
2022	005712001	5	10	1	0	1	17	2	3	9	3	0					0	0	0		0	0	0		0	1	2	3	9	4		PERUANA
2022	005712001	6	10	1	1	2	85	1	3	3	1	0					3	2	0		0	0	0		0	0	0		0			PERUANA
2022	005802601	1	1	1	0	1	30	2	5	11	4	0					2	1	0		0	0	0		0	0	0		0			PERUANA
2022	005802601	2	2	1	1	2	35	3	5	16	5	0					2	1	1		0	0	0		0	0	0		0			PERUANA
2022	005802601	3	3	1	1	2	8	1	2	2	1	1	1	2	1	1			0		0	1	1	3	3	1	1	2	2	2	1	PERUANA
2022	005802601	4	3	1	1	1	4	0		0	0	1	1	2	1	1			0		1	1	0		0	1	0		0		1	PERUANA
2022	005803701	1	1	1	1	1	33	2	5	11	4	0					2	1	0		0	0	0		0	0	0		0			PERUANA
2022	005803701	2	2	1	1	2	21	2	5	11	4	0					2	1	1		0	0	0		0	0	0		0	5		PERUANA
2022	005803701	3	3	1	1	2	2	0		0	0	0	1	2	1	1			0		1	0	0		0	0	0		0			PERUANA
2022	005804101	1	1	1	1	1	31	2	5	11	4	0					1	1	0		0	0	0		0	0	0		0			PERUANA
2022	005804101	2	2	1	1	2	30	2	5	11	4	0					1	1	1		0	0	0		0	0	0		0			PERUANA
2022	005804101	3	3	1	1	1	3	0		0	0	1	1	2	1	1			0		1	1	0		0	0	0		0		1	PERUANA
2022	005804101	4	11	1	1	1	10	1	4	4	1	1	1	2	1	0			0		0	1	1	5	5	1	1	4	4	2	1	PERUANA
2022	005804901	1	1	1	0	1	46	2	5	11	4	0					2	1	0		0	0	0		0	0	0		0			PERUANA
2022	005804901	2	2	1	1	2	28	2	5	11	4	0					2	1	1		0	0	0		0	0	0		0			PERUANA
2022	005804901	3	3	1	1	1	2	0		0	0	0	1	2	1	1			0		1	0	0		0	0	0		0			PERUANA
2022	005805201	1	1	1	1	1	44	2	5	11	4	0					2	1	0		0	0	0		0	0	0		0			PERUANA
2022	005805201	2	2	1	1	2	29	2	5	11	4	0					2	1	1		0	0	0		0	0	0		0			PERUANA
2022	005805201	3	3	1	1	1	4	0		0	0	1	1	2	1	1			0		1	1	0		0	1	0		0		1	PERUANA
2022	005805201	4	11	1	1	2	9	1	3	3	1	1	1	2	1	0			0		0	1	1	4	4	1	1	3	3	2	1	PERUANA
2022	005805401	1	1	1	1	1	37	2	5	11	4	0					1	1	0		0	0	0		0	0	0		0			PERUANA
2022	005805401	2	2	1	1	2	27	2	5	11	4	0					1	1	1		0	0	0		0	0	0		0			PERUANA
2022	005805401	3	3	1	1	1	8	1	2	2	1	1	1	2	1	1			0		0	1	1	3	3	1	1	2	2	2	1	PERUANA
2022	005805401	4	3	1	1	1	0	0		0	0	0	1	2	1	1			0		1	0	0		0	0	0		0			PERUANA
2022	005806401	1	1	1	1	1	42	3	5	16	5	0					2	1	0		0	0	0		0	0	0		0			PERUANA
2022	005806401	2	2	1	1	2	36	3	5	16	5	0					2	1	1		0	0	0		0	0	0		0			PERUANA
2022	005806401	3	3	1	1	1	12	1	6	6	2	1	1	2	1	1	0	0	0		0	1	2	1	7	1	1	6	6	2		PERUANA
2022	005806401	4	3	1	1	1	10	1	4	4	1	1	1	2	1	1			0		0	1	1	5	5	1	1	4	4	2	1	PERUANA
2022	005806401	5	3	1	1	2	3	0		0	0	1	1	2	1	1			0		1	1	0		0	0	0		0		1	PERUANA
2022	005806401	6	3	1	1	1	1	0		0	0	0	1	2	1	1			0		1	0	0		0	0	0		0			PERUANA
2022	005806501	1	1	1	1	1	65	1	3	3	1	0					1	1	0		0	0	0		0	0	0		0			PERUANA
2022	005806501	2	2	1	1	2	69	1	2	2	1	0					1	1	0		0	0	0		0	0	0		0			PERUANA
2022	005806501	3	3	1	1	1	32	2	5	11	4	0					0	0	0		0	0	0		0	0	0		0			PERUANA
2022	005809501	1	1	1	1	1	56	2	5	11	4	0					1	1	0		0	0	0		0	0	0		0			PERUANA
2022	005809501	2	2	1	1	2	45	2	5	11	4	0					1	1	1		0	0	0		0	0	0		0			PERUANA
2022	005809501	3	3	1	1	1	1	0		0	0	0	1	2	1	1			0		1	0	0		0	0	0		0			PERUANA
2022	005809501	4	7	1	1	2	63	0		0	0	0					5	2	0		0	0	0		0	0	0		0			PERUANA
2022	005809501	5	10	1	1	2	33	0		0	0	0					0	0	1		0	0	0		0	0	0		0			PERUANA
2022	005810001	1	1	1	1	1	34	2	5	11	4	0					2	1	0		0	0	0		0	0	0		0			PERUANA
2022	005810001	2	2	1	1	2	36	3	5	16	5	0					2	1	1		0	0	0		0	0	0		0			PERUANA
2022	005810001	3	3	1	1	1	3	0		0	0	1	1	2	1	1			0		1	1	0		0	0	0		0		1	PERUANA
2022	005810001	4	3	1	1	2	1	0		0	0	0	1	2	1	1			0		1	0	0		0	0	0		0			PERUANA
2022	005810501	1	1	1	1	2	58	1	1	1	1	0					1	1	0		0	0	0		0	0	0		0			PERUANA
2022	005810501	2	2	1	1	1	71	1	1	1	1	0					1	1	0		0	0	0		0	0	0		0			PERUANA
2022	005810501	3	3	1	1	2	24	3	3	14	5	0					5	2	1		0	0	0		0	0	0		0	5		PERUANA
2022	005810501	4	5	1	1	1	4	0		0	0	1	1	3	1	0			0		1	1	0		0	0	0		0		1	PERUANA
2022	005810501	5	6	1	1	2	83	0		0	0	0					5	2	0		0	0	0		0	0	0		0			PERUANA
2022	005812401	1	1	1	1	2	76	1	2	2	1	0					5	2	0		0	0	0		0	0	0		0			PERUANA
2022	005812701	1	1	1	1	1	68	3	5	16	5	0					1	1	0		0	0	0		0	0	0		0			PERUANA
2022	005812701	2	2	1	1	2	62	2	5	11	4	0					1	1	0		0	0	0		0	0	0		0			PERUANA
2022	005812701	3	3	1	1	2	30	3	3	14	5	0					2	1	1		0	0	0		0	0	0		0			PERUANA
2022	005812701	4	4	1	1	1	45	3	5	16	5	0					2	1	0		0	0	0		0	0	0		0			PERUANA
2022	005812701	5	5	1	1	2	4	0		0	0	0	1	3	1	4			0		1	0	0		0	1	0		0			PERUANA
2022	006102501	1	1	1	1	2	37	3	5	16	5	0					1	1	1		0	0	0		0	0	0		0			PERUANA
2022	006102501	2	2	1	1	1	43	3	5	16	5	0					1	1	0		0	0	0		0	0	0		0			PERUANA
2022	006102501	3	3	1	1	2	13	2	1	7	3	0	1	1	1	2	0	0	0		0	0	0		0	1	2	1	7	4		PERUANA
2022	006102501	4	3	1	1	2	7	1	1	1	1	0	1	1	1	2			0		0	0	0		0	1	1	1	1	4		PERUANA
2022	006102501	5	3	1	1	2	3	0		0	0	0	1	1	1	2			0		1	0	0		0	0	0		0			PERUANA
2022	006105001	1	1	1	1	1	30	1	6	6	2	0					5	2	0		0	0	0		0	0	0		0			PERUANA
2022	006105001	2	3	1	1	2	11	1	5	5	1	0	1	0	1	1			0		0	0	0		0	1	1	5	5	4		PERUANA
2022	006105001	3	3	1	1	1	8	1	3	3	1	0	1	0	1	1			0		0	0	0		0	1	1	3	3	4		PERUANA
2022	006105001	4	3	1	1	1	3	0		0	0	0	1	0	1	1			0		1	0	0		0	0	0		0			PERUANA
2022	006105401	1	1	1	1	1	52	1	5	5	1	0					2	1	0		0	0	0		0	0	0		0			PERUANA
2022	006105401	2	2	1	1	2	48	2	2	8	3	0					2	1	1		0	0	0		0	0	0		0			PERUANA
2022	006105401	3	3	1	1	1	28	2	5	11	4	0					0	0	0		0	0	0		0	0	0		0			PERUANA
2022	006105401	4	3	1	1	2	14	2	3	9	3	0	1	2	1	1	0	0	0		0	0	0		0	1	2	3	9	4		PERUANA
2022	006105401	5	3	1	1	2	9	1	2	2	1	0	1	2	1	1			0		0	0	0		0	1	1	2	2	4		PERUANA
2022	006106201	1	1	1	1	1	60	2	5	11	4	0					0	0	0		0	0	0		0	0	0		0			PERUANA
2022	006106201	2	6	1	1	2	75	1	0	0	1	0					3	2	0		0	0	0		0	0	0		0			PERUANA
2022	006106701	1	1	1	1	2	67	0		0	0	0					3	2	0		0	0	0		0	0	0		0			PERUANA
2022	006106701	2	3	1	1	1	32	2	5	11	4	0					5	2	0		0	0	0		0	0	0		0			PERUANA
2022	006106701	3	3	1	1	2	38	2	5	11	4	0					0	0	1		0	0	0		0	0	0		0			PERUANA
2022	006106701	4	5	1	1	1	10	1	4	4	1	0	1	0	1	2			0		0	0	0		0	1	1	4	4	4		PERUANA
2022	006109401	1	1	1	1	2	34	2	1	7	3	0					5	2	1		0	0	0		0	0	0		0			PERUANA
2022	006109401	2	3	1	1	1	3	0		0	0	0	1	1	1	0			0		1	0	0		0	0	0		0			CHILENA		3	2020
2022	006109401	3	8	1	1	1	19	2	4	10	3	1					0	0	0		0	1	2	5	11	1	2	4	10	2		PERUANA
2022	006109401	4	8	1	1	2	11	1	2	2	1	0	1	0	1	0			0		0	0	0		0	1	1	3	3	4		PERUANA
2022	006109401	5	3	1	1	1	14	2	3	9	3	0	1	1	1	0	0	0	0		0	0	0		0	1	2	3	9	4		PERUANA
2022	006109401	6	3	1	1	1	17	2	5	11	4	1					0	0	0		0	1	3	1	12	1	2	5	11	2		PERUANA
2022	006110101	1	1	1	1	1	30	2	5	11	4	0					2	1	0		0	0	0		0	0	0		0			PERUANA
2022	006110101	2	2	1	1	2	24	2	5	11	4	0					2	1	1		0	0	0		0	0	0		0	5		PERUANA
2022	006110101	3	11	1	1	1	6	0		0	0	0	1	2	1	0			0		0	0	0		0	1	0		0	0		PERUANA
2022	006110101	4	11	1	1	2	3	0		0	0	0	1	2	1	0			0		1	0	0		0	0	0		0			PERUANA
2022	006110101	5	3	1	1	1	0	0		0	0	0	1	2	1	1			0		1	0	0		0	0	0		0			PERUANA
2022	006111801	1	1	1	1	2	81	1	0	0	1	0					5	2	0		0	0	0		0	0	0		0			PERUANA
2022	006111801	2	12	0	1	1	82	1	3	3	1	0					5	2	0		0	0	0		0	0	0		0			PERUANA
2022	006112301	1	1	1	1	1	51	3	3	14	5	0					1	1	0		0	0	0		0	0	0		0			PERUANA
2022	006112301	2	2	1	1	2	48	3	3	14	5	0					1	1	1		0	0	0		0	0	0		0			PERUANA
2022	006112301	3	3	1	1	1	19	3	1	12	5	0					0	0	0		0	0	0		0	1	3	1	12	4		PERUANA
2022	006112301	4	3	1	1	1	14	2	2	8	3	0	1	2	1	1	0	0	0		0	0	0		0	1	2	2	8	4		PERUANA
2022	006305901	1	1	1	1	1	55	3	3	14	5	0					5	2	0		0	0	0		0	0	0		0			PERUANA
2022	006305901	2	3	1	1	2	21	2	5	11	4	0					0	0	1		0	0	0		0	0	0		0	5		PERUANA
2022	006305902	1	1	1	1	1	25	2	5	11	4	0					2	1	0		0	0	0		0	0	0		0			PERUANA
2022	006305902	2	2	1	1	2	25	2	5	11	4	0					2	1	1		0	0	0		0	0	0		0			PERUANA
2022	006305902	3	3	1	1	2	3	0		0	0	0	1	2	1	1			0		1	0	0		0	0	0		0			PERUANA
2022	006306901	1	1	1	1	1	55	1	5	5	1	0					0	0	0		0	0	0		0	0	0		0			PERUANA
2022	006306901	2	10	1	1	1	47	1	2	2	1	0					0	0	0		0	0	0		0	0	0		0			PERUANA
2022	006306901	3	10	1	1	2	40	2	2	8	3	0					0	0	1		0	0	0		0	0	0		0			PERUANA
2022	006306901	4	10	1	1	1	35	2	5	11	4	0					2	1	0		0	0	0		0	0	0		0			PERUANA
2022	006306901	5	12	1	1	2	34	1	6	6	2	0					2	1	1		0	0	0		0	0	0		0			PERUANA
2022	006306901	6	12	1	1	1	14	2	2	8	3	0	1	5	1	4	0	0	0		0	0	0		0	1	2	2	8	4		PERUANA
2022	006306901	7	12	1	1	2	13	2	1	7	3	1	1	5	1	4	0	0	0		0	1	2	2	8	1	2	1	7	2		PERUANA
2022	006306901	8	12	1	1	2	3	0		0	0	0	1	5	1	4			0		1	0	0		0	0	0		0			PERUANA
2022	006306901	9	12	1	1	1	0	0		0	0	0	1	5	1	4			0		1	0	0		0	0	0		0			PERUANA
2022	006306901	10	12	1	1	1	17	2	3	9	3	0					0	0	0		0	0	0		0	1	2	3	9	4		PERUANA
2022	006310101	1	1	1	1	1	83	1	3	3	1	0					1	1	0		0	0	0		0	0	0		0			PERUANA
2022	006310101	2	2	1	1	2	79	1	1	1	1	0					1	1	0		0	0	0		0	0	0		0			PERUANA
2022	006311401	1	1	1	1	2	67	2	5	11	4	0					3	2	0		0	0	0		0	0	0		0			PERUANA
2022	006311801	1	1	1	1	2	68	1	5	5	1	0					5	2	0		0	0	0		0	0	0		0			PERUANA
2022	006312401	1	1	1	1	1	54	1	2	2	1	0					2	1	0		0	0	0		0	0	0		0			PERUANA
2022	006312401	2	2	1	1	2	52	0		0	0	0					2	1	0		0	0	0		0	0	0		0			PERUANA
2022	006312401	3	3	1	1	1	11	1	5	5	1	1	1	2	1	1			0		0	1	1	6	6	1	1	5	5	2	2	PERUANA
2022	006312401	4	3	1	1	1	27	3	3	14	5	0					2	1	0		0	0	0		0	0	0		0			PERUANA
2022	006312401	5	4	1	1	2	27	2	5	11	4	0					2	1	1		0	0	0		0	0	0		0			PERUANA
2022	006312401	6	5	1	1	1	1	0		0	0	0	1	5	1	4			0		1	0	0		0	0	0		0			PERUANA
2022	006312401	7	5	1	1	2	16	2	4	10	3	1					0	0	1		0	1	2	5	11	1	2	4	10	2		PERUANA
2022	006312401	8	12	1	1	1	8	1	2	2	1	1	1	5	1	0			0		0	1	1	3	3	1	1	2	2	2	1	PERUANA
2022	006312401	9	3	1	1	2	29	3	3	14	5	0					0	0	1		0	0	0		0	0	0		0			PERUANA
2022	006313701	1	1	1	0	1	63	2	3	9	3	0					1	1	0		0	0	0		0	0	0		0			PERUANA
2022	006313701	2	2	1	0	2	62	1	1	1	1	0					1	1	0		0	0	0		0	0	0		0			PERUANA
2022	006313701	3	3	1	1	2	32	3	3	14	5	0					2	1	1		0	0	0		0	0	0		0			PERUANA
2022	006313701	4	4	1	1	1	40	2	5	11	4	0					2	1	0		0	0	0		0	0	0		0			PERUANA
2022	006313701	5	5	1	1	1	5	0		0	0	0	1	3	1	4			0		0	0	0		0	1	0		0	0		PERUANA
2022	006314801	1	1	1	1	1	35	2	5	11	4	0					2	1	0		0	0	0		0	0	0		0			PERUANA
2022	006314801	2	2	1	1	2	35	2	5	11	4	0					2	1	1		0	0	0		0	0	0		0			PERUANA
2022	006314801	3	3	1	1	1	6	0		0	0	0	1	2	1	1			0		0	0	0		0	1	0		0	0		PERUANA
2022	006314801	4	3	1	1	2	1	0		0	0	0	1	2	1	1			0		1	0	0		0	0	0		0			PERUANA
2022	006315601	1	1	1	1	2	62	2	5	11	4	0					5	2	0		0	0	0		0	0	0		0			PERUANA
2022	006315601	2	5	1	1	1	20	3	1	12	5	1					0	0	0		0	1	3	2	13	1	3	1	12	2		PERUANA
2022	006315901	1	1	1	1	1	64	1	5	5	1	0					1	1	0		0	0	0		0	0	0		0			PERUANA
2022	006315901	2	2	1	1	2	62	1	5	5	1	0					1	1	0		0	0	0		0	0	0		0			PERUANA
2022	006315901	3	3	1	1	1	36	3	5	16	5	0					0	0	0		0	0	0		0	0	0		0			PERUANA
2022	006315901	4	3	1	1	1	31	3	5	16	5	0					0	0	0		0	0	0		0	0	0		0			PERUANA
2022	006315901	5	3	1	1	1	30	3	5	16	5	0					2	1	0		0	0	0		0	0	0		0			PERUANA
2022	006315901	6	4	1	1	2	29	3	5	16	5	0					2	1	1		0	0	0		0	0	0		0			PERUANA
2022	006315901	7	5	1	1	2	2	0		0	0	0	1	6	1	5			0		0	0	0		0	0	0		0			PERUANA
2022	006315901	8	5	1	1	1	0	0		0	0	0	1	6	1	5			0		0	0	0		0	0	0		0			PERUANA
2022	006315901	9	3	1	1	1	34	3	3	14	5	0					2	1	0		0	0	0		0	0	0		0			PERUANA
2022	006315901	10	4	1	1	2	32	3	2	13	5	0					2	1	1		0	0	0		0	0	0		0			PERUANA
2022	006315901	11	5	1	1	1	13	2	1	7	3	1	1	10	1	9	0	0	0		0	1	2	2	8	1	2	1	7	2		PERUANA
2022	006315901	12	5	1	1	1	11	1	5	5	1	1	1	10	1	9			0		0	1	1	6	6	1	1	5	5	2	2	PERUANA
2022	006500101	1	1	1	1	2	75	1	5	5	1	0					3	2	0		0	0	0		0	0	0		0			PERUANA
2022	006500101	2	3	1	1	1	44	3	3	14	5	0					0	0	0		0	0	0		0	0	0		0			PERUANA
2022	006500101	3	5	1	1	2	24	3	5	16	5	0					0	0	1		0	0	0		0	0	0		0	5		PERUANA
2022	006500101	4	5	1	1	1	24	3	1	12	5	1					0	0	0		0	1	3	2	13	1	3	1	12	2		PERUANA
2022	006500102	1	1	1	1	1	56	3	3	14	5	0					1	1	0		0	0	0		0	0	0		0			PERUANA
2022	006500102	2	2	1	1	2	55	3	3	14	5	0					1	1	0		0	0	0		0	0	0		0			PERUANA
2022	006500102	3	3	1	1	2	27	3	5	16	5	0					0	0	1		0	0	0		0	0	0		0			PERUANA
2022	006500102	4	3	1	1	1	17	2	5	11	4	0					0	0	0		0	0	0		0	1	2	5	11	4		PERUANA
2022	006500102	5	3	1	1	2	24	3	4	15	5	0					0	0	1		0	0	0		0	0	0		0	5		PERUANA
2022	006500102	6	5	1	1	1	1	0		0	0	0	1	5	1	0			0		1	0	0		0	0	0		0			PERUANA
2022	006502301	1	1	1	1	1	80	1	5	5	1	0					1	1	0		0	0	0		0	0	0		0			PERUANA
2022	006502301	2	2	1	1	2	77	1	5	5	1	0					1	1	0		0	0	0		0	0	0		0			PERUANA
2022	006502302	1	1	1	1	2	44	2	5	11	4	0					1	1	1		0	0	0		0	0	0		0			PERUANA
2022	006502302	2	2	1	1	1	47	2	5	11	4	0					1	1	0		0	0	0		0	0	0		0			PERUANA
2022	006502302	3	3	1	1	1	8	1	2	2	1	1	1	1	1	2			0		0	1	1	3	3	1	1	2	2	2	1	PERUANA
2022	006502302	4	3	1	1	1	3	0		0	0	1	1	1	1	2			0		1	1	0		0	0	0		0		1	PERUANA
2022	006502303	1	1	1	1	1	49	2	5	11	4	0					5	2	0		0	0	0		0	0	0		0			PERUANA
2022	006502303	2	3	1	1	1	31	2	5	11	4	0					0	0	0		0	0	0		0	0	0		0			PERUANA
2022	006502303	3	3	1	1	2	30	2	5	11	4	0					5	2	1		0	0	0		0	0	0		0			PERUANA
2022	006502303	4	5	1	1	2	5	0		0	0	1	1	3	1	0			0		0	1	0		0	1	0		0	0	1	PERUANA
2022	006502303	5	3	0	1	1	28	2	5	11	4	0					2	1	0		0	0	0		0	0	0		0			PERUANA
2022	006504701	1	1	1	1	1	69	2	5	11	4	0					1	1	0		0	0	0		0	0	0		0			PERUANA
2022	006504701	2	2	1	1	2	61	2	5	11	4	0					1	1	0		0	0	0		0	0	0		0			PERUANA
2022	006504701	3	5	1	1	1	9	1	3	3	1	1	1	0	1	0			0		0	1	1	4	4	1	1	3	3	2	2	PERUANA
2022	006506101	1	1	1	1	1	61	3	1	12	5	0					1	1	0		0	0	0		0	0	0		0			PERUANA
2022	006506101	2	3	1	1	1	12	1	5	5	1	1	1	0	1	1	0	0	0		0	1	1	6	6	1	1	5	5	2	1	VENEZOLANA		10	2017
2022	006506101	3	3	1	1	1	27	2	5	11	4	0					2	1	0		0	0	0		0	0	0		0			VENEZOLANA		9	2016
2022	006506101	4	4	1	1	2	21	3	4	15	5	0					2	1	1		0	0	0		0	0	0		0	5		VENEZOLANA		12	2018
2022	006506101	5	5	1	1	2	5	0		0	0	1	1	4	1	3			0		0	1	0		0	1	0		0	0	1	VENEZOLANA		12	2018
2022	006506101	6	5	1	1	1	2	0		0	0	0	1	4	1	3			0		1	0	0		0	0	0		0			PERUANA
2022	006506101	7	3	1	1	2	26	2	5	11	4	0					5	2	1		0	0	0		0	0	0		0			VENEZOLANA		12	2018
2022	006506101	8	5	1	1	1	2	0		0	0	0	1	7	1	0			0		1	0	0		0	0	0		0			PERUANA
2022	006507301	1	1	1	1	1	35	2	5	11	4	0					2	1	0		0	0	0		0	0	0		0			PERUANA
2022	006507301	2	2	1	1	2	23	3	3	14	5	0					2	1	1		0	0	0		0	0	0		0	5		PERUANA
2022	006507301	3	3	1	1	1	2	0		0	0	0	1	2	1	1			0		1	0	0		0	0	0		0			PERUANA
2022	006507401	1	1	1	1	1	75	3	5	16	5	0					3	2	0		0	0	0		0	0	0		0			PERUANA
2022	006507401	2	3	1	1	1	33	3	3	14	5	0					0	0	0		0	0	0		0	0	0		0			PERUANA
2022	006507801	1	1	1	1	1	40	3	5	16	5	0					2	1	0		0	0	0		0	0	0		0			PERUANA
2022	006507801	2	2	1	1	2	29	3	5	16	5	0					2	1	1		0	0	0		0	0	0		0			PERUANA
2022	006507801	3	3	1	1	1	4	0		0	0	1	1	2	1	1			0		0	1	0		0	1	0		0		1	PERUANA
2022	006507801	4	6	1	1	2	68	3	3	14	5	0					3	2	0		0	0	0		0	0	0		0			PERUANA
2022	006508301	1	1	1	1	1	31	3	3	14	5	0					1	1	0		0	0	0		0	0	0		0			PERUANA
2022	006508301	2	2	1	1	2	29	3	3	14	5	0					1	1	1		0	0	0		0	0	0		0			PERUANA
2022	006508301	3	3	1	1	1	4	0		0	0	0	1	2	1	1			0		0	0	0		0	0	0		0			PERUANA
2022	006508301	4	11	1	1	1	10	1	4	4	1	1	1	2	1	0			0		0	1	1	5	5	1	1	4	4	2	2	PERUANA
2022	006508301	5	7	1	1	2	56	3	3	14	5	0					5	2	0		0	0	0		0	0	0		0			PERUANA
2022	006508301	6	10	1	1	1	25	3	2	13	5	0					0	0	0		0	0	0		0	0	0		0			PERUANA
2022	006508501	1	1	1	1	2	25	3	4	15	5	0					5	2	1		0	0	0		0	0	0		0			PERUANA
2022	006508501	2	3	1	1	2	2	0		0	0	0	1	1	1	0			0		1	0	0		0	0	0		0			PERUANA
2022	006509201	1	1	1	1	1	48	2	5	11	4	0					2	1	0		0	0	0		0	0	0		0			VENEZOLANA		10	2017
2022	006509201	2	2	1	1	2	32	3	3	14	5	0					2	1	1		0	0	0		0	0	0		0			VENEZOLANA		10	2018
2022	006509201	3	11	1	1	1	2	0		0	0	0	1	2	1	0			0		1	0	0		0	0	0		0			PERUANA
2022	006600701	1	1	1	1	1	36	3	3	14	5	0					2	1	0		0	0	0		0	0	0		0			PERUANA
2022	006600701	2	2	1	1	2	36	3	1	12	5	0					2	1	1		0	0	0		0	0	0		0			PERUANA
2022	006600701	3	3	1	1	1	5	0		0	0	1	1	2	1	1			0		0	1	0		0	1	0		0	0	1	PERUANA
2022	006600701	4	3	1	1	1	3	0		0	0	1	1	2	1	1			0		1	1	0		0	0	0		0		1	PERUANA
2022	006600701	5	3	1	1	2	0	0		0	0	0	1	2	1	1			0		1	0	0		0	0	0		0			PERUANA
2022	006602401	1	1	1	1	1	70	3	5	16	5	0					1	1	0		0	0	0		0	0	0		0			PERUANA
2022	006602401	2	2	1	1	2	67	3	3	14	5	0					1	1	0		0	0	0		0	0	0		0			PERUANA
2022	006602401	3	3	1	1	2	31	3	5	16	5	0					5	2	1		0	0	0		0	0	0		0			PERUANA
2022	006602401	4	5	1	1	2	11	1	5	5	1	1	1	3	1	0			0		0	1	1	6	6	1	1	5	5	2	2	PERUANA
2022	006602401	5	5	1	1	2	8	1	2	2	1	1	1	3	1	0			0		0	1	1	3	3	1	1	2	2	2	2	PERUANA
2022	006602401	6	5	1	1	1	2	0		0	0	0	1	3	1	0			0		1	0	0		0	0	0		0			PERUANA
2022	006602401	7	5	1	1	2	20	3	4	15	5	1					0	0	1		0	1	3	5	16	1	3	4	15	2		PERUANA
2022	006602401	8	5	1	1	1	18	3	1	12	5	1					0	0	0		0	1	3	2	13	1	3	1	12	2		PERUANA
2022	006602401	9	5	1	1	1	14	2	3	9	3	1	1	0	1	0	0	0	0		0	1	2	4	10	1	2	3	9	2		PERUANA
2022	006604001	1	1	1	1	2	89	1	98	98	1	0					3	2	0		0	0	0		0	0	0		0			PERUANA
2022	006604001	2	3	1	1	2	49	2	5	11	4	0					2	1	1		0	0	0		0	0	0		0			PERUANA
2022	006604001	3	4	1	1	1	56	2	5	11	4	0					2	1	0		0	0	0		0	0	0		0			PERUANA
2022	006604001	4	5	1	1	2	25	3	2	13	5	0					5	2	1		0	0	0		0	0	0		0			PERUANA
2022	006604001	5	10	1	1	2	2	0		0	0	0	1	4	1	0			0		1	0	0		0	0	0		0			PERUANA
2022	006604501	1	1	1	1	2	57	3	3	14	5	0					3	2	0		0	0	0		0	0	0		0			PERUANA
2022	006604501	2	8	1	1	1	65	2	3	9	3	0					5	2	0		0	0	0		0	0	0		0			PERUANA
2022	006606301	1	1	1	1	1	42	3	2	18	5	0					1	1	0		0	0	0		0	0	0		0			PERUANA
2022	006606301	2	2	1	1	2	44	3	5	16	5	0					1	1	1		0	0	0		0	0	0		0			PERUANA
2022	006606301	3	3	1	1	2	13	2	1	7	3	1	1	2	1	1	0	0	0		0	1	2	2	8	1	2	1	7	2		PERUANA
2022	006606301	4	3	1	1	2	7	0		0	0	1	1	2	1	1			0		0	1	1	1	1	1	0		0	0	2	PERUANA
2022	006606301	5	3	1	1	1	2	0		0	0	0	1	2	1	1			0		1	0	0		0	0	0		0			PERUANA
[truncated: 137,619 more rows]
