# Supplementary material for: Diabetes Mellitus screening and associated factors in Peru: A cross-sectional analysis of a national health survey
Source: PLOS Glob Public Health. 2025 Sep 3;5(9):e0005150. doi: 10.1371/journal.pgph.0005150 (PMC12407462; doi:10.1371/journal.pgph.0005150)
Supplement: S1 Data — (ZIP) [file pgph.0005150.s001.zip › S1_Data/REC42.csv]

ID1	CASEID	V401	V404	V405	V406	V407	V408	V409	V409A	V410	V410A	V411	V411A	V412	V412A	V412B	V413	V413A	V413B	V413C	V413D	V414A	V414B	V414C	V414D	V414E	V414F	V414G	V414H	V414H1	V414H2	V414I	V414J	V414K	V414L	V414M	V414N	V414O	V414P	V414Q	V414R	V414S	V414T	V414U	V415	V416	V417	V418	V419
2022	000102201 2	1	0	0	0			1		1	1	0	1	0			0					1	0	0		1	1	1	1	1	1	0	0	1	1			1	0	1	1	0			1	2	1	1	1
2022	000105201 2	1	0	0	0																																								0	2	1	1	1
2022	000105201 3		0	0	0																																									2	0	0	0
2022	000105201 4		0	0	0																																									2	0	0	0
2022	000105301 1	0	0	0	0			0		0	0	0	0	1			0					0	0	0		0	1	0	1	1	1	0	0	0	1			0	0	1	0	0			0	2	1	1	1
2022	000105301 2		0	0	0																																									2	0	0	0
2022	000108301 2		0	0	0																																									2	0	0	0
2022	000108301 5		0	0	0																																									2	0	0	0
2022	000108501 2	1	0	0	0																																								0	2	1	1	1
2022	000110301 2	1	0	0	0																																								0	2	1	1	1
2022	000110701 2	0	0	0	0																																								1	2	2	2	2
2022	000300601 1	1	0	0	0																																								1	2	1	1	1
2022	000300601 3		0	0	0																																									2	0	0	0
2022	000301201 2	0	0	0	0																																								0	2	1	1	1
2022	000301201 3		0	0	0																																									2	0	0	0
2022	000302201 2	0	1	1	0	4	10	0		0	0	0	0	0			0					0	0	0		0	0	0	0	0	0	0	0	0	0			0	0	0	0	0			0	2	2	2	2
2022	000306001 2	1	1	0	0	3	9	0		0	0	0	0	0			0					0	0	0		0	0	0	0	0	0	0	0	0	0			0	0	0	0	0			0	2	1	1	1
2022	000307101 2	0	0	0	0			1		1	0	0	0	1			1					1	0	0		0	1	1	1	1	1	1	1	0	0			0	0	1	0	0			1	2	1	1	1
2022	000307201 2		0	0	0																																									2	0	0	0
2022	000308901 1		0	0	0																																									2	0	0	0
2022	000313801 2	0	1	1	0	3	6	1		0	0	0	0	0			0					0	0	0		1	1	0	1	1	0	1	1	0	1			0	0	0	0	0			0	2	1	1	1
2022	000601501 2	1	0	0	0			1		0	1	0	0	1			0					0	0	0		1	1	0	1	1	1	0	1	0	1			1	0	1	0	0			1	2	1	1	1
2022	000602501 2	0	0	0	0																																								1	2	1	1	1
2022	000603801 1		0	0	0																																									2	0	0	0
2022	000611901 1	1	0	0	0			1		0	1	0	0	0			1					0	0	1		1	1	1	1	0	1	0	0	0	1			0	0	0	0	0			1	2	1	1	1
2022	000611901 4	0	0	0	0			1		0	1	0	1	0			0					1	0	1		0	0	1	0	0	0	1	0	0	0			1	0	1	0	0			1	2	1	1	1
2022	000615801 1		0	0	0																																									2	0	0	0
2022	000615801 2	1	0	0	0			1		1	0	0	0	0			1					0	0	0		1	0	0	1	0	1	0	0	1	1			0	0	1	0	0			0	2	1	1	1
2022	000617601 1		0	0	0																																									2	0	0	0
2022	000617601 4	1	1	0	0	1	2	1		1	0	0	0	1			1					1	0	0		1	1	0	1	1	0	0	1	0	0			1	0	1	0	0			0	2	1	1	1
2022	000617601 6	1	1	0	0	3	3	1		0	1	0	1	1			1					1	0	1		1	1	0	1	1	1	0	1	1	0			1	0	1	0	1			1	2	1	1	1
2022	000701001 2		0	0	0																																									2	0	0	0
2022	000701901 2	0	0	0	0																																								1	2	1	1	1
2022	000704801 2	1	1	0	0	7	10	0		0	0	0	0	0			0					0	0	0		0	0	0	0	0	0	0	0	0	0			0	0	0	0	0			0	2	1	1	1
2022	000705201 2		0	0	0																																									2	0	0	0
2022	000705701 2	0	0	0	0			1		1	0	0	0	1			1					1	0	0		1	1	0	1	1	1	1	0	0	1			1	1	1	0	0			0	0	1	1	1
2022	000707801 2	1	0	0	0			1		0	0	0	0	1			0					0	0	0		1	1	1	1	1	0	0	0	0	1			1	0	1	1	0			1	2	1	1	1
2022	000708801 2	0	0	0	0			0		0	1	0	0	1			1					1	0	0		1	1	0	1	1	1	1	0	0	0			0	0	1	0	0			1	0	2	2	2
2022	000804501 2	0	1	0	0	8	5																																						1	1	1	1	1
2022	000804501 5		0	0	0																																									0	0	0	0
2022	000805601 3	0	1	1	0	5	10	1		0	0	0	0	0			0					0	0	0		0	0	0	0	0	0	0	0	0	0			0	0	0	0	0			0	0	1	1	1
2022	000813201 2	1	0	0	0																																								0	2	1	1	1
2022	000815001 2	0	0	1	0			1		0	0	0	0	0			1					1	0	0		1	0	1	0	0	0	0	0	0	0			1	0	1	0	1			1	1	1	1	1
2022	000900601 3		0	0	0																																									2	0	0	0
2022	000904701 3	1	0	0	0			0		1	1	0	1	0			0					1	0	0		1	1	0	1	1	1	1	0	1	1			1	0	1	1	0			1	2	1	1	1
2022	000907101 2	1	1	0	0	2	5	1		0	1	0	0	1			0					1	0	0		1	1	1	1	0	1	1	1	0	1			1	0	1	0	0			0	2	1	1	1
2022	000909301 2		0	0	0																																									2	0	0	0
2022	000910301 1	0	0	0	0			0		0	1	0	0	1			0					0	0	0		1	1	1	1	1	0	0	0	1	0			1	1	1	1	1			1	2	1	1	1
2022	000910301 3		0	0	0																																									2	0	0	0
2022	000910301 4		0	0	0																																									2	0	0	0
2022	000911101 2	0	1	0	0	1	6	1		1	1	0	0	1			0					1	0	0		1	0	1	1	1	0	1	0	1	1			1	1	1	1	0			0	2	1	1	1
2022	000912201 2	0	1	0	0	5	6	1		0	0	0	0	1			0					1	0	0		1	1	1	1	1	0	1	1	0	1			0	0	1	0	0			0	2	1	1	1
2022	001000901 1	1	0	0	0			1		0	0	0	1	0			1					0	0	0		1	1	1	1	1	1	1	1	1	1			1	1	1	1	0			1	2	1	1	1
2022	001003401 2	0	1	0	0	3	4	1		0	0	0	1	0			0					0	0	0		1	1	1	1	1	1	0	0	0	1			1	1	1	0	0			0	2	1	1	1
2022	001003401 3		0	0	0																																									0	0	0	0
2022	001005201 2	1	0	0	0																																								1	2	1	1	1
2022	001005201 5		0	0	0																																									0	0	0	0
2022	001006301 2		0	0	0																																									2	0	0	0
2022	001006601 3		0	0	0																																									2	0	0	0
2022	001007001 1		0	0	0																																									2	0	0	0
2022	001104001 2		0	0	0																																									2	0	0	0
2022	001106401 2	1	0	0	0			1		0	0	0	0	1			0					1	0	0		1	1	0	1	0	1	1	1	0	1			0	0	1	0	0			0	2	1	1	1
2022	001106401 5		0	0	0																																									2	0	0	0
2022	001106401 7		0	0	0																																									0	0	0	0
2022	001108201 3		0	0	0																																									2	0	0	0
2022	001108401 2	0	0	0	0																																								0	2	1	1	1
2022	001108401 3		0	0	0																																									2	0	0	0
2022	001202701 2	1	1	0	0	4	6	0		0	0	0	0	0			0					0	0	0		0	0	0	0	0	0	0	0	0	0			0	0	0	0	0			0	2	1	1	1
2022	001204801 2		0	0	0																																									2	0	0	0
2022	001204801 3	0	1	0	0	0	0																																						1	1	1	1	1
2022	001205101 1		0	0	0																																									2	0	0	0
2022	001205101 3		0	0	0																																									2	0	0	0
2022	001207401 1		0	0	0																																									2	0	0	0
2022	001207401 2		0	0	0																																									2	0	0	0
2022	001207401 3	0	1	0	0	1	4	1		0	0	0	0	1			0					1	0	0		1	1	1	1	1	1	0	0	0	1			1	1	1	1	0			1	2	1	1	1
2022	001210901 1	1	0	0	1			1		1	0	0	0	1			0					0	0	0		1	1	1	1	0	1	0	0	0	1			0	0	1	0	0			1	0	1	1	1
2022	001210901 2		0	0	0																																									0	0	0	0
2022	001212601 2		0	0	0																																									2	0	0	0
2022	001301401 2	0	0	0	0																																								0	2	1	1	1
2022	001301401 3		0	0	0																																									2	0	0	0
2022	001302101 2	1	0	0	0																																								0	2	1	1	1
2022	001304401 4	0	1	0	0	1	1																																						1	1	1	1	1
2022	001304401 7		0	0	0																																									2	0	0	0
2022	001304501 3		0	0	0																																									2	0	0	0
2022	001304502 2	1	1	0	0	2	3	1		0	0	1	0	0			0					0	0	0		0	0	1	1	1	0	1	0	1	1			1	0	1	0	0			1	2	2	2	2
2022	001304503 2	0	1	0	0	3	4	1		0	0	0	0	1			0					0	0	0		1	1	1	0	0	0	1	0	0	1			1	0	1	0	0			1	0	1	1	1
2022	001304601 2	0	0	0	0			1		0	1	0	0	1			1					1	0	0		1	0	1	1	1	0	0	0	0	1			0	1	1	1	0			1	2	1	1	1
2022	001305601 2	1	0	0	0																																								0	2	1	1	1
2022	001305601 3		0	0	0																																									2	0	0	0
2022	001306101 2	0	0	0	0																																								0	2	1	1	1
2022	001309001 2	0	0	0	0																																								0	2	1	1	1
2022	001501701 2	0	0	0	0			1		0	0	0	1	0			0					1	0	0		1	1	1	1	0	1	0	0	0	1			1	1	1	0	1			1	2	1	1	1
2022	001502201 1	1	0	0	0																																								0	2	1	1	1
2022	001502201 2		0	0	0																																									2	0	0	0
2022	001502201 3		0	0	0																																									2	0	0	0
2022	001502401 1		0	0	0																																									2	0	0	0
2022	001502501 4	1	0	0	0			1		1	0	0	1	0			0					1	0	0		1	0	1	1	0	1	1	1	0	0			0	0	1	1	0			1	2	1	1	1
2022	001506901 1		0	0	0																																									0	0	0	0
2022	001506901 2		0	0	0																																									2	0	0	0
2022	001509201 2	1	0	0	0																																								1	2	1	1	1
2022	001512401 2	0	0	0	0																																								0	2	1	1	1
2022	001513101 1	0	0	0	0																																								1	2	1	1	1
2022	001513102 2		0	0	0																																									2	0	0	0
2022	001601801 2	0	1	0	0	4	6	1		1	0	0	0	0			1					1	0	0		1	1	0	1	1	1	0	1	0	1			1	0	0	0	0			1	2	1	1	1
2022	001604101 2		0	0	0																																									2	0	0	0
2022	001604101 4		0	0	0																																									2	0	0	0
2022	001605001 1	0	0	0	0																																								0	2	1	1	1
2022	001605501 1	0	0	0	0																																								1	0	1	1	1
2022	001607001 1		0	0	0																																									2	0	0	0
2022	001607001 4	0	1	1	0	6	5	1		0	0	0	0	0			1					1	0	0		1	1	0	1	0	1	1	0	0	1			1	0	1	1	0			1	2	2	2	2
2022	001607701 2	1	1	1	1	6	3	0		0	0	0	1	0			0					0	0	0		0	0	0	0	0	0	0	0	0	0			0	0	0	0	0			1	2	1	1	1
2022	001608101 2		0	0	0																																									2	0	0	0
2022	001700901 2	0	0	0	0																																								0	0	1	1	1
2022	001701501 1	1	1	1	1	4	8	0		0	0	0	1	0			0					0	0	0		0	0	0	0	0	0	0	0	0	0			0	0	0	0	0			1	2	1	1	1
2022	001703701 2	1	0	0	0																																								1	0	1	1	1
2022	001703701 4		0	0	0																																									0	0	0	0
2022	001706401 2	1	0	0	0			1		0	1	0	1	0			0					1	0	0		1	0	0	1	1	1	1	1	0	1			1	0	1	1	0			1	2	1	1	1
2022	001710401 2	1	1	0	0	3	5	1		0	0	0	1	0			0					1	0	0		1	1	1	0	0	0	1	1	0	1			1	0	1	0	0			1	0	1	1	1
2022	001710402 2	1	0	0	0																																								1	0	1	1	1
2022	001712501 2		0	0	0																																									2	0	0	0
2022	001712501 5	0	0	0	0																																								0	2	1	1	1
2022	001714901 2		0	0	0																																									2	0	0	0
2022	001801601 2	1	0	0	0			0		1	0	0	0	0			0					1	0	0		1	1	1	1	1	1	1	1	1	1			1	1	1	0	0			1	2	1	1	1
2022	001801601 3		0	0	0																																									2	0	0	0
2022	001803001 2		0	0	0																																									2	0	0	0
2022	001803201 1	1	0	0	0			1		1	0	0	1	0			0					1	0	0		1	1	1	1	0	1	1	1	0	1			1	0	1	1	0			1	2	1	1	1
2022	001803201 3	0	0	0	0			1		0	0	0	1	0			0					1	0	0		1	0	1	1	1	0	1	0	0	1			1	0	1	0	0			1	2	1	1	1
2022	001806801 1	0	0	0	0			1		0	1	0	0	1			0					1	0	0		1	1	1	0	0	0	0	1	0	1			1	0	0	1	0			1	2	1	1	1
2022	001807601 2		0	0	0																																									0	0	0	0
2022	002001501 2	1	1	1	0	4	6	0		0	0	0	0	0			0					0	0	0		0	0	0	0	0	0	0	0	0	0			0	0	0	0	0			0	2	2	2	2
2022	002004101 2		0	0	0																																									0	0	0	0
2022	002005601 2	0	0	0	0																																								0	2	1	1	1
2022	002007801 2		0	0	0																																									2	0	0	0
2022	002009501 2	1	0	0	0																																								1	2	1	1	1
2022	002012101 2	1	0	0	0			1		0	1	0	0	1			1					1	0	1		1	0	1	1	0	1	1	1	0	0			1	0	1	0	1			0	0	1	1	1
2022	002013001 2	0	1	0	1	3	4	1		1	0	0	1	0			0					1	0	0		0	0	0	1	1	0	1	0	0	1			0	0	0	0	0			1	0	1	1	1
2022	002101501 2	0	0	0	0																																								0	2	1	1	1
2022	002103501 2	0	1	1	0	5	10	0		0	0	0	0	0			0					0	0	0		0	1	0	1	1	0	0	1	0	1			1	1	1	0	0			0	2	1	1	1
2022	002106101 2	1	0	0	0			1		0	1	0	0	0			0					1	0	0		1	0	0	1	0	1	0	0	0	1			1	0	1	0	1			0	2	1	1	1
2022	002106101 4		0	0	0																																									0	0	0	0
2022	002106101 5	0	1	0	0	1	0	0		0	1	0	0	0			0					1	0	0		1	1	1	1	0	1	1	0	0	1			1	0	1	1	0			0	2	1	1	1
2022	002107401 2	0	0	0	0																																								1	2	1	1	1
2022	002110801 2	0	0	0	0			1		0	1	0	0	0			0					0	0	0		1	0	0	1	1	0	0	0	1	0			1	0	1	0	0			1	0	1	1	1
2022	002111501 2	0	0	0	0			1		0	0	0	1	0			0					1	0	0		1	1	0	1	1	0	1	0	0	1			1	0	1	0	0			1	2	1	1	1
2022	002112001 2	0	1	1	0	4	8	1		0	1	0	0	1			0					1	0	0		1	1	1	1	1	0	1	0	0	1			1	1	1	0	1			0	0	1	1	1
2022	002200801 1	1	0	0	0																																								0	2	1	1	1
2022	002200801 2		0	0	0																																									0	0	0	0
2022	002202101 2		0	0	0																																									2	0	0	0
2022	002203701 2	0	0	0	0																																								0	2	1	1	1
2022	002207901 2	1	0	0	0																																								0	0	1	1	1
2022	002210601 2	1	0	0	0			1		0	1	0	1	0			1					1	0	0		1	1	1	1	0	1	1	1	0	1			1	0	1	0	0			1	2	1	1	1
2022	002210901 2	1	0	0	0			1		0	1	0	0	0			0					1	0	1		1	1	1	1	0	1	1	0	0	1			1	1	1	0	0			1	2	1	1	1
2022	002213501 3		0	0	0																																									2	0	0	0
2022	002301201 2		0	0	0																																									2	0	0	0
2022	002305101 2		0	0	0																																									0	0	0	0
2022	002305101 4		0	0	0																																									2	0	0	0
2022	002305101 6	0	0	0	0																																									1	2	2	2
2022	002306301 2	0	0	0	0			1		1	0	0	1	0			1					0	0	0		1	1	1	1	0	1	0	1	0	1			1	0	1	0	0			1	2	1	1	1
2022	002306301 4		0	0	0																																									2	0	0	0
2022	002307801 2	1	0	0	0																																								0	0	1	1	1
2022	002312001 2	0	1	0	0	10	10	1		0	1	0	0	0			0					0	0	0		1	1	1	0	0	0	1	1	0	1			1	0	0	0	0			0	0	1	1	1
2022	002700901 2	0	0	0	0																																								0	2	1	1	1
2022	002701601 1		0	0	0																																									2	0	0	0
2022	002701601 2		0	0	0																																									2	0	0	0
2022	002702101 2	0	0	0	0			1		1	1	0	1	1			0					1	0	0		1	1	1	1	0	1	1	1	1	1			1	1	1	0	0			1	2	1	1	1
2022	002705501 4	1	0	0	0			0		1	0	0	0	1			0					0	0	0		1	1	1	1	0	1	0	0	1	1			1	1	1	0	0			1	2	1	1	1
2022	002707201 2	0	1	0	0	2	4	0		1	1	0	0	0			0					0	0	0		1	1	1	1	1	1	1	1	1	1			0	0	1	0	0			0	2	2	2	2
2022	002708501 1		0	0	0																																									2	0	0	0
2022	002901401 5		0	0	0																																									0	0	0	0
2022	002901401 7	0	0	0	0																																								1	0	1	1	1
2022	002901601 2	1	0	0	0																																								0	2	1	1	1
2022	002901801 2	0	1	0	0	6	3	0		0	1	0	0	0			0					0	0	0		0	0	0	0	0	0	0	0	0	0			0	0	0	0	1			0	2	2	2	2
2022	002901901 2		0	0	0																																									0	0	0	0
2022	002902001 1		0	0	0																																									0	0	0	0
2022	002902201 2		0	0	0																																									0	0	0	0
2022	002902201 3		0	0	0																																									2	0	0	0
2022	002902201 5		0	0	0																																									2	0	0	0
2022	002902301 2	0	1	0	0	1	3	0		0	0	0	0	0			0					0	0	0		0	1	0	1	0	1	0	0	0	1			0	0	0	0	0			0	2	2	2	2
2022	002902501 1	0	1	0	0	5	3	0		0	1	0	0	0			0					0	0	0		1	1	0	0	0	0	0	0	1	1			0	0	0	0	0			1	2	1	1	1
2022	002908401 2	0	1	0	0	3	6	1		0	1	0	0	0			0					0	0	0		0	1	1	0	0	0	0	1	1	1			1	0	0	0	0			0	1	2	2	2
2022	002908501 2		0	0	0																																									2	0	0	0
2022	002908501 3		0	0	0																																									0	0	0	0
2022	002908701 2	0	1	0	0	2	4	0		0	0	0	0	0			0					0	0	0		0	0	0	0	0	0	0	0	0	0			0	0	0	0	0			0	2	1	1	1
2022	002908701 4		0	0	0																																									0	0	0	0
2022	003001301 2	0	1	0	0	3	5	0		0	0	0	0	0			0					0	0	0		0	0	0	0	0	0	0	0	0	0			0	0	0	0	0			0	0	1	1	1
2022	003001401 2	0	1	1	1	6	8	0		0	0	0	0	0			0					0	0	0		0	0	0	0	0	0	0	0	0	0			0	0	0	0	0			0	2	1	1	1
2022	003001401 4		0	0	0																																									0	0	0	0
2022	003001501 2	0	0	0	0																																								0	2	1	1	1
2022	003001601 2	0	0	0	0																																								0	2	1	1	1
2022	003014001 3	0	0	0	0			1		0	0	0	0	0			0					0	0	0		0	1	0	0	0	0	1	0	0	1			0	0	0	0	0			0	0	1	1	1
2022	003014001 5	0	1	0	1	3	3	0		0	0	0	0	0			0					0	0	0		0	1	0	0	0	0	0	0	1	1			0	0	1	0	0			0	0	1	1	1
2022	003014401 2	0	1	1	0	3	5	0		0	0	0	0	0			0					0	0	0		1	1	0	0	0	0	0	0	0	0			0	0	1	0	0			1	0	2	2	2
2022	003014601 2	0	0	0	0			0		0	1	0	0	0			0					0	0	0		1	1	0	1	0	1	1	0	1	0			0	0	1	0	0			0	2	2	2	2
2022	003017301 2		0	0	0																																									2	0	0	0
2022	003017401 2	0	0	0	0																																								0	1	1	1	1
2022	003017601 3	0	1	0	0	3	5	0		0	1	0	0	0			0					0	0	0		1	0	0	1	1	0	1	0	0	1			1	1	1	1	1			1	0	1	1	1
2022	003017601 5		0	0	0																																									2	0	0	0
2022	003017701 1	0	0	0	0																																								1	2	1	1	1
2022	003100201 2	0	1	1	0	3	5	0		0	0	0	0	0			0					0	0	0		1	1	0	0	0	0	0	0	0	0			0	0	0	0	0			0	0	1	1	1
2022	003100301 2	0	0	0	0			0		0	1	0	1	0			0					0	0	0		1	1	1	0	0	0	1	0	0	0			1	0	0	0	0			0	0	1	1	1
2022	003100401 2	0	0	0	0																																								0	2	1	1	1
2022	003101601 2	0	1	1	0	3	8	1		0	0	0	0	0			0					0	0	0		1	1	1	0	0	0	0	0	0	0			0	0	1	0	0			0	2	3	3	3
2022	003101601 3		0	0	0																																									2	0	0	0
2022	003101701 2	0	0	0	0			1		0	1	0	0	0			0					0	0	0		1	1	1	0	0	0	0	0	0	0			0	0	0	0	0			1	2	1	1	1
2022	003101801 2	0	1	1	0	3	6	1		0	0	0	0	0			0					0	0	0		1	1	0	0	0	0	0	0	0	0			0	0	1	0	0			1	0	1	1	1
2022	003102001 2	0	1	0	0	4	6	0		0	0	0	0	0			0					0	0	0		0	0	1	0	0	0	0	0	0	0			0	0	0	0	0			0	0	1	1	1
2022	003116201 2		0	0	0																																									0	0	0	0
2022	003116201 3		0	0	0																																									0	0	0	0
2022	003116201 4		0	0	0																																									0	0	0	0
2022	003116301 2	0	0	0	0			1		0	0	0	0	1			0					0	0	0		1	1	0	1	0	1	0	0	0	0			0	0	1	0	0			1	0	1	1	1
2022	003116401 2	0	1	0	0	3	4	1		0	0	0	0	1			0					0	0	0		1	1	0	1	0	1	1	0	0	0			0	0	0	0	0			1	0	2	2	2
2022	003117301 2	0	1	0	1	3	6	0		0	0	0	0	0			0					0	0	0		0	0	0	0	0	0	0	0	0	0			0	0	0	0	0			0	0	2	2	2
2022	003117301 3		0	0	0																																									2	0	0	0
2022	003117301 4		0	0	0																																									0	0	0	0
2022	003117301 5		0	0	0																																									2	0	0	0
2022	003303001 3		0	0	0																																									2	0	0	0
2022	003303201 2	0	0	0	0																																								0	2	1	1	1
2022	003303301 2		0	0	0																																									2	0	0	0
2022	003303401 2		0	0	0																																									2	0	0	0
2022	003308601 2	0	0	0	0																																								0	2	1	1	1
2022	003308701 2		0	0	0																																									2	0	0	0
2022	003308701 3		0	0	0																																									2	0	0	0
2022	003308701 4		0	0	0																																									2	0	0	0
2022	003308801 2	0	0	0	0																																								0	2	1	1	1
2022	003308801 4		0	0	0																																									2	0	0	0
2022	003308901 2		0	0	0																																									2	0	0	0
2022	003309001 4	0	0	0	0			1		0	1	0	0	0			0					0	0	0		1	1	1	0	0	0	1	0	0	1			1	0	1	1	0			0	0	1	1	1
2022	003309501 2		0	0	0																																									2	0	0	0
2022	003309501 3	0	1	1	0	2	4	1		0	1	0	0	0			1					0	0	0		1	1	1	1	1	0	1	0	0	0			1	0	0	0	0			1	2	1	1	1
2022	003309701 2	1	0	0	0			1		0	0	0	0	0			0					0	0	0		1	0	1	0	0	0	0	0	0	1			1	0	1	0	0			0	0	1	1	1
2022	003309701 3		0	0	0																																									2	0	0	0
2022	003309701 6	0	0	0	0			1		0	0	0	0	0			1					1	0	0		1	1	1	0	0	0	0	0	0	0			1	0	1	0	0			0	0	1	1	1
2022	003309801 2	0	0	0	0																																								0	2	1	1	1
2022	003309801 3		0	0	0																																									2	0	0	0
2022	003309901 2		0	0	0																																									2	0	0	0
2022	003310001 3		0	0	0																																									2	0	0	0
2022	003310001 4		0	0	0																																									2	0	0	0
2022	003401201 2	0	0	0	0			1		0	1	0	0	0			0					0	0	0		0	1	1	0	0	0	1	0	0	1			0	0	0	0	0			1	1	2	2	2
2022	003401401 1	0	0	0	0																																								0	2	2	2	2
2022	003401501 2	0	0	0	0			1		0	1	0	0	1			0					1	0	0		1	1	1	0	0	0	1	0	0	1			0	1	1	0	1			0	0	1	1	1
2022	003401601 2	0	0	0	0			1		0	0	0	0	0			1					0	0	0		1	1	0	1	1	0	0	0	0	1			0	0	0	0	0			0	2	1	1	1
2022	003405501 2	0	0	0	0																																								0	0	1	1	1
2022	003405901 2	0	1	0	0	1	2	1		0	1	0	0	0			1					0	0	0		1	1	1	1	0	1	1	0	1	1			1	1	0	0	0			0	0	1	1	1
2022	003406001 2	0	0	0	0			1		0	1	0	0	0			0					0	0	0		1	1	0	1	0	1	1	0	0	0			1	0	0	0	0			0	2	2	2	2
2022	003406201 2	0	0	0	0			1		0	1	0	0	0			0					0	0	0		1	1	0	0	0	0	0	0	0	1			0	0	0	0	0			0	0	1	1	1
2022	003406201 4		0	0	0																																									0	0	0	0
2022	003406401 2	0	0	0	0			1		1	1	0	0	0			0					0	0	0		1	1	0	1	1	0	1	0	0	1			1	0	1	0	0			1	2	1	1	1
2022	003406501 2	0	1	0	0	3	5	1		0	1	0	0	0			0					0	0	0		1	1	1	1	1	0	0	0	0	1			1	1	1	0	0			0	2	1	1	1
2022	003406601 2		0	0	0																																									2	0	0	0
2022	003406801 2		0	0	0																																									2	0	0	0
2022	003406801 3		0	0	0																																									2	0	0	0
2022	003406801 4		0	0	0																																									0	0	0	0
2022	003502001 2	0	1	1	0	5	6	0		0	0	0	0	0			0					0	0	0		0	0	0	0	0	0	0	0	0	0			0	0	0	0	0			0	2	1	1	1
2022	003502201 1		0	0	0																																									2	0	0	0
2022	003502301 2	0	0	0	0																																								0	2	1	1	1
2022	003502301 6		0	0	0																																									0	0	0	0
2022	003504501 1	1	0	0	0																																								0	2	2	2	2
2022	003504601 2	0	1	1	1	6	6	0		0	0	0	0	0			0					0	0	0		0	0	0	0	0	0	0	0	0	0			0	0	0	0	0			0	0	2	2	2
2022	003504601 3		0	0	0																																									2	0	0	0
2022	003504701 2	0	0	0	0																																								0	2	1	1	1
2022	003504801 2		0	0	0																																									2	0	0	0
2022	003504801 3		0	0	0																																									2	0	0	0
2022	003505001 2		0	0	0																																									2	0	0	0
2022	003505001 3		0	0	0																																									2	0	0	0
2022	003508901 2	0	0	0	0			1		1	1	0	0	1			0					0	0	0		1	1	1	0	0	0	0	0	0	0			0	0	1	0	0			0	1	2	2	2
2022	003509601 2		0	0	0																																									2	0	0	0
2022	003603601 2		0	0	0																																									2	0	0	0
2022	003603601 4	1	1	0	0	6	10	0		0	0	0	0	0			0					0	0	0		0	0	0	0	0	0	0	0	0	0			0	0	0	0	0			0	0	1	1	1
2022	003603701 2		0	0	0																																									0	0	0	0
2022	003603901 2		0	0	0																																									0	0	0	0
2022	003603901 5	0	1	1	1	4	6	0		1	0	0	0	0			0					0	0	0		0	1	0	0	0	0	0	0	0	1			0	0	0	0	0			0	1	1	1	1
2022	003605401 2	1	0	0	0																																								0	2	1	1	1
2022	003605701 2	0	1	1	0	5	6	1		1	0	0	1	0			1					1	0	0		0	1	1	1	1	0	0	0	0	1			1	0	0	0	0			1	2	1	1	1
2022	003605701 3		0	0	0																																									2	0	0	0
2022	003609401 2	0	0	0	0																																								0	2	1	1	1
2022	003609501 2	0	0	0	0																																								1	2	1	1	1
2022	003609601 2	0	0	0	0			1		1	1	0	1	0			0					1	0	0		1	1	1	0	0	0	0	0	0	1			1	0	1	0	0			1	2	1	1	1
2022	003701701 2	0	1	0	0	6	6	1		0	1	0	0	0			1					1	0	0		1	1	1	0	0	0	0	0	0	0			0	0	1	0	0			0	2	1	1	1
2022	003701801 2		0	0	0																																									2	0	0	0
2022	003701901 2	0	1	1	0	4	6	1		0	0	0	0	0			0					1	0	0		1	1	1	0	0	0	1	0	1	1			0	0	1	0	0			1	0	1	1	1
2022	003702101 2		0	0	0																																									2	0	0	0
2022	003704701 3	0	1	0	1	4	6	1		0	1	0	0	0			0					1	0	0		1	0	1	0	0	0	1	0	0	1			1	0	1	0	0			0	0	1	1	1
2022	003705001 1	1	0	0	1			1		0	0	0	0	0			1					0	0	0		1	1	1	0	0	0	1	0	0	0			1	0	1	0	0			1	2	1	1	1
2022	003705101 1		0	0	0																																									2	0	0	0
2022	003705201 2	0	0	0	0			1		0	1	0	0	0			1					1	0	0		0	0	0	1	0	1	0	0	0	0			1	0	1	0	0			0	2	2	2	2
2022	003706201 3		0	0	0																																									0	0	0	0
2022	003706201 6	0	1	1	1	5	5	0		0	0	0	0	0			0					0	0	0		0	0	0	0	0	0	0	0	0	0			0	0	0	0	0			0	0	1	1	1
2022	003706501 2	0	1	0	0	3	4																																						0	0	1	1	1
2022	003706501 5		0	0	0																																									0	0	0	0
2022	003706601 4		0	0	0																																									2	0	0	0
2022	003803501 2	0	0	0	0																																								0	2	1	1	1
2022	003803601 1		0	0	0																																									0	0	0	0
2022	003803901 2	1	0	0	0																																								0	0	1	1	1
2022	003804201 1		0	0	0																																									2	0	0	0
2022	003804201 2		0	0	0																																									2	0	0	0
2022	003809801 2	0	0	0	0			1		0	1	0	0	0			0					0	0	0		1	1	0	1	1	0	1	1	0	1			0	0	1	0	0			0	2	1	1	1
2022	003809901 3		0	0	0																																									2	0	0	0
2022	003810801 1		0	0	0																																									0	0	0	0
2022	003811001 3		0	0	0																																									0	0	0	0
2022	003811001 4		0	0	0																																									2	0	0	0
2022	003811101 4	1	1	0	0	5	5	1		0	0	0	0	0			0					0	0	0		1	1	1	1	1	0	0	1	1	1			1	1	1	0	0			0	2	2	2	2
2022	003901701 2	1	1	0	0	2	2	1		1	1	0	0	0			1					1	0	0		1	1	0	1	0	1	1	0	0	1			1	1	1	0	0			1	2	1	1	1
2022	003901901 2		0	0	0																																									2	0	0	0
2022	003902501 1		0	0	0																																									2	0	0	0
2022	003905301 2		0	0	0																																									2	0	0	0
2022	003905301 3		0	0	0																																									2	0	0	0
2022	003905501 2	1	1	0	0	4	2	1		1	0	0	0	1			1					0	0	0		0	1	0	1	1	0	0	1	0	1			0	0	1	0	0			1	2	1	1	1
2022	003905601 2	1	1	1	1	1	6	1		1	0	0	1	0			0					0	0	0		0	0	0	0	0	0	0	0	0	0			0	0	0	0	1			1	0	1	1	1
2022	003911401 2	0	0	0	0																																								0	0	1	1	1
2022	003911601 2	0	0	0	0			1		1	1	0	0	0			1					1	0	1		1	1	1	1	1	1	0	1	1	1			1	1	1	1	1			0	2	2	2	2
2022	004001001 2	0	1	1	0	3	3	0		0	1	0	0	1			0					0	0	0		1	0	0	1	0	1	1	1	0	1			1	0	1	0	0			1	0	2	2	2
2022	004007901 3		0	0	0																																									2	0	0	0
2022	004008001 4	0	1	1	0	5	10	1		0	1	0	0	0			0					1	0	0		1	1	1	0	0	0	1	0	0	1			1	1	1	0	0			0	1	1	1	1
2022	004008001 6	0	0	0	0																																								1	0	1	1	1
2022	004008401 2		0	0	0																																									0	0	0	0
2022	004008501 2		0	0	0																																									0	0	0	0
2022	004008501 3		0	0	0																																									0	0	0	0
2022	004012101 2		0	0	0																																									0	0	0	0
2022	004012201 2	0	0	1	0			1		0	1	0	0	0			1					0	0	0		1	1	0	0	0	0	0	0	0	1			1	0	1	0	0			0	2	2	2	2
2022	004012301 2	0	0	0	0			1		0	1	0	0	1			0					1	0	0		1	1	1	0	0	0	1	0	0	1			1	1	1	1	1			0	0	2	2	2
2022	004012401 2	0	0	0	0			1		0	1	0	0	1			0					0	0	0		1	1	1	0	0	0	1	0	0	0			1	1	0	0	0			0	0	1	1	1
2022	004012501 2	0	1	0	0	3	4	1		0	0	0	0	0			1					0	0	0		1	1	1	0	0	0	0	0	0	1			1	0	1	0	0			0	0	1	1	1
2022	004208201 2	1	1	0	0	20	20	1		0	0	0	0	0			0					1	0	0		1	1	1	0	0	0	1	0	0	1			0	0	1	0	0			0	2	2	2	2
2022	004208801 4	1	0	0	0																																								1	2	1	1	1
2022	004210401 2	1	0	0	0			1		0	1	0	0	1			0					1	0	0		1	1	0	1	0	1	1	0	1	1			1	1	1	1	0			1	2	1	1	1
2022	004210401 3		0	0	0																																									0	0	0	0
2022	004210601 5		0	0	0																																									0	0	0	0
2022	004216601 2		0	0	0																																									2	0	0	0
2022	004216601 4	1	1	0	1	4	7	1		0	0	0	0	1			1					1	0	0		1	1	0	1	1	0	0	0	1	1			1	0	1	0	0			1	2	1	1	1
2022	004216801 2		0	0	0																																									2	0	0	0
2022	004217001 2	0	1	0	0	8	10	1		0	0	0	0	1			1					1	0	0		1	0	1	1	1	0	1	0	0	1			1	0	1	0	0			0	0	1	1	1
2022	004217301 2	1	1	0	0	4	6	1		0	0	0	1	1			0					1	0	0		1	1	0	1	0	1	0	0	1	0			1	0	1	0	0			0	2	1	1	1
2022	004404901 2	1	0	0	0																																								0	2	1	1	1
2022	004405101 2	1	0	1	0			1		0	1	0	0	0			0					1	0	0		1	1	0	0	0	0	0	0	0	1			1	1	0	0	0			1	0	1	1	1
2022	004405301 2		0	0	0																																									2	0	0	0
2022	004406001 2		0	0	0																																									0	0	0	0
2022	004406101 2		0	0	0																																									2	0	0	0
2022	004406101 5	0	0	0	0			1		0	0	0	0	0			0					0	0	0		1	1	1	1	0	1	0	0	0	0			1	1	1	1	1			1	0	1	1	1
2022	004406701 1		0	0	0																																									2	0	0	0
2022	004406701 4		0	0	0																																									0	0	0	0
2022	004406801 6	1	1	0	1	1	3	1		0	1	0	0	0			1					1	0	0		1	1	1	1	1	1	1	0	1	1			1	1	1	0	0			0	0	1	1	1
2022	004406901 4		0	0	0																																									2	0	0	0
2022	004407001 2	0	0	0	0																																								0	0	1	1	1
2022	004407101 3		0	0	0																																									0	0	0	0
2022	004407201 2	0	0	0	0			1		0	1	0	0	0			1					1	0	0		1	1	0	0	0	0	0	0	0	1			1	1	1	0	0			0	2	1	1	1
2022	004407301 1	1	1	0	0	2	3	1		0	1	0	0	0			1					1	0	0		1	1	1	0	0	0	1	0	0	1			1	0	1	1	0			0	2	1	1	1
2022	004500601 5	0	0	0	0			1		0	0	0	1	0			0					0	0	0		1	1	1	0	0	0	0	0	1	1			1	0	1	0	0			0	0	1	1	1
2022	004500801 3		0	0	0																																									0	0	0	0
2022	004500801 5		0	0	0																																									2	0	0	0
2022	004500801 6		0	0	0																																									2	0	0	0
2022	004500901 2		0	0	0																																									0	0	0	0
2022	004503301 4		0	0	0																																									2	0	0	0
2022	004503301 7	0	0	0	0			1		1	0	0	0	0			1					1	0	0		1	1	1	0	0	0	0	1	0	0			1	0	1	0	0			0	2	1	1	1
2022	004503401 2		0	0	0																																									0	0	0	0
2022	004503501 2	0	0	0	0																																								0	2	1	1	1
2022	004503601 1		0	0	0																																									0	0	0	0
2022	004503601 3	0	0	0	0			1		0	0	0	0	1			0					0	0	0		1	1	1	1	0	1	1	0	0	0			1	0	1	0	0			0	0	1	1	1
2022	004503701 1		0	0	0																																									2	0	0	0
2022	004503701 2		0	0	0																																									0	0	0	0
2022	004508401 2	1	1	0	0	15	10	1		0	0	0	0	1			0					0	0	0		1	1	1	1	0	1	1	0	0	1			0	0	0	0	0			1	0	2	2	2
2022	004508501 2		0	0	0																																									2	0	0	0
2022	004508701 1	0	0	0	0			1		0	0	0	0	0			0					0	0	0		1	0	0	1	0	1	0	0	0	0			1	0	1	0	0			1	0	1	1	1
2022	004508901 2	0	0	0	0																																								0	2	1	1	1
2022	004509001 2	0	1	0	0	10	6	1		1	1	0	0	0			0					0	0	0		1	1	1	1	0	1	1	0	0	1			1	0	1	0	0			0	0	1	1	1
2022	004800401 2	1	0	0	0																																								0	2	1	1	1
2022	004801001 2	1	0	0	0																																								0	2	1	1	1
2022	004801401 1	0	1	1	1	5	7	1		0	0	0	1	0			1					1	0	0		1	1	1	1	0	1	0	1	0	1			1	0	1	1	0			1	0	1	1	1
2022	004806301 4		0	0	0																																									2	0	0	0
2022	004807001 1		0	0	0																																									2	0	0	0
2022	004807301 3		0	0	0																																									2	0	0	0
2022	004807801 3		0	0	0																																									2	0	0	0
2022	004808001 2	0	0	0	0			1		0	1	0	0	1			0					0	0	0		1	1	1	1	1	1	0	0	1	1			1	0	1	0	0			0	0	1	1	1
2022	004808401 2		0	0	0																																									2	0	0	0
2022	004808401 3	0	1	1	0	4	6	0		0	0	0	0	0			0					0	0	0		0	1	0	0	0	0	0	1	0	1			1	0	1	0	0			0	2	1	1	1
2022	004808901 2	1	0	0	0																																								1	0	1	1	1
2022	004810401 2	1	1	1	0	2	12	0		0	0	0	0	0			0					0	0	0		0	0	0	0	0	0	0	0	0	0			0	0	0	0	0			0	2	2	2	2
2022	004810501 2		0	0	0																																									2	0	0	0
2022	004901801 2	0	0	0	0																																								1	2	1	1	1
2022	004902901 2	0	0	0	0																																								0	2	1	1	1
2022	004903001 2		0	0	0																																									2	0	0	0
2022	004903001 3		0	0	0																																									0	0	0	0
2022	004903001 4		0	0	0																																									0	0	0	0
2022	004904501 2		0	0	0																																									2	0	0	0
2022	004904501 3		0	0	0																																									0	0	0	0
2022	004904501 7	0	1	0	0	3	3	0		0	1	0	0	0			0					0	0	0		1	1	1	1	0	1	1	0	0	1			1	0	0	1	0			0	2	1	1	1
2022	004904501 9	0	0	0	0			1		0	0	0	0	0			0					1	0	0		1	1	1	1	0	1	1	0	0	0			1	0	1	0	0			0	0	1	1	1
2022	004905801 2	0	0	0	0																																								0	2	1	1	1
2022	005100501 2	0	0	0	0			1		0	1	0	0	1			0					1	0	0		1	1	1	1	1	0	0	0	0	1			1	0	1	0	0			0	2	1	1	1
2022	005100501 3		0	0	0																																									2	0	0	0
2022	005100501 6		0	0	0																																									0	0	0	0
2022	005100801 2		0	0	0																																									0	0	0	0
2022	005101301 2	1	1	0	0	7	4	1		0	0	0	0	1			0					1	0	0		1	1	0	1	1	1	1	0	0	1			1	0	0	0	0			1	0	2	2	2
2022	005107801 4		0	0	0																																									2	0	0	0
2022	005108001 2	0	1	0	0	1	1	1		0	1	0	0	0			0					0	0	0		1	1	1	0	0	0	0	0	0	1			1	0	0	0	0			0	2	1	1	1
2022	005108001 5		0	0	0																																									0	0	0	0
2022	005108001 6		0	0	0																																									2	0	0	0
2022	005108101 2	1	0	0	1																																								0	0	1	1	1
2022	005108201 2	0	1	0	0	4	3	0		0	0	0	1	0			1					0	0	0		1	0	1	0	0	0	0	0	0	0			1	0	1	0	0			1	2	1	1	1
2022	005112601 5		0	0	0																																									0	0	0	0
2022	005114501 2	0	0	0	0			0		0	0	0	0	1			0					0	0	0		1	1	1	1	0	1	0	1	1	1			0	0	1	1	0			0	0	2	2	2
2022	005114701 2	1	0	1	0			0		0	1	0	0	1			1					1	0	0		1	1	0	1	1	1	0	1	0	1			1	0	0	1	0			1	2	1	1	1
2022	005114801 5		0	0	0																																									0	0	0	0
2022	005301801 2		0	0	0																																									2	0	0	0
2022	005301901 2	0	0	0	0			1		0	1	0	0	1			0					0	0	0		1	1	1	0	0	0	0	0	0	1			1	0	1	0	0			0	2	2	2	2
2022	005301901 5	0	0	0	0																																								0	2	1	1	1
2022	005302001 2	0	0	0	0																																								0	2	1	1	1
2022	005302001 5		0	0	0																																									0	0	0	0
2022	005308701 2	0	1	1	0	6	6	0		0	1	0	0	0			0					0	0	0		0	1	0	1	1	1	0	0	0	1			0	0	0	0	0			0	0	1	1	1
2022	005308701 6		0	0	0																																									0	0	0	0
2022	005309001 2	0	0	0	0																																								0	2	1	1	1
2022	005309101 2		0	0	0																																									2	0	0	0
2022	005309201 3	0	0	0	0			0		0	1	0	1	0			0					0	0	0		1	1	0	0	0	0	0	0	0	1			1	0	1	0	0			1	2	1	1	1
2022	005309301 2	0	0	0	0																																								0	2	1	1	1
2022	005311101 2		0	0	0																																									2	0	0	0
2022	005311301 2	0	0	0	0																																								0	2	1	1	1
2022	005311501 2	1	1	1	0	5	10	1		0	1	0	0	0			0					0	0	0		1	0	0	0	0	0	1	0	0	0			1	0	1	0	1			0	1	2	2	2
2022	005311601 2		0	0	0																																									2	0	0	0
2022	005400101 2	0	0	1	0			1		0	1	0	0	1			0					0	0	0		1	1	0	0	0	0	0	0	0	0			1	0	1	0	0			0	2	1	1	1
2022	005400101 3		0	0	0																																									2	0	0	0
2022	005400101 4		0	0	0																																									2	0	0	0
2022	005401801 2	0	0	0	0																																								0	0	1	1	1
2022	005401801 3		0	0	0																																									2	0	0	0
2022	005401801 4		0	0	0																																									2	0	0	0
2022	005402801 1	1	1	1	1	3	4	0		0	0	0	0	0			0					0	0	0		0	0	0	0	0	0	0	0	0	0			0	0	0	0	0			0	0	1	1	1
2022	005402902 3		0	0	0																																									2	0	0	0
2022	005403001 2		0	0	0																																									2	0	0	0
2022	005403201 4		0	0	0																																									2	0	0	0
2022	005406501 2		0	0	0																																									2	0	0	0
2022	005406501 3		0	0	0																																									2	0	0	0
2022	005406701 1		0	0	0																																									0	0	0	0
2022	005406701 2		0	0	0																																									0	0	0	0
2022	005701601 2		0	0	0																																									2	0	0	0
2022	005701701 2	0	1	0	0	1	4	1		0	1	0	0	1			0					1	0	0		0	1	1	1	1	1	1	1	0	1			1	0	1	0	0			0	2	1	1	1
2022	005701801 2	0	0	0	0			1		0	0	0	0	1			0					0	0	0		1	1	1	0	0	0	1	0	0	1			0	0	1	0	1			0	2	1	1	1
2022	005701801 3		0	0	0																																									0	0	0	0
2022	005701901 1		0	0	0																																									2	0	0	0
2022	005701901 2		0	0	0																																									2	0	0	0
2022	005706601 2	0	1	0	0	2	6	0		0	0	0	0	0			0					0	0	0		0	0	0	0	0	0	0	0	0	0			0	0	0	0	0			0	0	1	1	1
2022	005706701 2	0	0	0	0																																								0	2	1	1	1
2022	005707001 4	0	1	1	0	3	8	1		0	1	0	0	0			0					1	0	0		0	1	0	0	0	0	1	0	0	0			1	0	0	0	0			1	2	1	1	1
2022	005707101 2		0	0	0																																									2	0	0	0
2022	005707101 3		0	0	0																																									0	0	0	0
2022	005707101 4		0	0	0																																									0	0	0	0
2022	005707101 5		0	0	0																																									0	0	0	0
2022	005707201 2	0	0	0	0			1		0	0	0	0	1			0					0	0	0		1	1	1	1	1	0	0	1	0	1			1	0	1	0	0			0	0	1	1	1
2022	005707201 4		0	0	0																																									0	0	0	0
2022	005711101 2	0	1	1	1	3	8	0		0	0	0	0	0			0					0	0	0		0	0	0	0	0	0	0	0	0	0			0	0	0	0	0			0	2	1	1	1
2022	005711601 2	0	1	1	0	3	5	0		0	1	0	0	1			0					1	0	0		1	1	0	1	1	0	0	0	0	1			0	1	1	0	0			0	0	1	1	1
2022	005711601 3		0	0	0																																									0	0	0	0
2022	005711801 4		0	0	0																																									2	0	0	0
2022	005711901 2	0	0	0	0			0		0	0	0	0	1			0					1	0	0		1	0	1	0	0	0	0	0	0	1			1	1	1	1	0			0	2	1	1	1
2022	005712001 2	0	1	1	0	3	8	1		0	1	0	0	0			0					1	0	0		1	1	1	0	0	0	1	0	0	1			1	0	1	0	0			0	0	1	1	1
2022	005802601 2	0	0	0	0																																								0	2	1	1	1
2022	005803701 2	0	0	0	0			1		0	1	0	1	0			1					0	0	0		1	0	1	1	0	1	0	0	0	1			1	1	0	1	0			1	2	1	1	1
2022	005804101 2	0	0	0	0																																								0	2	1	1	1
2022	005804901 2	1	0	0	0			1		0	0	0	1	0			1					0	0	0		1	1	1	1	0	1	0	1	0	1			1	1	0	0	0			1	2	1	1	1
2022	005805201 2	0	0	0	0																																								1	2	1	1	1
2022	005805401 2	1	1	1	1	5	12	0		0	0	0	0	0			0					0	0	0		0	0	0	0	0	0	0	0	0	0			0	0	0	0	0			0	2	1	1	1
2022	005806401 2	0	0	0	0			1		1	1	0	0	1			0					1	0	0		1	1	0	1	1	1	1	0	1	1			1	0	1	0	0			1	2	2	2	2
2022	005809501 2	1	1	0	0	8	5	1		1	0	0	0	0			1					0	0	0		1	1	1	1	0	1	0	1	0	1			1	0	1	0	0			0	2	1	1	1
2022	005810001 2	1	1	0	0	3	5	1		1	1	0	0	0			0					0	0	0		1	1	0	1	0	1	1	1	0	0			0	0	1	1	0			0	0	2	2	2
2022	005810501 3	0	0	0	0																																								0	2	1	1	1
2022	005812701 3	1	0	0	0																																								1	2	1	1	1
2022	006102501 1	1	0	0	0																																								1	2	1	1	1
2022	006102501 3		0	0	0																																									2	0	0	0
2022	006105401 2		0	0	0																																									2	0	0	0
2022	006105401 4		0	0	0																																									2	0	0	0
2022	006106701 3		0	0	0																																									2	0	0	0
2022	006109401 1	0	0	1	0																																								1	0	1	1	1
2022	006110101 2	1	1	1	0	2	8	1		0	0	0	0	1			0					1	0	0		1	1	0	1	0	1	1	0	0	1			0	0	1	0	0			1	2	2	2	2
2022	006112301 2		0	0	0																																									2	0	0	0
2022	006305901 2		0	0	0																																									0	0	0	0
2022	006305902 2	0	0	0	0																																								0	0	1	1	1
2022	006306901 3		0	0	0																																									0	0	0	0
2022	006306901 5	1	1	0	0	3	6	0		0	0	0	0	0			1					0	0	0		1	1	1	0	0	0	0	0	0	0			0	0	0	0	0			0	2	2	2	2
2022	006306901 7		0	0	0																																									2	0	0	0
2022	006312401 5	1	1	0	0	2	4	1		0	0	0	0	1			1					0	0	0		0	1	0	1	0	1	0	0	0	1			1	0	0	0	0			1	2	1	1	1
2022	006312401 7		0	0	0																																									0	0	0	0
2022	006312401 9		0	0	0																																									0	0	0	0
2022	006313701 3		0	0	0																																									2	0	0	0
2022	006314801 2	0	1	0	0	4	1	1		1	0	0	0	0			0					0	0	0		1	1	0	1	0	1	0	0	0	1			1	0	0	0	0			0	2	1	1	1
2022	006315901 10		0	0	0																																									2	0	0	0
2022	006500101 3		0	0	0																																									2	0	0	0
2022	006500102 3		0	0	0																																									2	0	0	0
2022	006500102 5	1	1	0	0	3	5	1		0	0	1	0	1			1					0	0	0		1	1	0	1	1	1	1	1	0	1			1	1	1	0	0			0	2	1	1	1
2022	006502302 1	1	0	0	0																																								1	2	1	1	1
2022	006502303 3		0	0	0																																									2	0	0	0
2022	006506101 4	1	0	0	0			1		1	1	0	0	1			1					1	1	0		1	1	1	1	0	1	1	1	0	0			1	1	1	1	1			0	0	1	1	1
2022	006506101 7	0	0	0	0			1		0	1	0	0	1			0					0	1	0		1	1	1	1	0	1	1	0	0	1			0	1	1	1	0			0	1	1	1	1
2022	006507301 2	1	1	0	0	1	0	1		0	0	1	0	1			1					1	0	0		1	1	0	1	0	1	0	1	0	0			1	1	1	0	0			1	2	1	1	1
2022	006508501 1	0	1	0	0	1	0	1		0	0	1	0	1			1					0	0	0		1	1	1	1	1	0	0	1	1	1			0	1	1	1	0			1	1	1	1	1
2022	006509201 2	0	0	0	0			1		1	0	0	0	1			0					0	0	0		1	1	1	1	1	1	1	1	1	0			1	1	1	0	0			1	2	1	1	1
2022	006600701 2	0	1	1	0	2	12	0		0	0	0	0	0			0					0	0	0		0	0	0	0	0	0	0	0	0	0			0	0	0	0	0			0	2	2	2	2
2022	006602401 3	1	0	0	0			0		1	0	0	0	1			1					0	0	0		1	1	0	1	0	1	0	0	0	1			0	1	1	1	0			1	2	1	1	1
2022	006602401 7		0	0	0																																									2	0	0	0
2022	006604001 2		0	0	0																																									0	0	0	0
2022	006604001 4	1	0	0	0			1		0	1	0	0	1			1					0	0	0		1	0	1	1	0	1	1	0	0	1			0	0	1	1	0			1	2	1	1	1
2022	006606301 2	0	0	0	0			1		0	0	0	0	0			0					0	0	0		1	1	0	1	0	1	1	0	0	1			0	1	0	0	0			0	2	1	1	1
2022	006606301 3		0	0	0																																									0	0	0	0
2022	006606801 1		0	0	0																																									2	0	0	0
2022	006606801 2		0	0	0																																									2	0	0	0
2022	006607401 2	0	1	1	0	4	3	1		0	0	0	0	0			0					0	0	0		1	1	1	1	0	1	1	0	0	1			0	0	0	0	0			0	2	1	1	1
2022	006607401 4		0	0	0																																									0	0	0	0
2022	006607801 2	0	0	0	0																																								0	2	1	1	1
2022	006610001 2		0	0	0																																									2	0	0	0
2022	006703901 2	0	0	0	0																																								0	2	1	1	1
2022	006704101 3		0	0	0																																									2	0	0	0
2022	006704101 4		0	0	0																																									2	0	0	0
2022	006705901 3		0	0	0																																									2	0	0	0
2022	006705901 4	1	1	0	0	2	2	1		1	0	0	0	1			1					0	0	0		1	1	0	1	0	1	1	0	0	1			0	0	0	0	0			0	2	1	1	1
2022	006709201 2	1	1	0	0	2	6	1		0	0	0	1	0			1					1	0	0		1	0	0	1	0	1	1	0	0	0			0	0	0	0	0			0	2	1	1	1
2022	006711201 2		0	0	0																																									2	0	0	0
2022	006712601 2	0	0	0	0																																								1	2	1	1	1
2022	006800101 2		0	0	0																																									2	0	0	0
2022	006800101 3		0	0	0																																									2	0	0	0
2022	006802901 1		0	0	0																																									2	0	0	0
2022	006802901 5	0	0	0	0			1		0	0	0	1	0			0					0	0	0		1	1	1	1	0	1	1	1	1	1			1	0	1	0	0			1	2	1	1	1
2022	006804101 2		0	0	0																																									2	0	0	0
2022	006804101 3		0	0	0																																									2	0	0	0
2022	006804101 4		0	0	0																																									0	0	0	0
2022	006804101 6	0	1	0	0	2	2	1		1	0	0	0	1			1					0	0	0		1	1	1	1	0	1	1	0	0	1			0	0	1	0	0			1	0	2	2	2
2022	006804801 1	0	0	1	0			0		0	0	0	0	1			0					0	0	0		0	1	1	1	0	1	1	0	0	1			0	1	1	0	0			0	2	1	1	1
2022	006808401 3		0	0	0																																									0	0	0	0
2022	006812901 1		0	0	0																																									2	0	0	0
2022	006812901 2		0	0	0																																									2	0	0	0
2022	006901001 2	0	0	0	1			1		0	0	0	0	1			1					1	0	0		1	1	1	1	1	0	0	0	0	0			0	0	0	0	0			1	2	1	1	1
2022	006903601 2		0	0	0																																									2	0	0	0
2022	006903601 4		0	0	0																																									0	0	0	0
2022	006903602 2	1	0	0	0																																								1	2	1	1	1
2022	006905101 1	1	1	1	1	6	8	1		0	0	0	0	0			1					0	0	0		1	0	1	0	0	0	1	0	0	0			0	0	0	0	0			0	2	1	1	1
2022	006905101 2	0	1	1	0	5	10	0		0	0	0	0	0			0					0	0	0		0	0	0	0	0	0	0	0	0	0			0	0	0	0	0			0	2	2	2	2
2022	006906101 2	1	1	0	0	6	10	1		1	1	1	0	0			1					1	0	0		1	1	1	1	1	1	1	1	1	1			1	1	1	1	0			1	0	1	1	1
2022	006908601 2		0	0	0																																									2	0	0	0
2022	006908601 3		0	0	0																																									2	0	0	0
2022	006908601 4		0	0	0																																									2	0	0	0
2022	006908601 5		0	0	0																																									2	0	0	0
2022	006910301 2		0	0	0																																									0	0	0	0
2022	006910301 3		0	0	0																																									0	0	0	0
2022	006910301 4	0	0	0	0																																								0	2	1	1	1
2022	006912301 2	0	0	1	0																																								0	2	1	1	1
2022	006912501 2		0	0	0																																									2	0	0	0
2022	006912501 4	1	1	0	0	2	3	1		1	0	0	1	0			1					1	0	0		1	1	1	1	0	1	1	0	0	0			0	0	0	0	1			1	2	1	1	1
2022	006914101 2		0	0	0																																									2	0	0	0
2022	006914101 4		0	0	0																																									2	0	0	0
2022	006914101 6		0	0	0																																									0	0	0	0
2022	007000701 2	0	0	0	0																																								0	0	1	1	1
2022	007002801 5	0	1	0	0	2	1	1		0	0	0	0	1			0					0	0	0		1	1	0	0	0	0	1	0	0	1			0	0	1	0	1			0	2	1	1	1
2022	007002802 2	0	1	1	0	4	8	0		0	0	0	0	0			0					0	0	0		0	0	0	0	0	0	0	0	0	0			0	0	0	0	0			0	2	1	1	1
2022	007003401 2		0	0	0																																									2	0	0	0
2022	007003401 3		0	0	0																																									2	0	0	0
2022	007003401 5	0	0	0	0			0		1	0	0	0	1			0					0	0	0		1	1	0	1	0	1	1	0	0	1			0	0	1	0	0			1	0	1	1	1
2022	007003901 2	1	1	1	0	6	6	1		0	0	0	0	0			0					0	0	0		0	0	0	0	0	0	0	0	0	0			0	0	0	0	0			0	2	1	1	1
2022	007005201 2	0	0	0	0																																								0	2	1	1	1
2022	007005201 4		0	0	0																																									2	0	0	0
2022	007009201 2		0	0	0																																									2	0	0	0
2022	007010801 1		0	0	0																																									2	0	0	0
2022	007202001 1	1	0	0	0																																								1	2	1	1	1
2022	007204001 2	0	0	0	0			1		0	0	0	0	1			1					1	0	0		1	1	0	1	0	1	1	0	0	1			0	0	0	0	0			1	2	1	1	1
2022	007205101 3		0	0	0																																									2	0	0	0
2022	007205101 4		0	0	0																																									2	0	0	0
2022	007205101 6	0	0	0	1			1		1	0	0	0	1			1					0	0	0		1	1	1	1	0	1	0	0	0	1			0	0	0	1	0			1	2	1	1	1
2022	007205901 2	1	1	0	0	1	2	1		1	0	0	0	1			1					1	0	0		1	1	0	1	0	1	1	0	0	1			0	0	1	0	0			0	2	1	1	1
2022	007205901 3		0	0	0																																									2	0	0	0
2022	007205901 4		0	0	0																																									0	0	0	0
2022	007208701 2	0	1	0	0	1	1	1		0	0	0	0	1			0					0	0	0		1	1	1	1	0	1	0	0	0	1			1	0	0	0	0			1	0	1	1	1
2022	007210101 2	0	0	0	0			1		0	0	0	0	1			1					1	0	0		1	1	0	1	0	1	1	0	0	1			1	0	0	0	0			1	2	1	1	1
2022	007210101 3		0	0	0																																									2	0	0	0
2022	007303601 2		0	0	0																																									2	0	0	0
2022	007305601 2	0	0	0	0			0		1	0	0	0	1			0					0	0	0		1	1	0	1	0	1	0	0	0	1			0	0	0	0	0			1	2	1	1	1
2022	007305601 4		0	0	0																																									2	0	0	0
2022	007307501 2		0	0	0																																									0	0	0	0
2022	007307501 3		0	0	0																																									2	0	0	0
2022	007308401 1		0	0	0																																									2	0	0	0
2022	007311801 4	1	1	0	0	3	2	1		1	0	0	0	1			1					1	0	0		1	1	0	1	0	1	1	0	0	0			0	0	0	0	1			0	2	1	1	1
2022	007314501 3	0	0	0	0																																								0	2	1	1	1
2022	007314601 2		0	0	0																																									2	0	0	0
2022	007403701 2		0	0	0																																									2	0	0	0
2022	007403701 5	0	0	0	0			1		1	0	0	0	0			0					1	0	0		1	1	0	1	0	1	1	0	0	1			0	1	0	0	0			0	2	1	1	1
2022	007406501 2	1	0	0	0			1		0	0	0	0	1			0					1	0	0		1	1	0	1	1	0	1	1	0	1			0	0	0	0	0			1	2	1	1	1
2022	007408201 3		0	0	0																																									0	0	0	0
2022	007408201 5		0	0	0																																									2	0	0	0
2022	007408301 2	1	0	0	0																																								0	2	1	1	1
2022	007416401 7	0	1	0	0	5	7	1		0	0	0	0	0			0					0	0	0		1	1	0	1	0	1	0	0	0	0			0	0	0	0	0			0	2	1	1	1
2022	007416401 9		0	0	0																																									2	0	0	0
2022	007504801 4	1	0	0	0																																								0	2	1	1	1
2022	007506001 1	0	1	0	0	5	10	1		1	0	0	1	0			0					0	0	0		1	0	0	1	0	1	1	0	0	1			0	0	0	0	0			0	0	1	1	1
2022	007506701 3	0	1	0	0	2	4	1		0	0	1	0	1			1					0	0	0		1	1	1	1	1	1	1	0	0	1			0	0	0	0	0			1	0	1	1	1
2022	007506701 7		0	0	0																																									0	0	0	0
2022	007511101 3	1	0	0	0																																								1	2	1	1	1
2022	007512801 3		0	0	0																																									2	0	0	0
2022	007514001 2		0	0	0																																									2	0	0	0
2022	007600701 2	0	1	0	0	4	6	1		0	0	0	0	1			1					0	0	0		0	1	0	1	0	1	0	0	0	1			0	0	0	0	0			0	2	1	1	1
2022	007600701 3		0	0	0																																									2	0	0	0
2022	007601601 4	0	0	0	0																																								0	2	1	1	1
2022	007602601 3	1	1	1	0	5	10	0		0	0	0	0	0			0					0	0	0		0	0	0	0	0	0	0	0	0	0			0	0	0	0	0			0	2	1	1	1
2022	007604901 4		0	0	0																																									0	0	0	0
2022	007606201 1	1	0	0	1			1		0	0	0	0	1			1					1	0	0		1	1	0	1	0	1	1	0	0	1			1	0	0	0	0			1	2	1	1	1
2022	007610401 2	1	0	0	0			1		0	0	0	0	1			1					1	0	0		1	1	1	1	0	1	0	0	0	1			0	0	0	1	0			1	2	2	2	2
2022	007610601 2		0	0	0																																									0	0	0	0
2022	007701901 2	1	0	0	0																																								1	2	1	1	1
2022	007703001 2		0	0	0																																									2	0	0	0
2022	007703001 4	0	0	0	0																																								1	2	1	1	1
2022	007704501 1		0	0	0																																									2	0	0	0
2022	007704501 3		0	0	0																																									0	0	0	0
2022	007704501 4		0	0	0																																									2	0	0	0
2022	007707701 1	0	0	0	1			1		0	0	0	0	1			1					0	0	0		0	1	0	1	0	1	1	0	0	1			0	0	0	0	0			1	0	1	1	1
2022	007707701 4		0	0	0																																									0	0	0	0
2022	007708001 3		0	0	0																																									2	0	0	0
2022	007708601 3	0	1	0	0	2	6	1		0	0	0	0	0			0					0	0	0		0	0	0	0	0	0	1	0	0	1			0	0	0	0	0			0	2	1	1	1
2022	007709801 2	1	1	0	0	3	4																																						0	2	1	1	1
2022	007711101 5	0	1	0	0	4	4	1		0	0	0	0	0			1					0	0	0		1	1	0	1	0	1	1	0	0	1			0	0	0	0	0			1	2	1	1	1
2022	007802301 1	0	0	0	0																																								0	2	1	1	1
2022	007803401 2		0	0	0																																									0	0	0	0
2022	007803401 3		0	0	0																																									0	0	0	0
2022	007804601 2	1	0	0	0			1		0	0	0	0	1			1					0	0	0		1	1	0	1	0	1	0	0	0	1			0	0	0	0	0			1	2	1	1	1
2022	007812701 4		0	0	0																																									2	0	0	0
2022	007812701 5		0	0	0																																									2	0	0	0
2022	007813201 2	0	1	0	0	3	5	1		0	0	0	0	1			1					0	0	0		1	1	0	1	0	1	1	0	0	1			1	0	1	0	0			0	2	1	1	1
2022	007813501 2	0	0	0	0																																								0	2	1	1	1
2022	007813601 2	1	0	0	0																																								0	2	1	1	1
2022	007816901 2	1	1	0	0	2	4	1		0	0	0	1	0			1					0	0	0		1	1	1	0	0	0	0	1	0	1			1	0	0	0	0			1	2	2	2	2
2022	008002301 2		0	0	0																																									0	0	0	0
2022	008006401 2	0	0	0	0																																								0	0	1	1	1
2022	008006401 3		0	0	0																																									0	0	0	0
2022	008007601 1		0	0	0																																									0	0	0	0
2022	008007601 3	1	0	0	0																																								0	0	1	1	1
2022	008012401 2	0	0	0	0																																								1	0	1	1	1
2022	008013201 2	1	0	0	0			0		0	0	0	0	1			1					1	0	0		1	1	1	0	0	0	1	0	0	0			0	0	0	1	0			0	0	1	1	1
2022	008500701 2	0	1	1	1	4	10	0		0	0	1	0	0			0					0	0	0		0	0	0	0	0	0	0	0	0	0			0	0	0	0	0			0	2	1	1	1
2022	008502401 2	0	0	0	0																																								0	0	1	1	1
2022	008506301 1	0	1	1	0	10	10	1		1	0	0	0	1			0					1	0	0		1	1	0	1	0	1	1	0	0	0			0	0	1	0	0			1	2	1	1	1
2022	008506301 2		0	0	0																																									2	0	0	0
2022	008507301 2	1	0	0	0			1		0	0	0	0	0			1					0	0	0		1	0	1	1	0	1	0	0	0	1			0	1	1	1	0			1	2	2	2	2
2022	008507501 2	1	0	0	0																																								1	0	1	1	1
2022	008508401 1	0	0	0	0			1		1	0	0	0	1			1					1	0	0		1	1	1	1	0	1	1	0	1	1			0	0	1	1	0			0	2	1	1	1
2022	008510201 1		0	0	0																																									2	0	0	0
2022	008512001 1	1	0	1	0																																								0	2	1	1	1
2022	008700602 1		0	0	0																																									2	0	0	0
2022	008700602 3		0	0	0																																									0	0	0	0
2022	008700602 4		0	0	0																																									0	0	0	0
2022	008700603 1		0	0	0																																									2	0	0	0
2022	008700604 2	0	0	0	0																																								0	2	1	1	1
2022	008702601 2	0	0	0	0			1		1	0	0	0	1			1					0	0	0		1	1	1	1	0	1	0	0	1	1			1	1	1	1	0			1	0	1	1	1
2022	008705801 3		0	0	0																																									0	0	0	0
2022	008705801 5		0	0	0																																									2	0	0	0
2022	008705801 7	1	0	1	0																																								1	2	1	1	1
2022	008707401 3	1	0	0	0			0		0	0	0	1	0			1					0	0	0		1	0	0	0	0	0	0	0	0	1			0	0	1	1	0			1	0	1	1	1
2022	008707401 7	1	0	1	0																																								0	0	1	1	1
2022	008707401 9		0	0	0																																									0	0	0	0
2022	008707401 12	1	1	0	0	2	4	1		0	0	0	1	0			1					0	0	0		0	1	0	1	1	0	1	0	0	1			0	0	0	0	0			1	0	1	1	1
2022	008710201 1	0	0	0	1			1		0	1	0	0	1			1					1	0	0		1	0	1	1	0	1	0	1	0	0			1	0	1	0	0			0	0	1	1	1
2022	008710201 2		0	0	0																																									2	0	0	0
2022	008710801 2	1	1	0	0	5	4	0		1	0	0	0	0			1					0	0	0		1	0	0	1	1	0	1	1	0	1			0	0	1	0	0			1	0	2	2	2
2022	008715001 2	1	0	0	0			0		1	0	0	0	0			1					1	0	0		1	1	1	1	0	1	1	0	0	1			1	0	0	0	0			0	2	1	1	1
2022	008716201 2	0	0	0	0																																									2	1	1	1
2022	008801001 2	1	0	0	0			1		0	0	0	0	1			0					1	0	1		1	0	1	1	0	1	1	0	0	1			0	0	1	0	0			0	0	1	1	1
2022	008801701 3	0	1	0	0	6	10	1		0	0	0	0	0			1					1	0	0		1	1	0	1	1	0	1	1	0	0			0	1	1	0	0			1	2	1	1	1
2022	008803601 3	1	1	1	0	5	5	1		0	0	0	0	0			1					0	0	0		1	0	0	1	0	1	1	0	0	1			0	0	0	0	0			0	2	1	1	1
2022	008805301 2	0	0	0	0			0		1	1	0	0	0			1					1	0	0		1	0	0	1	0	1	1	1	0	0			1	0	1	0	0			1	0	1	1	1
2022	008805301 3		0	0	0																																									0	0	0	0
2022	008806001 3	0	1	0	0	1	1	1		0	0	0	0	0			0					1	0	0		1	0	1	1	1	1	1	0	0	1			1	0	1	0	0			1	0	1	1	1
2022	008806501 2		0	0	0																																									2	0	0	0
2022	008806501 3		0	0	0																																									0	0	0	0
2022	008809601 2	0	1	0	0	1	0	1		1	0	0	0	0			0					1	0	0		1	1	1	1	0	1	1	0	0	0			1	1	1	1	0			0	2	1	1	1
2022	009102201 6	0	0	1	0			1		0	0	0	1	0			0					0	0	0		1	0	0	1	0	1	1	0	0	1			1	1	0	0	0			1	2	1	1	1
2022	009102201 9	1	0	0	0																																								1	0	1	1	1
2022	009103601 1	0	0	0	1																																								0	2	1	1	1
2022	009108201 2	0	1	0	0	2	9	0		0	0	0	0	0			0					0	0	0		0	0	0	0	0	0	0	0	0	0			0	0	0	0	0			0	2	2	2	2
2022	009110701 2		0	0	0																																									2	0	0	0
2022	009200401 2	1	1	0	0	1	2	1		0	0	0	1	0			1					1	0	0		1	1	0	1	0	1	1	0	1	0			0	0	1	1	0			1	0	1	1	1
2022	009200601 2	0	0	0	0																																								0	2	1	1	1
2022	009204901 2	0	1	0	0	1	1	0		0	0	0	0	1			1					1	0	0		0	1	1	1	1	1	1	1	1	1			1	0	1	0	0			1	0	1	1	1
2022	009205501 2	1	0	0	0			1		0	0	0	1	0			1					1	0	0		1	0	1	1	0	1	1	1	0	1			1	0	1	1	0			0	2	2	2	2
2022	009207301 1		0	0	0																																									0	0	0	0
2022	009207301 3		0	0	0																																									0	0	0	0
2022	009207801 2	0	0	0	0																																								0	0	1	1	1
2022	009208101 2		0	0	0																																									0	0	0	0
2022	009301601 1		0	0	0																																									2	0	0	0
2022	009301901 2	1	0	0	0																																								1	2	1	1	1
2022	009301901 5		0	0	0																																									2	0	0	0
2022	009302201 2	0	0	0	0			1		0	0	0	1	0			1					0	0	1		1	0	0	0	0	0	1	1	0	1			1	0	1	0	1			1	2	1	1	1
2022	009302201 3		0	0	0																																									2	0	0	0
2022	009302301 2	1	0	0	0			1		1	0	0	0	1			0					0	0	0		1	0	1	0	0	0	0	1	0	0			1	1	1	1	1			0	2	1	1	1
2022	009304401 2	1	1	0	0	5	10	1		1	1	0	0	0			0					1	0	0		1	1	0	1	1	1	1	0	1	1			0	0	1	0	0			0	2	1	1	1
2022	009305901 2	1	0	0	0			1		1	0	0	0	1			1					1	0	0		1	0	0	1	0	1	1	0	1	1			0	1	1	1	0			1	2	2	2	2
2022	009308801 4		0	0	0																																									2	0	0	0
2022	009400701 2		0	0	0																																									2	0	0	0
2022	009400901 2	0	0	0	0																																								0	0	1	1	1
2022	009400901 3		0	0	0																																									0	0	0	0
2022	009403201 2	1	0	0	0																																									2	1	1	1
2022	009403201 4		0	0	0																																									0	0	0	0
2022	009404901 2		0	0	0																																									2	0	0	0
2022	009404901 3		0	0	0																																									0	0	0	0
2022	009405101 1	0	1	0	0	2	0																																						0	2	1	1	1
2022	009406301 1		0	0	0																																									2	0	0	0
2022	009407101 3	0	0	0	0			1		1	0	0	0	1			1					1	0	0		1	1	0	1	0	1	1	0	0	1			0	0	0	0	0			0	2	1	1	1
2022	009602801 2	0	1	0	0	1	2																																						0	2	1	1	1
2022	009602901 2	1	1	1	0	7	5	1		0	0	0	0	0			0					0	0	1		1	1	0	1	1	0	1	0	1	0			0	0	1	0	0			0	2	1	1	1
2022	009603101 2		0	0	0																																									0	0	0	0
2022	009608101 2	1	1	0	0	6	5	1		0	0	0	0	0			1					0	0	0		0	1	0	1	1	0	0	0	0	0			0	0	0	0	0			0	0	2	2	2
2022	009608201 2	0	0	0	0																																								0	2	1	1	1
2022	009608301 1	0	0	0	0																																								1	0	1	1	1
2022	009608401 2	0	0	0	0			1		0	0	0	0	0			1					0	0	0		0	1	0	1	1	0	1	0	0	1			0	1	1	0	0			1	2	1	1	1
2022	009608401 5		0	0	0																																									2	0	0	0
2022	009614601 3	1	0	0	0																																								1	0	1	1	1
2022	009614701 2	0	0	0	0			1		0	0	0	0	1			0					1	0	0		0	1	1	1	1	0	0	0	0	0			1	1	1	1	0			1	0	1	1	1
2022	009614801 1		0	0	0																																									0	0	0	0
2022	009802001 2	1	1	1	0	0	4	0		1	0	0	0	0			1					1	0	0		0	1	1	1	0	1	1	0	1	1			1	0	1	0	0			0	0	1	1	1
2022	009802101 2		0	0	0																																									0	0	0	0
2022	009802101 3		0	0	0																																									0	0	0	0
2022	009802401 2		0	0	0																																									0	0	0	0
2022	009802501 2	1	1	1	0	3	6	1		0	0	0	0	0			1					0	0	0		1	1	0	0	0	0	0	0	0	0			0	0	1	0	1			0	0	1	1	1
2022	009805101 3	1	0	0	0																																								0	2	1	1	1
2022	009805101 6	0	1	0	0	3	5	0		0	0	0	0	0			0					0	0	0		1	1	0	0	0	0	1	0	0	1			0	0	1	0	1			0	0	2	2	2
2022	009805201 2	0	0	0	0			1		0	1	0	0	1			0					1	0	0		1	1	0	1	0	1	1	1	0	1			1	1	1	0	0			1	0	2	2	2
2022	009805801 4		0	0	0																																									0	0	0	0
2022	009810001 2	0	0	0	0			0		1	0	0	0	1			1					0	0	0		1	1	0	1	0	1	1	1	1	0			1	0	1	0	0			1	0	1	1	1
2022	009810301 2		0	0	0																																									2	0	0	0
2022	009810301 3	1	0	0	0																																								0	2	1	1	1
2022	009901801 2	1	0	0	0			1		0	0	0	1	0			1					1	0	0		1	0	1	1	1	0	1	0	0	1			1	0	1	0	0			0	2	1	1	1
2022	009902701 2	0	0	0	0																																								1	2	1	1	1
2022	009903101 2		0	0	0																																									2	0	0	0
2022	009903101 4		0	0	0																																									0	0	0	0
2022	009903601 2	0	1	1	1	5	6	0		0	0	0	0	0			0					0	0	0		0	0	0	0	0	0	0	0	0	0			0	0	0	0	0			0	2	2	2	2
2022	009904301 2	0	0	0	0																																								0	0	1	1	1
2022	009906201 2	1	1	1	0	3	5	0		1	0	0	0	0			0					1	0	0		1	0	0	1	1	0	1	1	0	1			0	1	0	1	1			0	0	2	2	2
2022	009906401 2	0	1	1	1	6	6	0		0	0	0	0	0			0					0	0	0		0	0	0	0	0	0	0	0	0	0			0	0	0	0	0			0	0	2	2	2
2022	009906801 2	1	0	0	0			0		0	0	0	0	1			1					1	0	0		1	0	1	1	1	0	1	0	1	0			1	1	1	0	0			0	0	1	1	1
2022	009907801 2		0	0	0																																									2	0	0	0
2022	009907801 3		0	0	0																																									0	0	0	0
2022	009908801 2	0	1	0	0	3	5	1		0	0	0	0	1			0					1	0	0		1	1	1	0	0	0	0	1	1	0			0	0	1	0	0			1	2	2	2	2
2022	009908801 3		0	0	0																																									2	0	0	0
2022	009908801 4		0	0	0																																									2	0	0	0
2022	009909401 1	0	1	0	0	5	5	0		0	1	0	0	1			1					1	0	0		1	1	0	1	0	1	1	1	0	1			0	1	1	0	1			1	0	1	1	1
2022	009909801 2	0	1	0	0	4	3	1		1	0	0	0	0			0					0	0	0		1	1	1	1	1	0	1	1	1	1			1	0	1	0	0			0	0	1	1	1
2022	009910501 1	1	0	0	0			1		0	0	0	0	0			1					1	0	0		0	1	0	0	0	0	1	1	0	1			0	0	1	0	0			0	2	1	1	1
2022	010000601 2		0	0	0																																									0	0	0	0
2022	010000701 2	0	1	0	0	2	6	0		0	0	0	0	0			1					1	0	0		1	0	0	0	0	0	1	1	0	1			1	0	1	0	1			0	0	1	1	1
2022	010000801 1		0	0	0																																									0	0	0	0
2022	010000901 2		0	0	0																																									0	0	0	0
2022	010001001 2		0	0	0																																									2	0	0	0
2022	010001001 3		0	0	0																																									0	0	0	0
2022	010002201 2		0	0	0																																									0	0	0	0
2022	010002201 3		0	0	0																																									0	0	0	0
2022	010002301 3		0	0	0																																									0	0	0	0
2022	010002901 4	0	0	0	0																																								0	0	1	1	1
2022	010004701 2	0	0	0	0			0		0	0	0	0	0			1					1	0	0		1	1	1	0	0	0	0	1	1	0			1	0	1	0	0			0	0	1	1	1
2022	010004701 4		0	0	0																																									0	0	0	0
2022	010005701 2		0	0	0																																									0	0	0	0
2022	010005701 3		0	0	0																																									0	0	0	0
2022	010005901 2	0	0	0	0																																								0	0	1	1	1
2022	010101701 1		0	0	0																																									0	0	0	0
2022	010101701 2		0	0	0																																									0	0	0	0
2022	010101801 2	0	1	1	1	8	9	0		0	0	0	0	0			0					0	0	0		0	0	0	0	0	0	0	0	0	0			0	0	0	0	0			0	0	1	1	1
2022	010101801 3		0	0	0																																									0	0	0	0
2022	010103401 4		0	0	0																																									0	0	0	0
2022	010103501 1		0	0	0																																									0	0	0	0
2022	010103601 3	1	1	0	1	4	4	1		0	0	0	0	0			0					0	0	0		1	0	0	0	0	0	1	0	0	0			0	1	1	0	0			0	0	1	1	1
2022	010103601 4		0	0	0																																									0	0	0	0
2022	010105501 2		0	0	0																																									0	0	0	0
2022	010105601 2	0	1	0	0	4	4	0		0	0	0	0	1			1					0	0	0		1	1	1	0	0	0	1	0	0	1			0	1	1	0	0			1	0	1	1	1
2022	010105601 3		0	0	0																																									0	0	0	0
2022	010105601 4		0	0	0																																									0	0	0	0
2022	010105801 2	0	1	1	0	3	4	1		0	0	0	0	0			0					1	0	0		1	1	0	0	0	0	0	0	0	1			0	0	1	0	1			1	0	2	2	2
2022	010108501 2	0	0	0	0																																								0	0	1	1	1
2022	010108501 3		0	0	0																																									0	0	0	0
2022	010108601 2		0	0	0																																									0	0	0	0
2022	010108601 4		0	0	0																																									0	0	0	0
2022	010303601 3		0	0	0																																									0	0	0	0
2022	010303601 4		0	0	0																																									0	0	0	0
2022	010303901 2		0	0	0																																									0	0	0	0
2022	010304201 2		0	0	0																																									0	0	0	0
2022	010304201 3		0	0	0																																									0	0	0	0
2022	010304201 4		0	0	0																																									0	0	0	0
2022	010304201 5		0	0	0																																									0	0	0	0
2022	010304901 2	0	1	1	0	2	3	1		0	0	0	0	0			1					1	0	0		1	1	0	1	1	1	0	0	0	1			0	0	1	0	0			0	0	2	2	2
2022	010306501 2	0	1	0	1	6	2	0		0	0	0	0	1			0					0	0	0		1	0	1	1	0	1	1	0	1	1			1	0	1	0	1			1	2	1	1	1
2022	010306501 3		0	0	0																																									0	0	0	0
2022	010306601 1		0	0	0																																									0	0	0	0
2022	010307001 1	0	1	0	0	4	4	1		0	0	0	0	0			0					0	0	0		1	1	0	0	0	0	1	0	1	1			0	0	1	0	0			1	0	1	1	1
2022	010307101 3	0	1	1	0	3	1	1		0	0	0	0	0			0					0	0	0		1	1	0	0	0	0	0	1	0	1			0	0	1	0	1			0	0	1	1	1
2022	010403901 2	1	0	0	0			1		0	0	0	0	0			1					0	0	0		1	1	0	1	0	1	0	0	0	1			0	0	0	0	0			0	0	2	2	2
2022	010404101 2	1	0	0	0			1		0	0	0	0	0			1					0	0	0		1	1	0	1	0	1	0	0	0	1			0	0	0	0	0			1	2	1	1	1
2022	010404201 4		0	0	0																																									0	0	0	0
2022	010404201 6	0	0	0	1			1		0	0	0	0	1			0					1	0	0		1	1	1	1	0	1	0	0	0	0			1	0	0	1	0			1	0	1	1	1
2022	010404301 2		0	0	0																																									2	0	0	0
2022	010404901 2	0	1	0	0	5	10	1		0	0	1	0	1			1					0	0	0		1	1	0	1	0	1	1	0	1	0			0	1	1	1	0			0	0	1	1	1
2022	010405001 2	0	1	1	0	4	5	1		0	0	0	0	0			1					0	0	0		1	1	0	0	0	0	0	0	0	0			0	0	0	0	0			0	2	1	1	1
2022	010405101 5		0	0	0																																									0	0	0	0
2022	010405401 3	0	0	0	0																																								0	2	1	1	1
2022	010408401 2	0	0	0	0																																								0	0	1	1	1
2022	010408401 3		0	0	0																																									0	0	0	0
2022	010408501 4		0	0	0																																									0	0	0	0
2022	010408701 2	0	1	0	0	2	4	0		0	0	0	0	0			0					0	0	0		0	0	0	0	0	0	0	0	0	0			0	0	0	0	0			0	0	2	2	2
2022	010600101 2		0	0	0																																									0	0	0	0
2022	010600101 3		0	0	0																																									0	0	0	0
2022	010600201 2		0	0	0																																									2	0	0	0
2022	010600301 2	0	1	1	0	3	4	1		0	0	0	0	1			0					0	0	0		1	1	1	1	1	0	1	0	0	1			0	0	0	0	0			1	0	1	1	1
2022	010600501 3		0	0	0																																									0	0	0	0
2022	010604901 1		0	0	0																																									0	0	0	0
2022	010605201 1	1	0	0	0			1		0	0	0	0	1			1					1	1	0		1	0	0	1	0	1	1	0	1	1			1	1	1	0	0			1	2	1	1	1
2022	010605301 3		0	0	0																																									0	0	0	0
2022	010606001 1		0	0	0																																									2	0	0	0
2022	010606101 2	0	1	1	0	4	10	1		0	0	0	0	0			1					0	0	0		1	1	0	1	0	1	0	0	0	0			0	0	0	0	0			0	0	1	1	1
2022	010606201 2		0	0	0																																									2	0	0	0
2022	010700101 1	0	1	0	1	5	5	0		1	0	0	0	0			0					0	0	0		0	0	0	0	0	0	0	0	0	0			0	0	0	0	0			0	0	1	1	1
2022	010700401 1		0	0	0																																									0	0	0	0
2022	010700501 2		0	0	0																																									0	0	0	0
2022	010707701 2		0	0	0																																									0	0	0	0
2022	010707901 2	0	1	0	0	2	6																																						1	0	1	1	1
2022	010707901 3		0	0	0																																									0	0	0	0
2022	010708001 2		0	0	0																																									0	0	0	0
2022	010710701 1		0	0	0																																									0	0	0	0
2022	010710701 2		0	0	0																																									0	0	0	0
2022	010710801 2	0	1	0	1	3	2	0		0	0	0	0	0			1					0	0	0		1	0	0	0	0	0	0	0	0	0			0	0	0	0	0			1	0	1	1	1
2022	010710901 1	0	1	0	0	4	7	1		0	0	0	0	0			0					0	1	0		1	1	1	0	0	0	0	0	0	0			0	0	1	0	0			0	0	2	2	2
2022	010711001 1		0	0	0																																									0	0	0	0
2022	010900201 2	0	1	1	1	2	6	0		0	0	0	0	0			0					0	0	0		0	0	0	0	0	0	0	0	0	0			0	0	0	0	0			0	0	3	3	3
2022	010900301 2		0	0	0																																									0	0	0	0
2022	010900501 2	0	0	0	0			1		1	1	0	0	0			1					1	0	0		1	1	1	0	0	0	1	1	0	0			1	1	1	0	0			1	0	1	1	1
2022	010902401 2		0	0	0																																									2	0	0	0
2022	010902601 2		0	0	0																																									0	0	0	0
2022	010902601 3		0	0	0																																									0	0	0	0
2022	010903001 2		0	0	0																																									0	0	0	0
2022	010903001 6		0	0	0																																									0	0	0	0
2022	010903101 2	0	0	0	0																																								0	0	1	1	1
2022	010903101 5		0	0	0																																									0	0	0	0
2022	010903201 2	0	0	0	0																																								0	0	1	1	1
2022	010903401 2		0	0	0																																									0	0	0	0
2022	010903501 2	0	0	0	0			1		0	0	0	0	1			0					1	0	0		0	0	1	1	0	1	1	0	0	0			1	0	1	0	0			0	0	1	1	1
2022	011000101 2	0	0	0	0																																								1	0	1	1	1
2022	011000101 4		0	0	0																																									0	0	0	0
2022	011000301 2		0	0	0																																									2	0	0	0
2022	011000401 2		0	0	0																																									0	0	0	0
2022	011000501 2	0	0	0	0																																								0	2	1	1	1
2022	011000501 5		0	0	0																																									0	0	0	0
2022	011000501 6		0	0	0																																									0	0	0	0
2022	011002001 2	0	0	0	0																																								0	0	1	1	1
2022	011005401 2	0	1	0	0	3	7	0		0	0	0	0	0			0					0	0	0		0	0	0	0	0	0	0	0	0	0			0	0	0	0	0			0	0	2	2	2
2022	011007501 2	0	1	0	0	4	4	0		0	0	0	0	0			0					1	0	0		1	1	1	0	0	0	1	1	0	1			0	1	1	0	0			0	0	2	2	2
2022	011009501 2	0	0	0	0																																								1	0	1	1	1
2022	011010901 1	0	0	0	0			0		1	0	0	0	1			0					0	0	1		1	1	1	1	0	1	1	1	0	1			0	0	1	0	0			1	0	1	1	1
2022	011010901 2		0	0	0																																									0	0	0	0
2022	011010901 3		0	0	0																																									0	0	0	0
2022	011011101 2	0	0	0	0																																								0	2	1	1	1
2022	011011101 3		0	0	0																																									0	0	0	0
2022	011012301 2	1	0	0	0			0		0	1	0	0	1			0					1	0	0		1	0	0	0	0	0	0	1	0	1			1	0	0	0	0			1	0	1	1	1
2022	011012801 2		0	0	0																																									0	0	0	0
2022	011012801 3		0	0	0																																									2	0	0	0
2022	011100101 1	0	1	1	1	2	12	0		0	0	0	1	0			0					0	0	0		0	0	0	0	0	0	0	0	0	0			0	0	0	0	0			1	0	1	1	1
2022	011100101 2		0	0	0																																									0	0	0	0
2022	011100601 2	0	0	0	0			1		1	1	0	0	1			1					1	0	0		1	0	0	1	0	1	0	1	0	1			1	1	1	0	0			0	0	1	1	1
2022	011100901 2		0	0	0																																									0	0	0	0
2022	011101801 1	0	0	0	0																																								0	0	1	1	1
2022	011101801 2		0	0	0																																									2	0	0	0
2022	011103801 3		0	0	0																																									2	0	0	0
2022	011103901 2	0	0	0	0																																								0	2	1	1	1
2022	011104001 2	0	0	0	0																																								1	0	1	1	1
2022	011202901 2	0	1	1	0	2	5	0		0	0	0	0	0			0					0	0	0		0	0	0	0	0	0	0	0	0	0			0	0	0	0	0			0	0	1	1	1
2022	011203101 3	0	1	0	0	6	2	1		1	0	0	0	0			0					1	0	0		0	0	1	1	1	1	1	1	0	1			1	0	1	0	0			1	0	1	1	1
2022	011203301 2	0	0	0	0																																								0	0	1	1	1
2022	011203401 2	0	0	0	0																																								1	0	1	1	1
2022	011203701 2	1	0	0	0																																								0	0	1	1	1
2022	011203801 2	0	0	0	0			0		1	1	0	0	0			1					0	0	0		1	1	1	1	0	1	1	0	1	0			0	0	1	0	0			1	0	1	1	1
2022	011204001 2	0	0	0	0			0		0	1	0	0	1			0					0	0	1		1	1	1	1	1	1	1	1	0	0			1	0	1	0	0			1	2	1	1	1
2022	011204201 2	0	0	0	0																																								0	2	1	1	1
2022	011206001 2	0	1	0	0	6	5	8		0	0	1	0	0			0					0	0	0		0	0	0	0	0	0	0	0	0	0			0	0	0	0	0			0	0	1	1	1
2022	011206601 2	0	0	0	0			1		0	0	0	0	1			0					0	0	0		1	1	1	1	0	1	0	1	1	1			0	0	1	0	0			0	0	1	1	1
2022	011206701 5	0	0	0	0																																								0	0	1	1	1
2022	011301301 2		0	0	0																																									2	0	0	0
2022	011302001 2	0	1	0	0	2	2	0		1	1	0	0	0			1					1	0	0		1	1	1	1	0	1	1	0	1	1			1	1	1	1	0			0	0	2	2	2
2022	011302501 2	1	1	0	0	3	3	1		0	0	0	0	1			1					0	0	0		1	1	0	1	0	1	0	0	0	1			0	0	0	0	0			0	0	1	1	1
2022	011302901 2		0	0	0																																									0	0	0	0
2022	011302901 5	0	0	0	0																																								0	0	1	1	1
2022	011303601 1	0	1	0	0	1	0	1		0	0	0	0	1			1					0	0	0		1	1	1	1	0	1	0	0	0	1			0	0	0	1	1			0	2	1	1	1
2022	011303801 2	1	1	0	0	3	5	1		1	0	0	0	1			1					1	0	0		1	1	1	1	0	1	1	0	0	1			1	1	1	0	0			1	0	1	1	1
2022	011303801 4		0	0	0																																									0	0	0	0
2022	011305101 2		0	0	0																																									0	0	0	0
2022	011305101 3		0	0	0																																									2	0	0	0
2022	011306101 1		0	0	0																																									0	0	0	0
2022	011600101 2	1	0	0	0			1		0	0	0	1	0			0					1	0	0		1	1	1	1	1	0	0	0	0	1			0	1	1	0	0			1	2	2	2	2
2022	011601501 1	0	0	0	0			1		0	0	0	0	1			0					0	0	0		1	0	1	0	0	0	0	1	1	1			0	1	1	0	0			0	2	2	2	2
2022	011603401 1	1	0	0	0			1		1	0	0	0	1			1					0	0	0		1	1	1	1	0	1	0	0	0	1			0	1	1	0	0			1	2	1	1	1
2022	011606601 2	1	0	0	0																																								0	2	1	1	1
2022	011608101 1		0	0	0																																									2	0	0	0
2022	011608101 2		0	0	0																																									2	0	0	0
2022	011610301 1	0	1	1	0	8	8	0		0	0	0	0	0			0					0	0	0		0	0	0	0	0	0	0	0	0	0			0	0	0	0	0			0	0	2	2	2
2022	011610601 2	0	0	0	0			1		0	0	0	0	0			1					1	0	0		1	1	1	1	0	1	0	1	0	1			1	1	1	0	1			0	0	1	1	1
2022	011611601 2		0	0	0																																									2	0	0	0
2022	011700901 2	0	1	1	0	3	4	1		0	0	0	0	0			0					1	0	0		1	0	0	1	1	0	0	0	0	0			0	0	1	0	0			0	2	2	2	2
2022	011702701 2	0	1	1	0	3	1	1		0	0	0	0	1			0					1	0	0		1	0	1	1	1	0	1	0	1	1			1	1	1	0	0			0	0	1	1	1
2022	011702901 1		0	0	0																																									2	0	0	0
2022	011702901 2		0	0	0																																									2	0	0	0
2022	011704901 2	0	0	0	0																																								0	2	1	1	1
2022	011704901 3		0	0	0																																									0	0	0	0
2022	011706401 1	0	0	0	0																																								0	2	1	1	1
2022	011709801 1	0	1	0	0	3	6	1		0	0	0	0	0			0					1	0	0		1	1	1	1	0	1	1	1	0	1			1	1	1	0	0			0	0	1	1	1
2022	011709801 3		0	0	0																																									0	0	0	0
2022	011710301 1	0	0	0	0																																								0	2	1	1	1
2022	011710301 3		0	0	0																																									2	0	0	0
2022	011710301 5		0	0	0																																									0	0	0	0
2022	011710301 6		0	0	0																																									2	0	0	0
2022	011710301 8		0	0	0																																									0	0	0	0
2022	011710801 2	0	1	1	1	4	6	0		1	0	0	0	0			0					0	0	0		0	1	0	1	1	0	1	0	0	1			0	0	0	0	0			0	2	1	1	1
2022	011901701 1		0	0	0																																									2	0	0	0
2022	011903001 1	1	0	0	1			1		1	0	0	0	0			0					0	0	1		1	1	0	1	1	1	1	1	1	1			1	1	1	0	1			0	2	1	1	1
2022	011903701 2	0	0	0	0																																								0	2	1	1	1
2022	011904401 2	0	0	0	0			0		0	0	0	0	1			1					8	0	0		1	1	1	1	0	1	0	1	0	0			1	1	1	1	0			0	2	1	1	1
2022	011909501 1		0	0	0																																									2	0	0	0
2022	011911801 2	0	0	0	0																																								0	2	1	1	1
2022	012005301 1	1	1	0	0	6	6	1		1	0	0	0	1			0					1	0	0		1	1	1	1	1	1	1	0	0	1			0	0	1	0	1			1	0	2	2	2
2022	012005401 1	0	0	0	1																																								0	2	1	1	1
2022	012007801 1	0	0	0	0																																								0	2	1	1	1
2022	012007801 4		0	0	0																																									0	0	0	0
2022	012007801 5		0	0	0																																									0	0	0	0
2022	012009401 2	1	0	0	0			0		0	0	0	0	0			1					1	0	0		1	1	0	1	1	0	1	1	1	1			1	1	1	1	0			0	2	1	1	1
2022	012009901 2		0	0	0																																									2	0	0	0
2022	012010201 2	0	1	0	0	4	5	0		0	0	0	0	0			0					0	0	0		1	0	1	1	1	0	1	0	0	1			0	0	1	0	0			1	2	1	1	1
2022	012100301 2	0	1	0	0	4	4	1		0	0	0	0	0			0					1	0	0		1	1	1	1	1	1	1	1	0	0			1	0	1	0	0			0	2	1	1	1
2022	012100301 6		0	0	0																																									2	0	0	0
2022	012108901 1	0	1	0	0	4	5	0		0	0	0	0	0			0					0	0	0		0	0	0	0	0	0	0	0	0	0			0	0	0	0	0			0	2	1	1	1
2022	012110101 2	1	1	0	0	3	6	0		0	0	0	1	0			0					0	0	0		0	0	0	0	0	0	0	0	0	0			0	0	0	0	0			1	0	1	1	1
2022	012115901 2	0	1	1	0	3	6	0		0	0	0	0	0			0					0	0	0		0	0	0	0	0	0	0	0	0	0			0	0	0	0	0			0	2	1	1	1
2022	012118601 2	0	1	0	0	3	5	1		1	0	0	0	1			1					1	0	1		1	1	1	1	1	1	1	1	0	1			1	1	1	0	0			0	2	2	2	2
2022	012119501 1	0	0	0	0																																								0	2	1	1	1
2022	012119601 1	1	0	0	0																																								0	2	1	1	1
2022	012119601 2		0	0	0																																									2	0	0	0
2022	012503001 2		0	0	0																																									2	0	0	0
2022	012503001 3		0	0	0																																									0	0	0	0
2022	012504101 2	0	0	0	0																																								0	0	2	2	2
2022	012504101 3		0	0	0																																									2	0	0	0
2022	012505901 1	0	0	0	0																																								0	0	1	1	1
2022	012507701 2	0	1	1	0	5	4	0		0	0	0	0	0			0					0	0	0		1	0	1	0	0	0	1	0	0	0			0	0	1	0	0			0	2	2	2	2
2022	012508701 2	0	0	0	0																																								0	2	1	1	1
2022	012508901 3		0	0	0																																									0	0	0	0
2022	012508901 6	0	1	1	1	8	10	0		0	0	0	0	0			0					0	0	0		0	0	0	0	0	0	0	0	0	0			0	0	0	0	0			0	0	1	1	1
2022	012511701 2	0	0	0	0			0		0	0	0	0	1			1					1	0	0		1	1	0	1	0	1	1	1	0	1			1	0	1	0	1			1	2	1	1	1
2022	012513601 2	0	1	1	1	4	6	0		0	0	0	0	0			1					0	0	0		0	0	0	1	0	1	1	0	0	1			0	0	1	0	0			0	0	1	1	1
2022	012513601 5		0	0	0																																									0	0	0	0
2022	012600701 1	0	0	0	0			0		1	0	0	1	0			0					1	0	0		1	1	1	1	0	1	0	1	1	0			1	0	1	0	0			0	2	1	1	1
2022	012600701 3		0	0	0																																									2	0	0	0
2022	012600701 4		0	0	0																																									2	0	0	0
2022	012603301 1	1	1	1	0	7	7	0		0	0	0	0	0			0					0	0	0		0	0	0	0	0	0	0	0	0	0			0	0	0	0	0			0	0	1	1	1
2022	012606201 2	0	0	0	0																																								0	2	1	1	1
2022	012606701 5		0	0	0																																									0	0	0	0
2022	012608701 2	0	0	0	0			1		0	0	0	0	0			1					1	0	0		0	1	1	1	1	1	1	0	0	1			0	0	1	1	0			1	2	1	1	1
2022	012609601 3		0	0	0																																									2	0	0	0
2022	012609601 5	0	0	0	0																																								0	0	1	1	1
2022	012610501 2		0	0	0																																									2	0	0	0
2022	012610501 4		0	0	0																																									2	0	0	0
2022	012701301 2	0	1	0	0	2	5	0		0	0	0	0	0			0					0	0	0		0	0	0	0	0	0	0	0	0	0			0	0	0	0	0			0	2	1	1	1
2022	012704601 2	1	0	0	0																																								0	2	1	1	1
2022	012707701 2	0	0	1	0																																								0	0	1	1	1
2022	012709201 3		0	0	0																																									2	0	0	0
2022	012710101 2		0	0	0																																									2	0	0	0
2022	012710101 3		0	0	0																																									0	0	0	0
2022	012710101 4		0	0	0																																									0	0	0	0
2022	012710501 1		0	0	0																																									0	0	0	0
2022	012712301 1		0	0	0																																									2	0	0	0
2022	012712301 3		0	0	0																																									0	0	0	0
2022	013100301 2		0	0	0																																									0	0	0	0
2022	013100501 2	0	1	1	0	3	6	1		0	0	0	0	0			0					0	0	0		0	1	0	1	0	1	1	1	0	1			0	0	0	0	0			1	2	1	1	1
2022	013101001 1	0	0	0	0																																								0	0	1	1	1
2022	013101101 1		0	0	0																																									0	0	0	0
2022	013101101 4		0	0	0																																									2	0	0	0
2022	013104801 1	0	0	0	0																																								0	2	1	1	1
2022	013105401 1	0	0	0	0			0		0	0	0	0	0			1					0	0	0		0	1	0	1	1	0	0	1	0	0			0	0	0	0	0			0	0	1	1	1
2022	013105401 4		0	0	0																																									0	0	0	0
2022	013107401 2	0	0	0	0																																								0	2	1	1	1
2022	013109501 2	1	0	0	0																																								0	2	1	1	1
2022	013111701 2	0	1	0	0	2	3	0		0	1	0	0	0			1					1	0	0		1	1	1	1	1	1	1	1	1	1			0	0	1	0	1			1	0	1	1	1
2022	013112201 1		0	0	0																																									2	0	0	0
2022	013112201 2		0	0	0																																									2	0	0	0
2022	013112201 3		0	0	0																																									2	0	0	0
2022	013200801 2	0	1	0	0	2	4	0		1	0	0	0	1			1					1	1	0		1	1	1	1	0	1	1	1	0	0			1	0	1	1	0			1	1	1	1	1
2022	013200801 4		0	0	0																																									0	0	0	0
2022	013200801 7		0	0	0																																									2	0	0	0
2022	013201301 2	0	0	0	0			0		0	0	0	0	0			0					0	0	0		1	0	0	1	1	0	1	1	1	1			0	1	0	1	0			1	0	1	1	1
2022	013202001 2	0	1	0	1	10	6	1		0	0	0	0	1			1					1	0	0		1	1	0	1	0	1	1	1	0	1			1	0	0	0	1			0	2	2	2	2
2022	013202001 5		0	0	0																																									0	0	0	0
2022	013203001 1	0	1	0	0	2	4	0		0	0	0	0	0			1					0	0	0		0	1	0	0	0	0	0	0	0	1			0	1	1	0	0			0	0	2	2	2
2022	013206901 1	0	1	1	0	4	6	0		0	0	0	0	0			1					0	0	0		1	1	1	1	1	1	1	1	1	0			1	0	1	0	1			1	2	1	1	1
2022	013208301 1	1	1	0	0	4	6	0		0	0	0	0	0			0					0	0	0		0	1	0	1	0	1	1	1	1	1			1	0	0	0	0			0	2	1	1	1
2022	013209901 2	0	0	0	0																																								0	0	1	1	1
2022	013210501 2		0	0	0																																									0	0	0	0
2022	013210501 3		0	0	0																																									2	0	0	0
2022	013211201 3		0	0	0																																									0	0	0	0
2022	013402201 1	0	1	0	0	2	1	1		0	0	0	0	0			0					1	0	0		1	1	0	0	0	0	1	0	0	0			1	0	1	0	1			0	0	1	1	1
2022	013402801 1		0	0	0																																									2	0	0	0
2022	013403401 1	0	1	0	1	8	8	0		1	0	0	0	0			0					1	0	0		0	1	0	1	1	0	1	1	0	1			1	0	1	0	1			0	0	1	1	1
2022	013405901 1	0	0	0	0			1		1	0	0	0	1			1					1	0	1		1	1	1	1	1	1	1	1	0	1			1	1	1	1	0			0	2	1	1	1
2022	013406001 1	0	0	0	0																																								0	2	1	1	1
2022	013407101 2		0	0	0																																									2	0	0	0
2022	013407101 3		0	0	0																																									0	0	0	0
2022	013407101 4		0	0	0																																									0	0	0	0
2022	013408101 2	0	0	0	0			0		0	1	0	0	0			1					0	0	0		1	1	0	1	1	0	1	0	0	1			1	0	1	0	1			0	2	1	1	1
2022	013409501 1	0	0	0	0			0		1	0	0	1	1			1					0	0	0		1	1	0	1	1	0	1	1	1	1			0	0	1	0	1			1	2	1	1	1
2022	013409501 3		0	0	0																																									0	0	0	0
2022	013500501 2		0	0	0																																									2	0	0	0
2022	013501501 2	1	1	1	0	3	3	0		0	0	0	0	0			1					1	0	0		0	1	1	1	0	1	1	0	1	1			1	0	1	0	0			0	0	2	2	2
2022	013501701 1	0	0	0	0			0		1	0	0	0	0			0					1	0	0		1	1	0	1	1	0	1	1	1	0			1	1	1	0	0			0	2	1	1	1
2022	013501701 3		0	0	0																																									0	0	0	0
2022	013502201 1		0	0	0																																									0	0	0	0
2022	013504101 2	1	0	0	0			1		0	0	0	0	1			0					1	0	0		1	1	1	1	0	1	1	0	0	0			1	1	0	0	0			0	0	1	1	1
2022	013504701 2	0	1	0	1	6	4	0		0	0	0	0	0			1					1	0	0		1	1	1	1	1	0	0	1	0	0			1	0	1	0	0			0	0	1	1	1
2022	013504701 3		0	0	0																																									0	0	0	0
2022	013509001 2	0	1	1	1	3	7	0		0	0	0	1	0			0					0	0	0		0	1	1	1	1	1	1	0	0	1			0	0	0	0	0			1	2	1	1	1
2022	013509001 4		0	0	0																																									2	0	0	0
2022	013509601 1	1	1	0	1	4	3	0		1	0	0	1	0			1					0	0	0		1	1	1	1	0	1	1	0	1	1			1	1	1	0	0			1	0	1	1	1
2022	013601701 2	0	0	0	0																																								0	0	1	1	1
2022	013602701 4		0	0	0																																									0	0	0	0
2022	013603001 2	0	0	0	0																																								0	0	1	1	1
2022	013603301 2	0	1	0	0	2	1																																						0	0	1	1	1
2022	013607501 5		0	0	0																																									0	0	0	0
2022	013607501 9	1	1	1	0	6	5	0		0	0	0	0	0			0					0	0	0		0	0	0	0	0	0	0	0	0	0			0	0	0	0	0			0	2	1	1	1
2022	013608301 2	0	0	0	0																																								0	0	1	1	1
2022	013610001 3		0	0	0																																									2	0	0	0
2022	013611001 2		0	0	0																																									0	0	0	0
2022	013611001 4		0	0	0																																									0	0	0	0
2022	013611001 5		0	0	0																																									0	0	0	0
2022	013700901 2	0	0	1	0			1		0	0	0	0	0			1					1	0	0		1	0	0	1	0	1	1	1	1	1			1	0	0	1	0			0	2	1	1	1
2022	013701101 1		0	0	0																																									2	0	0	0
2022	013702701 2		0	0	0																																									2	0	0	0
2022	013703801 1	0	0	0	0			8		8	8	8	8	8			8					8	8	8		8	8	8	8	8	8	8	8	8	8			8	8	8	8	8			8	2	1	1	1
2022	013706501 2	1	0	0	0																																								0	0	1	1	1
2022	013709801 2	0	1	0	0	4	4	0		1	0	0	0	1			0					1	0	0		0	1	1	1	0	1	1	1	1	1			1	1	1	0	1			0	2	1	1	1
2022	014102301 2		0	0	0																																									0	0	0	0
2022	014102601 2	1	0	0	0																																								0	2	1	1	1
2022	014102701 1		0	0	0																																									2	0	0	0
2022	014102801 2		0	0	0																																									2	0	0	0
2022	014102901 1		0	0	0																																									2	0	0	0
2022	014102901 2		0	0	0																																									0	0	0	0
2022	014104001 2	1	0	0	0			1		0	0	0	0	0			1					1	0	0		1	1	1	1	1	1	1	1	0	1			0	1	1	0	1			1	0	1	1	1
2022	014104101 2		0	0	0																																									2	0	0	0
2022	014104201 2	0	1	1	0	5	5	0		0	0	0	0	0			0					0	0	0		0	0	0	0	0	0	0	0	0	0			0	0	0	0	0			0	0	1	1	1
2022	014110101 2	0	0	0	0																																								0	2	1	1	1
2022	014110201 3		0	0	0																																									2	0	0	0
2022	014110301 3	0	0	0	0			1		0	0	0	0	1			0					0	0	0		0	0	0	0	0	0	0	1	0	1			1	0	1	0	0			0	2	2	2	2
2022	014110301 4		0	0	0																																									2	0	0	0
2022	014200701 1		0	0	0																																									0	0	0	0
2022	014200701 2		0	0	0																																									0	0	0	0
2022	014200901 2	0	0	1	0			0		0	0	0	0	1			0					1	0	0		1	1	0	1	0	1	1	0	1	0			0	1	1	1	0			0	2	1	1	1
2022	014205001 2	0	1	0	0	5	5	0		0	0	0	0	0			0					0	0	0		0	1	0	1	1	0	1	0	1	0			1	1	1	0	0			0	0	1	1	1
2022	014207901 2	0	1	1	0	8	6	1		0	1	0	0	0			1					1	0	0		1	1	1	1	0	1	1	0	0	1			1	1	1	0	0			0	0	1	1	1
2022	014207901 3		0	0	0																																									0	0	0	0
2022	014208001 3		0	0	0																																									0	0	0	0
2022	014208001 4		0	0	0																																									0	0	0	0
2022	014208101 2	0	1	1	1	3	5	0		0	0	0	0	0			0					0	0	0		0	0	0	0	0	0	0	0	0	0			0	0	0	0	0			0	0	2	2	2
2022	014208101 6		0	0	0																																									0	0	0	0
2022	014208201 1	0	0	0	0			0		0	0	0	0	1			1					1	0	0		1	0	1	1	1	1	1	1	0	1			1	1	0	0	1			0	0	1	1	1
2022	014209201 2	0	1	1	0	7	6	0		0	0	0	0	0			0					1	0	0		1	1	1	1	0	1	1	0	1	0			1	1	1	0	0			0	0	2	2	2
2022	014209201 4		0	0	0																																									2	0	0	0
2022	014213101 4		0	0	0																																									0	0	0	0
2022	014213101 6	0	1	0	0	2	8	0		0	0	0	0	1			1					1	0	0		1	1	0	1	1	0	0	0	0	1			0	1	1	0	0			0	0	1	1	1
2022	014213201 2	0	1	1	0	5	5	1		1	0	0	0	0			0					1	0	0		1	1	1	1	1	0	1	1	0	1			1	1	1	0	1			0	2	1	1	1
2022	014213401 2		0	0	0																																									0	0	0	0
2022	014302801 1		0	0	0																																									2	0	0	0
2022	014302801 2		0	0	0																																									2	0	0	0
2022	014302801 3		0	0	0																																									2	0	0	0
2022	014302901 2	1	0	1	0																																								0	2	1	1	1
2022	014303101 2	0	1	1	0	3	7	0		0	0	0	0	0			1					1	0	0		0	1	0	1	0	1	0	1	0	0			1	1	1	0	1			1	2	1	1	1
2022	014303101 4		0	0	0																																									0	0	0	0
2022	014303201 5	0	0	0	0																																								0	0	1	1	1
2022	014304401 2	0	1	1	0	2	3	0		0	0	0	0	0			0					0	0	0		0	0	0	0	0	0	1	1	0	1			0	1	1	0	0			1	0	2	2	2
2022	014304501 2	0	1	1	0	4	6	1		0	0	0	0	0			0					1	0	0		1	0	0	1	1	1	1	1	0	1			0	0	1	0	1			1	0	1	1	1
2022	014304601 1		0	0	0																																									0	0	0	0
2022	014304701 2	0	1	0	0	4	4																																						0	2	1	1	1
2022	014316701 2		0	0	0																																									2	0	0	0
2022	014316901 1	0	0	0	0																																								0	2	1	1	1
2022	014317301 2	0	0	0	0			0		0	0	0	0	0			1					1	0	0		1	1	0	0	0	0	1	0	0	1			1	0	1	1	1			0	2	2	2	2
2022	014405101 2	1	0	0	0																																								0	2	1	1	1
2022	014405201 2		0	0	0																																									0	0	0	0
2022	014405201 3		0	0	0																																									0	0	0	0
2022	014405401 2		0	0	0																																									2	0	0	0
2022	014405501 2	0	1	0	0	7	4	0		0	0	0	0	0			0					1	0	0		1	1	0	1	1	0	1	0	0	1			0	0	1	0	0			0	0	1	1	1
2022	014407101 2	0	1	1	0	5	8	0		0	0	0	0	0			0					1	0	0		1	1	0	1	1	1	1	1	0	0			1	0	1	0	1			0	2	1	1	1
2022	014407201 1	0	1	0	0	5	9	0		0	0	0	0	1			1					0	0	0		0	1	1	1	0	1	1	1	0	1			1	1	1	0	0			0	2	2	2	2
2022	014407301 2	0	1	0	0	6	6	0		0	0	0	0	0			1					0	0	0		1	1	1	1	1	0	1	1	0	1			1	1	1	0	0			1	0	1	1	1
2022	014407401 2		0	0	0																																									2	0	0	0
2022	014407401 4		0	0	0																																									0	0	0	0
2022	014407501 1		0	0	0																																									0	0	0	0
2022	014407501 2		0	0	0																																									0	0	0	0
2022	014408601 2	0	0	0	0																																								0	0	1	1	1
2022	014409401 2	0	1	0	0	5	6	0		0	0	0	0	1			1					1	0	0		0	1	1	1	1	0	0	0	0	1			0	1	1	0	0			0	0	1	1	1
2022	014409401 4		0	0	0																																									0	0	0	0
2022	014409601 2	1	0	0	0																																								0	0	2	2	2
2022	014605501 2	0	1	0	0	3	4	0		0	0	0	0	0			0					1	0	0		1	1	0	0	0	0	1	0	1	1			0	1	1	0	0			0	0	1	1	1
2022	014605601 1	0	1	1	0	10	8	0		0	0	0	1	1			0					1	0	0		0	1	1	0	0	0	0	0	1	0			0	1	0	0	0			1	2	1	1	1
2022	014606201 3		0	0	0																																									0	0	0	0
2022	014607201 2		0	0	0																																									0	0	0	0
2022	014607301 1		0	0	0																																									0	0	0	0
2022	014607301 3		0	0	0																																									0	0	0	0
2022	014607301 4	0	0	0	1			0		0	0	0	0	0			1					1	0	0		1	1	1	1	0	1	1	0	1	1			0	0	0	0	0			0	2	1	1	1
2022	014616401 2		0	0	0																																									2	0	0	0
2022	014616401 4		0	0	0																																									0	0	0	0
2022	014616401 5	0	0	0	0																																								0	0	1	1	1
2022	014616601 1	0	1	1	0	5	6	0		0	1	0	1	0			0					1	0	0		1	1	0	1	0	1	0	1	0	1			1	1	1	0	1			1	2	1	1	1
2022	014616601 3		0	0	0																																									2	0	0	0
2022	014616701 1	0	0	0	1			0		0	0	0	0	1			0					0	0	0		1	1	0	1	0	1	1	1	0	1			0	1	1	0	0			0	2	1	1	1
2022	014616701 2		0	0	0																																									2	0	0	0
2022	014616801 2	1	0	0	0																																								0	2	1	1	1
2022	014703901 2	0	1	1	0	7	8	0		0	0	0	0	0			0					0	0	0		1	1	0	1	1	0	0	1	0	1			1	0	1	0	0			0	0	1	1	1
2022	014704301 1	0	0	0	0			0		0	0	0	0	1			0					0	0	0		1	1	0	1	0	1	1	1	1	1			0	0	1	0	0			0	0	1	1	1
2022	014704301 2		0	0	0																																									0	0	0	0
2022	014704401 1		0	0	0																																									2	0	0	0
2022	014704501 5		0	0	0																																									0	0	0	0
2022	014704501 6		0	0	0																																									2	0	0	0
2022	014706301 2	0	1	0	0	2	3	1		1	0	0	0	0			0					1	0	0		1	1	1	1	1	0	1	1	0	1			1	1	0	0	0			0	0	2	2	2
2022	014707301 2	0	0	0	0			0		1	0	0	0	0			0					0	0	0		1	1	1	1	1	0	1	1	1	0			1	1	1	0	0			0	0	1	1	1
2022	014713601 2	0	1	0	1	3	8	0		0	0	0	0	0			0					0	0	0		0	1	0	1	0	1	1	1	0	0			0	0	1	0	0			1	0	1	1	1
2022	014713801 2		0	0	0																																									2	0	0	0
2022	014713901 3		0	0	0																																									2	0	0	0
2022	014713901 4		0	0	0																																									2	0	0	0
2022	014714001 2		0	0	0																																									0	0	0	0
2022	014714001 4		0	0	0																																									2	0	0	0
2022	014800101 1	0	0	0	0																																								0	0	1	1	1
2022	014800101 2		0	0	0																																									0	0	0	0
2022	014800301 1		0	0	0																																									0	0	0	0
2022	014800301 5		0	0	0																																									0	0	0	0
2022	014800401 3		0	0	0																																									0	0	0	0
2022	014801701 1	0	1	0	0	1	2																																						0	0	1	1	1
2022	014801801 2	0	1	1	0	4	6	0		0	0	0	0	0			0					0	0	0		1	1	0	1	1	1	1	1	0	0			0	0	1	1	0			1	2	1	1	1
2022	014801901 2		0	0	0																																									0	0	0	0
2022	014801901 3		0	0	0																																									0	0	0	0
2022	014801901 4		0	0	0																																									0	0	0	0
2022	014801901 5		0	0	0																																									0	0	0	0
2022	014802101 3		0	0	0																																									2	0	0	0
2022	014809701 2	0	1	1	0	3	7	1		0	0	0	1	0			0					0	0	0		1	1	1	1	0	1	1	1	0	1			1	1	1	0	0			1	0	2	2	2
2022	014809801 1	0	0	0	0																																								0	2	1	1	1
2022	014809801 3		0	0	0																																									0	0	0	0
2022	014810001 1		0	0	0																																									0	0	0	0
2022	014810101 2	0	1	1	0	5	8	0		0	0	0	0	0			0					0	0	0		0	0	0	0	0	0	0	0	0	0			0	0	0	0	0			0	0	1	1	1
2022	014904901 2	0	0	0	0																																								0	2	1	1	1
2022	014905101 2		0	0	0																																									0	0	0	0
2022	014905301 2	0	0	0	0																																								0	2	1	1	1
2022	014905501 2	1	1	1	0	4	6	0		0	0	0	0	0			0					1	0	0		1	1	0	1	0	1	1	1	0	1			1	1	1	0	0			0	0	2	2	2
2022	014906001 1	0	0	0	0																																								0	2	1	1	1
2022	014906501 2	1	0	0	0																																								0	2	1	1	1
2022	014906501 4		0	0	0																																									0	0	0	0
2022	014906901 2	0	1	1	0	4	5	0		0	0	0	0	0			0					0	0	0		1	1	0	1	0	1	1	1	0	1			0	1	1	0	1			0	0	1	1	1
2022	014906901 4		0	0	0																																									0	0	0	0
2022	014907001 1		0	0	0																																									0	0	0	0
2022	014907001 2	0	1	0	0	2	2	0		0	1	0	0	0			1					1	0	0		1	1	0	1	1	1	0	1	1	1			0	1	1	0	0			0	0	1	1	1
2022	014907501 2	0	1	1	1	5	5	0		0	0	0	0	0			0					0	0	0		0	0	0	0	0	0	0	0	0	0			0	0	0	0	0			0	2	3	3	3
2022	014910001 2	0	0	0	0																																								0	2	1	1	1
2022	015000201 2		0	0	0																																									2	0	0	0
2022	015000201 4		0	0	0																																									0	0	0	0
2022	015000201 5		0	0	0																																									0	0	0	0
2022	015000801 2	1	0	0	0																																								0	2	1	1	1
2022	015001001 1	0	0	0	0																																								0	0	1	1	1
2022	015004901 2	1	0	0	0			0		0	0	0	0	1			1					0	0	0		0	1	0	1	1	0	1	1	0	1			0	0	1	0	1			0	2	1	1	1
2022	015007001 2	0	0	0	0																																								0	2	1	1	1
2022	015007201 2	1	0	0	0			1		0	0	0	0	1			1					1	0	1		1	1	1	1	1	0	0	0	0	1			0	1	1	1	0			0	2	1	1	1
2022	015008401 2	0	1	0	0	4	8	1		0	0	0	0	1			1					0	0	0		1	1	1	1	0	1	1	1	1	1			0	1	1	0	1			1	0	1	1	1
2022	015202901 2	0	0	0	0			0		1	0	0	0	0			0					0	0	0		1	1	0	1	0	1	1	1	1	1			1	1	1	0	0			0	0	1	1	1
2022	015203001 2		0	0	0																																									2	0	0	0
2022	015203401 2	1	1	1	1	5	8	0		0	0	0	0	0			1					0	0	0		0	0	0	0	0	0	1	0	0	0			0	0	0	0	0			0	0	1	1	1
2022	015203601 2		0	0	0																																									0	0	0	0
2022	015203601 3		0	0	0																																									0	0	0	0
2022	015205701 2	1	0	0	0			0		1	0	0	0	0			0					1	0	0		1	1	1	1	0	1	1	1	0	1			0	1	1	1	0			0	0	1	1	1
2022	015205801 3		0	0	0																																									0	0	0	0
2022	015205901 2	0	1	0	0	3	5	1		0	0	0	1	1			1					0	0	0		1	1	0	0	0	0	0	0	1	1			0	1	0	0	0			1	0	1	1	1
2022	015206401 2	0	0	0	0																																								0	0	1	1	1
2022	015208001 2	0	0	0	0			0		0	0	0	0	1			0					0	0	0		1	1	1	1	0	1	1	1	0	1			0	1	1	0	0			0	0	2	2	2
2022	015208001 6		0	0	0																																									0	0	0	0
2022	015208101 2	0	0	0	0																																								0	2	1	1	1
2022	015208301 2	0	0	0	0																																								0	0	1	1	1
2022	015208301 3		0	0	0																																									0	0	0	0
2022	015208301 4		0	0	0																																									0	0	0	0
2022	015208401 2		0	0	0																																									0	0	0	0
2022	015300401 2	0	0	0	0																																								0	2	1	1	1
2022	015300401 3		0	0	0																																									0	0	0	0
2022	015301301 1	0	0	0	0			0		1	0	0	0	0			1					1	0	0		1	1	1	1	0	1	0	0	0	1			0	1	0	1	0			0	0	1	1	1
2022	015302501 1	0	0	0	1																																								0	2	1	1	1
2022	015302501 4		0	0	0																																									0	0	0	0
2022	015305901 2	1	0	0	0																																								0	2	1	1	1
2022	015308301 2	1	1	1	0	3	5	1		0	1	0	0	0			0					1	0	0		1	1	0	1	1	0	1	0	0	0			0	0	1	1	0			0	2	1	1	1
2022	015313301 2	0	0	0	0																																								0	2	1	1	1
2022	015313301 3		0	0	0																																									2	0	0	0
2022	015314701 2	1	1	0	0	1	0																																						1	2	1	1	1
2022	015400101 1	0	0	0	0																																								0	0	1	1	1
2022	015400701 2	0	1	0	0	4	6	1		0	0	0	0	1			1					0	0	0		1	0	1	1	1	0	1	1	0	1			1	0	1	1	1			0	0	1	1	1
2022	015400701 3		0	0	0																																									0	0	0	0
2022	015401201 3		0	0	0																																									0	0	0	0
2022	015405801 1	0	1	0	1	3	5	0		1	0	0	0	0			0					1	0	0		0	1	0	1	1	0	1	1	0	1			1	1	0	0	0			0	2	1	1	1
2022	015405801 2		0	0	0																																									2	0	0	0
2022	015405901 2	1	0	0	0																																								0	2	1	1	1
2022	015409701 2	0	0	0	0			1		0	1	0	0	1			0					0	0	0		1	1	1	0	0	0	1	0	0	1			1	1	1	0	0			1	2	1	1	1
2022	015410001 1	1	0	0	0			1		1	0	0	0	1			0					1	0	0		1	1	1	1	1	0	1	1	1	1			1	1	1	0	0			1	2	1	1	1
2022	015410001 4		0	0	0																																									2	0	0	0
2022	015502901 2	0	1	0	0	7	7	0		0	0	0	0	0			0					0	0	0		0	0	0	0	0	0	0	0	0	0			0	0	0	0	0			0	0	1	1	1
2022	015503201 1	0	0	0	0			0		0	0	0	0	1			1					1	0	0		1	1	1	1	0	1	1	0	0	1			1	1	1	0	0			0	2	1	1	1
2022	015503201 2		0	0	0																																									2	0	0	0
2022	015503801 2	1	0	0	0																																								0	2	1	1	1
2022	015503801 3		0	0	0																																									0	0	0	0
2022	015506001 2	1	1	1	0	6	10	0		1	0	0	0	0			0					1	0	0		1	1	1	0	0	0	1	0	0	1			1	1	1	1	0			1	2	2	2	2
2022	015508601 2	0	1	0	0	3	4	0		0	0	0	0	0			1					1	0	0		1	1	1	1	1	0	1	0	0	0			1	0	1	1	1			0	2	2	2	2
2022	015508901 2		0	0	0																																									2	0	0	0
2022	015509101 1	0	1	1	0	7	6	0		1	0	0	0	0			0					0	0	0		1	1	0	1	0	1	0	1	0	1			1	0	1	0	0			0	0	1	1	1
2022	015708001 2	0	0	0	0																																								0	2	1	1	1
2022	015708201 1	0	0	0	0			1		0	0	0	0	0			0					1	0	0		1	1	1	1	1	0	0	0	1	0			0	1	1	1	0			0	2	1	1	1
2022	015709001 2	0	1	1	0	3	4	0		0	0	0	0	1			1					1	0	0		1	1	1	1	0	1	1	1	0	1			1	0	1	1	0			0	2	1	1	1
2022	015710001 1		0	0	0																																									2	0	0	0
2022	015710101 4		0	0	0																																									0	0	0	0
2022	015710201 1	1	1	0	0	3	6	0		0	0	0	0	0			1					0	0	0		0	1	1	1	1	0	1	1	1	1			1	1	0	0	0			1	2	1	1	1
2022	015710201 3		0	0	0																																									0	0	0	0
2022	015711001 2		0	0	0																																									2	0	0	0
2022	015711001 3		0	0	0																																									0	0	0	0
2022	015711101 2		0	0	0																																									2	0	0	0
2022	015711101 4		0	0	0																																									0	0	0	0
2022	015711201 1		0	0	0																																									0	0	0	0
2022	015711301 2	0	0	0	0																																								0	2	1	1	1
2022	015711401 1	1	0	0	0																																								0	2	1	1	1
2022	016201801 1	1	0	0	0			1		0	0	0	0	0			0					1	0	0		0	1	1	1	1	0	1	0	0	1			1	1	1	0	0			0	0	1	1	1
2022	016202101 2		0	0	0																																									2	0	0	0
2022	016202301 2	0	1	1	0	5	4	0		0	0	0	1	0			0					0	0	0		0	0	0	0	0	0	0	0	0	0			0	0	0	0	0			1	0	1	1	1
2022	016202301 4		0	0	0																																									0	0	0	0
2022	016203901 1		0	0	0																																									0	0	0	0
2022	016204501 2	0	0	1	0			0		0	0	0	1	0			0					1	0	0		1	1	1	1	1	0	1	1	0	1			0	0	1	0	0			1	0	1	1	1
2022	016210301 1	0	1	1	1	4	7	0		1	0	0	0	1			0					0	0	0		0	1	1	1	0	1	1	1	0	1			1	0	1	0	0			0	2	2	2	2
2022	016210301 2		0	0	0																																									0	0	0	0
2022	016211001 1		0	0	0																																									0	0	0	0
2022	016211001 2		0	0	0																																									2	0	0	0
2022	016211101 2		0	0	0																																									2	0	0	0
2022	016211101 3		0	0	0																																									0	0	0	0
2022	016300201 2	0	0	0	0																																								0	2	1	1	1
2022	016300201 3		0	0	0																																									2	0	0	0
2022	016303301 2	0	1	0	0	3	3	1		0	1	0	0	0			0					0	0	0		1	1	1	1	1	0	1	1	0	1			1	0	1	0	0			0	0	1	1	1
2022	016304701 1	1	1	1	0	4	8	1		0	0	0	0	0			1					0	0	0		0	1	0	0	0	0	0	1	1	1			1	0	1	0	0			0	0	1	1	1
2022	016305501 2		0	0	0																																									2	0	0	0
2022	016305501 3		0	0	0																																									2	0	0	0
2022	016305701 2		0	0	0																																									2	0	0	0
2022	016305701 5		0	0	0																																									0	0	0	0
2022	016306601 2	1	0	0	0																																								0	0	1	1	1
2022	016306601 4		0	0	0																																									0	0	0	0
2022	016307501 2	0	0	0	0																																								0	2	1	1	1
2022	016308801 2	0	0	0	0																																								0	2	1	1	1
2022	016309501 2	0	1	1	0	5	5	0		1	0	0	0	1			0					1	0	1		0	1	1	1	0	1	1	1	1	1			1	1	1	0	1			1	0	1	1	1
2022	016311301 2	1	0	0	0			1		0	0	0	0	0			1					1	0	0		0	1	0	1	1	0	0	0	0	0			0	1	1	0	0			0	0	1	1	1
2022	016311301 3		0	0	0																																									0	0	0	0
2022	016311301 4		0	0	0																																									0	0	0	0
2022	016313501 2	0	1	0	0	5	2	0		0	0	0	0	0			1					0	0	0		1	1	0	1	0	1	1	0	0	1			0	1	1	0	1			0	0	1	1	1
2022	016401701 2		0	0	0																																									2	0	0	0
2022	016401701 4		0	0	0																																									0	0	0	0
2022	016401701 5	0	1	0	0	5	3	1		0	0	0	0	0			0					0	0	0		1	1	0	1	0	1	0	0	0	1			0	1	1	0	0			0	0	1	1	1
2022	016402501 2	0	1	0	0	5	10	0		1	0	0	0	0			0					0	0	0		0	1	1	1	1	0	0	0	0	1			0	0	1	0	0			0	2	1	1	1
2022	016405701 1		0	0	0																																									2	0	0	0
2022	016405701 2		0	0	0																																									0	0	0	0
2022	016405901 2	0	1	0	0	8	6	0		0	0	0	0	0			0					0	0	0		1	1	0	1	0	1	1	0	0	1			1	1	0	0	0			0	2	1	1	1
2022	016406701 2		0	0	0																																									0	0	0	0
2022	016406801 2	0	1	1	0	3	5	1		0	0	0	0	0			1					1	0	0		0	1	1	1	0	1	1	0	0	1			0	0	1	0	0			0	0	2	2	2
2022	016406901 2		0	0	0																																									2	0	0	0
2022	016407001 1		0	0	0																																									2	0	0	0
2022	016407001 4		0	0	0																																									2	0	0	0
2022	016504201 2	0	0	0	0																																								0	2	1	1	1
2022	016504201 3		0	0	0																																									0	0	0	0
2022	016504401 2		0	0	0																																									2	0	0	0
2022	016504501 1		0	0	0																																									0	0	0	0
2022	016508601 3		0	0	0																																									2	0	0	0
2022	016508701 2	1	1	0	0	2	4	1		0	0	0	0	0			1					1	0	0		1	1	0	1	1	0	1	1	0	1			0	1	0	1	0			0	2	1	1	1
2022	016508701 7	0	1	1	0	5	5	1		0	0	0	0	0			0					1	0	0		1	1	0	1	1	0	1	0	1	1			0	1	1	0	0			0	0	1	1	1
2022	016510101 1	0	0	0	0																																								0	0	1	1	1
2022	016510101 4		0	0	0																																									0	0	0	0
2022	016510401 3	0	0	0	0																																								0	2	1	1	1
2022	016510401 5		0	0	0																																									0	0	0	0
2022	016510401 7		0	0	0																																									0	0	0	0
2022	016510401 8	0	1	0	1	10	10	0		0	0	0	0	0			0					0	0	0		0	0	0	0	0	0	0	0	0	0			0	0	0	0	0			0	0	1	1	1
2022	016510701 2	0	1	0	0	3	3	1		0	0	0	0	0			0					0	0	0		0	1	0	0	0	0	0	1	0	0			1	1	0	0	0			0	2	1	1	1
2022	016601301 2		0	0	0																																									2	0	0	0
2022	016601301 6	1	0	0	0			0		1	0	0	0	0			1					1	0	0		1	1	0	1	0	1	1	1	1	1			1	1	1	1	1			0	2	1	1	1
2022	016601601 4	0	1	1	0	3	4	0		0	0	0	0	0			0					0	0	0		0	0	0	0	0	0	0	0	0	1			0	0	0	0	0			0	0	1	1	1
2022	016601701 2	0	0	0	0																																								0	0	1	1	1
2022	016603501 3	1	1	1	0	3	6	0		0	0	0	1	0			0					0	0	0		0	0	0	0	0	0	0	0	0	0			0	0	0	0	0			1	0	3	3	3
2022	016603601 2		0	0	0																																									2	0	0	0
2022	016603701 2	0	0	0	0			0		0	0	0	0	0			0					0	0	0		0	1	0	1	1	0	0	1	0	0			1	1	0	0	0			0	0	1	1	1
2022	016608601 2	0	0	0	0																																								0	0	1	1	1
2022	016608701 2		0	0	0																																									2	0	0	0
2022	016608901 2	0	1	0	1	5	3	0		0	0	0	0	1			0					1	0	0		1	1	0	1	1	0	1	0	0	1			1	0	0	0	0			1	2	1	1	1
2022	016609301 2		0	0	0																																									2	0	0	0
2022	016609301 3		0	0	0																																									0	0	0	0
2022	016609301 4		0	0	0																																									0	0	0	0
2022	016609401 2	1	1	1	0	3	5	1		0	0	0	0	0			1					1	0	0		0	1	0	1	1	0	1	0	0	1			0	0	0	0	0			0	0	2	2	2
2022	016700601 2	0	1	0	0	3	4	0		0	0	0	0	1			1					0	0	0		1	1	0	1	1	0	1	1	0	1			0	1	1	0	0			0	0	1	1	1
2022	016700701 1		0	0	0																																									2	0	0	0
2022	016702201 2	0	0	0	0																																								1	2	1	1	1
2022	016702601 4	1	1	1	0	3	5	1		0	0	0	0	0			1					1	0	0		1	1	1	1	1	0	1	1	0	1			0	1	0	0	1			1	2	1	1	1
2022	016702601 7	1	0	0	0																																								0	2	1	1	1
2022	016702701 1	0	0	0	0																																								0	0	1	1	1
2022	016703201 1	0	1	0	0	1	2	0		0	0	0	0	1			0					0	0	0		1	1	1	1	1	1	1	0	0	1			0	1	1	0	1			0	2	1	1	1
2022	016703201 5		0	0	0																																									2	0	0	0
2022	016703201 6		0	0	0																																									2	0	0	0
2022	016706001 2	0	0	0	0			0		1	0	0	1	0			1					1	0	0		1	1	0	1	0	1	1	1	0	1			0	0	1	0	0			0	2	1	1	1
2022	016706401 2	0	1	1	1	4	8	0		0	0	0	0	0			0					0	0	0		0	0	0	0	0	0	0	0	0	0			0	0	0	0	0			0	2	2	2	2
2022	016706401 3		0	0	0																																									2	0	0	0
2022	016707001 2	0	0	0	0																																								0	0	1	1	1
2022	016707401 2		0	0	0																																									0	0	0	0
2022	016707401 3		0	0	0																																									0	0	0	0
2022	016707401 6	0	1	0	0	3	5	0		0	0	0	0	0			1					1	0	0		0	1	1	1	0	1	0	0	1	1			0	1	0	1	0			0	0	2	2	2
2022	016707901 2	0	0	1	0			0		0	0	0	0	0			1					0	0	0		0	1	1	0	0	0	1	0	1	1			1	1	1	0	0			0	0	1	1	1
2022	016708501 2	0	0	0	0			0		0	0	0	0	0			0					1	0	0		1	1	1	1	0	1	1	1	0	1			1	1	1	0	1			0	2	1	1	1
2022	016800501 6		0	0	0																																									2	0	0	0
2022	016800501 7		0	0	0																																									2	0	0	0
2022	016800501 8		0	0	0																																									2	0	0	0
2022	016800601 3		0	0	0																																									2	0	0	0
2022	016802701 2		0	0	0																																									0	0	0	0
2022	016804001 2	1	1	0	0	2	0	1		0	0	0	0	0			1					0	0	0		1	1	1	1	1	0	1	1	1	0			1	1	0	0	0			1	2	1	1	1
2022	016804201 1		0	0	0																																									2	0	0	0
2022	016811501 1		0	0	0																																									2	0	0	0
2022	016811501 2		0	0	0																																									2	0	0	0
2022	016811501 3		0	0	0																																									0	0	0	0
2022	016813401 3		0	0	0																																									2	0	0	0
2022	016813401 4	0	0	0	1			1		0	0	0	1	0			0					0	0	0		1	1	1	1	1	1	1	0	0	1			0	1	1	0	0			1	2	1	1	1
2022	016901101 2	0	0	0	0			0		1	1	0	1	0			0					1	0	0		1	1	1	1	0	1	1	0	0	0			0	1	1	1	1			1	2	1	1	1
2022	016901101 3		0	0	0																																									2	0	0	0
2022	016904901 2	1	1	0	0	2	4	1		0	0	0	1	0			0					1	0	0		1	1	1	1	0	1	1	0	1	0			0	1	1	0	0			1	2	1	1	1
2022	016906601 2	1	0	0	0			1		1	0	0	0	1			0					0	0	0		1	1	0	1	1	1	1	0	0	1			1	1	1	0	0			1	2	1	1	1
2022	016908001 2		0	0	0																																									2	0	0	0
2022	016908001 3		0	0	0																																									0	0	0	0
2022	016908001 4		0	0	0																																									2	0	0	0
2022	016908101 2	1	0	0	0																																								0	2	1	1	1
2022	016909601 1		0	0	0																																									2	0	0	0
2022	017101301 1	1	1	1	1	5	5	0		0	0	0	0	0			0					0	0	0		0	0	0	0	0	0	1	0	0	1			0	0	1	0	0			0	2	2	2	2
2022	017103601 1		0	0	0																																									2	0	0	0
2022	017103601 2		0	0	0																																									0	0	0	0
2022	017103601 3		0	0	0																																									0	0	0	0
2022	017104801 1	0	1	0	0	4	4	1		1	0	0	0	1			1					1	0	0		1	1	1	1	1	1	0	0	1	1			1	1	1	0	0			1	2	1	1	1
2022	017105201 2		0	0	0																																									2	0	0	0
2022	017105201 5		0	0	0																																									2	0	0	0
2022	017107201 2	0	1	0	0	3	4	1		1	0	0	0	0			0					1	0	0		1	1	1	1	1	1	1	1	0	1			0	1	1	1	0			0	2	1	1	1
2022	017111401 1		0	0	0																																									2	0	0	0
2022	017111401 2		0	0	0																																									0	0	0	0
2022	017112201 2	1	0	0	0			1		0	0	0	0	1			0					0	0	0		1	1	1	1	1	0	1	0	0	1			1	1	1	0	1			1	2	1	1	1
2022	017300301 2	1	0	0	0			0		1	0	0	0	1			0					1	0	0		1	1	0	1	1	1	1	1	1	0			0	1	1	1	0			0	1	1	1	1
2022	017301801 2	1	0	0	0																																								1	2	1	1	1
2022	017303201 1	0	1	0	0	10	10	1		0	0	0	0	0			0					0	0	0		1	1	1	1	1	0	1	0	0	1			1	0	1	0	0			1	2	1	1	1
2022	017303601 2		0	0	0																																									2	0	0	0
2022	017303901 2		0	0	0																																									2	0	0	0
2022	017303901 4	1	0	0	0																																								0	2	1	1	1
2022	017304201 2	1	0	0	0			1		1	0	0	0	1			0					1	1	0		1	1	1	1	0	1	1	0	1	1			1	1	1	1	1			0	2	1	1	1
2022	017306901 2		0	0	0																																									2	0	0	0
2022	017306901 6		0	0	0																																									2	0	0	0
2022	017309201 2		0	0	0																																									0	0	0	0
2022	017309201 3		0	0	0																																									2	0	0	0
2022	017309301 2	1	1	0	0	6	7	1		0	1	0	0	0			1					1	0	0		1	1	1	1	0	1	0	0	0	1			0	0	1	0	0			1	2	1	1	1
2022	017402001 2		0	0	0																																									2	0	0	0
2022	017402001 4		0	0	0																																									2	0	0	0
2022	017405401 2	1	1	0	0	4	4	1		1	1	0	0	1			0					1	0	0		1	0	1	0	0	0	1	0	1	1			1	1	0	0	1			1	2	1	1	1
2022	017408301 1	1	0	0	1																																								0	0	1	1	1
2022	017906601 2		0	0	0																																									2	0	0	0
2022	017907801 3		0	0	0																																									0	0	0	0
2022	017907801 4		0	0	0																																									2	0	0	0
2022	017909001 2	1	0	0	0																																								0	2	1	1	1
2022	017910501 2	1	0	0	0																																								0	0	1	1	1
2022	017910601 2	1	0	0	0			1		0	0	0	0	1			1					0	0	0		1	1	1	1	0	1	0	0	0	1			0	1	1	1	0			1	2	2	2	2
2022	017911401 3		0	0	0																																									2	0	0	0
2022	018003901 1	1	0	0	0																																								1	2	1	1	1
2022	018004301 1		0	0	0																																									2	0	0	0
2022	018004301 3		0	0	0																																									0	0	0	0
2022	018004801 2	1	1	1	0	10	20	1		1	1	0	0	0			0					0	0	0		0	0	0	0	0	0	1	0	1	1			0	1	1	0	0			1	2	2	2	2
2022	018006301 2	1	1	0	1	2	4	1		1	1	1	0	1			0					0	0	0		1	1	1	1	1	1	1	1	1	1			0	1	0	0	1			1	2	2	2	2
2022	018006301 3		0	0	0																																									0	0	0	0
2022	018006801 1	1	1	0	0	2	3	1		1	0	0	0	1			0					1	0	0		1	1	1	1	1	1	1	0	1	0			0	0	1	0	0			1	2	1	1	1
2022	018008501 2	0	1	1	0	6	9	0		0	0	0	0	0			0					0	0	0		0	0	0	0	0	0	0	0	0	0			0	0	0	0	0			0	0	2	2	2
2022	018008501 8		0	0	0																																									0	0	0	0
2022	018010101 2	1	0	0	0																																								1	2	1	1	1
2022	018015401 1		0	0	0																																									2	0	0	0
2022	018015401 2		0	0	0																																									2	0	0	0
2022	018015401 3		0	0	0																																									0	0	0	0
2022	018101301 1	0	0	0	0			1		0	1	0	0	1			0					1	0	0		1	1	1	1	0	1	0	0	0	1			0	0	1	0	0			1	2	1	1	1
2022	018102301 3		0	0	0																																									2	0	0	0
2022	018104001 2	1	0	0	0																																								0	2	1	1	1
2022	018108801 2	1	0	1	0																																								0	2	1	1	1
2022	018110801 2	0	0	0	0																																								1	2	1	1	1
2022	018110801 3		0	0	0																																									2	0	0	0
2022	018113501 2		0	0	0																																									2	0	0	0
2022	018113501 3	0	0	0	0																																								0	2	1	1	1
2022	018113501 4		0	0	0																																									0	0	0	0
2022	018116001 1		0	0	0																																									2	0	0	0
2022	018200801 2	0	0	0	0			1		0	0	0	1	1			1					1	0	0		1	1	1	1	1	1	1	1	1	0			1	0	1	0	0			0	2	1	1	1
2022	018201401 2		0	0	0																																									0	0	0	0
2022	018201501 2		0	0	0																																									2	0	0	0
2022	018205701 2	1	0	0	0			1		0	1	0	0	0			0					1	0	0		1	1	0	1	0	1	0	0	0	1			0	1	0	0	0			0	2	1	1	1
2022	018205701 3		0	0	0																																									2	0	0	0
2022	018209001 2		0	0	0																																									0	0	0	0
2022	018209201 2	0	0	0	0			0		1	0	0	0	1			1					1	0	0		1	1	1	1	1	1	1	1	0	1			1	1	1	1	0			1	2	1	1	1
2022	018209201 3		0	0	0																																									2	0	0	0
2022	018209301 1		0	0	0																																									2	0	0	0
2022	018209301 2		0	0	0																																									2	0	0	0
2022	018301901 1	0	0	0	0																																								1	2	1	1	1
2022	018303101 1		0	0	0																																									2	0	0	0
2022	018303101 2		0	0	0																																									0	0	0	0
2022	018304401 1		0	0	0																																									0	0	0	0
2022	018304401 2		0	0	0																																									0	0	0	0
2022	018305201 2	0	0	0	0																																								0	2	1	1	1
2022	018305201 3		0	0	0																																									0	0	0	0
2022	018305901 3		0	0	0																																									0	0	0	0
2022	018305902 2	0	1	0	0	5	5	0		0	0	0	0	0			0					0	0	0		1	0	0	1	0	1	0	0	0	0			0	0	0	0	0			0	0	2	2	2
2022	018308701 2	0	0	0	0																																								0	2	1	1	1
2022	018400101 1	0	1	0	1	5	8	0		0	0	0	0	0			0					0	1	0		0	0	0	0	0	0	0	0	0	0			0	0	1	0	0			0	2	1	1	1
2022	018402201 1		0	0	0																																									2	0	0	0
2022	018402201 3	0	0	0	0																																								1	0	1	1	1
2022	018403901 2	0	1	0	0	2	5	1		0	1	0	0	1			1					0	1	0		1	1	0	1	1	1	1	1	0	1			1	1	1	0	1			1	2	1	1	1
2022	018404101 3		0	0	0																																									2	0	0	0
2022	018406601 1	0	1	0	1	6	3	1		1	1	0	0	0			1					1	0	0		1	1	0	1	0	1	0	1	0	1			1	0	1	0	0			0	2	1	1	1
2022	018409401 2	0	0	0	0																																								1	2	1	1	1
2022	018413201 1	0	0	0	0			0		1	0	0	1	0			0					1	0	0		1	0	1	1	1	1	1	1	1	1			0	1	1	1	0			1	0	1	1	1
2022	018414201 2		0	0	0																																									0	0	0	0
2022	018414201 3		0	0	0																																									0	0	0	0
2022	018601601 1	1	1	0	0	2	10	1		0	0	0	0	1			1					0	0	0		1	1	1	1	0	1	1	1	0	0			0	1	1	0	0			1	1	1	1	1
2022	018601601 4		0	0	0																																									2	0	0	0
2022	018602201 2	0	0	0	0																																								1	2	1	1	1
2022	018602901 4		0	0	0																																									2	0	0	0
2022	018609201 2	1	1	1	0	3	8	0		0	0	0	0	1			0					0	0	0		0	0	0	0	0	0	0	0	0	0			0	0	0	0	0			1	2	2	2	2
2022	018610901 2	1	1	0	0	3	5	1		1	0	0	0	1			0					1	0	0		1	1	0	1	0	1	1	0	1	0			0	1	1	0	1			0	2	1	1	1
2022	018611701 1	0	1	1	0	10	13																																						0	2	2	2	2
2022	018701501 2		0	0	0																																									0	0	0	0
2022	018706501 2		0	0	0																																									2	0	0	0
2022	018706501 5	0	1	1	0	4	4	1		0	0	0	0	0			0					1	0	0		1	1	1	1	1	1	1	0	1	1			1	0	1	0	1			0	2	2	2	2
2022	018706701 1	1	1	0	0	1	4	1		1	1	0	0	1			1					1	0	0		1	1	1	1	0	1	1	1	1	1			1	0	0	0	1			1	2	2	2	2
2022	018711701 2	0	0	0	0																																								0	2	1	1	1
2022	018712401 1	0	1	0	0	1	0																																						1	2	1	1	1
2022	018715901 2	0	1	0	0	4	6	0		0	0	0	0	0			0					0	0	0		0	0	0	0	0	0	0	0	0	0			0	0	0	0	0			0	2	2	2	2
2022	018715901 5		0	0	0																																									0	0	0	0
2022	018801701 4	0	0	0	0																																								0	2	1	1	1
2022	018802201 3		0	0	0																																									0	0	0	0
2022	018802201 5		0	0	0																																									2	0	0	0
2022	018803301 2	0	0	0	0																																									1	2	2	2
2022	018902301 3	1	0	0	0																																								1	2	1	1	1
2022	018903201 2		0	0	0																																									2	0	0	0
2022	018908201 2	0	0	0	0																																								0	2	1	1	1
2022	018908901 1		0	0	0																																									0	0	0	0
2022	018910401 2	1	1	0	0	6	5	1		0	0	0	0	0			0					0	0	0		1	1	0	1	1	1	1	0	1	1			0	0	0	0	0			1	2	1	1	1
2022	018911001 2	0	0	0	0																																								1	2	1	1	1
2022	019001001 1	1	1	0	0	1	1																																						0	2	1	1	1
2022	019001002 2	1	1	0	0	2	7	0		0	1	0	0	0			1					1	0	0		1	1	1	1	1	0	1	0	0	1			0	0	1	0	0			1	2	2	2	2
2022	019001003 2		0	0	0																																									2	0	0	0
2022	019001401 2	0	0	0	0																																								0	2	1	1	1
2022	019001402 1		0	0	0																																									2	0	0	0
2022	019003101 2	0	1	0	0	3	10	0		0	0	0	0	0			0					1	0	0		1	1	0	0	0	0	1	0	0	0			0	0	1	0	0			0	2	2	2	2
2022	019004602 1		0	0	0																																									2	0	0	0
2022	019004602 2		0	0	0																																									0	0	0	0
2022	019008501 2		0	0	0																																									0	0	0	0
2022	019009001 2	0	0	0	0																																								0	2	1	1	1
2022	019010501 3		0	0	0																																									0	0	0	0
2022	019011201 1		0	0	0																																									2	0	0	0
2022	019011201 3		0	0	0																																									2	0	0	0
2022	019011202 2	0	0	0	0																																								0	2	1	1	1
2022	019014902 2		0	0	0																																									2	0	0	0
2022	019203201 2	0	0	0	0																																								0	2	1	1	1
2022	019203401 1	0	1	0	0	5	10	1		0	0	0	0	0			1					1	0	0		1	0	0	1	1	1	1	1	0	0			0	0	1	0	0			0	2	2	2	2
2022	019203401 4		0	0	0																																									0	0	0	0
2022	019203801 2		0	0	0																																									0	0	0	0
2022	019203801 3		0	0	0																																									2	0	0	0
2022	019203801 4		0	0	0																																									2	0	0	0
2022	019204801 2	1	1	1	0	3	5	1		0	0	0	0	0			1					0	0	0		1	1	1	1	1	0	1	0	0	1			1	1	1	0	0			1	2	1	1	1
2022	019205501 4		0	0	0																																									2	0	0	0
2022	019205901 2	1	0	0	0																																								1	0	1	1	1
2022	019206701 2	0	0	0	0																																								0	2	1	1	1
2022	019206701 3		0	0	0																																									2	0	0	0
2022	019206801 3	0	0	0	0			0		0	0	0	0	0			1					1	0	0		1	1	0	1	1	0	1	0	0	0			0	1	1	0	0			1	0	1	1	1
2022	019209401 2	1	0	0	0																																								0	1	1	1	1
2022	019209401 4		0	0	0																																									0	0	0	0
2022	019301701 2	0	0	0	0																																								0	2	1	1	1
2022	019303701 2		0	0	0																																									0	0	0	0
2022	019304901 1	0	0	0	0																																								0	2	1	1	1
2022	019307701 2	0	0	0	0																																								0	2	1	1	1
2022	019308601 2	0	0	0	0																																								0	0	1	1	1
2022	019308601 3		0	0	0																																									0	0	0	0
2022	019308601 5		0	0	0																																									0	0	0	0
2022	019310001 2	1	0	0	0			0		0	1	0	0	1			0					1	0	0		1	1	1	1	0	1	1	1	0	1			1	0	1	0	0			1	2	1	1	1
2022	019310001 4		0	0	0																																									2	0	0	0
2022	019310901 1	1	1	1	0	3	5	0		0	1	0	0	0			0					0	0	0		1	1	0	1	1	0	1	1	0	1			0	0	0	0	0			1	2	1	1	1
2022	019310901 2		0	0	0																																									2	0	0	0
2022	019312301 2		0	0	0																																									0	0	0	0
2022	019400101 2		0	0	0																																									2	0	0	0
2022	019400101 3		0	0	0																																									2	0	0	0
2022	019400501 2	1	1	0	0	3	5	1		1	1	0	0	1			1					1	0	0		1	1	0	1	1	1	1	1	0	1			0	1	0	0	1			1	2	1	1	1
2022	019400501 4		0	0	0																																									0	0	0	0
2022	019401701 2	1	0	0	0																																								1	2	1	1	1
2022	019402701 2		0	0	0																																									2	0	0	0
2022	019404001 2	0	1	0	0	5	5	0		0	1	0	0	1			1					1	0	0		1	1	1	1	1	1	1	0	1	1			0	0	1	0	1			1	0	1	1	1
2022	019404201 1	0	1	0	0	3	5	1		0	0	0	0	0			0					0	0	0		1	1	0	1	1	1	1	0	0	1			0	0	1	0	1			0	1	1	1	1
2022	019404201 3		0	0	0																																									2	0	0	0
2022	019404801 2	0	0	0	0																																								1	2	1	1	1
2022	019405101 2	0	0	0	0																																								0	2	1	1	1
2022	019701601 2	1	0	0	1			0		0	0	0	1	1			0					0	0	0		1	1	1	1	0	1	1	0	1	1			0	1	1	0	1			1	2	1	1	1
2022	019706701 2		0	0	0																																									2	0	0	0
2022	019709301 2	1	1	0	0	6	5	1		1	0	0	1	0			0					1	0	0		1	0	0	1	0	1	1	1	0	1			0	1	1	0	0			0	2	1	1	1
2022	019712701 1	0	0	0	0																																								0	2	1	1	1
2022	019901301 1	1	0	0	0																																								0	0	1	1	1
2022	019901501 2		0	0	0																																									2	0	0	0
2022	019903101 5		0	0	0																																									0	0	0	0
2022	019903401 2	0	0	0	0			0		0	1	0	0	0			1					0	0	0		1	1	0	1	1	0	0	0	0	1			0	0	0	1	0			0	2	2	2	2
2022	019903901 2	0	0	0	0			0		1	0	0	0	1			1					0	0	0		1	1	1	1	1	1	1	0	1	0			1	1	1	0	0			1	2	2	2	2
2022	019907901 1	0	0	0	0																																								0	2	1	1	1
2022	019908701 3		0	0	0																																									2	0	0	0
2022	020000901 2	1	0	0	0			1		0	0	0	0	1			0					1	0	0		1	1	1	1	0	1	1	0	1	1			0	1	0	1	0			1	2	1	1	1
2022	020007201 5	1	0	0	0			1		0	1	0	1	1			1					1	0	0		1	1	1	1	0	1	1	0	0	0			0	1	1	1	1			1	2	1	1	1
2022	020008301 3	1	1	0	1	3	1																																						0	2	1	1	1
2022	020008301 5	0	0	0	0																																								0	2	1	1	1
2022	020010901 2	0	0	0	0																																								0	2	1	1	1
2022	020014301 5		0	0	0																																									2	0	0	0
2022	020014901 2	0	0	0	0																																								0	2	1	1	1
2022	020200401 2	1	0	0	0			1		1	0	0	0	0			0					1	0	1		1	1	1	1	0	1	1	0	0	1			0	0	1	1	0			0	2	1	1	1
2022	020202901 1	0	1	1	0	4	2	0		0	0	0	1	1			0					0	0	0		1	0	1	1	1	1	1	0	0	1			1	0	1	0	0			1	2	2	2	2
2022	020203101 2	0	0	0	0																																								0	2	1	1	1
2022	020206501 2	1	0	0	0																																								0	2	1	1	1
2022	020206801 1	1	0	0	0																																								0	0	1	1	1
2022	020206801 2		0	0	0																																									0	0	0	0
2022	020207601 1		0	0	0																																									0	0	0	0
2022	020210201 1		0	0	0																																									0	0	0	0
2022	020210301 2	0	1	1	0	3	4	1		0	0	0	0	0			0					1	0	0		1	1	0	1	0	1	1	1	0	0			0	0	1	0	0			0	0	1	1	1
2022	020305401 2		0	0	0																																									2	0	0	0
2022	020305401 3		0	0	0																																									0	0	0	0
2022	020306801 1		0	0	0																																									2	0	0	0
2022	020307601 1	0	0	0	0																																								0	2	1	1	1
2022	020308101 2	0	0	0	0																																								1	0	1	1	1
2022	020308101 3		0	0	0																																									0	0	0	0
2022	020308101 4		0	0	0																																									0	0	0	0
2022	020312901 2	0	1	0	0	1	1	0		0	0	0	0	0			0					1	0	0		1	1	0	1	0	1	1	0	0	0			0	0	1	0	0			0	2	1	1	1
2022	020314801 3		0	0	0																																									2	0	0	0
2022	020314801 5	1	1	0	0	4	4	1		1	0	0	1	0			0					1	0	0		1	1	1	1	1	0	1	1	0	1			0	1	1	0	1			1	2	1	1	1
2022	020316701 6		0	0	0																																									2	0	0	0
2022	020406601 3		0	0	0																																									2	0	0	0
2022	020408301 1		0	0	0																																									0	0	0	0
2022	020408301 3		0	0	0																																									0	0	0	0
2022	020408501 1	0	0	1	0			1		0	0	0	0	1			1					0	0	0		1	1	0	1	1	0	1	0	0	1			0	1	1	1	1			1	2	1	1	1
2022	020409201 2		0	0	0																																									0	0	0	0
2022	020412501 2	0	0	0	0			1		0	0	0	0	1			1					1	0	0		1	1	0	1	0	1	0	0	0	1			0	1	0	1	0			0	2	2	2	2
2022	020412501 6		0	0	0																																									2	0	0	0
2022	020412801 2		0	0	0																																									2	0	0	0
2022	020412801 3		0	0	0																																									0	0	0	0
2022	020412801 4		0	0	0																																									0	0	0	0
2022	020500301 2	1	0	0	0																																								0	2	1	1	1
2022	020500401 3		0	0	0																																									2	0	0	0
2022	020501101 2	0	1	1	0	4	4	1		1	0	0	0	0			0					1	0	0		1	1	1	1	0	1	1	1	0	0			0	0	0	0	0			0	2	1	1	1
2022	020503101 2	1	0	0	0			1		1	1	0	1	0			0					0	0	0		1	1	0	1	0	1	1	0	1	1			0	0	1	1	1			1	2	1	1	1
2022	020506601 2	0	0	0	0																																								0	2	1	1	1
2022	020510701 2	1	0	0	0			1		0	0	0	0	0			1					0	0	0		1	1	0	1	1	1	1	0	1	1			0	0	1	0	0			0	2	1	1	1
2022	020511401 1	1	1	0	0	2	4	1		0	0	0	0	0			1					0	0	0		1	1	1	1	1	0	1	1	1	0			1	0	1	0	0			1	2	1	1	1
2022	020511601 2	0	0	0	0			0		1	1	0	0	1			1					0	0	0		1	1	1	1	0	1	1	0	0	1			0	0	1	0	0			0	2	2	2	2
2022	020514201 5	0	0	0	0			1		0	0	0	0	1			0					0	0	0		1	1	1	1	0	1	0	1	1	1			1	0	1	0	0			1	0	1	1	1
2022	020600401 2	0	1	0	0	2	1	1		1	0	0	0	1			1					0	1	0		1	1	1	1	1	0	0	0	0	1			0	1	1	0	0			0	2	1	1	1
2022	020600401 3		0	0	0																																									2	0	0	0
2022	020601001 2	0	1	0	0	5	5	0		1	1	0	0	1			0					1	0	0		1	1	1	1	0	1	1	1	1	1			1	1	1	1	0			0	1	1	1	1
2022	020603301 1	1	0	0	0			1		1	0	0	0	1			1					0	0	0		1	0	0	1	0	1	1	1	1	1			0	1	1	0	1			1	2	2	2	2
2022	020604601 1		0	0	0																																									2	0	0	0
2022	020604601 2	1	0	0	0																																								0	2	1	1	1
2022	020605901 2		0	0	0																																									2	0	0	0
2022	020605901 6		0	0	0																																									2	0	0	0
2022	020606701 2	0	0	0	0			0		0	1	0	0	1			0					1	0	0		1	1	0	1	1	0	0	0	0	0			0	0	1	0	0			1	2	1	1	1
2022	020607101 2	0	0	0	0																																								0	2	1	1	1
2022	020607901 1		0	0	0																																									2	0	0	0
2022	020607901 3		0	0	0																																									2	0	0	0
2022	021000901 2	0	0	0	0			1		1	0	0	0	1			1					1	0	0		1	1	1	1	1	0	1	1	1	1			0	1	0	0	1			1	2	1	1	1
2022	021001401 6		0	0	0																																									0	0	0	0
2022	021005301 2	0	0	0	0			0		1	0	0	0	1			1					1	0	0		1	1	0	1	1	0	1	1	0	1			1	0	0	1	0			1	0	1	1	1
2022	021005401 1		0	0	0																																									2	0	0	0
2022	021006101 2	1	0	0	0																																								0	0	1	1	1
2022	021006701 1		0	0	0																																									0	0	0	0
2022	021006801 2	1	1	0	0	5	5	0		0	0	0	0	0			1					0	0	0		1	1	1	1	0	1	0	0	0	0			0	0	1	1	0			0	2	1	1	1
2022	021007701 2	0	0	0	0			0		1	0	0	0	1			1					1	0	1		1	1	1	1	1	1	1	0	0	1			1	0	1	0	1			1	2	1	1	1
2022	021203901 1	0	0	0	0																																								0	2	1	1	1
2022	021203901 3		0	0	0																																									2	0	0	0
2022	021204001 2	1	0	0	0																																								1	2	1	1	1
2022	021204601 1	0	0	0	0																																								0	1	1	1	1
2022	021204801 5		0	0	0																																									2	0	0	0
2022	021204901 2	0	1	1	1	3	3	1		1	0	0	0	1			1					1	0	0		1	1	0	1	0	1	1	1	1	1			0	1	1	1	0			1	0	1	1	1
2022	021205001 2	1	1	0	0	2	0	1		1	0	0	0	1			0					1	0	0		1	1	1	0	0	0	1	1	1	1			0	1	1	0	0			0	2	1	1	1
2022	021205301 2		0	0	0																																									2	0	0	0
2022	021205301 3		0	0	0																																									2	0	0	0
2022	021205601 2	0	1	1	0	1	5	1		1	1	0	0	0			1					1	0	0		1	1	1	1	0	1	1	0	1	1			0	0	1	0	0			0	0	2	2	2
2022	021206801 1	1	0	0	0																																								0	2	1	1	1
2022	021304301 1	0	0	0	1			1		1	0	0	0	1			1					0	0	0		1	0	1	1	1	1	1	0	0	0			0	0	1	1	0			1	2	2	2	2
2022	021304301 2		0	0	0																																									0	0	0	0
2022	021304301 3		0	0	0																																									2	0	0	0
2022	021306401 3		0	0	0																																									2	0	0	0
2022	021308901 2	0	1	1	0	2	3	1		1	1	0	0	0			1					1	0	0		1	1	0	1	1	1	1	0	0	0			0	1	0	0	1			0	2	1	1	1
2022	021309601 2	0	0	0	0																																								1	2	1	1	1
2022	021311201 4	1	0	0	0			1		0	0	0	0	1			1					1	0	1		1	1	1	1	1	1	1	0	0	1			0	0	1	0	1			1	2	2	2	2
2022	021312001 3	0	1	1	1	3	7	0		0	0	0	0	0			0					0	0	0		0	0	0	0	0	0	0	0	0	0			0	0	0	0	0			0	2	2	2	2
2022	021312001 8		0	0	0																																									2	0	0	0
2022	021312801 2		0	0	0																																									2	0	0	0
2022	021315301 1	0	1	1	0	5	14	1		0	0	0	0	0			0					0	0	0		1	0	1	1	1	0	1	0	0	0			0	0	0	0	0			1	2	1	1	1
2022	021401201 2	1	0	0	0																																								0	2	1	1	1
2022	021401901 2	1	1	0	0	4	15	0		0	1	0	0	0			0					0	0	0		1	0	1	1	1	1	1	1	1	1			1	0	0	0	1			1	0	1	1	1
2022	021402301 1	1	0	0	0																																								0	2	1	1	1
2022	021402801 2	1	1	1	0	2	4	1		0	0	0	0	0			0					0	0	0		1	1	0	1	1	0	1	1	0	1			1	0	0	0	1			0	2	2	2	2
2022	021404401 2		0	0	0																																									0	0	0	0
2022	021404401 5		0	0	0																																									0	0	0	0
2022	021405301 2	1	1	0	0	15	6	0		1	1	0	0	0			1					1	0	0		0	0	0	0	0	0	0	0	0	0			0	0	0	0	0			0	0	2	2	2
2022	021406401 3	1	0	1	1																																								0	2	1	1	1
2022	021407001 2	0	1	1	0	2	12	0		1	0	0	0	0			1					1	0	0		1	1	0	0	0	0	1	1	0	0			1	1	1	0	0			0	0	1	1	1
2022	021500801 2	1	1	0	0	1	4	1		1	0	0	0	1			0					1	0	0		1	1	0	0	0	0	1	1	0	0			0	1	1	0	0			0	2	1	1	1
2022	021503201 1	1	0	0	0																																								0	2	1	1	1
2022	021503201 2		0	0	0																																									0	0	0	0
2022	021506401 2	0	0	0	0																																								0	2	1	1	1
2022	021507001 2	1	1	1	0	3	5	1		0	0	0	0	0			0					1	0	0		1	1	0	0	0	0	0	0	0	1			0	0	0	0	0			0	2	1	1	1
2022	021507401 2		0	0	0																																									0	0	0	0
2022	021507401 4		0	0	0																																									0	0	0	0
2022	021512201 2		0	0	0																																									2	0	0	0
2022	021512601 2	0	0	0	0			1		1	0	0	0	1			0					0	0	0		1	1	0	1	0	1	1	1	0	1			0	0	1	0	0			1	2	2	2	2
2022	021601801 2	0	0	0	0																																								0	2	2	2	2
2022	021601801 5		0	0	0																																									0	0	0	0
2022	021601801 7		0	0	0																																									0	0	0	0
2022	021603001 2	0	1	0	0	3	3	1		0	0	0	0	0			1					1	0	0		0	0	1	1	0	1	1	0	0	1			0	0	1	0	0			0	1	1	1	1
2022	021603401 1	0	0	1	1			0		0	0	0	0	0			0					1	0	0		1	1	0	1	1	1	1	1	0	1			1	1	1	0	0			0	0	1	1	1
2022	021603701 2	0	0	0	0			1		0	0	0	0	0			0					0	0	0		1	1	1	1	1	1	0	0	0	1			1	1	1	1	1			0	2	1	1	1
2022	021608101 3		0	0	0																																									0	0	0	0
2022	021608801 1		0	0	0																																									0	0	0	0
2022	021608802 2		0	0	0																																									0	0	0	0
2022	021609601 1	1	1	0	1	4	12	0		0	0	0	0	0			1					0	0	0		1	1	0	0	0	0	1	0	0	1			0	0	1	0	0			0	2	1	1	1
2022	021610901 1	0	0	0	1			1		0	0	0	0	0			0					1	1	0		1	1	1	1	0	1	1	0	1	1			1	1	1	1	0			0	2	1	1	1
2022	021611101 2		0	0	0																																									0	0	0	0
2022	021611101 3	0	0	0	0																																								0	2	1	1	1
2022	021701301 2	1	1	0	0	5	8	0		0	0	0	0	0			0					1	0	0		0	1	1	1	0	1	1	0	0	0			0	0	1	0	1			0	2	2	2	2
2022	021708001 2	1	0	0	0																																								0	2	1	1	1
2022	021710501 2		0	0	0																																									2	0	0	0
2022	021710501 3		0	0	0																																									2	0	0	0
2022	021711501 3	1	0	0	0			1		0	0	0	1	0			0					0	0	0		1	0	1	1	1	0	0	1	0	1			1	1	1	1	1			1	1	1	1	1
2022	021713401 2		0	0	0																																									2	0	0	0
2022	021715301 1	0	0	1	0			1		1	0	0	0	1			0					0	0	0		1	1	1	1	0	1	1	1	0	1			0	1	1	0	0			1	2	1	1	1
2022	021716401 3		0	0	0																																									2	0	0	0
2022	021716401 4		0	0	0																																									2	0	0	0
2022	021716402 1	0	0	0	0			1		1	0	0	0	1			0					1	0	0		0	1	1	1	0	1	1	1	0	1			1	1	1	0	1			0	0	1	1	1
2022	021800501 1	0	0	0	0			1		1	0	0	0	0			0					1	0	0		1	1	1	1	0	1	1	1	1	1			0	1	1	1	0			0	2	1	1	1
2022	021800501 3		0	0	0																																									2	0	0	0
2022	021801301 2		0	0	0																																									0	0	0	0
2022	021801301 3		0	0	0																																									0	0	0	0
2022	021802801 2	1	0	0	0																																								0	2	1	1	1
2022	021803301 4	1	0	0	0			0		0	0	0	1	1			0					1	0	0		1	1	0	1	0	1	1	0	0	1			0	1	1	0	0			1	2	1	1	1
2022	021803401 3	1	0	0	1			1		1	0	0	1	1			1					1	0	0		1	1	0	1	1	1	1	1	0	1			1	1	0	1	1			1	0	1	1	1
2022	021803501 2	1	0	0	0																																								0	2	1	1	1
2022	021803501 5		0	0	0																																									0	0	0	0
2022	021803501 6		0	0	0																																									2	0	0	0
2022	021808601 1	0	1	1	0	2	3	0		0	0	0	0	1			0					1	0	0		1	1	1	1	1	0	1	0	0	1			0	0	1	0	0			1	2	2	2	2
2022	022001101 2		0	0	0																																									0	0	0	0
2022	022001101 8		0	0	0																																									0	0	0	0
2022	022002501 1		0	0	0																																									0	0	0	0
2022	022002601 1	1	1	1	0	3	7	0		0	0	0	0	0			0					0	0	0		0	0	0	0	0	0	0	0	0	0			0	0	0	0	0			0	0	2	2	2
2022	022003801 2	0	1	1	0	2	2	1		0	0	0	0	0			1					0	0	0		1	1	1	1	1	0	1	1	0	0			0	0	0	0	0			1	2	2	2	2
2022	022004601 2	0	0	0	0			1		0	1	0	1	0			1					1	0	0		1	1	0	1	0	1	0	0	0	0			1	0	0	0	0			1	0	1	1	1
2022	022004901 2	0	0	0	0																																								0	2	1	1	1
2022	022005601 2	0	0	0	0			0		0	1	0	0	1			1					0	0	0		1	1	1	1	0	1	0	0	1	1			0	1	1	1	0			1	2	1	1	1
2022	022006601 2	0	1	0	0	2	6	0		1	0	0	0	0			1					1	0	0		1	1	0	1	1	1	1	0	0	1			0	0	1	0	0			0	0	1	1	1
2022	022007001 1	1	0	0	0			0		1	0	0	0	1			1					1	0	0		0	1	1	1	0	1	1	1	1	1			0	1	1	0	0			1	0	1	1	1
2022	022007001 2		0	0	0																																									0	0	0	0
2022	022007701 2		0	0	0																																									2	0	0	0
2022	022100601 1		0	0	0																																									2	0	0	0
2022	022100601 3	0	0	0	0			1		0	1	0	0	0			0					1	0	0		0	1	1	1	1	0	1	0	0	1			1	1	1	0	1			1	2	1	1	1
2022	022101701 1	0	1	1	0	2	5	0		0	0	0	0	0			0					0	0	0		0	0	0	0	0	0	0	0	0	0			0	0	0	0	0			0	2	1	1	1
2022	022103301 2		0	0	0																																									2	0	0	0
2022	022103701 2		0	0	0																																									2	0	0	0
2022	022103701 3		0	0	0																																									2	0	0	0
2022	022104001 2	0	0	0	0			1		0	1	0	0	0			0					1	0	0		1	1	1	1	1	0	1	1	0	0			1	0	1	0	0			0	2	1	1	1
2022	022104401 1	0	1	1	1	2	3	0		1	0	0	0	0			0					0	0	0		0	1	0	1	1	1	1	1	1	1			0	0	0	0	1			1	0	1	1	1
2022	022107101 1		0	0	0																																									2	0	0	0
2022	022107101 2		0	0	0																																									2	0	0	0
2022	022107101 4	0	0	0	0																																								0	2	1	1	1
2022	022107401 3		0	0	0																																									2	0	0	0
2022	022107401 4		0	0	0																																									0	0	0	0
2022	022107401 5	0	1	1	0	4	6	0		0	0	0	0	0			0					0	0	0		0	0	0	0	0	0	0	0	0	0			0	0	0	0	0			0	0	1	1	1
2022	022200201 2	0	0	0	0																																								1	1	1	1	1
2022	022200201 3		0	0	0																																									0	0	0	0
2022	022200201 6		0	0	0																																									2	0	0	0
2022	022202201 2	1	0	0	0																																								0	2	1	1	1
2022	022202501 2	1	0	0	0			1		1	1	0	0	1			1					1	0	0		1	1	1	1	1	0	1	1	1	1			1	1	1	0	0			1	2	1	1	1
2022	022205801 2	0	1	1	0	3	6	0		0	0	0	0	0			0					0	0	0		0	0	0	0	0	0	0	0	0	0			0	0	0	0	0			0	2	2	2	2
2022	022206801 3		0	0	0																																									2	0	0	0
2022	022206801 4	0	1	0	0	2	0	1		1	1	0	0	1			0					1	0	0		1	1	1	1	1	0	1	1	1	0			1	0	1	0	0			0	2	1	1	1
2022	022209801 2	0	1	0	0	1	1																																						1	2	1	1	1
2022	022209801 3		0	0	0																																									0	0	0	0
2022	022209801 4		0	0	0																																									0	0	0	0
2022	022209901 2	0	0	0	0			1		0	0	0	0	1			0					0	0	0		1	0	0	1	0	1	0	0	0	0			1	0	0	0	0			1	0	1	1	1
2022	022601001 1		0	0	0																																									2	0	0	0
2022	022601001 4		0	0	0																																									0	0	0	0
2022	022601101 1		0	0	0																																									2	0	0	0
2022	022601401 2		0	0	0																																									2	0	0	0
2022	022601401 3	1	0	0	0																																								0	0	1	1	1
2022	022602001 2	0	1	0	0	4	4	0		0	1	0	0	0			1					0	0	0		0	1	0	1	0	1	1	0	0	0			0	0	1	0	0			0	2	1	1	1
2022	022602001 4		0	0	0																																									0	0	0	0
2022	022602001 5		0	0	0																																									0	0	0	0
2022	022602901 2		0	0	0																																									2	0	0	0
2022	022603001 2	0	1	0	0	4	7	0		0	0	0	0	0			1					0	0	0		1	1	0	1	0	1	1	0	0	1			0	1	1	0	0			1	2	1	1	1
2022	022603001 6		0	0	0																																									2	0	0	0
2022	022603101 1		0	0	0																																									0	0	0	0
2022	022603101 5		0	0	0																																									0	0	0	0
2022	022603301 2	0	1	0	0	2	4	0		0	0	0	0	0			0					1	0	0		1	1	1	1	1	1	1	1	0	0			0	1	0	0	0			1	2	1	1	1
2022	022604601 2	0	1	0	0	3	4	0		0	1	0	0	0			1					0	1	0		1	0	0	1	1	0	1	0	1	1			0	0	1	1	0			0	2	2	2	2
2022	022604801 2		0	0	0																																									0	0	0	0
2022	022604901 1		0	0	0																																									2	0	0	0
2022	022605001 1		0	0	0																																									2	0	0	0
2022	022605001 3		0	0	0																																									0	0	0	0
2022	022606801 2		0	0	0																																									0	0	0	0
2022	022800601 2	0	1	0	1	3	5	8		1	1	0	0	0			0					0	0	0		0	1	1	1	0	1	1	1	1	1			1	1	0	0	0			0	0	1	1	1
2022	022800701 2		0	0	0																																									2	0	0	0
2022	022800801 4	0	1	1	1	3	6	1		1	0	0	1	0			0					1	0	0		1	1	1	1	1	1	1	1	1	1			0	1	1	0	1			0	1	1	1	1
2022	022800901 1	0	0	0	0			1		0	1	0	0	1			1					1	0	0		1	1	1	1	1	1	1	1	1	0			1	1	1	1	1			1	1	1	1	1
2022	022801001 1		0	0	0																																									0	0	0	0
2022	022801701 1	0	0	0	0																																									0	1	1	1
2022	022801801 2	0	0	0	0																																								0	2	1	1	1
2022	022802001 1	0	1	0	0	5	12	0		0	0	0	0	0			0					0	0	0		0	0	0	0	0	0	0	0	0	0			0	0	0	0	0			0	0	2	2	2
2022	022805001 1	0	1	1	0	4	8	0		0	0	0	1	0			1					0	0	1		0	1	1	1	1	1	1	0	1	0			1	1	1	0	0			1	2	2	2	2
2022	022805101 2		0	0	0																																									0	0	0	0
2022	022805301 2	1	1	0	0	6	10	1		0	0	0	0	0			0					1	0	0		1	1	0	1	1	1	1	1	0	0			0	0	1	0	0			0	2	2	2	2
2022	022805401 2	0	1	0	0	4	6	1		0	0	0	1	0			0					0	0	0		0	0	0	0	0	0	0	0	0	0			0	0	0	0	0			1	2	1	1	1
2022	022906101 2	0	1	0	0	2	3	1		0	1	0	0	1			1					1	0	0		1	1	1	1	1	1	1	1	0	0			0	1	1	0	1			1	1	1	1	1
2022	022906201 4	0	0	0	0																																								1	2	1	1	1
2022	022906301 2	0	0	0	0																																								0	2	1	1	1
2022	022906501 1	1	0	0	1																																								0	2	1	1	1
2022	022912701 2		0	0	0																																									2	0	0	0
2022	022912701 3		0	0	0																																									2	0	0	0
2022	022912801 2	0	0	0	0			0		0	0	0	1	0			0					0	0	0		1	1	1	1	0	1	0	0	1	1			0	0	1	0	1			1	2	1	1	1
2022	022913201 1	0	0	0	0			1		0	0	0	1	0			0					1	0	0		1	0	1	1	1	0	1	0	1	0			0	0	0	1	0			1	1	1	1	1
2022	022913801 2	0	0	0	0			1		1	0	0	0	1			0					1	0	0		1	1	1	1	1	0	1	1	0	1			1	0	1	0	1			1	0	1	1	1
2022	022913901 1		0	0	0																																									2	0	0	0
2022	022914001 2		0	0	0																																									2	0	0	0
2022	022914101 1		0	0	0																																									2	0	0	0
2022	022914201 1	0	0	0	0																																								0	2	2	2	2
2022	023001701 2		0	0	0																																									0	0	0	0
2022	023002601 4	0	0	0	0			1		0	1	0	0	0			1					1	0	1		1	1	1	0	0	0	1	0	0	1			0	1	1	1	0			0	2	1	1	1
2022	023002601 7	0	1	1	0	2	8	1		0	0	0	0	0			0					0	0	0		0	0	0	0	0	0	0	0	0	0			0	0	0	0	0			1	0	1	1	1
2022	023004601 2		0	0	0																																									2	0	0	0
2022	023004601 6		0	0	0																																									2	0	0	0
2022	023004901 2	0	1	1	0	3	6	1		1	1	0	0	0			1					1	0	0		1	0	0	1	1	0	1	1	1	1			0	1	1	1	0			1	0	2	2	2
2022	023100301 2		0	0	0																																									2	0	0	0
2022	023100301 3		0	0	0																																									0	0	0	0
2022	023100801 2	0	0	0	0			1		0	0	0	0	1			1					0	0	0		1	1	1	1	0	1	1	0	0	1			0	0	1	1	1			0	0	1	1	1
2022	023104301 2	0	1	0	0	5	4	0		0	0	0	0	0			0					0	0	0		0	0	0	0	0	0	0	0	0	0			0	0	0	0	0			0	2	2	2	2
2022	023104701 2	0	0	0	0			1		0	0	0	0	1			1					1	0	0		1	1	1	1	1	1	0	0	1	1			1	1	1	1	0			0	2	1	1	1
2022	023105501 2	0	0	0	0			1		0	0	0	0	0			0					1	0	0		0	1	0	1	0	1	1	1	0	1			1	0	0	1	1			0	0	1	1	1
2022	023106601 3		0	0	0																																									2	0	0	0
2022	023106701 2	0	0	0	0																																								0	2	1	1	1
2022	023106701 5		0	0	0																																									0	0	0	0
2022	023107801 2		0	0	0																																									2	0	0	0
2022	023107801 4	0	0	0	0																																								0	2	1	1	1
2022	023201501 2	1	0	0	1																																								0	0	1	1	1
2022	023201601 4		0	0	0																																									0	0	0	0
2022	023201601 6	0	1	0	0	6	5	0		0	0	0	1	0			0					1	0	0		1	1	0	1	1	1	0	0	0	0			0	1	1	1	0			1	0	2	2	2
2022	023202501 1	0	1	0	0	3	5	1		1	0	0	0	0			1					1	0	0		1	1	1	1	1	0	0	1	0	1			0	1	1	0	0			0	0	2	2	2
2022	023203301 3		0	0	0																																									2	0	0	0
2022	023203301 4		0	0	0																																									0	0	0	0
2022	023209801 1		0	0	0																																									0	0	0	0
2022	023210501 2	0	0	0	0																																								0	0	1	1	1
2022	023210501 6	0	0	0	0			0		0	0	0	0	1			1					1	0	0		1	1	0	1	0	1	0	0	0	0			1	1	1	1	1			0	0	1	1	1
2022	023211901 1	0	0	0	0			0		0	0	0	0	0			0					0	0	0		0	1	1	1	0	1	1	0	0	0			8	0	1	0	0			0	0	1	1	1
2022	023211901 5		0	0	0																																									0	0	0	0
2022	023215401 2		0	0	0																																									0	0	0	0
2022	023400101 6		0	0	0																																									2	0	0	0
2022	023402201 1	0	0	0	0																																								0	2	1	1	1
2022	023402301 1	0	0	0	1																																								0	2	1	1	1
2022	023402301 2		0	0	0																																									2	0	0	0
2022	023403001 1	0	0	0	0																																								0	0	1	1	1
2022	023403201 2	0	0	0	0			0		0	0	0	0	0			1					1	0	0		1	0	1	1	0	1	1	0	0	1			0	0	1	0	0			0	2	1	1	1
2022	023403201 3		0	0	0																																									0	0	0	0
2022	023405201 1		0	0	0																																									2	0	0	0
2022	023405301 1		0	0	0																																									2	0	0	0
2022	023406101 2		0	0	0																																									2	0	0	0
2022	023500201 2	0	1	1	0	3	8	0		0	0	0	0	0			0					0	0	0		0	0	0	0	0	0	0	0	0	0			0	0	0	0	0			0	2	1	1	1
2022	023500701 4		0	0	0																																									2	0	0	0
2022	023500701 5	0	1	1	0	2	5	0		1	0	0	0	0			1					0	0	0		0	1	1	1	1	0	0	0	1	1			0	1	1	0	0			0	2	1	1	1
2022	023503001 1		0	0	0																																									0	0	0	0
2022	023503201 1	0	1	0	1	8	8	0		0	0	0	1	0			0					0	0	0		0	0	0	0	0	0	0	0	0	0			0	0	0	0	0			1	2	1	1	1
2022	023503701 2	1	1	1	0	3	6	0		0	0	0	0	0			0					0	0	0		0	0	0	0	0	0	0	0	0	0			0	0	0	0	0			0	0	1	1	1
2022	023503701 3		0	0	0																																									0	0	0	0
2022	023505801 2	0	1	1	1	6	12	0		0	0	0	0	0			0					0	0	0		0	0	0	0	0	0	0	0	0	0			0	0	0	0	0			0	2	2	2	2
2022	023505801 4		0	0	0																																									0	0	0	0
2022	023506401 1		0	0	0																																									2	0	0	0
2022	023506401 2		0	0	0																																									2	0	0	0
2022	023506401 3		0	0	0																																									2	0	0	0
2022	023507901 2		0	0	0																																									0	0	0	0
2022	023508001 2		0	0	0																																									2	0	0	0
2022	023700801 2	1	0	0	0			1		1	0	0	1	0			1					1	0	0		0	1	1	1	0	1	0	1	0	1			0	1	1	0	0			0	2	1	1	1
2022	023701801 2		0	0	0																																									2	0	0	0
2022	023701801 3		0	0	0																																									0	0	0	0
2022	023702401 2	0	1	1	0	2	4	1		1	0	0	0	0			1					0	0	0		1	1	1	1	1	0	0	1	0	1			1	0	1	0	0			0	0	2	2	2
2022	023704001 2	0	1	0	0	5	15	0		0	0	0	0	0			1					0	0	0		0	1	1	1	1	0	1	0	0	1			0	0	0	0	1			0	0	1	1	1
2022	023705101 2		0	0	0																																									2	0	0	0
2022	023705501 1	1	1	0	1	2	3	1		1	0	0	0	0			1					0	0	0		1	1	1	1	0	1	0	0	0	1			0	0	1	0	1			0	0	1	1	1
2022	023708101 2		0	0	0																																									0	0	0	0
2022	023708101 4		0	0	0																																									0	0	0	0
2022	023709201 2	0	1	0	0	4	10	0		1	1	0	0	1			1					1	0	0		0	1	1	1	1	0	1	1	0	0			1	0	0	0	1			1	0	1	1	1
2022	023710801 2	0	0	1	0			0		1	0	0	0	1			1					0	0	0		1	1	0	1	0	1	0	1	0	1			0	0	0	0	0			1	0	1	1	1
2022	023711401 3		0	0	0																																									2	0	0	0
2022	023802101 3		0	0	0																																									0	0	0	0
2022	023802801 2	0	0	0	0																																								0	2	1	1	1
2022	023803101 1	1	0	0	0																																								0	0	1	1	1
2022	023806901 2	0	0	0	0																																								0	0	1	1	1
2022	023808101 2	0	0	1	0			0		0	0	0	0	1			1					0	0	0		1	1	1	1	1	1	1	1	0	0			1	0	0	1	0			0	2	1	1	1
2022	023808601 2	0	1	1	1	3	20	0		0	0	0	0	0			0					0	0	0		0	0	0	0	0	0	0	0	0	0			0	0	0	0	0			0	0	1	1	1
2022	023810301 2	0	0	0	0			0		0	0	0	0	1			0					1	0	0		0	1	0	1	0	1	0	1	0	0			1	1	0	1	0			1	0	1	1	1
2022	023814801 2	0	0	0	0																																								0	1	1	1	1
2022	023815001 1	0	1	1	0	2	4	0		0	1	0	0	0			1					1	0	0		1	0	0	1	0	1	0	1	0	0			0	1	0	0	0			0	2	2	2	2
2022	023902801 2	1	0	0	0			0		0	0	0	0	0			0					1	0	0		1	1	1	1	1	1	0	0	0	1			0	1	1	0	0			1	2	1	1	1
2022	023905101 2	0	1	1	1	4	4	0		0	0	0	0	0			0					0	0	0		0	0	0	0	0	0	0	0	0	0			0	0	0	0	0			1	2	1	1	1
2022	023905501 5	1	1	0	1	3	5	1		1	0	0	1	0			1					0	0	1		1	1	1	1	1	1	1	1	1	1			0	1	1	1	0			1	2	1	1	1
2022	023905601 2	0	0	0	0																																								0	2	1	1	1
2022	023908401 3	0	0	0	0			0		0	0	0	0	1			0					1	0	1		1	0	0	1	0	1	0	1	0	1			0	1	1	0	0			0	2	1	1	1
2022	024002501 4		0	0	0																																									2	0	0	0
2022	024002601 2		0	0	0																																									2	0	0	0
2022	024002601 3		0	0	0																																									2	0	0	0
2022	024003501 2	0	1	0	0	6	3	1		0	0	0	0	0			1					0	0	0		1	1	1	1	0	1	1	0	0	1			1	1	1	0	0			0	2	1	1	1
2022	024003501 3		0	0	0																																									2	0	0	0
2022	024003501 4		0	0	0																																									2	0	0	0
2022	024003501 5		0	0	0																																									2	0	0	0
2022	024003501 6		0	0	0																																									2	0	0	0
2022	024004401 2		0	0	0																																									0	0	0	0
2022	024004901 5		0	0	0																																									2	0	0	0
2022	024004901 6		0	0	0																																									0	0	0	0
2022	024004901 8	1	1	1	1	12	12	0		0	0	0	0	0			0					0	0	0		0	0	0	0	0	0	0	0	0	0			0	0	0	0	0			0	2	2	2	2
2022	024008901 2	0	0	0	0																																								0	2	1	1	1
2022	024009601 1	1	0	0	0																																								0	2	1	1	1
2022	024101001 2		0	0	0																																									2	0	0	0
2022	024101001 6	1	0	0	0																																								0	2	1	1	1
2022	024101001 10		0	0	0																																									0	0	0	0
2022	024101001 11		0	0	0																																									0	0	0	0
2022	024101101 2	1	0	0	0																																								1	2	1	1	1
2022	024101101 4		0	0	0																																									0	0	0	0
2022	024101901 3		0	0	0																																									0	0	0	0
2022	024101901 6	0	0	0	0			1		1	0	0	0	1			0					1	0	0		1	1	1	1	1	0	1	0	0	0			0	0	1	0	0			1	2	1	1	1
2022	024105001 1	0	0	0	0																																								1	2	1	1	1
2022	024106301 2	1	0	0	0																																								0	2	1	1	1
2022	024114701 3		0	0	0																																									2	0	0	0
2022	024114702 2		0	0	0																																									2	0	0	0
2022	024114702 3		0	0	0																																									0	0	0	0
2022	024114703 1	1	0	0	0																																								0	2	1	1	1
2022	024115601 1		0	0	0																																									2	0	0	0
2022	024115601 4		0	0	0																																									2	0	0	0
2022	024200201 1	0	0	0	0																																								0	0	1	1	1
2022	024200801 1	1	0	0	0																																								0	2	1	1	1
2022	024205201 2	0	1	0	0	6	3	1		0	0	0	1	0			0					0	0	0		0	1	0	0	0	0	1	0	0	1			1	0	0	0	1			0	2	2	2	2
2022	024207401 2		0	0	0																																									2	0	0	0
2022	024207401 5		0	0	0																																									2	0	0	0
2022	024207401 7		0	0	0																																									0	0	0	0
2022	024209501 2		0	0	0																																									2	0	0	0
2022	024212001 1	1	0	0	0																																								0	2	1	1	1
2022	024212001 3		0	0	0																																									0	0	0	0
2022	024214101 2	0	1	0	0	3	3	1		1	0	0	1	0			0					1	0	0		1	0	1	1	0	1	1	0	0	1			1	0	1	0	0			0	2	1	1	1
2022	024400901 2	1	1	1	1	20	15	0		0	0	1	0	0			0					0	0	0		0	0	0	0	0	0	0	0	0	0			0	0	0	0	0			1	0	1	1	1
2022	024401501 1		0	0	0																																									2	0	0	0
2022	024401501 2		0	0	0																																									2	0	0	0
2022	024401501 3		0	0	0																																									0	0	0	0
2022	024401501 4		0	0	0																																									0	0	0	0
2022	024403401 2	1	0	0	0																																								1	2	1	1	1
2022	024405501 2	0	0	0	0																																								0	0	1	1	1
2022	024406701 2	1	1	1	0	6	6	0		0	0	0	0	0			0					0	0	0		0	0	0	0	0	0	0	0	0	0			0	0	0	0	0			0	0	1	1	1
2022	024407901 2	0	0	0	0			1		0	0	0	0	0			1					0	0	0		1	1	0	0	0	0	1	0	0	1			0	1	0	0	1			0	2	1	1	1
2022	024409501 2	0	0	0	0			1		0	0	0	0	0			1					0	0	0		1	1	0	1	1	0	0	0	0	1			1	0	1	1	0			0	0	2	2	2
2022	024409501 7		0	0	0																																									2	0	0	0
2022	024501001 2		0	0	0																																									0	0	0	0
2022	024501001 5		0	0	0																																									0	0	0	0
2022	024501001 6		0	0	0																																									0	0	0	0
2022	024501401 3	1	0	0	0			1		0	0	0	0	0			1					1	0	0		1	1	0	1	0	1	1	0	0	1			1	0	1	1	0			0	2	1	1	1
2022	024501401 5		0	0	0																																									2	0	0	0
2022	024501901 1	0	0	0	0																																								0	2	1	1	1
2022	024505001 2	0	0	0	0																																								0	2	1	1	1
2022	024505001 3		0	0	0																																									0	0	0	0
2022	024505801 2	1	0	0	0																																								0	0	1	1	1
2022	024507201 1	0	0	0	0			1		0	0	1	0	0			1					1	0	0		1	1	1	1	0	1	1	0	0	0			0	1	1	0	1			0	2	1	1	1
2022	024507701 2	0	1	0	0	8	6	1		0	0	0	0	0			1					1	0	0		0	1	1	0	0	0	0	0	0	0			0	0	1	0	0			0	2	1	1	1
2022	024511501 2	1	0	0	0																																								0	2	1	1	1
2022	024511501 3		0	0	0																																									0	0	0	0
2022	024601001 2	0	0	0	0																																								0	2	1	1	1
2022	024601601 1		0	0	0																																									2	0	0	0
2022	024603901 2	1	1	0	0	2	1																																						0	2	1	1	1
2022	024606801 2		0	0	0																																									2	0	0	0
2022	024606801 4		0	0	0																																									0	0	0	0
2022	024608901 2	1	0	0	0			0		0	0	0	0	1			1					0	0	0		0	0	1	1	0	1	1	1	0	1			0	1	1	0	1			0	0	1	1	1
2022	024613901 2	1	1	0	0	3	4	1		0	1	0	0	1			1					0	0	0		1	0	1	0	0	0	0	0	0	1			1	0	1	0	0			0	0	1	1	1
2022	024614201 2	0	0	0	0			1		1	1	0	0	0			1					1	0	0		1	0	0	1	0	1	1	1	0	0			0	0	1	0	1			0	2	1	1	1
2022	024701801 2		0	0	0																																									0	0	0	0
2022	024702601 7	1	1	1	0	4	15	0		0	0	0	0	0			0					0	0	0		0	0	0	0	0	0	0	0	0	0			0	0	0	0	0			0	2	2	2	2
2022	024703001 2	0	0	0	0																																								0	0	1	1	1
2022	024705901 2	0	0	0	0																																								0	2	1	1	1
2022	024706501 3		0	0	0																																									0	0	0	0
2022	024708501 2	0	0	0	0																																								0	2	1	1	1
2022	024710401 2	0	1	1	0	8	10	0		0	0	0	0	0			0					0	0	0		0	0	0	0	0	0	0	0	0	0			0	0	0	0	0			0	2	1	1	1
2022	024712801 2		0	0	0																																									0	0	0	0
2022	024713001 2		0	0	0																																									2	0	0	0
2022	025100601 2	0	0	0	0																																								0	0	1	1	1
2022	025100901 2	0	0	0	0			1		1	0	0	0	0			1					1	0	0		0	1	1	1	1	0	1	0	1	1			1	0	0	0	0			1	0	1	1	1
2022	025100901 3		0	0	0																																									0	0	0	0
2022	025102601 2	1	0	0	0																																								0	2	1	1	1
2022	025102801 2	0	0	0	0																																								0	2	1	1	1
2022	025102801 4		0	0	0																																									0	0	0	0
2022	025103001 2	0	0	0	0			0		1	1	0	1	0			1					1	0	0		1	1	1	1	1	0	1	1	1	1			0	0	1	0	1			1	0	1	1	1
2022	025104301 1		0	0	0																																									2	0	0	0
2022	025104301 3		0	0	0																																									0	0	0	0
2022	025104401 2	1	1	0	0	2	5	1		0	1	0	0	1			1					1	0	0		1	1	1	1	0	1	1	0	0	1			0	1	1	1	0			1	0	2	2	2
2022	025105001 1		0	0	0																																									2	0	0	0
2022	025107101 2	1	0	0	0			1		1	0	0	0	1			1					1	0	0		1	0	1	0	0	0	1	1	0	1			1	1	1	0	0			1	1	1	1	1
2022	025107101 4		0	0	0																																									0	0	0	0
2022	025202901 2	0	0	0	0			0		0	0	0	0	0			1					1	0	0		1	1	1	1	1	0	1	0	1	1			1	1	1	1	1			0	1	1	1	1
2022	025203401 2	1	1	0	0	4	3	1		0	0	0	0	0			0					0	0	0		1	1	1	0	0	0	0	1	0	1			0	0	1	0	1			1	2	2	2	2
2022	025203801 2	0	1	1	0	6	8	1		0	0	0	0	0			1					1	0	0		8	1	1	1	1	0	1	0	1	1			0	1	1	0	0			0	0	1	1	1
2022	025203801 3		0	0	0																																									0	0	0	0
2022	025205501 2	0	0	0	0																																								0	0	1	1	1
2022	025205501 3		0	0	0																																									2	0	0	0
2022	025205701 2		0	0	0																																									0	0	0	0
2022	025205701 5		0	0	0																																									0	0	0	0
2022	025206001 3		0	0	0																																									2	0	0	0
2022	025206201 2		0	0	0																																									0	0	0	0
2022	025206201 3		0	0	0																																									0	0	0	0
2022	025206201 5	0	1	1	0	4	6	0		1	0	0	0	0			1					0	0	0		1	1	0	1	1	0	1	1	0	0			1	0	1	0	1			0	0	1	1	1
2022	025207401 1	0	0	0	0																																								0	0	1	1	1
2022	025301501 1	1	0	0	0																																								0	2	1	1	1
2022	025303101 2	0	1	0	0	2	8	0		0	0	0	0	0			1					0	0	0		1	1	0	0	0	0	1	0	0	1			0	0	1	0	1			0	0	1	1	1
2022	025306801 3		0	0	0																																									0	0	0	0
2022	025307601 2	0	1	0	0	3	1	0		1	0	0	1	0			0					1	0	0		1	1	0	1	0	1	1	1	1	1			1	0	0	1	1			1	2	1	1	1
2022	025308801 1	1	1	0	0	4	3	0		0	0	0	0	1			1					0	0	1		0	1	1	1	1	1	1	0	1	1			0	0	1	0	0			1	0	1	1	1
2022	025310901 1	0	0	0	0																																								0	2	1	1	1
2022	025310901 2		0	0	0																																									0	0	0	0
2022	025311001 2		0	0	0																																									2	0	0	0
2022	025311501 2	0	0	0	0																																								0	2	1	1	1
2022	025400401 2	0	0	0	0			1		0	0	0	0	0			1					0	0	0		1	1	1	1	1	0	1	0	0	1			0	0	1	0	1			1	2	1	1	1
2022	025400901 2	0	0	0	0																																								0	2	1	1	1
2022	025402301 1		0	0	0																																									2	0	0	0
2022	025404501 2		0	0	0																																									0	0	0	0
2022	025404501 4		0	0	0																																									2	0	0	0
2022	025404501 5	1	0	0	0																																								0	2	1	1	1
2022	025404601 2	0	1	0	0	4	8																																						0	2	1	1	1
2022	025405701 2	0	0	0	0																																								0	2	1	1	1
2022	025406101 2	0	1	0	0	6	4	1		1	0	0	0	0			1					0	0	0		1	1	1	1	0	1	0	1	0	1			0	1	1	1	1			1	2	1	1	1
2022	025406301 2	1	0	0	0			1		1	1	0	0	0			1					1	0	0		1	1	0	1	0	1	1	1	0	0			1	1	0	1	0			0	2	1	1	1
2022	025406301 3		0	0	0																																									2	0	0	0
2022	025409601 2		0	0	0																																									2	0	0	0
2022	025800601 2	0	1	1	1	12	12	0		1	0	0	0	0			1					0	0	0		1	1	0	1	1	0	1	0	1	1			0	1	0	0	0			0	0	2	2	2
2022	025801201 1	0	0	0	0																																								0	0	1	1	1
2022	025801201 3		0	0	0																																									0	0	0	0
2022	025803601 2	1	1	0	0	2	1																																						0	0	2	2	2
2022	025804201 2	0	1	0	0	1	4																																						0	2	1	1	1
2022	025806401 2		0	0	0																																									0	0	0	0
2022	025807601 2	0	1	0	0	4	6	1		0	0	0	0	1			1					0	0	0		1	1	0	1	1	0	1	0	0	1			0	1	1	0	0			0	0	1	1	1
2022	025808401 2	0	0	1	0			1		0	0	0	0	1			1					1	0	0		1	1	1	1	0	1	1	0	0	1			0	1	0	0	0			0	0	1	1	1
2022	025808401 4		0	0	0																																									0	0	0	0
2022	025808401 5		0	0	0																																									0	0	0	0
2022	025900201 2	0	1	1	1	8	6	1		0	0	0	0	0			1					0	0	0		0	0	0	0	0	0	0	0	0	1			1	0	0	0	0			0	2	1	1	1
2022	025900701 2	1	0	1	0																																								0	0	1	1	1
2022	025901301 1	1	0	0	0			0		0	0	0	0	0			1					1	0	0		1	1	0	1	0	1	0	0	0	0			0	1	1	0	1			0	0	1	1	1
2022	025903501 2	0	0	0	0																																								0	2	1	1	1
2022	025905201 2	1	1	0	0	2	3	1		0	0	0	0	0			0					1	0	0		8	1	1	0	0	0	1	0	0	1			1	0	0	0	0			0	1	1	1	1
2022	025906601 1	0	1	1	1	4	10	0		0	0	0	0	0			0					0	0	0		0	0	0	0	0	0	0	0	0	0			0	0	0	0	0			0	0	2	2	2
2022	025906901 2		0	0	0																																									0	0	0	0
2022	026000201 2		0	0	0																																									0	0	0	0
2022	026000201 4		0	0	0																																									0	0	0	0
2022	026000601 2		0	0	0																																									2	0	0	0
2022	026003501 2	1	0	0	0																																								0	0	1	1	1
2022	026005101 2	1	0	0	0																																								0	0	1	1	1
2022	026008101 2	0	0	0	0																																								0	2	1	1	1
2022	026008301 2		0	0	0																																									0	0	0	0
2022	026008301 3	0	1	0	1	3	6	0		0	0	0	0	0			0					0	0	0		0	0	0	0	0	0	0	0	0	0			0	0	0	0	0			0	0	1	1	1
2022	026008901 2	1	0	0	0																																								0	2	1	1	1
2022	026008901 6		0	0	0																																									0	0	0	0
2022	026100201 1	1	1	0	1	5	6	0		0	0	0	0	0			1					1	0	0		1	0	0	1	1	0	1	0	0	1			1	0	1	0	0			0	2	1	1	1
2022	026100301 2		0	0	0																																									2	0	0	0
2022	026103301 1	0	1	0	1	3	4	0		0	0	0	0	1			1					1	0	0		1	1	1	0	0	0	0	0	0	0			0	1	0	0	1			0	0	1	1	1
2022	026103301 2		0	0	0																																									0	0	0	0
2022	026103901 1	0	0	0	0																																								0	0	1	1	1
2022	026103901 2		0	0	0																																									2	0	0	0
2022	026105001 1	0	0	0	0																																								0	2	1	1	1
2022	026105001 2		0	0	0																																									0	0	0	0
2022	026105801 2		0	0	0																																									2	0	0	0
2022	026106501 1	0	0	0	1																																								1	2	1	1	1
2022	026108301 2	0	1	0	0	5	7	0		0	0	0	0	0			1					0	0	1		1	0	0	0	0	0	1	1	1	1			1	0	1	0	0			1	0	1	1	1
2022	026108401 2	0	1	1	1	5	10	0		0	0	0	0	0			0					0	0	0		0	0	0	0	0	0	0	0	0	0			0	0	0	0	0			0	2	1	1	1
2022	026108401 5		0	0	0																																									0	0	0	0
2022	026603101 1		0	0	0																																									2	0	0	0
2022	026603501 1		0	0	0																																									2	0	0	0
2022	026604101 3	1	0	0	0																																								0	2	1	1	1
2022	026604901 2	0	0	0	0																																								0	2	1	1	1
2022	026607301 1	0	1	0	0	7	7	1		0	0	0	0	0			1					0	0	0		1	1	1	0	0	0	0	1	0	1			0	1	1	0	1			1	0	2	2	2
2022	026607401 2	0	0	0	0																																								0	2	1	1	1
2022	026607401 3		0	0	0																																									0	0	0	0
2022	026609701 2	0	0	0	0																																								0	0	1	1	1
2022	026700301 2	0	0	0	0																																								0	2	1	1	1
2022	026701901 2		0	0	0																																									0	0	0	0
2022	026702301 1	0	0	0	0			0		0	0	0	0	0			1					1	0	0		1	1	0	1	1	1	0	1	1	0			1	1	1	1	0			0	2	1	1	1
2022	026702801 2	0	0	0	0			1		0	1	0	1	1			1					0	0	0		1	1	0	1	0	1	1	1	0	1			0	1	1	0	0			1	0	1	1	1
2022	026703601 2		0	0	0																																									0	0	0	0
2022	026703601 4		0	0	0																																									0	0	0	0
2022	026703601 5		0	0	0																																									2	0	0	0
2022	026705901 2	0	0	0	0			0		1	0	0	0	1			1					1	0	0		1	0	1	1	0	1	1	1	0	1			1	1	1	0	0			0	2	2	2	2
2022	026708101 2		0	0	0																																									0	0	0	0
2022	026708701 1		0	0	0																																									2	0	0	0
2022	026708701 3		0	0	0																																									0	0	0	0
2022	026801001 1	0	1	1	0	10	8	0		0	0	0	1	0			0					0	0	0		0	0	0	0	0	0	0	0	0	0			0	0	0	0	0			1	2	1	1	1
2022	026801901 1	1	1	1	1	3	5	0		0	0	0	0	0			1					1	0	0		1	0	0	1	0	1	1	1	0	0			0	1	1	1	0			0	2	2	2	2
2022	026803701 2	0	1	1	1	4	10	0		0	0	0	0	0			1					0	0	0		0	0	0	0	0	0	0	0	0	0			0	0	0	0	0			0	0	1	1	1
2022	026805601 1	0	0	0	0																																								0	2	1	1	1
2022	026806601 2		0	0	0																																									2	0	0	0
2022	026806901 2	0	0	0	0																																								0	2	1	1	1
2022	026809001 1	0	1	1	0	3	6	1		0	0	0	0	0			1					0	0	0		1	1	1	1	0	1	1	0	0	1			1	1	0	1	0			0	2	1	1	1
2022	026900701 2	0	1	1	0	5	8	0		0	0	0	0	0			0					0	0	0		0	0	0	0	0	0	0	0	0	0			0	0	0	0	0			0	0	1	1	1
2022	026904501 2	0	1	1	1	5	6	1		0	1	0	0	0			1					1	0	0		1	1	1	1	1	0	1	0	1	1			1	0	0	0	0			0	2	1	1	1
2022	026906501 5		0	0	0																																									0	0	0	0
2022	026907101 2		0	0	0																																									2	0	0	0
2022	026908201 1	1	0	0	0																																								0	2	1	1	1
2022	026908301 2	0	0	0	0																																								0	2	1	1	1
2022	027001901 2	0	1	0	1	7	5	1		0	1	0	1	0			1					0	0	0		1	1	1	1	1	1	1	1	1	1			0	0	1	0	0			0	2	1	1	1
[truncated: 33,788 more rows]
[truncated: 117 more columns]
