# Supplementary material for: Diabetes Mellitus screening and associated factors in Peru: A cross-sectional analysis of a national health survey
Source: PLOS Glob Public Health. 2025 Sep 3;5(9):e0005150. doi: 10.1371/journal.pgph.0005150 (PMC12407462; doi:10.1371/journal.pgph.0005150)
Supplement: S1 Data — (ZIP) [file pgph.0005150.s001.zip › S1_Data/RECH23.csv]

ID1	HHID	HV201	HV202	HV204	HV205	HV206	HV207	HV208	HV209	HV210	HV211	HV212	HV213	HV214	HV215	HV216	HV217	HV218	HV219	HV220	HV221	HV225	HV226	HV227	HV228	HV234	HV235	HV236	HV237	HV237A	HV237B	HV237C	HV237D	HV237E	HV237F	HV237G	HV237H	HV237I	HV237J	HV237K	HV237X	HV237Z	HV238	HV239	HV240	HV241	HV242	HV243A	HV243B
2022	000101701	11		996	11	1	0	1	1	0	0	0	33	31	31	3	4	1	1	73	0	0	2			15			0	0	0	0	0	0	0	0					0						1	1
2022	000102201	11		996	11	1	1	1	1	0	0	1	33	31	34	3	2	1	1	26	0	0	2			15			1	1	0	0	0	0	0	0					0						1	1
2022	000105201	11		996	11	1	1	1	1	0	0	1	34	31	31	2	4	1	1	56	0	0	2			30			1	1	0	0	0	0	0	0					0						1	1
2022	000105301	11		996	11	1	0	1	0	0	0	0	34	31	31	2	3	1	2	34	0	0	2			30			1	1	0	0	0	0	0	0					0						1	1
2022	000105501	11		996	11	1	1	1	1	0	1	0	34	21	34	2	3	1	1	33	0	0	2			30			1	1	0	0	0	0	0	0					0						1	1
2022	000108301	11		996	11	1	0	1	1	0	1	0	33	31	31	3	4	1	1	38	0	0	2			995			1	1	0	0	0	0	0	0					0						1	1
2022	000108501	11		996	11	1	0	1	1	0	0	1	33	31	31	4	2	1	1	35	0	0	2			30			1	1	0	0	0	0	0	0					0						1	1
2022	000109501
2022	000110301	11		996	32	1	0	1	0	0	1	0	34	21	34	1	2	1	1	25	0		2			15			1	1	0	0	0	0	0	0					0						1	1
2022	000110701	11		996	11	1	1	1	1	0	0	1	33	31	34	2	2	1	1	35	0	0	2			994			1	1	0	0	0	0	0	0					0						1	1
2022	000300601	11		996	11	1	1	1	1	0	0	0	33	31	34	3	4	1	2	44	0	0	2			994			1	1	0	0	0	0	0	0					0						1	1
2022	000301201	11		996	11	1	1	1	1	0	0	1	34	21	34	3	2	1	1	34	0	0	2			994			1	1	0	0	0	0	0	0					0						1	1
2022	000302201	11		996	11	1	0	1	0	0	0	0	11	21	34	2	2	1	1	34	0	0	2			994			1	1	0	0	0	0	0	0					0						1	1
2022	000306001	11		996	11	1	1	1	1	0	1	0	33	31	31	2	2	1	1	35	0	0	2			994			1	1	0	0	0	0	0	0					0						1	1
2022	000307101	11		996	11	1	1	1	1	0	1	0	34	21	34	2	2	1	1	35	0	0	2			994			1	0	0	0	1	0	0	0					0						1	1
2022	000307201	11		996	11	1	1	1	0	0	0	0	21	21	34	1	4	1	1	54	0	0	2			994			1	1	0	0	0	0	0	0					0						0	1
2022	000308901	11		996	11	1	1	0	0	0	0	0	34	21	34	1	1	1	2	20	0	0	2			994			1	1	0	0	0	0	0	0					0						1	1
2022	000309701	11		996	11	1	1	0	0	1	0	0	34	21	34	3	4	1	1	72	0	0	8			994			1	1	0	0	0	0	0	0					0						1	1
2022	000312501	12		5	12	1	0	0	0	0	0	0	34	21	34	1	1	1	1	56	0	1	95			994		2	0	0	0	0	0	0	0	0					0							1
2022	000313801	11		996	11	1	0	1	1	0	1	0	34	21	34	3	4	1	1	29	0	0	2			994			1	1	0	0	0	0	0	0					0						1	1
2022	000601501	11		996	11	1	1	1	1	0	1	1	34	21	34	2	2	1	1	33	0	0	2			994			1	1	0	0	0	0	0	0					0						1	1
2022	000602501	11		996	11	1	1	0	0	0	0	0	34	21	34	2	2	1	1	72	0	0	2			994			1	1	0	0	0	0	0	0					0						1	1
2022	000603801	11		996	11	1	0	1	1	1	0	0	34	31	34	2	1	1	2	47	1	0	2			994			1	1	0	0	0	0	0	0					0						1	1
2022	000605901
2022	000606201	11		996	11	1	1	1	0	0	0	0	34	21	34	1	2	1	1	74	0	1	2			994			1	1	0	0	0	0	0	0					0						1	1
2022	000608601
2022	000611901	11		996	11	1	0	1	1	0	0	0	34	31	34	3	2	1	2	33	0	0	2			994			1	1	0	0	0	0	0	0					0						1	1
2022	000615801	11		996	11	1	1	1	1	0	0	0	33	31	34	1	3	1	2	45	0	0	2			994			1	1	0	0	0	0	0	0					0						1	1
2022	000617601	11		996	11	1	0	1	0	0	1	0	34	33	34	4	4	1	2	43	0	0	2			994			0	0	0	0	0	0	0	0					0						1	1
2022	000618001	11		996	11	1	0	0	0	0	0	0	34	31	31	1	3	1	1	20	0	1	2			994			0	0	0	0	0	0	0	0					0						0	1
2022	000700801	11		996	21	1	1	1	1	0	1	0	11	31	34	1	1	1	1	46	0	0	2			15			0	0	0	0	0	0	0	0					0						1	1
2022	000701001	11		996	23	1	1	1	0	0	0	1	34	31	34	2	2	1	1	30	0	0	2			7			1	1	0	0	0	0	0	0					0						1	1
2022	000701901	11		996	21	1	1	1	1	0	1	0	11	31	34	2	2	1	1	32	0	0	2			15			1	1	0	0	0	0	0	0					0						1	1
2022	000703401	11		996	23	1	1	1	1	0	1	0	34	31	34	1	1	1	1	27	0	0	2			994			1	1	0	0	0	0	0	0					0						1	1
2022	000704801	11		996	21	1	1	1	1	0	1	0	33	31	31	2	2	1	1	33	0	0	2			15			1	1	0	0	0	0	0	0					0						1	1
2022	000705201	11		996	23	1	1	1	1	0	0	0	34	21	34	1	2	1	1	48	0	0	2			30			1	0	1	0	0	0	0	0					0						1	1
2022	000705401	11		996	21	1	1	1	0	0	0	0	34	21	34	1	2	1	1	56	0	0	2			30			1	1	0	0	0	0	0	0					0						1	1
2022	000705402
2022	000705701	11		996	23	1	0	1	1	0	0	1	34	31	34	3	2	1	1	32	0	0	2			15			1	1	0	0	0	0	0	0					0						1	1
2022	000707801	11		996	21	1	0	1	0	0	0	0	34	31	31	2	2	1	1	34	0	0	2			30			1	1	0	0	0	0	0	0					0						1	1
2022	000708801	51		996	23	1	0	1	0	0	0	0	34	21	34	1	2	1	1	27	0	0	2			15			1	1	0	0	0	0	0	0					0						1	1
2022	000804501	12		2	23	1	1	0	0	0	0	0	11	96	32	1	4	1	1	37	0	1	2			994		1	1	1	0	0	0	0	0	0					0						1	1
2022	000805601	71	11	996	11	1	0	1	0	0	0	0	11	11	34	2	4	1	1	67	0	1	8			994			1	0	0	0	0	0	0	1					0						1	1
2022	000806201	11		996	23	1	1	1	1	0	0	0	34	11	34	3	3	1	1	39	0	0	95			994			1	1	0	0	0	0	0	0					0							1
2022	000806701
2022	000811301	11		996	22	1	1	1	0	0	0	0	34	11	34	1	2	1	1	68	0	0	8			994			1	1	0	0	0	0	0	0					0						1	1
2022	000811401	11		996	23	1	1	1	1	0	0	0	11	11	34	3	5	1	1	60	0	0	8			994			1	1	0	0	0	0	0	0					0						1	1
2022	000811901
2022	000813201	13		10	23	1	1	1	1	1	1	0	34	11	34	4	4	1	1	52	0	0	2			994		2	1	1	0	0	0	0	0	0					0						1	1
2022	000815001	13		10	23	0	0	0	0	0	0	0	11	11	34	2	2	1	1	43	0	0	8			994		1	1	1	0	0	0	0	0	0					0						1	1
2022	000815401
2022	000900601	71	11	996	11	1	0	0	0	0	0	0	34	31	31	3	4	1	1	64	0	0	8			30			1	0	0	0	0	0	0	1					0						1	1
2022	000902001
2022	000903401
2022	000904401
2022	000904701	11		996	11	1	1	0	0	0	0	0	11	21	34	2	4	1	1	77	0	0	8			30			0	0	0	0	0	0	0	0					0						1	1
2022	000907101	11		996	11	1	1	1	1	0	1	0	34	11	34	3	2	1	1	34	0	0	2			30			1	1	0	0	0	0	0	0					0						1	1
2022	000909301	11		996	11	1	0	1	1	0	0	0	34	21	34	2	2	1	1	53	0	0	2			30			1	1	0	0	0	0	0	0					0						1	1
2022	000910301	11		996	11	1	0	1	0	0	0	0	34	21	34	3	2	1	2	31	0	0	2			30			1	1	0	0	0	0	0	0					0						1	1
2022	000911101	11		996	11	1	0	1	1	0	1	0	34	21	34	1	2	1	1	35	0	0	2			30			1	1	0	0	0	0	0	0					0						1	1
2022	000912201	71	11	996	11	1	0	1	1	0	0	0	33	31	34	1	2	1	1	32	0	0	2			30			1	0	0	0	0	0	0	1					0						0	1
2022	001000901	11		996	11	1	1	1	0	1	0	0	34	21	34	1	1	1	2	34	0	1	2			15			1	1	0	0	0	0	0	0					0						1	1
2022	001003401	11		996	21	1	1	1	1	1	1	0	34	21	34	1	2	1	1	36	0	0	8			7			1	1	0	0	0	0	0	0					0						1	1
2022	001004601	11		996	11	1	1	1	0	0	0	0	11	21	34	1	1	1	2	60	0	0	8			15			1	1	0	0	0	0	0	0					0						1	1
2022	001005201	11		996	11	1	0	1	0	0	0	0	34	21	34	1	4	1	1	46	0	0	2			15			1	1	0	0	0	0	0	0					0						0	1
2022	001005901	11		996	11	1	0	0	0	0	0	0	11	21	34	1	1	1	2	72	0	1	2			30			0	0	0	0	0	0	0	0					0						0	0
2022	001006301	11		996	11	1	0	0	0	0	1	0	34	31	31	1	4	1	2	53	0	0	2			15			1	1	0	0	0	0	0	0					0						0	1
2022	001006601	71	11	996	11	1	0	0	1	0	0	0	34	31	34	2	4	1	1	60	0	0	8			15			1	0	0	0	0	0	0	1					0						1	1
2022	001007001	11		996	11	1	1	0	1	0	0	0	34	31	34	1	2	1	2	45	0	0	2			7			1	1	0	0	0	0	0	0					0						1	1
2022	001007901	71	11	996	11	1	0	1	1	0	1	0	34	21	34	1	2	1	1	60	0	0	2			15			1	0	0	0	0	0	0	1					0						1	1
2022	001009301	96	96	5	32	1	0	1	0	0	0	0	34	31	31	1	1	1	2	24	0		95			994		1	1	1	0	0	0	0	0	0					0							1
2022	001100901
2022	001104001	11		996	11	1	0	1	0	0	1	0	11	21	34	2	4	1	1	53	0	0	8			994			0	0	0	0	0	0	0	0					0						0	1
2022	001105301	11		996	11	1	1	1	1	0	1	0	33	31	31	3	4	1	1	54	0	0	2			994			1	1	0	0	0	0	0	0					0						0	1
2022	001105701
2022	001106401	11		996	23	1	1	0	0	0	0	0	11	21	34	1	5	1	1	33	0	0	2			994			1	1	0	0	0	0	0	0					0						0	1
2022	001108201	11		996	11	1	0	1	0	0	0	0	11	21	34	2	4	1	1	62	0	0	2			994			1	1	0	0	0	0	0	0					0						0	1
2022	001108401	96	96	1	11	1	0	1	1	0	0	0	34	31	31	2	2	1	1	36	0	0	8			994		6	0	0	0	0	0	0	0	0					0						0	1
2022	001109801	11		996	11	1	1	1	0	0	0	0	34	21	34	2	4	1	1	79	0	0	8			994			1	1	0	0	0	0	0	0					0						0	1
2022	001110201	11		996	11	1	1	1	1	1	1	0	34	21	34	2	2	1	1	52	0	0	2			994			0	0	0	0	0	0	0	0					0						1	1
2022	001110401	11		996	11	1	1	1	1	0	0	0	34	31	34	1	1	1	1	66	0	0	2			994			0	0	0	0	0	0	0	0					0						0	1
2022	001200801	11		996	11	1	1	1	1	0	1	0	33	31	31	2	4	1	1	62	0	0	2			994			1	1	0	0	0	0	0	0					0						1	1
2022	001202701	71	11	996	11	1	0	1	1	0	1	0	34	31	31	1	2	1	1	31	0	0	2			994			1	0	0	0	0	0	0	1					0						0	1
2022	001204801	71	11	996	11	1	0	1	1	0	1	1	33	31	31	2	4	1	1	66	0	0	2			994			1	0	0	0	0	0	0	1					0						1	1
2022	001205101	11		996	11	1	1	1	0	0	0	0	34	21	34	2	1	1	2	46	0	0	2			994			0	0	0	0	0	0	0	0					0						0	1
2022	001207401	11		996	11	1	0	1	0	0	0	0	34	21	34	1	3	1	2	48	0	0	2			994			1	1	0	0	0	0	0	0					0						0	1
2022	001208801	11		996	11	1	1	1	1	0	1	0	11	31	31	3	2	1	1	56	0	0	8			994			1	1	0	0	0	0	0	0					0						1	1
2022	001209901
2022	001210901	11		996	11	1	0	1	0	0	1	0	34	21	34	3	3	1	2	41	0	0	2			994			1	1	0	0	0	0	0	0					0						1	1
2022	001211301	71	11	996	11	1	1	1	1	0	1	0	34	31	31	2	2	1	1	21	0	0	2			994			1	0	0	0	0	0	0	1					0						1	1
2022	001212601	71	11	996	11	1	1	1	1	0	0	0	34	31	34	1	3	1	2	57	0	0	2			994			1	0	0	0	0	0	0	1					0						0	1
2022	001301401	11		996	11	1	1	1	1	0	1	0	34	21	34	2	4	1	1	39	0	0	8			0			1	1	0	0	0	0	0	0					0						1	1
2022	001302101	11		996	23	1	0	0	0	0	1	0	34	21	34	2	2	1	1	38	0	0	8			30			1	1	0	0	0	0	0	0					0						1	1
2022	001303801	11		996	21	1	1	1	0	0	0	0	11	21	34	2	2	1	1	75	0	0	2			15			1	1	0	0	0	0	0	0					0						0	1
2022	001304401	11		996	11	1	0	1	1	0	1	0	34	31	34	3	4	1	1	65	0	0	2			30			1	1	0	0	0	0	0	0					0						1	1
2022	001304501	11		996	11	1	1	1	0	0	0	0	11	21	34	2	4	1	1	69	0	1	2			7			1	1	0	0	0	0	0	0					0						1	1
2022	001304502	11		996	11	1	0	0	0	0	0	0				1	2	1	1	28	0	1	8			15			0	0	0	0	0	0	0	0					0						1	1
2022	001304503	11		996	11	1	0	0	0	0	0	0				1	2	1	1	36	0	1	8			7			0	0	0	0	0	0	0	0					0						1	0
2022	001304601	11		996	11	1	0	1	1	0	0	0	11	21	34	1	4	1	1	49	0	0	8			0			0	0	0	0	0	0	0	0					0						1	1
2022	001305601	71	11	996	11	1	1	1	1	0	1	0	34	21	34	2	4	1	1	37	0	0	2			30			1	0	0	0	0	0	0	1					0						1	1
2022	001306101	11		996	11	1	0	1	0	0	0	0	34	31	34	1	2	1	1	34	0	0	8			7			0	0	0	0	0	0	0	0					0						1	1
2022	001309001	11		996	11	1	1	1	1	0	1	0	11	13	34	1	2	1	1	23	0	0	8			15			0	0	0	0	0	0	0	0					0						1	1
2022	001309901	11		996	11	1	1	1	0	0	1	0	34	21	34	1	2	1	1	70	0	1	8			30			1	1	0	0	0	0	0	0					0						1	1
2022	001501701	71	11	996	11	1	1	1	1	0	1	1	33	31	31	1	2	1	1	38	0	0	2			994			1	0	0	0	0	0	0	1					0						0	1
2022	001502201	71	11	996	11	1	1	1	1	0	0	0	34	21	34	4	4	1	2	33	0	0	2			994			1	0	0	0	0	0	0	1					0						1	1
2022	001502401	11		996	11	1	1	1	0	0	0	0	34	31	34	1	1	1	2	44	0	0	2			994			1	1	0	0	0	0	0	0					0						1	1
2022	001502501	71	11	996	11	1	1	1	1	0	1	0	33	31	31	1	4	1	1	67	0	0	2			994			1	0	0	0	0	0	0	1					0						1	1
2022	001502901
2022	001505801	71	11	996	11	1	1	1	1	0	0	0	34	31	34	1	1	1	2	63	0	0	2			994			1	0	0	0	0	0	0	1					0						0	1
2022	001506901	11		996	11	1	0	1	1	0	0	0	33	31	34	3	4	1	2	42	0	0	2			994			1	1	0	0	0	0	0	0					0						0	1
2022	001509201	11		996	11	1	0	1	1	0	0	0	34	21	34	2	4	1	1	43	0	0	2			994			1	1	0	0	0	0	0	0					0						0	1
2022	001512401	11		996	11	1	1	1	1	1	1	1	33	31	34	1	2	1	1	44	0	0	2			994			1	1	0	0	0	0	0	0					0						0	1
2022	001513101	11		996	11	1	0	0	1	0	1	0	34	21	21	1	1	1	2	32	0	1	2			994			1	1	0	0	0	0	0	0					0						0	1
2022	001513102	11		996	11	1	0	0	0	0	0	0				1	2	1	1	26	0	1	2			994			1	1	0	0	0	0	0	0					0						0	1
2022	001601801	71	11	996	11	1	0	1	1	0	1	0	34	31	34	1	2	1	1	20	0	0	2			994			1	0	0	0	0	0	0	1					0						0	1
2022	001603101	71	11	996	11	1	1	0	0	0	1	0	11	21	34	1	1	1	1	27	0	1	95			994			1	0	0	0	0	0	0	1					0							1
2022	001604001	11		996	11	1	0	1	0	0	1	0	34	31	34	2	2	1	2	57	0	0	2			994			1	1	0	0	0	0	0	0					0						1	1
2022	001604101	11		996	11	1	1	1	0	0	1	0	34	21	34	2	4	1	1	49	0	0	2			994			1	1	0	0	0	0	0	0					0						1	1
2022	001605001	11		996	11	1	0	1	1	0	0	0	34	21	34	1	1	1	2	28	0	0	2			994			1	1	0	0	0	0	0	0					0						0	1
2022	001605501	71	11	996	11	1	0	1	1	0	1	0	34	31	31	2	2	1	2	35	0	0	2			994			1	0	0	0	0	0	0	1					0						0	1
2022	001606101	71	11	996	11	1	0	0	1	0	1	0	34	31	34	1	2	1	1	25	0	0	2			994			1	0	0	0	0	0	0	1					0						1	1
2022	001607001	11		996	11	1	1	0	0	0	0	0	11	31	34	2	4	1	2	46	0	0	2			994			1	1	0	0	0	0	0	0					0						0	1
2022	001607701	71	11	996	11	1	1	1	1	0	0	0	34	21	34	2	4	1	1	42	0	0	2			994			1	0	0	0	0	0	0	1					0						1	1
2022	001608101	71	11	996	11	1	0	1	0	0	1	0	33	31	34	1	2	1	1	33	0	0	2			994			1	0	0	0	0	0	0	1					0						1	1
2022	001700901	11		996	32	1	0	1	0	0	0	0	11	21	34	1	2	1	1	34	0		2			7			1	1	0	0	0	0	0	0					0						0	1
2022	001701501	96	96	4	32	1	0	0	0	0	0	0	34	21	34	1	1	1	2	15	0		2			30		1	1	1	0	0	0	0	0	0					0						1	1
2022	001703701	11		996	11	1	1	1	1	0	1	0	34	31	34	2	2	1	1	39	0	0	2			7			0	0	0	0	0	0	0	0					0						1	1
2022	001704901	11		996	11	1	0	1	0	0	0	0	34	21	34	1	2	1	1	86	0	0	2			7			1	1	0	0	0	0	0	0					0						0	1
2022	001706401	96	96	3	32	1	0	1	1	1	0	0	34	33	34	2	2	1	1	31	0		2			7		1	1	1	0	0	0	0	0	0					0						0	1
2022	001710301
2022	001710401	11		996	11	1	0	1	1	0	0	0	34	21	34	1	4	1	1	34	0	0	2			30			1	1	0	0	0	0	0	0					0						0	1
2022	001710402	11		996	11	1	0	1	0	0	0	0				1	2	1	1	24	0	0	2			30			1	1	0	0	0	0	0	0					0						0	1
2022	001712501	11		996	11	1	1	1	1	1	1	0	34	31	34	3	4	1	1	50	0	1	2			7			1	1	0	0	0	0	0	0					0						0	1
2022	001712601	11		996	11	1	0	0	1	0	1	1	33	31	31	2	4	1	1	36	0	0	2			7			1	1	0	0	0	0	0	0					0						1	1
2022	001714901	11		996	11	1	0	1	1	1	1	1	33	31	34	2	2	1	1	34	0	0	2			15			1	1	0	0	0	0	0	0					0						1	1
2022	001801601	11		996	11	1	1	1	0	0	1	0	33	31	31	2	4	1	1	44	0	0	2			30			1	1	0	0	0	0	0	0					0						1	1
2022	001802001	12		3	12	1	1	1	0	0	0	0	34	31	34	1	3	1	1	69	0	1	2			15		2	1	1	0	0	0	0	0	0					0						0	1
2022	001803001	11		996	11	1	1	1	0	0	0	0	11	31	34	2	4	1	1	25	0	0	2			30			1	1	0	0	0	0	0	0					0						1	1
2022	001803201	11		996	11	1	1	1	1	0	1	0	34	21	34	4	4	1	2	34	0	0	2			7			1	1	0	0	0	0	0	0					0						0	1
2022	001804501	11		996	11	1	0	1	0	0	0	0	11	21	34	2	4	1	2	67	0	0	8			0			0	0	0	0	0	0	0	0					0						1	1
2022	001806801	11		996	11	1	1	0	1	0	1	0	34	21	34	1	2	1	2	36	0	0	2			994			1	1	0	0	0	0	0	0					0						1	1
2022	001807101	71	11	996	11	1	1	1	1	0	1	1	33	31	31	3	2	1	1	41	1	0	2			30			1	0	0	0	0	0	0	1					0						1	1
2022	001807601	11		996	11	1	0	1	0	0	0	0	34	31	31	2	2	1	1	62	0	0	2			7			0	0	0	0	0	0	0	0					0						1	1
2022	001808301	71	12	10	12	1	1	0	0	0	1	0	34	21	34	1	3	1	1	24	0	1	95			995		2	1	0	0	0	0	0	0	1					0							1
2022	001809101
2022	002001501	11		996	11	1	1	1	0	0	0	0	34	31	21	2	2	1	1	31	0	0	2			995			1	1	0	0	0	0	0	0					0						1	1
2022	002004101	11		996	11	1	0	0	0	0	0	0	11	21	34	2	1	1	1	55	0	0	2			994			0	0	0	0	0	0	0	0					0						1	1
2022	002005501	96	96	5	23	1	0	0	0	0	0	0	11	21	34	2	2	1	1	66	0	0	8			994		2	0	0	0	0	0	0	0	0					0						0	1
2022	002005601	11		996	11	1	0	1	0	0	1	0	34	31	34	1	2	1	1	43	0	0	2			994			1	1	0	0	0	0	0	0					0						0	1
2022	002007801	11		996	11	1	0	1	0	0	1	0	34	21	34	2	2	1	1	45	0	0	2			994			1	1	0	0	0	0	0	0					0						1	1
2022	002008501
2022	002009501	11		996	11	1	1	1	1	0	1	0	34	31	34	2	4	1	1	51	0	0	2			994			1	1	0	0	0	0	0	0					0						1	1
2022	002012101	11		996	11	1	0	0	0	0	0	0	34	31	31	1	2	1	1	27	0	0	2			994			0	0	0	0	0	0	0	0					0						0	1
2022	002013001	12		5	11	1	0	0	0	0	1	0	33	31	34	1	2	1	1	44	0	0	2			994		1	1	1	0	0	0	0	0	0					0						0	1
2022	002013801	11		996	23	1	0	0	0	0	1	0	11	21	34	2	4	1	1	65	0	0	8			994			1	1	0	0	0	0	0	0					0						1	1
2022	002101501	11		996	11	1	0	1	0	0	0	0	21	21	34	2	2	1	1	39	0	0	8			994			1	1	0	0	0	0	0	0					0						0	1
2022	002103501	96	96	1	32	1	0	0	1	0	0	0	34	21	34	1	2	1	1	24	0		2			994		6	1	1	0	0	0	0	0	0					0						0	1
2022	002104501	11		996	11	1	0	1	1	0	1	0	34	21	34	2	2	1	1	57	0	0	2			994			1	1	0	0	0	0	0	0					0						1	1
2022	002105201	11		996	11	1	1	0	0	0	0	0	11	21	34	3	4	1	1	58	0	0	8			994			1	1	0	0	0	0	0	0					0						1	1
2022	002106101	11		996	11	1	1	1	1	0	0	0	34	21	34	2	4	1	1	36	0	0	2			994			1	1	0	0	0	0	0	0					0						0	1
2022	002106901	11		996	11	1	0	0	0	0	0	0	34	21	34	1	1	1	2	90	0	0	2			994			1	1	0	0	0	0	0	0					0						0	0
2022	002107401	11		996	11	1	1	1	1	0	1	0	34	21	34	2	2	1	1	52	0	0	2			994			1	1	0	0	0	0	0	0					0						0	1
2022	002110801	11		996	11	1	0	0	0	0	0	0	11	21	34	1	2	1	1	30	0	0	2			994			1	1	0	0	0	0	0	0					0						0	1
2022	002111501	11		996	11	1	1	1	0	0	0	0	34	21	34	2	4	1	1	38	0	0	8			994			1	1	0	0	0	0	0	0					0						1	1
2022	002112001	11		996	21	1	0	1	0	0	0	0	34	31	34	1	2	1	1	33	0	0	2			994			1	1	0	0	0	0	0	0					0						0	1
2022	002200801	11		996	23	1	0	0	1	0	0	0	11	21	34	2	1	1	2	32	0	0	2			994			1	1	0	0	0	0	0	0					0						0	1
2022	002202001	11		996	11	1	1	1	1	0	0	0	34	21	34	1	2	1	1	67	0	0	2			994			1	1	0	0	0	0	0	0					0						1	1
2022	002202101	11		996	11	1	1	1	0	0	1	0	34	21	34	1	2	1	1	48	0	0	8			994			1	1	0	0	0	0	0	0					0						1	1
2022	002203701	71	11	996	11	1	1	1	1	0	1	0	34	31	34	4	2	1	1	34	0	0	2			995			1	0	0	0	0	0	0	1					0						1	1
2022	002207901	96	96	10	32	1	0	0	0	0	1	0	34	21	34	1	2	1	1	30	0		2			994		1	1	1	0	0	0	0	0	0					0						0	1
2022	002209001
2022	002209301	11		996	11	1	1	1	0	0	0	0	34	21	34	2	4	1	1	51	0	0	2			994			1	1	0	0	0	0	0	0					0						1	1
2022	002210601	11		996	11	1	0	0	0	0	1	0	34	33	34	1	2	1	1	27	0	1	95			995			1	1	0	0	0	0	0	0					0							1
2022	002210901	11		996	11	1	0	1	1	0	1	0	34	21	34	2	4	1	1	33	0	0	3			994			1	1	0	0	0	0	0	0					0						1	1
2022	002213501	11		996	11	1	1	0	0	0	0	0	11	21	34	2	4	1	1	71	0	0	8			994			1	1	0	0	0	0	0	0					0						1	1
2022	002301201	11		996	11	1	1	1	1	0	0	0	34	21	32	1	2	1	1	44	0	0	8			30			1	1	0	0	0	0	0	0					0						1	1
2022	002301301	11		996	11	1	0	1	0	0	0	0	11	21	34	1	2	1	1	64	0	0	8			30			1	1	0	0	0	0	0	0					0						1	1
2022	002304801
2022	002305001	11		996	11	1	1	0	0	0	0	0	34	31	34	1	3	1	2	56	0	1	8			30			1	1	0	0	0	0	0	0					0						0	1
2022	002305101	11		996	11	1	1	1	0	0	1	0	11	21	34	2	4	1	1	64	0	0	2			30			0	0	0	0	0	0	0	0					0						1	1
2022	002306201
2022	002306301	71	11	996	11	1	1	1	1	0	0	0	34	21	34	2	2	1	1	25	0	0	2			30			1	0	0	0	0	0	0	1					0						1	1
2022	002307801	11		996	11	1	0	0	0	0	0	0	11	21	34	2	2	1	1	45	0	0	8			30			1	1	0	0	0	0	0	0					0						1	1
2022	002308301	11		996	11	1	1	1	0	0	1	0	34	21	34	2	2	1	1	32	0	0	2			994			0	0	0	0	0	0	0	0					0						1	1
2022	002312001	11		996	11	1	0	1	0	0	0	0	34	21	34	1	2	1	1	29	0	0	8			30			1	1	0	0	0	0	0	0					0						1	1
2022	002700201
2022	002700901	11		996	11	1	1	1	0	0	1	0	34	21	34	2	2	1	1	69	0	0	2			15			1	1	0	0	0	0	0	0					0						1	1
2022	002701601	11		996	11	1	0	1	0	0	0	0	11	21	33	1	3	1	2	38	0	0	11			30			0	0	0	0	0	0	0	0					0						1	1
2022	002702101	11		996	11	1	0	1	1	0	0	0	34	31	34	2	2	1	1	29	0	0	2			7			1	1	0	0	0	0	0	0					0						1	1
2022	002702601	11		996	11	1	1	1	1	0	1	1	34	31	33	1	2	1	1	62	0	0	2			30			1	1	0	0	0	0	0	0					0						1	1
2022	002704701	11		996	11	1	0	1	1	0	0	0	21	21	33	2	5	1	1	38	0	0	2			30			1	1	0	0	0	0	0	0					0						1	1
2022	002705501	12		3	12	1	0	1	0	0	0	0	34	31	34	2	4	1	1	45	0	1	2			15		1	1	1	0	0	0	0	0	0					0						1	1
2022	002706701
2022	002707201	11		996	11	1	0	0	0	0	0	0	34	21	34	1	2	1	1	29	0	0	2			30			1	1	0	0	0	0	0	0					0						1	1
2022	002708501	11		996	11	1	0	0	0	0	0	0	34	31	34	1	1	1	2	30	0	0	2			30			1	1	0	0	0	0	0	0					0						1	1
2022	002901401	43		30	32	0	0	0	0	0	0	0	11	11	11	2	4	1	2	42	0		8			994		1	0	0	0	0	0	0	0	0					0						1	0
2022	002901601	41		15	32	0	0	0	0	0	0	0	21	11	11	1	2	1	1	22	0		8			994		2	1	1	0	0	0	0	0	0					0						1	1
2022	002901801	41		5	32	0	0	0	0	0	0	0	21	11	34	3	2	1	1	28	0		2			994		1	1	1	0	0	0	0	0	0					0						1	1
2022	002901901	41		30	32	0	0	0	0	0	0	0	21	11	34	1	2	1	1	25	0		8			994		1	1	1	0	0	0	0	0	0					0						1	1
2022	002902001	41		30	32	0	0	0	0	0	0	0	21	11	34	1	1	1	2	33	0		8			994		1	1	1	0	0	0	0	0	0					0						1	0
2022	002902101
2022	002902201	41		3	32	0	0	0	0	0	0	0	21	11	11	2	5	1	1	36	0		8			994		1	1	1	0	0	0	0	0	0					0						1	0
2022	002902301	41		15	32	0	0	0	0	0	0	0	11	11	11	1	2	1	1	32	0		8			994		3	0	0	0	0	0	0	0	0					0						1	1
2022	002902501	41		10	32	0	0	0	0	0	0	0	21	11	11	1	1	1	2	24	0		95			994		1	1	1	0	0	0	0	0	0					0							0
2022	002902601	41		8	32	0	0	0	0	0	0	0	21	11	34	1	4	1	1	47	0		8			994		4	0	0	0	0	0	0	0	0					0						1	0
2022	002908401	11		996	32	0	0	0	0	0	0	0	21	11	34	2	2	1	1	33	0		8			994			1	1	0	0	0	0	0	0					0						1	0
2022	002908501	11		996	23	0	0	0	0	0	0	0	21	11	34	3	2	1	1	37	0	1	8			994			1	1	0	0	0	0	0	0					0						1	1
2022	002908701	96	96	3	12	0	1	1	1	0	0	0	34	11	34	1	2	1	1	33	0	0	2			994		1	1	1	0	0	0	0	0	0					0						1	1
2022	002908801	11		996	32	0	0	0	0	0	0	0	21	11	34	2	2	1	2	51	0		8			994			1	1	0	0	0	0	0	0					0						1	0
2022	002908901	96	96	3	32	0	0	0	0	0	0	0	21	11	11	1	1	1	1	32	0		8			994		2	1	1	0	0	0	0	0	0					0						1	1
2022	003001201
2022	003001301	41		10	32	0	0	0	0	0	0	0	11	13	11	1	2	1	1	22	0		8			994		1	1	1	0	0	0	0	0	0					0						1	0
2022	003001401	41		5	23	0	0	0	0	0	0	0	11	13	11	1	4	1	1	40	0	0	8			994		2	1	1	0	0	0	0	0	0					0						1	0
2022	003001501	41		30	23	0	0	0	0	0	0	0	11	13	11	1	2	1	1	49	0	0	8			994		1	1	1	0	0	0	0	0	0					0						1	0
2022	003001601	41		30	23	0	0	0	0	0	0	0	34	11	34	3	2	1	1	38	0	0	2			994		2	1	1	0	0	0	0	0	0					0						1	0
2022	003014001	11		996	23	0	0	0	0	0	0	0	21	11	34	3	4	1	1	68	0	0	8			994			1	1	0	0	0	0	0	0					0						1	0
2022	003014401	96	96	5	23	0	0	0	0	0	0	0	11	13	11	1	2	1	1	26	0	0	8			994		2	1	1	0	0	0	0	0	0					0						0	0
2022	003014501	11		996	23	0	0	0	0	0	0	0	11	13	11	1	1	1	1	35	0	0	8			994			1	1	0	0	0	0	0	0					0						1	1
2022	003014601	11		996	23	0	0	0	0	0	0	0	11	11	11	1	3	1	2	55	0	1	8			994			1	1	0	0	0	0	0	0					0						1	0
2022	003014701	41		15	23	0	0	0	0	0	0	0	11	13	11	1	1	1	1	30	0	0	8			994		2	1	1	0	0	0	0	0	0					0						1	0
2022	003017301	11		996	23	0	0	0	0	0	0	0	11	11	34	4	2	1	1	36	0	1	8			994			1	1	0	0	0	0	0	0					0						1	0
2022	003017401	11		996	21	0	0	1	0	1	0	0	21	11	34	1	2	1	1	46	0	0	2			994			0	0	0	0	0	0	0	0					0						1	1
2022	003017501	11		996	23	0	0	0	0	0	0	0	11	11	34	1	4	1	1	54	0	0	8			994			0	0	0	0	0	0	0	0					0						1	0
2022	003017601	11		996	11	0	0	1	0	0	0	0	21	11	34	5	4	1	1	56	0	0	8			994			1	1	0	0	0	0	0	0					0						1	1
2022	003017701	11		996	23	0	1	1	0	0	0	0	11	11	34	2	2	1	2	28	0	0	2			994			1	1	0	0	0	0	0	0					0						1	1
2022	003100101
2022	003100201	41		6	23	1	0	0	0	0	0	0	11	13	34	1	2	1	1	23	0	0	8			994		2	1	1	0	0	0	0	0	0					0						1	1
2022	003100301	41		10	23	0	0	0	0	0	0	0	11	41	11	1	4	1	1	56	0	0	8			994		1	1	1	0	0	0	0	0	0					0						1	0
2022	003100401	41		3	23	0	0	0	0	0	0	0	11	13	34	1	2	1	1	35	0	0	8			994		1	1	1	0	0	0	0	0	0					0						1	0
2022	003100501	96	96	5	23	1	0	0	0	0	0	0	11	11	34	1	1	1	1	48	0	0	95			994		2	1	1	0	0	0	0	0	0					0							0
2022	003101601	43		30	23	1	0	0	0	0	0	0	11	11	34	1	2	1	1	37	0	0	8			994		1	1	1	0	0	0	0	0	0					0						1	0
2022	003101701	41		15	23	1	0	0	0	0	0	0	11	11	34	2	2	1	1	37	0	0	8			994		2	1	1	0	0	0	0	0	0					0						1	0
2022	003101801	43		30	23	0	0	0	0	0	0	0	11	13	34	1	2	1	1	22	0	0	8			994		1	1	1	0	0	0	0	0	0					0						1	0
2022	003101901
2022	003102001	41		20	23	0	0	0	0	0	0	0	11	11	34	2	2	1	1	35	0	0	8			994		2	1	1	0	0	0	0	0	0					0						1	1
2022	003116201	41		60	23	1	0	0	0	0	0	0	11	11	34	4	4	1	1	74	0	0	8			994		1	1	1	0	0	0	0	0	0					0						1	0
2022	003116301	41		30	23	1	0	0	0	0	0	0	11	13	34	1	2	1	1	23	0	0	8			994		2	1	1	0	0	0	0	0	0					0						1	1
2022	003116401	41		30	23	1	0	0	0	0	0	0	11	13	11	1	2	1	1	32	0	0	8			994		1	1	1	0	0	0	0	0	0					0						1	1
2022	003116501	41		20	23	1	0	0	0	0	0	0	11	13	11	2	2	1	1	66	0	0	8			994		1	1	1	0	0	0	0	0	0					0						1	0
2022	003117301	41		30	23	1	0	0	0	0	0	0	11	11	34	2	4	1	1	41	0	0	8			994		1	0	0	0	0	0	0	0	0					0						1	0
2022	003303001	11		996	21	1	0	1	1	0	1	0	34	31	34	3	4	1	1	75	0	0	2			994			0	0	0	0	0	0	0	0					0						1	1
2022	003303101	11		996	32	1	0	1	0	0	1	0	11	11	34	3	4	1	1	72	0		8			994			1	1	0	0	0	0	0	0					0						1	1
2022	003303201	11		996	21	1	0	1	0	0	0	0	11	11	34	2	2	1	1	39	0	1	2			994			1	1	0	0	0	0	0	0					0						1	1
2022	003303301	11		996	23	1	0	1	1	0	1	0	34	11	34	4	4	1	1	49	0	1	8			994			1	1	0	0	0	0	0	0					0						1	1
2022	003303401	11		996	23	1	0	1	0	0	0	0	11	11	34	3	2	1	1	47	0	0	8			994			1	1	0	0	0	0	0	0					0						1	1
2022	003308601	11		996	23	1	0	1	0	1	0	0	11	11	34	4	4	1	1	41	0	0	8			994			0	0	0	0	0	0	0	0					0						0	1
2022	003308701	11		996	23	1	1	1	1	0	1	0	11	11	34	4	2	1	1	40	0	0	8			994			1	1	0	0	0	0	0	0					0						1	1
2022	003308801	11		996	23	1	0	1	0	0	1	0	21	11	34	3	4	1	1	49	0	0	8			994			1	1	0	0	0	0	0	0					0						1	1
2022	003308901	11		996	21	1	0	1	0	0	0	0	34	21	34	1	2	1	1	89	0	1	8			994			0	0	0	0	0	0	0	0					0						1	1
2022	003309001	11		996	11	1	0	0	0	0	1	0	34	31	34	2	4	1	1	42	0	0	8			994			1	1	0	0	0	0	0	0					0						1	1
2022	003309501	11		996	23	1	0	1	0	0	0	0	21	11	34	2	4	1	1	57	0	0	8			994			0	0	0	0	0	0	0	0					0						1	1
2022	003309701	11		996	21	1	0	1	1	0	0	0	11	11	34	3	4	1	1	46	0	0	8			994			0	0	0	0	0	0	0	0					0						0	0
2022	003309801	11		996	21	1	0	1	1	0	0	0	34	11	34	2	4	1	1	47	0	0	8			994			1	1	0	0	0	0	0	0					0						1	1
2022	003309901	11		996	21	1	0	1	0	0	0	0	34	11	34	3	2	1	1	38	0	1	8			994			1	1	0	0	0	0	0	0					0						1	1
2022	003310001	11		996	21	1	0	1	0	0	0	0	11	11	34	4	4	1	1	67	0	0	8			994			1	1	0	0	0	0	0	0					0						1	1
2022	003401201	41		20	23	1	0	0	0	0	0	0	11	11	34	1	2	1	1	26	0	0	2			994		1	0	0	0	0	0	0	0	0					0						1	1
2022	003401301	41		20	23	1	0	0	0	0	0	0	11	13	34	1	1	1	1	61	0	0	95			994		2	1	1	0	0	0	0	0	0					0							1
2022	003401401	41		10	23	1	0	0	1	0	0	0	11	11	34	1	2	1	2	35	0	0	2			994		1	0	0	0	0	0	0	0	0					0						1	1
2022	003401501	41		30	23	1	0	0	0	0	1	0	11	11	34	1	2	1	1	33	0	0	2			994		3	0	0	0	0	0	0	0	0					0						1	0
2022	003401601	41		5	23	1	0	0	0	0	0	0	11	11	34	1	4	1	1	25	0	0	8			994		1	1	1	0	0	0	0	0	0					0						1	1
2022	003405501	11		996	23	0	0	0	0	0	0	0	11	11	34	1	2	1	1	36	0	0	8			994			1	1	0	0	0	0	0	0					0						1	0
2022	003405601	11		996	23	0	1	0	0	0	0	0	11	11	34	2	4	1	1	60	0	0	8			994			1	1	0	0	0	0	0	0					0						1	0
2022	003405901	96	96	10	23	0	0	0	0	0	0	0	11	11	11	1	2	1	1	21	0	1	8			994		2	1	1	0	0	0	0	0	0					0						0	1
2022	003406001	41		5	23	0	0	0	0	0	0	0	11	11	34	1	2	1	1	32	0	0	8			994		2	0	0	0	0	0	0	0	0					0						0	0
2022	003406201	41		10	11	0	0	0	0	0	0	0	11	11	34	1	4	1	1	37	0	0	8			994		2	1	1	0	0	0	0	0	0					0						0	0
2022	003406401	96	96	10	32	1	0	0	0	0	0	0	11	31	34	1	2	1	1	26	0		8			994		1	1	1	0	0	0	0	0	0					0						1	0
2022	003406501	11		996	23	1	0	1	0	0	0	0	11	31	34	2	2	1	1	26	0	0	8			994			1	1	0	0	0	0	0	0					0						1	0
2022	003406601	11		996	23	1	0	1	0	0	0	0	11	31	34	4	4	1	1	51	0	0	2			994			1	1	0	0	0	0	0	0					0						1	1
2022	003406701	11		996	23	0	1	0	1	0	1	0	21	31	34	1	1	1	1	41	0	0	2			994			1	1	0	0	0	0	0	0					0						1	1
2022	003406801	11		996	23	1	0	1	0	0	1	0	34	31	34	4	4	1	1	38	0	0	2			994			1	1	0	0	0	0	0	0					0						1	1
2022	003502001	11		996	23	1	0	0	0	0	0	0	11	31	34	2	4	1	1	36	0	0	2			994			1	1	0	0	0	0	0	0					0						1	1
2022	003502101	11		996	21	1	0	1	0	0	0	0	33	11	34	3	2	1	1	48	0	0	2			994			1	1	0	0	0	0	0	0					0						1	1
2022	003502201	11		996	23	1	0	0	0	0	0	0	11	11	34	1	1	1	2	39	0	0	2			994			1	1	0	0	0	0	0	0					0						1	1
2022	003502301	11		996	23	0	0	0	0	0	0	0	11	13	11	2	4	1	1	47	0	0	8			994			1	1	0	0	0	0	0	0					0						1	0
2022	003502401	11		996	23	0	0	0	0	0	0	0	11	13	34	1	2	1	2	24	0	0	8			994			1	1	0	0	0	0	0	0					0						0	1
2022	003504501	11		996	23	0	0	0	0	0	0	0	11	11	11	1	2	1	2	28	0	1	8			994			0	0	0	0	0	0	0	0					0						1	1
2022	003504601	11		996	23	1	0	0	0	0	0	0	11	11	34	1	4	1	1	66	0	0	8			994			1	1	0	0	0	0	0	0					0						1	1
2022	003504701	11		996	21	1	0	0	1	0	0	0	11	31	34	2	4	1	1	38	0	0	8			994			1	1	0	0	0	0	0	0					0						1	1
2022	003504801	11		996	21	1	0	0	1	0	0	0	11	11	34	4	4	1	1	48	0	0	2			994			1	1	0	0	0	0	0	0					0						1	1
2022	003505001	11		996	23	1	0	0	0	0	0	0	11	31	34	1	2	1	1	37	0	0	2			994			1	1	0	0	0	0	0	0					0						1	1
2022	003508901	41		5	23	0	0	0	0	0	0	0	11	13	11	1	2	1	1	32	0	0	8			994		1	1	1	0	0	0	0	0	0					0						1	1
2022	003509401
2022	003509601	41		20	23	0	0	0	0	0	0	0	11	11	34	3	2	1	1	34	0	0	2			994		1	1	1	0	0	0	0	0	0					0						1	1
2022	003509701
2022	003509801	41		10	23	0	1	0	0	0	0	0	11	11	34	1	1	1	1	75	0	0	8			994		2	0	0	0	0	0	0	0	0					0						1	0
2022	003603601	11		996	21	1	1	0	1	0	0	0	34	31	34	3	4	1	1	41	0	0	8			30			0	0	0	0	0	0	0	0					0						1	1
2022	003603701	11		996	21	1	1	1	1	0	1	0	11	11	34	1	2	1	1	49	0	0	8			30			0	0	0	0	0	0	0	0					0						1	1
2022	003603801
2022	003603901	11		996	21	1	0	1	0	0	0	0	34	31	34	5	4	1	1	49	0	0	8			994			1	1	0	0	0	0	0	0					0						1	1
2022	003604001	11		996	21	1	1	0	0	0	0	0	11	31	32	1	1	1	2	55	0	0	2			30			1	1	0	0	0	0	0	0					0						1	1
2022	003605401	11		996	32	1	0	0	0	0	1	0	11	11	34	1	2	1	1	23	0		2			30			1	1	0	0	0	0	0	0					0						0	1
2022	003605501	11		996	22	1	1	1	0	0	0	0	11	31	34	2	2	1	1	57	0	0	8			30			0	0	0	0	0	0	0	0					0						1	1
2022	003605601	11		996	21	1	0	0	0	0	0	0	11	21	34	1	1	1	2	69	0	0	8			30			0	0	0	0	0	0	0	0					0						1	1
2022	003605701	11		996	21	1	1	1	0	0	0	0	11	11	34	1	4	1	1	49	0	0	8			995			1	1	0	0	0	0	0	0					0						1	1
2022	003605801
2022	003609201
2022	003609301	11		996	23	0	1	0	0	0	0	0	11	11	34	1	2	1	1	56	0	0	2			15			1	1	0	0	0	0	0	0					0						1	1
2022	003609401	11		996	23	0	0	0	0	0	0	0	11	11	34	1	2	1	1	25	0	0	8			15			1	1	0	0	0	0	0	0					0						1	1
2022	003609501	41		10	23	0	1	0	0	0	0	0	11	11	34	2	2	1	1	38	0	0	8			994		1	1	1	0	0	0	0	0	0					0						0	1
2022	003609601	11		996	23	0	1	1	0	0	0	0	11	11	34	2	2	1	1	41	0	0	8			30			1	1	0	0	0	0	0	0					0						0	1
2022	003701701	11		996	23	0	1	0	0	0	0	0	11	11	34	2	2	1	1	34	0	0	8			994			1	1	0	0	0	0	0	0					0						1	1
2022	003701801	11		996	23	0	0	0	0	0	0	0	34	31	34	1	2	1	1	46	0	0	2			994			1	1	0	0	0	0	0	0					0						0	1
2022	003701901	43		10	23	0	1	0	0	0	0	0	11	11	34	2	4	1	1	42	0	0	8			994		1	1	1	0	0	0	0	0	0					0						1	1
2022	003702101	11		996	23	0	1	0	0	0	0	0	11	11	34	4	4	1	1	53	0	0	8			994			0	0	0	0	0	0	0	0					0						1	1
2022	003702301
2022	003704701	11		996	23	0	0	0	0	0	0	0	11	11	34	2	2	1	1	39	0	0	8			994			1	1	0	0	0	0	0	0					0						1	1
2022	003705001	96	96	15	32	0	0	0	0	0	0	0	11	21	34	1	1	1	2	20	0		95			994		1	0	0	0	0	0	0	0	0					0							1
2022	003705101	11		996	23	0	0	0	0	0	0	0	11	11	34	2	1	1	2	49	0	1	8			995			1	1	0	0	0	0	0	0					0						1	0
2022	003705201	11		996	21	0	0	0	0	0	0	0	11	11	34	1	2	1	1	28	0	0	8			994			0	0	0	0	0	0	0	0					0						1	1
2022	003705301	11		996	23	0	1	0	0	0	0	0	11	11	34	1	2	1	1	63	0	0	8			994			1	1	0	0	0	0	0	0					0						1	1
2022	003706201	11		996	21	1	0	0	0	0	0	0	11	11	34	2	4	1	2	34	0	0	8			994			1	1	0	0	0	0	0	0					0						1	1
2022	003706301
2022	003706501	11		996	21	1	0	0	1	0	0	0	11	11	34	3	4	1	1	50	0	0	8			994			1	1	0	0	0	0	0	0					0						1	1
2022	003706601	11		996	21	1	1	0	1	0	1	0	11	11	34	2	4	1	1	55	0	0	8			994			1	1	0	0	0	0	0	0					0						1	1
2022	003707201	11		996	21	1	0	0	0	0	0	0	11	11	34	1	1	1	1	40	0	0	8			994			1	1	0	0	0	0	0	0					0						1	0
2022	003803501	11		996	23	1	1	0	0	0	0	0	11	11	34	1	2	1	1	37	0	0	8			7			1	1	0	0	0	0	0	0					0						1	1
2022	003803601	11		996	23	1	1	1	0	0	0	0	11	11	34	1	1	1	2	49	0	0	8			30			1	1	0	0	0	0	0	0					0						1	1
2022	003803701
2022	003803901	11		996	23	1	1	0	0	0	0	0	11	11	34	1	2	1	1	38	0	0	8			30			1	1	0	0	0	0	0	0					0						1	1
2022	003804201	11		996	23	1	0	1	0	0	0	0	11	31	34	1	1	1	2	37	0	0	8			30			1	1	0	0	0	0	0	0					0						1	0
2022	003809301
2022	003809701	11		996	22	1	0	0	0	0	0	0	11	11	34	1	2	1	1	65	0	0	8			15			1	1	0	0	0	0	0	0					0						1	1
2022	003809801	11		996	22	1	1	1	0	0	0	0	11	21	34	1	2	1	1	39	0	0	8			30			1	1	0	0	0	0	0	0					0						0	1
2022	003809901	11		996	23	1	0	1	0	0	0	0	11	21	34	2	4	1	1	80	0	0	8			15			1	1	0	0	0	0	0	0					0						1	1
2022	003810001	11		996	22	1	0	1	0	0	0	0	34	21	34	2	2	1	1	46	0	0	8			30			1	0	1	0	0	0	0	0					0						1	1
2022	003810701
2022	003810801	11		996	22	1	1	0	0	0	0	0	11	11	34	1	1	1	2	37	0	0	8			30			1	1	0	0	0	0	0	0					0						1	1
2022	003810901
2022	003811001	11		996	22	1	1	0	0	0	0	0	11	21	34	1	4	1	1	51	0	0	8			30			0	0	0	0	0	0	0	0					0						1	1
2022	003811101	11		996	22	1	0	1	1	0	1	0	11	21	34	2	4	1	1	59	0	0	8			7			0	0	0	0	0	0	0	0					0						1	1
2022	003901701	11		996	23	1	1	0	0	0	1	0	34	21	34	1	2	1	1	32	0	0	2			30			1	1	0	0	0	0	0	0					0						1	1
2022	003901901	11		996	23	1	1	0	0	0	0	0	34	21	34	2	4	1	1	56	0	0	8			30			1	1	0	0	0	0	0	0					0						0	1
2022	003902101	11		996	21	0	1	0	0	0	1	0	34	21	34	1	1	1	1	38	0	0	2			995			0	0	0	0	0	0	0	0					0						1	1
2022	003902201	11		996	23	0	0	0	0	0	0	0	11	21	34	1	1	1	2	81	0	0	8			30			1	1	0	0	0	0	0	0					0						1	1
2022	003902501	11		996	23	1	1	1	1	0	1	0	34	21	34	2	2	1	2	49	0	0	8			30			1	1	0	0	0	0	0	0					0						1	1
2022	003905201	71	11	996	23	1	1	1	0	0	0	0	33	21	34	1	2	1	2	85	0	0	95			994			1	0	0	0	0	0	0	1					0							1
2022	003905301	96	96	30	23	1	1	0	1	0	0	0	11	21	34	1	1	1	2	67	0	0	8			30		1	1	1	0	0	0	0	0	0					0						1	1
2022	003905401	71	11	996	32	1	1	0	1	0	0	0	34	21	34	1	4	1	1	58	0		2			15			1	0	0	0	0	0	0	1					0						1	1
2022	003905501	11		996	21	1	1	1	1	0	1	0	34	21	34	2	2	1	1	36	0	0	2			30			1	1	0	0	0	0	0	0					0						1	1
2022	003905601	11		996	23	1	1	0	0	0	0	0	11	21	34	2	2	1	1	65	0	0	2			30			0	0	0	0	0	0	0	0					0						1	1
2022	003911301	11		996	23	1	1	1	1	1	1	0	34	21	34	2	4	1	1	51	0	0	8			15			0	0	0	0	0	0	0	0					0						1	1
2022	003911401	11		996	21	1	0	1	1	0	1	0	34	21	34	3	2	1	1	34	0	0	8			30			1	1	0	0	0	0	0	0					0						1	1
2022	003911501	11		996	23	1	1	1	0	0	0	0	11	21	34	2	3	1	1	52	0	0	2			15			0	0	0	0	0	0	0	0					0						1	1
2022	003911601	11		996	21	1	1	0	0	0	0	0	34	21	34	1	2	1	1	23	0	0	8			30			0	0	0	0	0	0	0	0					0						1	1
2022	003911701	11		996	23	1	1	1	0	1	0	0	11	21	34	2	3	1	1	70	0	0	8			30			1	1	0	0	0	0	0	0					0						1	1
2022	004001001	11		996	23	1	1	0	0	0	0	0	34	21	34	1	2	1	1	31	0	0	8			994			1	1	0	0	0	0	0	0					0						0	1
2022	004001101	11		996	23	1	0	1	0	0	0	0	11	21	34	2	4	1	1	59	0	0	8			994			1	1	0	0	0	0	0	0					0						1	1
2022	004001201	11		996	21	1	1	0	0	0	0	0	11	21	34	2	2	1	1	63	0	0	8			994			1	1	0	0	0	0	0	0					0						1	1
2022	004001401	11		996	32	1	1	0	0	0	0	0	34	31	34	1	1	1	1	60	0		8			994			1	1	0	0	0	0	0	0					0						0	0
2022	004001501
2022	004007901	11		996	21	1	1	1	1	0	0	1	34	31	34	3	2	1	1	58	0	0	8			994			1	1	0	0	0	0	0	0					0						1	1
2022	004008001	11		996	23	1	0	0	0	0	0	0	21	21	34	2	4	1	1	55	0	0	8			994			1	1	0	0	0	0	0	0					0						1	1
2022	004008101	11		996	23	0	1	0	0	0	0	0	34	11	34	2	2	1	2	64	0	0	8			994			1	1	0	0	0	0	0	0					0						1	1
2022	004008401	11		996	21	1	1	0	0	0	0	0	34	21	34	2	2	1	1	46	0	0	8			994			1	1	0	0	0	0	0	0					0						1	1
2022	004008501	11		996	22	1	1	1	0	0	0	0	21	31	34	2	4	1	1	41	0	0	8			994			1	1	0	0	0	0	0	0					0						1	1
2022	004012101	11		996	23	1	1	1	0	0	1	0	34	31	34	3	2	1	1	42	0	0	8			994			1	1	0	0	0	0	0	0					0						1	1
2022	004012201	51		996	23	1	1	1	0	0	0	0	11	23	34	2	2	1	1	22	0	0	8			994			1	1	0	0	0	0	0	0					0						1	1
2022	004012301	11		996	23	1	0	0	0	0	0	0	21	11	34	2	2	1	1	41	0	0	2			994			1	1	0	0	0	0	0	0					0						1	1
2022	004012401	11		996	23	1	1	0	0	0	0	0	21	11	34	2	2	1	1	30	0	0	8			994			1	1	0	0	0	0	0	0					0						1	1
2022	004012501	11		996	23	1	1	0	0	0	0	0	11	11	34	1	2	1	1	25	0	0	8			994			1	1	0	0	0	0	0	0					0						1	1
2022	004208201	11		996	21	1	0	0	0	0	0	0	34	31	31	1	2	1	1	52	0	0	8			994			1	1	0	0	0	0	0	0					0						1	1
2022	004208301	11		996	21	1	1	1	0	0	0	0	34	21	34	1	1	1	1	77	0	0	2			994			1	1	0	0	0	0	0	0					0						1	1
2022	004208401	11		996	21	1	1	0	0	0	0	0	11	21	34	1	4	1	1	60	0	0	8			994			1	1	0	0	0	0	0	0					0						1	1
2022	004208701	11		996	23	1	1	1	0	0	0	0	34	21	34	1	2	1	2	58	0	0	2			994			1	1	0	0	0	0	0	0					0						1	1
2022	004208801	11		996	21	1	1	1	1	0	1	0	33	21	34	2	4	1	1	70	0	0	8			994			1	1	0	0	0	0	0	0					0						1	1
2022	004210401	11		996	21	1	1	1	0	0	0	0	34	21	34	2	2	1	1	36	0	0	8			994			1	1	0	0	0	0	0	0					0						1	1
2022	004210501	11		996	21	1	1	1	0	0	0	0	34	21	34	2	2	1	1	55	0	0	8			994			1	1	0	0	0	0	0	0					0						1	1
2022	004210601	11		996	21	1	1	1	0	0	0	0	34	21	34	2	2	1	1	23	0	0	8			994			1	1	0	0	0	0	0	0					0						1	1
2022	004210701	11		996	21	1	1	1	1	0	0	0	11	21	34	2	2	1	1	66	0	0	8			994			1	1	0	0	0	0	0	0					0						1	1
2022	004210801
2022	004216501
2022	004216601	11		996	23	1	1	0	0	0	0	0	11	11	34	1	2	1	1	48	0	0	2			994			1	1	0	0	0	0	0	0					0						1	0
2022	004216801	11		996	23	1	0	1	0	0	1	0	34	21	34	1	2	1	1	42	0	0	2			994			1	1	0	0	0	0	0	0					0						1	1
2022	004217001	11		996	23	1	1	1	1	0	1	0	11	21	34	2	4	1	1	26	0	0	2			994			1	1	0	0	0	0	0	0					0						1	1
2022	004217301	11		996	23	1	1	1	0	0	0	0	34	21	34	2	2	1	1	41	0	0	8			994			1	1	0	0	0	0	0	0					0						1	1
2022	004404901	11		996	23	1	1	0	1	0	0	0	11	21	34	1	3	1	2	60	0	0	8			994			1	1	0	0	0	0	0	0					0						1	1
2022	004405001	11		996	21	1	1	1	0	0	1	0	11	21	34	3	4	1	1	40	0	0	8			994			1	1	0	0	0	0	0	0					0						1	1
2022	004405101	11		996	23	1	0	1	0	0	0	0	11	11	34	1	2	1	1	31	0	0	8			994			1	1	0	0	0	0	0	0					0						0	1
2022	004405201	11		996	23	0	0	0	0	0	0	0	11	11	34	1	2	1	2	79	0	0	8			994			1	1	0	0	0	0	0	0					0						1	1
2022	004405301	11		996	23	1	1	1	0	0	1	0	21	21	34	2	2	1	1	32	0	0	8			994			0	0	0	0	0	0	0	0					0						1	1
2022	004406001	11		996	23	1	1	1	1	0	0	0	11	21	34	3	2	1	1	53	0	0	8			994			1	1	0	0	0	0	0	0					0						1	1
2022	004406101	11		996	23	1	1	1	1	0	0	0	11	21	34	3	4	1	1	48	0	0	8			994			1	1	0	0	0	0	0	0					0						1	1
2022	004406601	11		996	21	1	1	1	0	0	0	0	11	21	34	5	1	1	1	44	0	0	8			994			1	1	0	0	0	0	0	0					0						1	1
2022	004406701	11		996	21	1	1	1	0	0	0	0	34	21	34	2	4	1	2	44	0	0	8			994			1	1	0	0	0	0	0	0					0						1	1
2022	004406801	11		996	23	1	0	1	0	0	0	0	11	11	34	2	4	1	1	47	0	0	8			994			0	0	0	0	0	0	0	0					0						1	1
2022	004406901	11		996	23	1	1	0	0	0	0	0	11	21	34	1	4	1	1	47	0	0	8			994			1	1	0	0	0	0	0	0					0						1	1
2022	004407001	11		996	23	1	1	1	0	0	0	0	11	21	34	1	4	1	1	40	0	0	8			994			1	1	0	0	0	0	0	0					0						1	1
2022	004407101	11		996	23	1	1	1	0	0	1	0	34	21	34	2	2	1	1	64	0	0	8			994			1	1	0	0	0	0	0	0					0						1	1
2022	004407201	11		996	23	1	0	0	0	0	0	0	34	21	34	2	2	1	1	43	0	0	8			994			1	1	0	0	0	0	0	0					0						1	1
2022	004407301	11		996	23	1	1	0	0	0	0	0	11	21	34	2	4	1	2	32	0	0	8			994			1	1	0	0	0	0	0	0					0						1	1
2022	004500501	11		996	11	1	0	0	0	0	0	0	34	21	34	3	4	1	1	62	0	0	8			7			1	1	0	0	0	0	0	0					0						1	1
2022	004500601	11		996	23	1	0	1	0	0	1	0	11	21	34	2	4	1	1	60	0	0	8			15			1	1	0	0	0	0	0	0					0						1	1
2022	004500701
2022	004500801	11		996	23	1	0	0	0	0	0	0	34	21	34	3	4	1	1	65	0	0	8			30			0	0	0	0	0	0	0	0					0						1	1
2022	004500901	11		996	23	1	0	0	0	0	0	0	34	23	34	1	2	1	1	67	0	0	8			30			1	1	0	0	0	0	0	0					0						0	1
2022	004503301	11		996	23	0	1	1	0	0	0	0	11	21	34	3	5	1	1	53	0	0	8			15			1	1	0	0	0	0	0	0					0						1	1
2022	004503401	11		996	23	1	0	0	0	0	0	0	11	11	34	2	2	1	1	49	0	0	8			15			1	1	0	0	0	0	0	0					0						1	1
2022	004503501	96	96	10	23	1	0	0	0	0	0	0	11	11	34	1	2	1	1	32	0	0	8			30		1	0	0	0	0	0	0	0	0					0						1	1
2022	004503601	11		996	11	1	0	1	0	0	0	0	21	11	34	3	3	1	2	37	0	0	8			30			1	1	0	0	0	0	0	0					0						1	1
2022	004503701	11		996	22	1	1	0	0	0	0	0	11	96	34	1	1	1	2	37	0	0	2			30			1	1	0	0	0	0	0	0					0						0	1
2022	004508401	96	96	10	32	1	1	1	0	0	0	0	11	11	34	1	2	1	1	30	0		8			30		1	1	1	0	0	0	0	0	0					0						0	1
2022	004508501	11		996	22	1	0	1	0	0	0	0	11	21	34	1	2	1	1	55	0	0	8			30			1	1	0	0	0	0	0	0					0						1	1
2022	004508701	11		996	11	1	1	0	0	0	0	0	11	11	34	1	1	1	2	29	0	0	8			30			0	0	0	0	0	0	0	0					0						1	1
2022	004508901	11		996	22	1	1	1	0	0	0	0	11	11	34	2	2	1	1	39	0	0	2			30			1	1	0	0	0	0	0	0					0						0	1
2022	004509001	11		996	11	1	1	1	0	0	0	0	11	21	34	1	2	1	1	31	0	0	8			30			1	1	0	0	0	0	0	0					0						1	1
2022	004800401	11		996	23	1	0	1	0	0	1	0	11	21	34	1	2	1	1	26	0	0	3			7			1	1	0	0	0	0	0	0					0						0	1
2022	004801001	11		996	11	1	0	0	0	0	0	0	11	21	34	1	2	1	1	50	0	0	2			30			1	1	0	0	0	0	0	0					0						1	1
2022	004801401	96	96	10	32	1	0	1	0	0	0	0	11	21	34	1	1	1	2	36	0		8			0		1	0	0	0	0	0	0	0	0					0						0	1
2022	004806301	11		996	11	1	0	1	0	0	0	0	11	21	34	2	2	1	2	50	0	0	8			30			1	1	0	0	0	0	0	0					0						1	1
2022	004806801	11		996	11	1	1	1	1	0	1	0	11	21	34	2	4	1	1	84	0	0	2			15			1	1	0	0	0	0	0	0					0						1	1
2022	004807001	11		996	11	1	1	0	0	0	1	0	11	21	34	2	2	1	2	47	0	0	2			30			1	1	0	0	0	0	0	0					0						1	1
2022	004807301	11		996	11	1	0	1	1	0	1	0	34	21	34	2	4	1	2	63	0	0	2			0			1	1	0	0	0	0	0	0					0						1	1
2022	004807801	11		996	11	1	1	1	1	0	0	0	11	21	34	3	4	1	1	82	0	0	8			30			1	1	0	0	0	0	0	0					0						1	1
2022	004808001	12		6	12	1	0	0	0	0	1	0	11	21	34	1	2	1	1	25	0	1	2			7		1	1	1	0	0	0	0	0	0					0						1	1
2022	004808401	11		996	11	1	0	1	0	0	0	0	11	21	34	2	4	1	2	61	0	0	2			30			1	1	0	0	0	0	0	0					0						1	1
2022	004808501	96	96	10	32	0	0	0	0	0	0	0	11	21	34	2	1	1	1	67	0		8			7		2	0	0	0	0	0	0	0	0					0						1	0
2022	004808901	11		996	11	1	0	1	1	0	0	0	11	21	34	1	2	1	1	22	0	0	2			30			1	1	0	0	0	0	0	0					0						1	1
2022	004809601	11		996	12	1	1	1	0	0	0	0	34	21	34	2	2	1	1	62	0	1	8			30			1	1	0	0	0	0	0	0					0						1	1
2022	004810401	11		996	11	1	0	1	1	0	0	1	33	31	31	1	2	1	1	27	0	0	2			30			1	0	0	0	1	0	0	0					0						1	1
2022	004810501	12		5	12	1	0	1	0	0	0	0	34	21	34	1	2	1	1	54	0	1	2			30		1	1	1	0	0	0	0	0	0					0						1	1
2022	004901401
2022	004901501	11		996	32	1	1	1	0	0	1	0	11	21	34	2	4	1	1	62	0		8			994			1	1	0	0	0	0	0	0					0						1	1
2022	004901601
2022	004901701	11		996	21	1	1	1	0	0	0	0	11	21	34	1	2	1	1	68	0	0	8			994			1	1	0	0	0	0	0	0					0						1	1
2022	004901801	11		996	21	1	1	1	0	0	0	0	11	21	34	1	1	1	2	68	0	0	8			994			1	1	0	0	0	0	0	0					0						1	1
2022	004902901	11		996	11	1	0	1	0	0	1	0	11	21	34	1	2	1	1	25	0	0	8			994			1	1	0	0	0	0	0	0					0						1	1
2022	004903001	11		996	11	1	0	1	0	0	0	0	11	11	34	1	2	1	1	48	0	0	2			994			1	1	0	0	0	0	0	0					0						1	1
2022	004903201	11		996	11	1	1	1	0	0	0	0	11	21	34	2	4	1	1	65	0	0	8			994			0	0	0	0	0	0	0	0					0						1	1
2022	004904401	11		996	11	1	0	0	0	0	0	0	11	21	34	1	2	1	1	52	0	0	8			994			1	1	0	0	0	0	0	0					0						1	1
2022	004904501	11		996	11	1	1	0	0	0	0	0	11	21	34	2	4	1	1	42	0	0	8			994			1	1	0	0	0	0	0	0					0						1	1
2022	004905501	11		996	23	0	0	0	0	0	0	0	11	21	33	1	1	1	1	79	0	0	8			994			1	1	0	0	0	0	0	0					0						1	1
2022	004905601	11		996	23	1	1	0	0	0	0	0	11	21	34	1	2	1	1	50	0	0	8			994			0	0	0	0	0	0	0	0					0						0	1
2022	004905701	11		996	11	1	1	0	0	0	0	0	11	21	33	2	1	1	2	30	0	0	8			994			1	1	0	0	0	0	0	0					0						1	1
2022	004905801	11		996	11	1	0	0	0	0	1	0	11	21	33	1	2	1	1	35	0	0	8			994			1	1	0	0	0	0	0	0					0						1	1
2022	004905901	11		996	11	1	1	0	0	0	0	0	11	21	33	1	3	1	2	74	0	0	8			994			1	1	0	0	0	0	0	0					0						1	1
2022	005100501	11		996	21	1	1	1	0	0	0	0	11	21	34	2	2	1	1	45	0	0	8			994			1	1	0	0	0	0	0	0					0						1	1
2022	005100801	11		996	23	1	1	1	0	0	0	0	34	21	34	3	2	1	1	37	0	0	2			994			1	1	0	0	0	0	0	0					0						1	1
2022	005101301	11		996	23	1	0	0	0	0	0	0	11	21	34	3	2	1	1	40	0	0	2			994			1	1	0	0	0	0	0	0					0						1	1
2022	005101401	11		996	23	1	1	1	0	0	0	0	11	21	34	1	2	1	2	60	0	0	2			994			1	1	0	0	0	0	0	0					0						1	1
2022	005101501	11		996	11	1	1	0	0	0	0	0	11	21	34	2	4	1	1	55	0	0	8			994			1	1	0	0	0	0	0	0					0						1	1
2022	005107801	11		996	21	1	0	0	0	0	0	0	11	21	34	4	4	1	1	44	0	0	2			994			1	1	0	0	0	0	0	0					0						1	1
2022	005107901	11		996	23	1	0	0	1	0	0	0	34	21	34	2	3	1	2	60	0	0	2			994			1	1	0	0	0	0	0	0					0						1	1
2022	005108001	11		996	21	1	0	0	0	0	0	0	34	21	34	2	2	1	1	34	0	0	2			994			1	1	0	0	0	0	0	0					0						0	0
2022	005108101	11		996	11	1	1	0	0	0	0	0	11	96	34	1	2	1	1	41	0	0	2			994			1	1	0	0	0	0	0	0					0						0	1
2022	005108201	11		996	23	1	0	1	0	0	1	0	11	11	34	1	2	1	1	28	0	0	2			994			1	1	0	0	0	0	0	0					0						1	1
2022	005112601	11		996	11	1	0	1	0	0	0	0	11	21	34	3	4	1	1	60	0	1	2			994			1	1	0	0	0	0	0	0					0						1	1
2022	005113101	11		996	11	1	1	0	0	0	1	0	11	21	34	2	4	1	1	45	0	0	2			994			1	1	0	0	0	0	0	0					0						1	1
2022	005114501	11		996	11	1	0	0	0	0	0	0	34	21	34	1	2	1	1	32	0	1	2			994			1	1	0	0	0	0	0	0					0						0	1
2022	005114701	11		996	11	1	1	1	1	0	1	0	34	21	34	3	4	1	1	44	0	0	2			994			1	1	0	0	0	0	0	0					0						1	1
2022	005114801	11		996	11	1	1	1	1	0	0	0	34	21	34	3	4	1	1	60	0	0	8			994			0	0	0	0	0	0	0	0					0						1	1
2022	005301601	11		996	11	1	1	0	0	0	0	0	11	21	34	1	1	1	1	56	0	0	8			30			1	1	0	0	0	0	0	0					0						1	1
2022	005301701
2022	005301801	11		996	11	1	1	1	1	1	0	0	11	21	34	2	2	1	1	51	0	0	8			7			1	1	0	0	0	0	0	0					0						1	1
2022	005301901	11		996	11	1	1	0	0	0	0	0	11	21	34	2	2	1	1	26	0	0	8			30			1	1	0	0	0	0	0	0					0						1	1
2022	005302001	11		996	11	1	0	1	0	0	0	0	11	21	34	2	4	1	1	48	0	0	8			7			1	1	0	0	0	0	0	0					0						1	1
2022	005308701	11		996	11	1	0	1	0	0	0	0	21	21	34	3	2	1	1	32	0	0	8			30			1	1	0	0	0	0	0	0					0						1	1
2022	005309001	11		996	11	1	1	1	1	0	0	0	11	21	34	3	2	1	1	31	0	0	8			30			1	1	0	0	0	0	0	0					0						1	1
2022	005309101	11		996	11	1	0	0	0	0	1	0	11	21	34	2	4	1	1	44	0	0	8			30			1	1	0	0	0	0	0	0					0						1	1
2022	005309201	11		996	11	1	1	1	0	0	1	0	11	21	34	3	4	1	1	71	0	0	8			30			0	0	0	0	0	0	0	0					0						1	1
2022	005309301	11		996	23	0	1	0	0	0	0	0	11	21	34	2	2	1	1	34	0	0	8			30			1	1	0	0	0	0	0	0					0						1	1
2022	005311101	11		996	11	1	1	1	0	0	0	0	34	21	34	1	2	1	1	41	0	0	2			15			1	1	0	0	0	0	0	0					0						1	1
2022	005311301	11		996	11	1	0	1	0	0	0	0	21	21	34	2	4	1	1	36	0	0	8			15			1	1	0	0	0	0	0	0					0						1	1
2022	005311401
2022	005311501	11		996	11	1	0	1	0	0	1	0	11	21	34	2	2	1	1	45	0	0	8			30			1	1	0	0	0	0	0	0					0						1	1
2022	005311601	11		996	11	1	0	1	0	0	0	0	21	21	34	3	2	1	1	33	0	0	8			0			1	1	0	0	0	0	0	0					0						1	1
2022	005400101	11		996	21	1	1	0	0	0	0	0	11	11	33	3	4	1	1	45	0	0	8			994			0	0	0	0	0	0	0	0					0						1	1
2022	005400201	11		996	11	1	1	0	0	0	0	0	11	21	33	2	2	1	1	58	0	0	8			994			0	0	0	0	0	0	0	0					0						1	1
2022	005400301	11		996	11	1	1	0	0	0	0	0	11	11	33	2	4	1	1	61	0	0	8			994			0	0	0	0	0	0	0	0					0						1	1
2022	005401701	11		996	11	1	1	1	1	0	0	0	11	22	33	2	4	1	1	61	0	0	8			994			0	0	0	0	0	0	0	0					0						1	1
2022	005401801	11		996	11	1	0	0	0	0	0	0	11	21	33	3	4	1	1	50	0	0	8			994			0	0	0	0	0	0	0	0					0						1	1
2022	005402801	11		996	11	1	1	0	1	0	0	0	34	31	34	4	2	1	2	40	0	0	8			994			1	1	0	0	0	0	0	0					0						1	1
2022	005402901	11		996	11	1	1	1	0	0	0	0	11	21	33	2	4	1	1	88	0	1	2			994			1	1	0	0	0	0	0	0					0						1	1
2022	005402902	12		10	12	1	1	0	0	0	1	0				1	2	1	1	37	0	1	8			994		1	1	1	0	0	0	0	0	0					0						1	1
2022	005403001	11		996	11	1	0	1	0	0	1	0	11	11	34	1	2	1	1	34	0	0	8			994			0	0	0	0	0	0	0	0					0						1	1
2022	005403101	11		996	11	1	1	0	0	0	0	0	11	11	33	1	1	1	1	83	0	0	8			994			0	0	0	0	0	0	0	0					0						1	0
2022	005403201	11		996	11	1	0	0	0	0	1	0	11	11	33	2	4	1	1	59	0	0	2			994			1	1	0	0	0	0	0	0					0						1	1
2022	005406301	11		996	11	1	1	1	0	0	0	0	11	11	33	1	2	1	1	57	0	0	2			994			1	1	0	0	0	0	0	0					0						1	1
2022	005406401	11		996	21	1	1	0	0	0	1	0	11	11	33	1	4	1	2	54	0	0	8			994			1	1	0	0	0	0	0	0					0						1	1
2022	005406501	11		996	11	1	1	0	0	0	0	0	11	21	33	2	4	1	1	36	0	0	2			994			1	1	0	0	0	0	0	0					0						1	1
2022	005406601
2022	005406701	11		996	21	1	1	0	0	0	0	0	11	11	34	1	1	1	2	47	0	0	8			994			0	0	0	0	0	0	0	0					0						1	1
2022	005701601	11		996	23	0	0	0	0	0	0	0	11	21	34	2	2	1	1	36	0	0	8			994			1	1	0	0	0	0	0	0					0						1	1
2022	005701701	11		996	23	0	0	0	0	0	0	0	21	11	34	3	2	1	1	35	0	0	8			994			1	1	0	0	0	0	0	0					0						1	1
2022	005701801	11		996	23	0	0	1	0	0	0	0	11	21	33	3	4	1	1	41	0	0	8			994			1	1	0	0	0	0	0	0					0						1	1
2022	005701901	41		10	23	0	0	0	0	0	0	0	11	21	33	1	3	1	2	44	0	0	8			994		1	1	1	0	0	0	0	0	0					0						1	1
2022	005702001	11		996	23	0	0	0	0	0	0	0	11	11	34	1	2	1	1	30	0	0	8			994			1	1	0	0	0	0	0	0					0						1	1
2022	005706601	11		996	23	0	0	0	0	0	0	0	11	11	34	1	2	1	1	25	0	0	8			994			1	1	0	0	0	0	0	0					0						1	1
2022	005706701	11		996	23	0	0	0	0	0	0	0	11	11	34	2	2	1	1	36	0	1	8			994			1	1	0	0	0	0	0	0					0						1	1
2022	005707001	11		996	23	0	0	0	0	0	0	0	21	11	34	2	5	1	1	72	0	0	8			994			0	0	0	0	0	0	0	0					0						1	1
2022	005707101	41		10	23	0	0	0	0	0	0	0	11	11	34	5	4	1	1	53	0	0	8			994		3	1	1	0	0	0	0	0	0					0						1	1
2022	005707201	96	96	20	32	0	0	0	0	0	0	0	11	11	34	2	2	1	1	39	0		8			994		1	0	0	0	0	0	0	0	0					0						1	1
2022	005711101	11		996	23	0	0	0	0	0	1	0	11	11	34	2	2	1	1	30	0	0	2			994			1	1	0	0	0	0	0	0					0						1	1
2022	005711601	11		996	23	0	0	0	0	0	0	0	11	11	34	3	2	1	1	30	0	0	8			994			1	1	0	0	0	0	0	0					0						1	1
2022	005711801	11		996	23	0	0	0	0	0	0	0	11	11	34	2	4	1	1	65	0	0	8			994			1	1	0	0	0	0	0	0					0						1	1
2022	005711901	41		10	23	0	0	0	0	0	0	0	11	11	34	1	2	1	1	30	0	0	8			994		1	1	1	0	0	0	0	0	0					0						1	1
2022	005712001	11		996	23	0	0	0	0	0	0	0	11	11	34	3	4	1	1	35	0	0	8			994			1	1	0	0	0	0	0	0					0						1	1
2022	005802601	11		996	11	1	1	1	1	1	1	0	34	31	31	3	2	1	1	30	0	0	2			994			1	1	0	0	0	0	0	0					0						1	1
2022	005803701	71	11	996	11	1	1	1	1	1	0	0	33	31	31	3	2	1	1	33	0	0	2			994			1	0	0	0	0	0	0	1					0						1	1
2022	005804101	11		996	11	1	0	1	0	0	0	0	11	21	34	2	2	1	1	31	0	1	2			994			1	1	0	0	0	0	0	0					0						1	1
2022	005804901	71	11	996	11	1	1	1	1	0	0	1	33	31	31	3	2	1	1	46	0	0	2			994			1	0	0	0	0	0	0	1					0						1	1
2022	005805201	11		996	11	1	1	1	1	0	1	0	32	31	31	2	2	1	1	44	0	0	2			994			1	1	0	0	0	0	0	0					0						1	1
2022	005805401	71	11	996	11	1	1	1	1	0	1	0	34	31	34	2	2	1	1	37	0	0	2			994			1	0	0	0	0	0	0	1					0						1	1
2022	005806401	11		996	11	1	1	1	1	0	0	0	34	21	33	2	2	1	1	42	0	0	8			994			1	1	0	0	0	0	0	0					0						0	1
2022	005806501	11		996	11	1	1	1	1	0	0	0	34	31	31	3	4	1	1	65	0	0	2			994			1	1	0	0	0	0	0	0					0						1	1
2022	005807101
2022	005809501	11		996	11	1	1	1	1	1	1	0	34	31	33	3	4	1	1	56	0	0	8			994			1	1	0	0	0	0	0	0					0						1	1
2022	005810001	11		996	11	1	1	1	1	0	0	1	34	31	31	1	2	1	1	34	0	0	2			994			1	1	0	0	0	0	0	0					0						1	1
2022	005810501	11		996	11	1	0	0	0	0	0	0	34	31	34	2	4	1	2	58	0	0	8			994			1	1	0	0	0	0	0	0					0						1	1
2022	005812401	11		996	11	1	1	1	0	0	0	0	34	21	33	1	1	1	2	76	0	0	2			994			1	1	0	0	0	0	0	0					0						1	1
2022	005812601
2022	005812701	71	11	996	11	1	1	1	1	1	1	1	34	21	33	2	4	1	1	68	0	0	2			994			1	0	0	0	0	0	0	1					0						1	1
2022	006101601
2022	006102501	11		996	11	1	1	1	1	0	0	1	34	31	31	3	2	1	2	37	0	0	2			7			1	1	0	0	0	0	0	0					0						1	1
2022	006105001	96	96	15	32	1	1	1	1	0	0	1	34	33	12	2	1	1	1	30	0		2			30		2	1	1	0	0	0	0	0	0					0						1	1
2022	006105401	11		996	11	1	1	1	0	0	0	0	34	31	31	3	4	1	1	52	0	0	2			7			1	1	0	0	0	0	0	0					0						1	1
2022	006106201	11		996	11	1	0	1	0	0	0	0	34	31	12	2	2	1	1	60	0	0	2			30			1	1	0	0	0	0	0	0					0						1	1
2022	006106701	11		996	11	1	1	1	1	0	0	0	34	31	31	4	4	1	2	67	0	0	2			15			1	1	0	0	0	0	0	0					0						1	1
2022	006109401	11		996	11	1	0	1	1	0	0	0	34	31	34	2	4	1	2	34	0	0	2			994			1	1	0	0	0	0	0	0					0						1	1
2022	006110101	11		996	11	1	0	1	1	0	0	0	34	31	31	3	2	1	1	30	0	0	2			15			1	1	0	0	0	0	0	0					0						1	1
2022	006111801	11		996	11	1	0	1	0	0	0	0	34	21	31	2	1	1	2	81	0	0	3			30			1	1	0	0	0	0	0	0					0						1	1
2022	006112301	11		996	11	1	0	1	0	0	0	0	34	31	31	3	4	1	1	51	0	0	2			15			1	1	0	0	0	0	0	0					0						1	1
2022	006305901	71	11	996	11	1	1	1	0	1	0	0	34	31	31	2	2	1	1	55	0	1	2			30			1	0	0	0	0	0	0	1					0						1	1
2022	006305902	11		996	12	1	0	1	0	0	0	0				1	2	1	1	25	0	1	2			15			1	1	0	0	0	0	0	0					0						1	1
2022	006306901	11		996	11	1	1	1	1	0	0	0	34	31	34	5	5	1	1	55	0	0	2			15			1	1	0	0	0	0	0	0					0						1	1
2022	006310101	11		996	11	1	0	1	0	0	0	0	34	31	34	2	2	1	1	83	0	0	2			0			1	1	0	0	0	0	0	0					0						1	1
2022	006311401	71	11	996	11	1	1	1	1	0	0	0	34	31	31	1	1	1	2	67	0	0	2			7			1	0	0	0	0	0	0	1					0						1	1
2022	006311801	11		996	11	1	0	1	0	0	0	0	34	31	31	2	1	1	2	68	0	0	2			30			1	1	0	0	0	0	0	0					0						1	1
2022	006312401	11		996	11	1	1	1	0	1	0	0	34	31	31	4	4	1	1	54	0	0	2			30			1	1	0	0	0	0	0	0					0						1	1
2022	006313701	11		996	11	1	1	1	1	0	0	0	33	31	31	3	4	1	1	63	0	0	2			0			1	1	0	0	0	0	0	0					0						1	1
2022	006314801	11		996	11	1	0	1	0	0	0	0	34	31	34	2	2	1	1	35	0	0	2			15			1	1	0	0	0	0	0	0					0						1	1
2022	006315601	71	11	996	11	1	1	0	1	0	0	0	33	31	31	2	2	1	2	62	0	0	2			30			1	0	0	0	0	0	0	1					0						1	1
2022	006315901	11		996	11	1	1	1	1	0	1	0	33	31	31	6	4	1	1	64	0	0	2			30			1	1	0	0	0	0	0	0					0						1	1
2022	006500101	11		996	11	1	0	1	0	0	1	1	34	31	31	3	4	1	2	75	1	1	2			15			1	1	0	0	0	0	0	0					0						1	1
2022	006500102	11		996	11	1	0	1	0	0	0	0				2	4	1	1	56	0	1	2			15			1	1	0	0	0	0	0	0					0						1	1
2022	006502301	11		996	11	1	0	1	1	0	0	0	32	31	31	1	2	1	1	80	1	1	2			30			1	1	0	0	0	0	0	0					0						1	0
2022	006502302	11		996	11	1	0	1	0	0	0	0				1	2	1	2	44	0	1	2			30			1	1	0	0	0	0	0	0					0						1	1
2022	006502303	11		996	11	1	0	1	0	0	0	0				3	4	1	1	49	0	1	2			30			1	1	0	0	0	0	0	0					0						0	1
2022	006504701	11		996	11	1	1	1	1	0	0	0	33	31	31	2	2	1	1	69	1	0	2			30			1	1	0	0	0	0	0	0					0						1	1
2022	006506101	11		996	11	1	0	1	1	0	0	0	34	33	34	2	4	1	1	61	0	0	2			30			1	1	0	0	0	0	0	0					0						0	1
2022	006507301	11		996	11	1	0	1	0	0	0	0	33	31	31	1	2	1	1	35	0	0	2			30			1	1	0	0	0	0	0	0					0						1	1
2022	006507401	11		996	11	1	1	1	1	1	0	0	34	31	31	2	3	1	1	75	1	0	2			995			1	1	0	0	0	0	0	0					0						1	1
2022	006507801	11		996	11	1	0	1	1	0	0	0	33	31	31	2	4	1	1	40	0	0	2			994			1	1	0	0	0	0	0	0					0						1	1
2022	006508301	71	11	996	11	1	0	1	1	0	1	0	33	31	31	3	4	1	1	31	0	0	2			994			1	0	0	0	0	0	0	1					0						1	1
2022	006508501	11		996	11	1	0	1	1	0	0	0	33	31	31	1	1	1	2	25	0	0	2			15			1	1	0	0	0	0	0	0					0						1	1
2022	006509201	71	11	996	11	1	0	1	1	0	0	0	34	31	34	1	2	1	1	48	0	1	2			7			1	0	0	0	0	0	0	1					0						0	1
2022	006600701	11		996	11	1	1	1	1	0	0	0	34	31	31	2	2	1	1	36	0	0	2			30			1	1	0	0	0	0	0	0					0						1	1
2022	006602401	71	11	996	11	1	1	1	1	0	0	0	33	31	31	7	4	1	1	70	1	0	2			7			1	0	0	0	0	0	0	1					0						1	1
2022	006604001	11		996	11	1	1	1	0	0	0	0	11	31	31	3	4	1	2	89	0	0	2			30			1	1	0	0	0	0	0	0					0						1	1
2022	006604501	11		996	11	1	0	1	1	1	0	0	34	31	31	2	2	1	2	57	1	0	2			30			1	1	0	0	0	0	0	0					0						1	1
2022	006606301	11		996	11	1	1	1	1	1	0	0	33	31	31	3	2	1	1	42	1	0	2			30			1	1	0	0	0	0	0	0					0						1	1
2022	006606801	71	11	996	11	1	0	1	1	0	0	0	34	31	31	2	3	1	2	39	0	0	2			30			1	0	0	0	0	0	0	1					0						1	1
2022	006607401	11		996	11	1	0	1	1	0	0	0	33	31	31	3	4	1	1	49	1	0	2			0			1	1	0	0	0	0	0	0					0						1	1
2022	006607801	11		996	11	1	1	1	1	0	1	0	34	31	34	3	2	1	1	34	0	0	2			30			1	1	0	0	0	0	0	0					0						1	1
2022	006608901
2022	006610001	11		996	11	1	0	1	1	0	0	0	33	21	21	2	3	1	2	78	1	0	2			30			1	1	0	0	0	0	0	0					0						1	1
2022	006700301	11		996	11	1	0	1	1	1	0	0	34	31	31	2	2	1	2	56	0	0	2			995			1	1	0	0	0	0	0	0					0						0	1
2022	006703901	71	11	996	11	1	1	1	1	0	0	0	34	31	31	1	2	1	1	32	0	0	2			30			1	0	0	0	0	0	0	1					0						0	1
2022	006704101	71	11	996	11	1	0	0	0	1	0	0	34	31	31	2	4	1	1	60	0	0	2			30			1	0	0	0	0	0	0	1					0						0	1
2022	006704301	11		996	11	1	1	1	1	0	0	0	34	31	31	4	4	1	2	65	0	0	2			30			1	1	0	0	0	0	0	0					0						1	1
2022	006704601	11		996	11	1	1	0	1	0	0	0	34	31	31	1	1	1	2	64	1	0	3			994			1	1	0	0	0	0	0	0					0						1	1
2022	006705901	71	11	996	11	1	1	1	1	0	0	0	34	31	31	4	4	1	1	74	0	0	3			15			1	0	0	0	0	0	0	1					0						1	1
2022	006709001	11		996	11	1	0	1	1	0	0	1	34	31	31	2	2	1	1	32	0	0	2			994			1	1	0	0	0	0	0	0					0						1	1
2022	006709201	11		996	11	1	1	1	1	0	0	0	34	31	34	2	2	1	1	31	0	0	2			30			1	1	0	0	0	0	0	0					0						1	1
2022	006711201	11		996	11	1	0	0	1	0	0	0	34	31	31	3	2	1	1	40	0	0	2			30			1	1	0	0	0	0	0	0					0						1	1
2022	006712601	71	11	996	11	1	1	1	1	0	0	0	33	31	31	2	2	1	1	23	0	0	2			30			1	0	0	0	0	0	0	1					0						1	1
2022	006800101	11		996	11	1	0	1	1	0	0	0	34	31	12	3	2	1	1	51	1	0	2			15			1	1	0	0	0	0	0	0					0						1	1
2022	006802901	11		996	11	1	0	1	1	1	0	0	33	33	34	6	4	1	2	48	0	0	2			30			1	1	0	0	0	0	0	0					0						1	1
2022	006804101	71	11	996	11	1	1	1	1	1	0	0	34	31	31	6	4	1	1	42	0	0	2			15			1	0	0	0	0	0	0	1					0						1	1
2022	006804801	11		996	11	1	0	1	0	0	0	0	34	31	34	4	4	1	2	38	0	0	2			0			1	1	0	0	0	0	0	0					0						1	1
2022	006807101	11		996	11	1	0	1	0	0	1	0	34	31	34	3	4	1	2	61	0	0	2			7			1	1	0	0	0	0	0	0					0						1	1
2022	006808401	11		996	11	1	1	1	1	1	0	0	11	33	34	3	4	1	1	52	1	0	2			30			0	0	0	0	0	0	0	0					0						1	1
2022	006809901	71	13	10	23	1	0	1	0	0	1	0	11	33	12	1	1	1	1	49	0	0	95			995		2	1	0	0	0	0	0	0	1					0							1
2022	006810501	71	11	996	11	1	0	1	1	1	0	0	34	31	34	3	4	1	2	47	0	0	2			994			1	0	0	0	0	0	0	1					0						0	1
2022	006810801
2022	006812901	11		996	11	1	1	1	1	0	0	1	34	31	34	2	4	1	2	46	0	0	2			30			1	1	0	0	0	0	0	0					0						1	1
2022	006901001	71	11	996	11	1	1	1	1	0	0	0	34	31	34	2	3	1	2	64	0	0	2			30			1	0	0	0	0	0	0	1					0						1	1
2022	006903601	11		996	11	1	1	1	0	0	0	1	34	31	31	3	4	1	1	47	0	1	3			30			0	0	0	0	0	0	0	0					0						1	1
2022	006903602	11		996	11	1	0	0	0	0	0	0				1	2	1	1	25	0	1	2			30			1	1	0	0	0	0	0	0					0						0	1
2022	006905101	11		996	11	1	1	1	1	0	0	0	33	31	31	4	4	1	2	42	0	0	3			15			1	1	0	0	0	0	0	0					0						1	1
2022	006906101	71	11	996	11	1	1	1	0	0	0	0	34	31	34	1	2	1	1	23	0	0	3			30			1	0	0	0	0	0	0	1					0						1	1
2022	006908601	71	11	996	11	1	1	1	1	0	1	0	34	31	31	3	4	1	1	50	0	0	3			15			1	0	0	0	0	0	0	1					0						1	1
2022	006909501	11		996	11	1	0	1	1	0	0	0	34	31	31	2	2	1	2	51	0	0	3			30			1	1	0	0	0	0	0	0					0						1	1
2022	006910301	11		996	11	1	1	1	1	0	0	1	34	31	31	3	4	1	1	58	0	0	3			30			1	1	0	0	0	0	0	0					0						1	1
2022	006912301	11		996	11	1	0	1	0	0	0	0	34	31	31	2	2	1	1	32	0	0	3			30			0	0	0	0	0	0	0	0					0						1	1
2022	006912501	11		996	11	1	1	1	1	0	0	0	33	31	31	3	5	1	1	46	0	0	3			15			1	1	0	0	0	0	0	0					0						1	1
2022	006914101	11		996	11	1	0	1	1	0	0	0	34	31	31	5	4	1	1	50	0	0	3			30			1	1	0	0	0	0	0	0					0						1	1
2022	007000701	11		996	11	1	1	1	1	0	0	0	34	33	34	1	2	1	1	27	0	0	3			15			1	1	0	0	0	0	0	0					0						1	1
2022	007002801	11		996	11	1	0	1	0	1	0	0	33	31	31	3	4	1	1	59	0	0	3			0			1	1	0	0	0	0	0	0					0						1	1
2022	007002802	11		996	11	1	0	1	0	0	0	0				2	2	1	1	34	0	0	2			30			1	1	0	0	0	0	0	0					0						1	1
2022	007003301	11		996	11	1	1	1	1	0	0	0	34	31	31	2	4	1	1	52	1	0	3			30			1	1	0	0	0	0	0	0					0						0	1
2022	007003401	71	11	996	11	1	1	1	0	0	1	0	34	31	31	3	4	1	1	53	0	0	2			15			1	0	0	0	0	0	0	1					0						1	1
2022	007003901	11		996	11	1	1	1	1	0	0	0	34	31	31	1	2	1	1	34	0	0	3			15			1	1	0	0	0	0	0	0					0						1	1
2022	007005201	71	11	996	11	1	1	1	1	0	0	1	34	31	34	3	4	1	1	45	0	0	3			30			1	0	0	0	0	0	0	1					0						1	1
2022	007006001	71	11	996	11	1	0	1	1	0	0	0	34	31	31	1	1	1	1	18	0	0	3			7			1	0	0	0	0	0	0	1					0						1	1
2022	007006401	71	11	996	11	1	1	1	1	0	1	1	34	31	31	1	2	1	1	28	0	0	3			994			1	0	0	0	0	0	0	1					0						1	1
2022	007009201	71	11	996	11	1	0	1	1	0	0	0	34	31	31	2	4	1	1	50	0	0	3			7			1	0	0	0	0	0	0	1					0						1	1
2022	007010801	71	11	996	11	1	0	1	1	0	0	0	33	31	31	3	1	1	2	37	1	0	2			15			1	0	0	0	0	0	0	1					0						1	1
2022	007200601
2022	007201201	11		996	11	1	1	1	1	1	0	0	33	31	31	1	2	1	1	68	0	0	2			7			1	1	0	0	0	0	0	0					0						1	1
2022	007202001	12		1	11	0	0	0	0	0	0	0	34	31	12	1	2	1	2	40	0	0	2			7		1	1	1	0	0	0	0	0	0					0						0	1
2022	007204001	11		996	11	1	1	1	1	1	1	1	34	31	31	3	2	1	1	43	0	0	2			15			1	1	0	0	0	0	0	0					0						1	1
2022	007205101	11		996	11	1	0	1	1	1	0	0	34	31	31	3	4	1	1	72	0	0	2			30			1	1	0	0	0	0	0	0					0						1	1
2022	007205901	11		996	11	1	1	1	1	0	0	0	34	31	31	3	4	1	1	44	0	0	2			0			1	1	0	0	0	0	0	0					0						1	1
2022	007208701	11		996	11	1	0	1	0	0	0	0	34	31	31	1	2	1	1	29	0	0	2			15			1	1	0	0	0	0	0	0					0						0	1
2022	007210101	71	11	996	11	1	1	1	1	1	1	0	33	31	31	3	4	1	1	45	0	0	2			995			1	0	0	0	0	0	0	1					0						1	1
2022	007211301	71	11	996	11	1	1	1	0	0	1	0	34	21	34	1	1	1	1	55	0	0	95			995			1	0	0	0	0	0	0	1					0							1
2022	007212001	11		996	11	1	1	1	1	1	1	0	34	31	31	4	4	1	1	56	0	0	8			7			1	1	0	0	0	0	0	0					0						1	1
2022	007303601	11		996	11	1	0	1	1	0	0	1	33	31	31	4	2	1	1	46	1	0	3			15			1	1	0	0	0	0	0	0					0						1	1
2022	007305601	11		996	11	1	1	1	1	0	0	0	34	31	34	3	4	1	1	39	1	0	3			30			1	1	0	0	0	0	0	0					0						1	1
2022	007307101	11		996	11	1	1	1	1	0	0	0	34	33	34	2	4	1	2	68	0	0	3			7			1	1	0	0	0	0	0	0					0						1	1
2022	007307501	11		996	11	1	1	1	1	0	0	1	33	31	31	2	4	1	1	53	0	0	3			30			1	1	0	0	0	0	0	0					0						1	1
2022	007308401	71	11	996	11	1	1	1	1	0	0	0	34	31	31	3	1	1	2	30	0	0	2			7			1	0	0	0	0	0	0	1					0						0	1
2022	007311801	11		996	11	1	1	1	1	0	0	0	34	31	34	3	5	1	1	65	0	0	3			30			1	1	0	0	0	0	0	0					0						1	1
2022	007313301	11		996	11	1	1	1	1	1	0	1	11	33	34	1	4	1	2	46	0	0	3			994			1	1	0	0	0	0	0	0					0						1	1
2022	007313901	11		996	11	1	1	1	1	0	0	0	33	31	31	5	4	1	1	49	1	0	3			994			1	1	0	0	0	0	0	0					0						1	1
2022	007314501	11		996	11	1	0	1	1	0	0	0	11	33	34	3	4	1	2	54	0	0	3			7			1	1	0	0	0	0	0	0					0						1	1
2022	007314601	11		996	11	1	1	1	1	0	0	0	33	31	31	3	4	1	2	52	0	0	3			30			1	1	0	0	0	0	0	0					0						1	1
2022	007401401
2022	007402001
2022	007403701	11		996	11	1	1	1	1	0	0	0	33	31	31	3	4	1	1	52	1	0	2			15			1	1	0	0	0	0	0	0					0						1	1
2022	007405601	71	11	996	11	1	1	1	1	0	1	0	34	31	31	7	5	1	1	70	0	0	3			994			1	0	0	0	0	0	0	1					0						1	1
2022	007406501	71	11	996	11	1	1	1	1	0	0	1	33	31	31	3	5	1	1	34	1	0	2			30			1	0	0	0	0	0	0	1					0						1	1
2022	007408201	71	11	996	11	1	1	1	1	0	0	0	34	31	34	3	4	1	1	63	0	0	2			7			1	0	0	0	0	0	0	1					0						1	1
2022	007408301	11		996	11	1	1	1	1	0	0	0	33	31	31	5	4	1	1	39	0	0	3			30			1	1	0	0	0	0	0	0					0						1	1
2022	007411401
2022	007416401	71	11	996	11	1	1	1	1	1	0	0	34	31	31	5	5	1	1	78	1	0	2			994			1	0	0	0	0	0	0	1					0						1	1
2022	007418001
2022	007501401
2022	007504601
2022	007504801	11		996	11	1	1	1	1	0	0	1	33	31	31	4	4	1	1	69	1	0	2			30			1	1	0	0	0	0	0	0					0						1	1
2022	007505401	11		996	11	1	1	1	1	0	0	0	33	31	31	1	2	1	1	75	1	0	2			15			1	1	0	0	0	0	0	0					0						1	1
2022	007505601
2022	007506001	71	11	996	11	1	1	1	1	0	1	0	33	31	34	1	2	1	2	29	1	0	3			30			1	0	0	0	0	0	0	1					0						1	1
2022	007506701	11		996	11	1	1	1	1	1	0	0	33	31	31	4	5	1	2	83	1	0	3			15			1	1	0	0	0	0	0	0					0						1	1
2022	007511101	11		996	11	1	1	1	1	1	0	0	33	31	31	2	5	1	1	82	1	0	3			30			1	1	0	0	0	0	0	0					0						1	1
2022	007512801	71	11	996	11	1	1	1	1	0	1	0	34	31	31	2	4	1	1	77	1	0	3			30			1	0	0	0	0	0	0	1					0						1	1
2022	007514001	71	11	996	11	1	1	1	1	0	0	0	33	31	31	2	5	1	1	62	1	0	3			30			1	0	0	0	0	0	0	1					0						1	1
2022	007600501	11		996	11	1	1	1	1	0	0	0	33	31	31	1	1	1	2	77	0	0	3			30			1	1	0	0	0	0	0	0					0						1	1
2022	007600701	11		996	11	1	1	1	1	0	0	0	34	31	34	2	4	1	1	38	0	0	2			30			1	1	0	0	0	0	0	0					0						1	1
2022	007601601	71	11	996	11	1	1	1	1	0	0	1	34	31	31	4	4	1	2	51	0	0	3			30			1	0	0	0	0	0	0	1					0						1	1
2022	007602601	71	11	996	11	1	1	1	1	0	1	0	34	31	34	2	2	1	1	50	0	0	3			30			1	0	0	0	0	0	0	1					0						1	1
2022	007604901	11		996	11	1	0	1	1	0	1	0	34	31	31	3	4	1	1	54	0	0	3			15			1	1	0	0	0	0	0	0					0						1	1
2022	007606201	71	11	996	11	1	0	1	1	0	0	0	34	31	31	2	2	1	2	44	0	0	3			30			1	0	0	0	0	0	0	1					0						1	1
2022	007609201	11		996	11	1	1	1	1	1	0	0	34	31	31	3	4	1	1	30	1	0	3			994			1	1	0	0	0	0	0	0					0						1	1
2022	007610401	11		996	11	1	1	1	1	0	0	0	34	31	31	2	2	1	1	32	0	0	3			30			1	1	0	0	0	0	0	0					0						1	1
2022	007610601	11		996	11	1	1	0	1	0	0	0	34	31	34	3	2	1	1	55	0	0	3			30			1	1	0	0	0	0	0	0					0						0	1
2022	007610901
2022	007701901	11		996	11	1	1	1	0	0	0	0	34	31	34	2	2	1	1	27	0	0	2			7			1	1	0	0	0	0	0	0					0						1	1
2022	007703001	11		996	11	1	0	1	1	0	0	0	34	31	12	4	4	1	1	42	0	0	2			15			1	1	0	0	0	0	0	0					0						1	1
2022	007704501	11		996	11	1	1	1	1	0	0	0	34	31	31	4	4	1	2	43	0	0	3			7			1	1	0	0	0	0	0	0					0						1	1
2022	007707501	11		996	11	1	1	1	1	0	0	0	34	31	31	2	2	1	1	35	0	0	2			30			1	1	0	0	0	0	0	0					0						1	1
2022	007707701	11		996	11	1	0	1	1	0	0	0	11	31	34	2	4	1	2	47	0	0	3			30			1	1	0	0	0	0	0	0					0						1	1
2022	007708001	71	11	996	11	1	1	1	1	0	0	0	34	31	34	2	4	1	1	53	1	0	3			30			1	0	0	0	0	0	0	1					0						1	1
2022	007708601	11		996	11	1	1	1	1	0	0	0	34	31	34	2	4	1	1	56	1	0	2			30			1	1	0	0	0	0	0	0					0						1	1
2022	007709801	11		996	11	1	0	1	1	0	0	0	34	31	34	2	2	1	1	46	0	0	2			30			1	1	0	0	0	0	0	0					0						1	1
2022	007711101	11		996	11	1	1	1	1	0	0	0	33	31	31	3	4	1	2	46	0	0	2			0			1	1	0	0	0	0	0	0					0						1	1
2022	007711501	11		996	11	1	1	1	1	0	0	0	34	31	34	2	3	1	2	44	0	0	2			994			1	1	0	0	0	0	0	0					0						1	1
2022	007802301	11		996	11	1	0	1	0	0	0	0	34	21	34	1	1	1	2	37	0	0	2			15			1	1	0	0	0	0	0	0					0						1	1
2022	007803401	11		996	11	1	0	1	1	0	0	0	34	21	34	1	2	1	1	41	0	1	2			30			1	1	0	0	0	0	0	0					0						0	1
2022	007804601	11		996	11	1	0	1	0	0	0	1	34	31	31	2	2	1	1	39	0	0	2			15			1	1	0	0	0	0	0	0					0						1	1
2022	007805701
2022	007810601	71	11	996	11	1	1	1	0	0	0	0	34	31	31	1	1	1	1	39	0	0	95			995			1	0	0	0	0	0	0	1					0							1
2022	007812701	11		996	11	1	1	1	1	0	0	0	34	21	33	3	4	1	1	57	1	0	3			30			1	1	0	0	0	0	0	0					0						1	1
2022	007813201	11		996	11	1	1	1	0	0	0	0	34	31	33	1	2	1	1	30	0	0	3			30			1	1	0	0	0	0	0	0					0						1	1
2022	007813501	11		996	11	1	1	1	1	0	0	0	34	31	31	2	2	1	1	49	1	0	3			30			1	1	0	0	0	0	0	0					0						1	1
2022	007813601	11		996	11	1	1	1	1	0	0	0	34	31	31	3	4	1	1	52	1	0	3			7			1	1	0	0	0	0	0	0					0						1	1
2022	007816901	11		996	11	1	0	1	0	1	0	0	33	31	31	1	2	1	1	30	0	0	3			30			1	1	0	0	0	0	0	0					0						1	1
2022	008002301	11		996	11	1	1	1	1	0	0	1	34	31	31	1	4	1	1	34	0	0	2			994			1	1	0	0	0	0	0	0					0						1	1
2022	008004101	11		996	11	1	1	1	0	0	0	0	34	31	31	3	4	1	2	59	0	0	8			994			1	1	0	0	0	0	0	0					0						1	1
2022	008004601	11		996	11	1	1	1	1	1	0	1	33	31	31	4	2	1	1	34	0	0	2			994			1	1	0	0	0	0	0	0					0						1	1
2022	008005701
2022	008006401	11		996	23	1	0	1	0	0	0	0	34	31	34	2	2	1	1	39	0	0	8			994			1	1	0	0	0	0	0	0					0						1	1
2022	008007601	11		996	23	1	1	1	0	0	0	0	34	21	34	4	4	1	2	37	0	0	8			994			1	1	0	0	0	0	0	0					0						1	1
2022	008008001
2022	008011801	11		996	23	1	0	0	0	0	0	0	11	21	33	1	2	1	1	51	0	0	8			994			1	1	0	0	0	0	0	0					0						1	0
2022	008012401	11		996	23	1	1	1	0	0	0	0	34	31	31	2	2	1	1	30	0	0	2			994			1	1	0	0	0	0	0	0					0						0	1
2022	008013201	11		996	21	1	0	1	0	0	0	0	11	21	33	1	2	1	1	28	0	0	8			994			1	1	0	0	0	0	0	0					0						1	1
2022	008500701	61		5	23	1	0	1	1	0	0	0	34	33	34	1	3	1	2	57	0	0	2			30		2	1	1	0	0	0	0	0	0					0						1	1
2022	008502401	71	61	1	23	1	1	1	0	0	0	0	34	31	34	2	2	1	1	44	0	0	2			30		6	1	0	0	0	0	0	0	1					0						1	1
2022	008505301	71	61	5	23	1	1	1	1	0	1	0	11	31	21	1	2	1	1	48	0	0	2			30		1	1	0	0	0	0	0	0	1					0						1	1
2022	008506301	71	61	1	23	1	1	1	1	0	0	0	11	12	34	1	1	1	2	35	0	0	2			30		6	1	0	0	0	0	0	0	1					0						1	1
2022	008507301	61		2	23	1	0	0	0	0	0	0	34	11	34	1	2	1	1	32	0	0	2			30		2	0	0	0	0	0	0	0	0					0						0	1
2022	008507501	61		1	23	1	0	1	1	0	0	0	34	33	12	2	2	1	1	31	0	0	2			15		6	1	1	0	0	0	0	0	0					0						1	1
2022	008508401	71	61	5	23	1	0	1	1	0	0	0	11	33	34	2	4	1	2	26	0	0	2			0		1	1	0	0	0	0	0	0	1					0						1	1
2022	008510101	61		1	23	1	1	1	0	0	0	0	11	12	12	2	4	1	2	50	0	0	2			30		6	1	1	0	0	0	0	0	0					0						1	1
2022	008510201	71	61	10	23	1	1	1	0	0	0	0	34	33	34	1	1	1	2	29	0	0	2			15		1	1	0	0	0	0	0	0	1					0						1	1
2022	008512001	61		1	23	1	1	1	0	0	0	0	11	12	12	3	4	1	2	29	0	0	2			7		6	1	1	0	0	0	0	0	0					0						1	1
2022	008700601	11		996	11	1	1	0	0	1	0	1	34	31	31	1	2	1	1	57	0	1	2			994			0	0	0	0	0	0	0	0					0						1	1
2022	008700602	11		996	11	1	0	1	1	0	0	0				2	4	1	2	38	0	1	2			994			1	1	0	0	0	0	0	0					0						1	1
2022	008700603	11		996	11	1	1	1	0	1	0	0				1	2	1	2	35	0	1	2			994			0	0	0	0	0	0	0	0					0						0	1
2022	008700604	11		996	11	1	0	1	1	0	1	0				1	2	1	1	29	0	1	2			994			1	1	0	0	0	0	0	0					0						1	1
2022	008702001
2022	008702601	11		996	11	1	1	1	1	0	1	0	33	31	31	2	4	1	1	39	0	0	2			994			0	0	0	0	0	0	0	0					0						1	1
2022	008705801	11		996	11	1	0	1	1	1	0	0	34	31	31	4	4	1	2	55	0	0	2			994			0	0	0	0	0	0	0	0					0						1	1
2022	008707401	71	11	996	11	1	1	1	1	1	1	0	34	31	31	4	4	1	1	64	0	0	2			994			1	0	0	0	0	0	0	1					0						1	1
2022	008710201	11		996	23	0	1	0	0	0	0	0	11	12	12	2	4	1	2	43	0	0	2			994			1	1	0	0	0	0	0	0					0						0	1
2022	008710801	11		996	11	1	0	0	0	0	1	0	34	31	31	1	2	1	1	36	0	0	2			994			1	1	0	0	0	0	0	0					0						0	1
2022	008711101	71	11	996	11	1	0	1	1	0	0	0	32	31	31	1	1	1	1	57	0	0	2			994			1	0	0	0	0	0	0	1					0						1	1
2022	008715001	11		996	11	1	0	1	1	0	0	0	34	31	31	2	2	1	1	47	0	0	8			994			1	1	0	0	0	0	0	0					0						0	1
2022	008716201	11		996	11	1	0	1	1	0	0	0	11	31	21	1	2	1	1	30	0	0	2			994			1	1	0	0	0	0	0	0					0						1	1
2022	008801001	11		996	11	1	0	1	1	0	0	0	34	31	31	1	2	1	1	50	0	0	2			15			1	1	0	0	0	0	0	0					0						1	1
2022	008801701	11		996	11	1	0	1	1	0	0	0	34	21	34	3	4	1	1	61	0	0	2			30			1	1	0	0	0	0	0	0					0						1	1
2022	008803101	11		996	11	1	1	1	1	0	0	0	33	31	31	3	4	1	1	62	0	0	2			30			1	1	0	0	0	0	0	0					0						1	1
2022	008803601	11		996	11	1	1	1	1	0	0	0	34	31	31	2	4	1	1	68	0	0	2			30			1	1	0	0	0	0	0	0					0						1	1
2022	008805301	11		996	11	1	0	1	0	0	0	0	34	31	31	2	2	1	1	34	0	0	8			30			1	1	0	0	0	0	0	0					0						1	1
2022	008805601	11		996	11	1	1	1	1	0	1	0	33	31	31	2	4	1	1	63	0	0	2			30			0	0	0	0	0	0	0	0					0						1	1
2022	008806001	11		996	11	1	1	1	1	0	0	1	34	21	34	2	4	1	1	58	0	0	2			30			1	1	0	0	0	0	0	0					0						1	1
2022	008806501	11		996	11	1	1	1	1	0	1	0	34	31	31	2	4	1	1	42	0	0	2			30			1	1	0	0	0	0	0	0					0						1	1
2022	008809601	11		996	11	1	0	1	0	0	1	0	34	31	34	1	2	1	1	40	0	0	2			30			1	1	0	0	0	0	0	0					0						1	1
2022	008809801	71	11	996	11	1	0	1	0	1	0	0	11	21	34	1	1	1	1	52	0	0	2			15			1	0	0	0	0	0	0	1					0						0	1
2022	009102201	11		996	11	1	1	1	1	1	0	0	34	21	34	4	5	1	1	58	0	0	2			30			1	1	0	0	0	0	0	0					0						1	1
2022	009103601	11		996	11	1	0	1	0	0	0	0	34	21	34	1	2	1	2	37	0	0	8			15			1	1	0	0	0	0	0	0					0						1	1
2022	009105001	11		996	11	1	1	1	1	0	0	0	34	31	33	1	2	1	1	71	0	0	2			30			1	1	0	0	0	0	0	0					0						1	1
2022	009105701	11		996	11	1	1	1	1	0	0	0	34	31	34	1	1	1	2	65	0	0	2			30			1	1	0	0	0	0	0	0					0						1	1
2022	009107601	11		996	11	1	1	1	1	1	0	1	33	31	31	2	1	1	2	69	1	0	2			30			1	0	0	0	1	0	0	0					0						1	1
2022	009108201	11		996	11	1	1	1	0	0	0	0	34	31	34	2	2	1	1	42	0	0	2			15			1	1	0	0	0	0	0	0					0						1	1
2022	009108501	11		996	11	1	1	1	1	0	1	0	33	31	31	2	1	1	2	37	0	0	2			7			1	1	0	0	0	0	0	0					0						1	1
2022	009110401	11		996	11	1	1	1	1	0	0	0	33	31	31	2	2	1	2	50	0	0	2			30			1	1	0	0	0	0	0	0					0						1	1
2022	009110701	11		996	11	1	1	1	0	1	1	0	34	31	33	2	4	1	1	51	0	0	2			30			0	0	0	0	0	0	0	0					0						1	1
2022	009112301	71	11	996	11	1	1	1	1	0	0	0	34	31	31	3	2	1	1	45	0	0	2			30			1	0	0	0	0	0	0	1					0						1	1
2022	009200401	11		996	11	1	1	0	1	0	0	0	34	31	31	3	4	1	2	51	0	0	2			994			1	1	0	0	0	0	0	0					0						1	1
2022	009200601	11		996	23	1	1	0	0	1	1	0	11	12	34	2	4	1	1	34	0	0	8			994			1	1	0	0	0	0	0	0					0						1	1
2022	009200901
2022	009203101	11		996	11	1	1	1	0	0	1	0	34	21	34	3	2	1	1	61	0	0	8			994			1	1	0	0	0	0	0	0					0						1	1
2022	009204901	11		996	11	1	0	1	0	0	1	0	11	12	12	2	4	1	1	44	0	0	8			994			1	1	0	0	0	0	0	0					0						1	1
2022	009205201
2022	009205501	11		996	11	1	1	1	1	0	1	0	32	31	31	2	2	1	1	39	0	0	2			994			1	1	0	0	0	0	0	0					0						0	1
2022	009207301	11		996	11	1	1	1	1	0	0	0	34	21	34	2	4	1	2	40	0	0	8			994			1	1	0	0	0	0	0	0					0						0	1
2022	009207801	11		996	11	1	0	1	1	0	0	1	34	31	31	3	2	1	1	44	0	0	2			994			1	1	0	0	0	0	0	0					0						0	1
2022	009208101	11		996	11	1	0	1	1	0	1	0	34	21	34	2	2	1	1	41	0	0	2			994			1	1	0	0	0	0	0	0					0						1	1
2022	009301601	11		996	11	1	0	1	0	0	0	0	34	31	31	1	2	1	2	42	0	0	2			994			1	1	0	0	0	0	0	0					0						1	1
2022	009301901	71	11	996	11	1	0	1	1	0	1	0	34	31	31	3	4	1	1	31	0	0	2			994			1	0	0	0	0	0	0	1					0						1	1
2022	009302201	11		996	11	1	0	1	1	0	0	0	34	31	31	2	4	1	1	41	0	0	2			994			1	1	0	0	0	0	0	0					0						1	1
2022	009302301	11		996	11	1	0	1	1	0	1	0	34	31	21	1	2	1	1	43	0	0	2			994			1	1	0	0	0	0	0	0					0						1	1
2022	009304401	11		996	11	1	1	1	1	1	1	0	34	31	31	1	2	1	1	24	0	0	2			994			1	1	0	0	0	0	0	0					0						1	1
2022	009305901	11		996	11	1	1	1	1	0	1	0	32	31	31	2	4	1	1	35	0	0	2			994			1	1	0	0	0	0	0	0					0						1	1
2022	009308801	11		996	11	1	0	1	0	1	1	1	34	31	31	3	4	1	1	63	1	0	2			994			1	1	0	0	0	0	0	0					0						1	1
2022	009310401	71	11	996	11	1	1	1	1	1	1	0	32	31	31	1	1	1	1	34	0	0	2			994			1	0	0	0	0	0	0	1					0						1	1
2022	009310701	71	11	996	11	1	0	1	1	1	0	1	32	31	31	2	2	1	1	42	1	0	2			994			1	0	0	0	0	0	0	1					0						1	1
2022	009311601	71	11	996	11	1	0	1	1	0	1	0	34	31	31	2	5	1	1	76	1	0	2			994			1	0	0	0	0	0	0	1					0						1	1
2022	009400701	11		996	11	0	1	1	1	0	0	0	34	31	31	3	4	1	1	44	0	0	2			30			1	1	0	0	0	0	0	0					0						1	1
2022	009400801	11		996	11	1	1	1	1	1	0	0	34	31	31	2	4	1	1	47	0	0	2			15			1	1	0	0	0	0	0	0					0						1	1
2022	009400901	11		996	11	1	0	1	1	0	0	0	34	31	21	3	2	1	1	43	0	0	2			15			1	1	0	0	0	0	0	0					0						1	1
2022	009402301	71	11	996	11	1	0	1	0	0	1	0	34	31	12	1	1	1	1	31	0	0	95			995			1	0	0	0	0	0	0	1					0							0
2022	009403201	11		996	11	1	1	1	1	1	0	0	33	31	31	4	4	1	1	45	0	0	2			30			1	1	0	0	0	0	0	0					0						1	1
2022	009404401
2022	009404901	11		996	11	1	0	1	1	0	0	0	34	31	31	2	4	1	2	63	0	0	8			30			1	1	0	0	0	0	0	0					0						1	1
2022	009405101	11		996	11	1	1	1	0	0	0	0	34	31	12	1	1	1	2	46	0	0	8			30			1	1	0	0	0	0	0	0					0						1	1
2022	009406301	11		996	11	1	1	1	1	0	0	0	33	31	31	3	1	1	2	49	0	0	2			30			1	1	0	0	0	0	0	0					0						1	1
2022	009407101	11		996	11	1	1	1	1	0	1	0	34	31	12	2	4	1	2	56	1	0	2			15			1	1	0	0	0	0	0	0					0						1	1
2022	009602801	11		996	22	1	1	1	1	0	0	0	11	12	34	1	3	1	2	53	0	0	8			30			1	1	0	0	0	0	0	0					0						0	1
2022	009602901	11		996	11	1	0	1	1	1	1	0	34	31	34	2	2	1	1	32	0	0	8			30			1	0	0	0	0	0	1	0					0						1	1
2022	009603001	11		996	22	1	1	1	0	0	0	0	11	21	34	2	1	1	2	51	0	0	2			7			1	0	0	0	0	0	1	0					0						1	1
2022	009603101	11		996	11	1	1	1	0	0	0	0	11	21	34	2	2	1	1	34	0	0	8			30			1	0	0	0	0	0	1	0					0						1	1
2022	009603201	11		996	22	1	1	1	1	0	1	0	11	21	34	2	2	1	1	71	0	0	2			7			1	1	0	0	0	0	0	0					0						1	1
2022	009608001	11		996	21	1	1	1	1	0	1	0	34	31	34	1	2	1	1	55	0	0	8			30			1	0	0	0	0	0	1	0					0						1	1
2022	009608101	96	96	2	32	1	0	1	0	0	0	0	34	33	34	1	2	1	1	20	0		2			0		1	1	0	0	0	0	0	1	0					0						0	1
2022	009608201	11		996	21	1	1	1	1	0	1	0	34	31	34	2	2	1	1	28	0	0	8			15			1	1	0	0	0	0	0	0					0						1	1
2022	009608301	11		996	22	1	1	1	0	0	1	0	34	21	34	1	2	1	2	22	0	0	95			994			1	0	0	0	0	0	1	0					0							1
2022	009608401	11		996	23	1	0	1	0	0	0	0	11	11	34	2	2	1	1	37	0	0	2			15			1	1	0	0	0	0	0	0					0						1	1
2022	009614401	11		996	11	1	0	1	0	0	0	0	11	21	34	4	4	1	1	66	0	0	8			30			1	1	0	0	0	0	0	0					0						1	1
2022	009614501	11		996	21	1	1	1	0	0	1	0	34	31	31	2	5	1	2	35	0	0	8			994			1	0	0	0	0	0	1	0					0						1	1
2022	009614601	11		996	11	1	0	1	1	0	0	0	34	31	34	2	4	1	1	79	0	0	8			0			0	0	0	0	0	0	0	0					0						0	1
2022	009614701	11		996	11	1	1	1	1	0	1	0	33	31	34	1	2	1	1	33	0	0	8			30			1	1	0	0	0	0	0	0					0						1	1
2022	009614801	11		996	22	1	0	1	0	0	1	0	11	21	34	2	2	1	2	41	0	0	8			30			0	0	0	0	0	0	0	0					0						1	1
2022	009802001	11		996	22	1	0	1	0	0	0	0	11	21	34	2	4	1	1	44	0	0	8			30			1	1	0	0	0	0	0	0					0						1	1
2022	009802101	11		996	11	1	1	1	0	0	0	0	11	21	34	2	4	1	1	41	0	0	8			15			0	0	0	0	0	0	0	0					0						1	1
2022	009802201	11		996	22	1	0	1	0	0	1	0	11	21	33	2	4	1	1	58	0	0	8			30			1	1	0	0	0	0	0	0					0						1	1
2022	009802401	11		996	32	1	1	1	0	1	0	0	11	21	34	1	2	1	1	37	0		8			30			1	1	0	0	0	0	0	0					0						1	1
2022	009802501	11		996	22	1	1	1	0	0	1	0	11	21	34	2	2	1	1	29	0	0	8			30			1	1	0	0	0	0	0	0					0						1	1
2022	009805101	11		996	22	1	1	1	0	0	0	0	11	21	33	3	2	1	2	52	0	0	8			30			0	0	0	0	0	0	0	0					0						1	1
2022	009805201	11		996	22	1	0	1	0	0	0	0	11	21	34	2	2	1	1	40	0	0	8			30			1	0	0	0	0	0	1	0					0						1	1
2022	009805301	11		996	22	1	1	0	0	0	0	0	11	21	33	1	2	1	1	74	0	0	8			30			1	1	0	0	0	0	0	0					0						1	0
2022	009805701	11		996	22	1	0	0	0	0	0	0	11	21	33	1	1	1	2	73	0	1	8			30			1	1	0	0	0	0	0	0					0						1	0
2022	009805801	11		996	11	1	0	1	0	0	0	0	11	21	33	2	4	1	2	55	0	0	8			30			1	1	0	0	0	0	0	0					0						1	1
2022	009810001	11		996	22	1	0	1	1	0	1	1	34	21	34	5	4	1	1	46	0	0	8			30			1	1	0	0	0	0	0	0					0						1	1
2022	009810101	11		996	22	1	0	0	0	0	0	0	11	21	33	1	2	1	2	75	0	0	8			30			0	0	0	0	0	0	0	0					0						1	1
2022	009810201	11		996	22	1	1	0	1	0	0	0	34	21	33	2	2	1	1	32	0	0	8			30			1	1	0	0	0	0	0	0					0						1	1
2022	009810301	11		996	22	1	1	1	0	0	1	0	11	21	34	3	4	1	1	82	0	0	8			30			1	1	0	0	0	0	0	0					0						1	1
2022	009810401	11		996	22	1	0	0	0	0	1	0	33	21	34	1	1	1	1	25	0	0	8			30			1	1	0	0	0	0	0	0					0						1	1
2022	009901801	11		996	22	1	1	1	0	0	1	0	34	21	33	1	2	1	1	39	0	0	2			994			1	1	0	0	0	0	0	0					0						1	1
2022	009902701	11		996	11	1	1	1	1	0	1	1	33	31	31	2	2	1	1	40	0	0	2			994			1	1	0	0	0	0	0	0					0						1	1
2022	009903101	11		996	22	1	0	1	0	0	0	0	34	21	33	3	4	1	1	51	0	0	8			994			1	1	0	0	0	0	0	0					0						1	1
2022	009903601	11		996	11	1	1	1	0	0	1	0	11	21	33	2	2	1	1	37	0	0	8			994			1	1	0	0	0	0	0	0					0						1	1
2022	009904301	11		996	12	1	0	1	0	0	0	0	34	21	33	2	2	1	1	28	0	1	8			994			1	1	0	0	0	0	0	0					0						1	1
2022	009905401	11		996	11	1	1	1	1	0	0	0	34	21	33	1	1	1	2	63	0	0	2			994			1	0	0	0	0	0	1	0					0						1	1
2022	009906201	11		996	21	1	1	1	1	0	1	1	34	21	33	2	2	1	1	31	0	0	2			994			1	0	0	0	0	0	1	0					0						1	1
2022	009906401	11		996	11	1	1	1	0	0	0	0	11	21	33	2	4	1	1	42	0	0	8			994			1	1	0	0	0	0	0	0					0						1	1
2022	009906801	11		996	22	1	0	1	0	0	0	0	34	31	31	2	2	1	1	29	0	0	8			994			1	1	0	0	0	0	0	0					0						1	1
2022	009907801	11		996	11	1	1	1	0	0	0	0	11	21	34	3	4	1	1	44	0	0	8			994			1	1	0	0	0	0	0	0					0						1	1
2022	009908701	96	11	996	23	1	0	0	0	0	0	0	11	21	33	1	2	1	1	68	0	0	95			994			1	0	0	0	0	0	0	0					1							1
2022	009908801	11		996	11	1	0	0	0	0	1	0	11	21	34	2	4	1	1	45	0	0	8			994			1	1	0	0	0	0	0	0					0						0	1
2022	009909401	11		996	12	1	1	1	1	0	0	0	34	21	21	1	2	1	2	28	0	1	3			994			1	1	0	0	0	0	0	0					0						1	1
2022	009909801	11		996	11	1	1	1	0	0	0	0	34	31	31	2	2	1	1	33	0	0	8			994			1	1	0	0	0	0	0	0					0						1	1
2022	009910501	11		996	21	1	1	1	0	0	0	0	11	21	21	2	1	1	2	47	0	1	8			994			1	1	0	0	0	0	0	0					0						1	1
2022	010000601	11		996	22	1	1	0	0	0	0	0	34	21	33	2	2	1	1	42	0	0	8			994			1	1	0	0	0	0	0	0					0						1	1
2022	010000701	11		996	22	1	0	1	0	0	0	0	11	21	33	1	2	1	1	35	0	0	8			994			0	0	0	0	0	0	0	0					0						1	1
2022	010000801	11		996	22	1	0	0	0	0	0	0	34	21	33	1	1	1	2	39	0	0	8			994			1	1	0	0	0	0	0	0					0						1	1
2022	010000901	11		996	22	1	1	1	0	0	0	0	11	21	33	2	2	1	1	44	0	0	8			994			1	1	0	0	0	0	0	0					0						1	1
2022	010001001	11		996	22	1	1	1	1	1	0	0	34	21	33	2	4	1	1	54	0	0	8			994			1	1	0	0	0	0	0	0					0						1	1
2022	010002101	11		996	23	1	0	1	0	0	0	0	11	21	33	1	2	1	1	30	0	0	8			994			1	1	0	0	0	0	0	0					0						1	1
2022	010002201	11		996	23	0	0	0	0	0	0	0	11	21	33	2	2	1	1	32	0	0	8			994			1	1	0	0	0	0	0	0					0						1	1
2022	010002301	11		996	23	1	0	1	0	0	0	0	11	21	33	4	2	1	1	63	0	0	8			994			0	0	0	0	0	0	0	0					0						1	1
2022	010002701	11		996	23	1	1	1	0	0	0	0	11	21	33	3	4	1	2	50	0	0	8			994			1	1	0	0	0	0	0	0					0						1	1
2022	010002901	11		996	23	1	1	1	0	0	0	0	11	21	33	2	4	1	1	55	0	0	2			994			1	1	0	0	0	0	0	0					0						1	1
2022	010004701	11		996	21	1	1	0	0	0	0	0	34	21	33	4	4	1	1	46	0	0	8			994			1	1	0	0	0	0	0	0					0						1	1
2022	010004801	11		996	23	1	0	0	0	0	0	0	11	21	33	2	3	1	2	62	0	0	8			994			1	1	0	0	0	0	0	0					0						1	1
2022	010005701	11		996	32	1	0	1	0	0	0	0	11	21	33	2	4	1	1	41	0		8			994			1	1	0	0	0	0	0	0					0						1	1
2022	010005801	11		996	23	1	1	1	0	0	0	0	11	21	33	3	3	1	1	62	0	0	8			994			1	1	0	0	0	0	0	0					0						1	1
2022	010005901	41		1	23	1	0	1	0	0	0	0	11	21	33	2	4	1	1	47	0	0	8			994		6	1	1	0	0	0	0	0	0					0						1	1
2022	010101601	11		996	23	1	0	0	0	0	0	0	11	21	33	3	3	1	2	53	0	0	8			994			1	1	0	0	0	0	0	0					0						1	1
2022	010101701	11		996	32	1	0	0	0	0	0	0	34	21	33	1	3	1	2	40	0		8			994			1	1	0	0	0	0	0	0					0						1	1
2022	010101801	11		996	23	1	0	1	0	0	0	0	11	21	33	2	2	1	1	35	0	0	8			994			1	1	0	0	0	0	0	0					0						1	1
2022	010101901	11		996	23	1	0	0	0	0	0	0	11	21	33	1	1	1	2	66	0	1	8			994			1	1	0	0	0	0	0	0					0						1	1
2022	010102001	11		996	22	1	0	0	0	0	0	0	34	21	33	2	1	1	2	60	0	0	8			994			1	1	0	0	0	0	0	0					0						1	1
2022	010103401	11		996	23	1	0	0	0	0	0	0	11	21	33	2	4	1	2	54	0	1	8			994			1	1	0	0	0	0	0	0					0						1	1
2022	010103501	96	96	2	32	1	1	0	0	0	0	0	11	21	33	1	1	1	2	34	0		8			994		1	1	1	0	0	0	0	0	0					0						1	1
2022	010103601	11		996	23	1	1	0	0	0	0	0	11	21	33	4	4	1	1	64	0	0	8			994			1	1	0	0	0	0	0	0					0						1	1
2022	010104901	11		996	23	1	0	0	0	0	0	0	11	21	33	2	3	1	2	54	0	0	8			994			1	1	0	0	0	0	0	0					0						1	1
2022	010105301	11		996	23	1	1	1	0	0	0	0	11	21	33	2	2	1	1	60	0	0	8			994			1	1	0	0	0	0	0	0					0						1	1
2022	010105501	11		996	23	1	0	1	0	0	0	0	11	21	33	3	2	1	1	52	0	0	8			994			1	1	0	0	0	0	0	0					0						1	1
2022	010105601	11		996	23	1	0	0	0	0	0	0	11	21	33	3	4	1	1	34	0	0	8			994			1	1	0	0	0	0	0	0					0						1	1
2022	010105801	11		996	23	1	0	1	0	0	0	0	11	21	33	2	4	1	2	80	0	0	8			994			1	1	0	0	0	0	0	0					0						1	1
2022	010108501	11		996	23	1	0	0	0	0	0	0	11	21	33	2	2	1	1	61	0	0	8			994			1	1	0	0	0	0	0	0					0						1	0
2022	010108601	11		996	23	1	1	0	0	0	0	0	11	21	33	4	4	1	1	47	0	0	8			994			1	1	0	0	0	0	0	0					0						1	1
2022	010303601	11		996	22	1	1	1	0	0	0	0	11	21	33	5	4	1	1	55	0	0	8			994			1	0	0	0	0	0	1	0					0						1	1
2022	010303801	11		996	22	1	0	0	0	0	0	0	11	21	33	1	2	1	1	74	0	0	8			994			1	1	0	0	0	0	0	0					0						1	1
2022	010303901	11		996	23	1	1	1	0	0	0	0	34	21	33	2	4	1	1	43	0	0	8			994			1	0	0	0	0	0	1	0					0						1	1
2022	010304201	11		996	23	1	0	0	0	0	0	0	11	21	33	2	4	1	1	44	0	0	8			994			1	1	0	0	0	0	0	0					0						1	1
2022	010304901	11		996	23	1	1	0	0	0	0	0	11	21	33	1	2	1	1	37	0	0	8			994			1	0	0	0	0	0	1	0					0						1	1
2022	010306301
2022	010306401	11		996	21	1	1	1	0	0	0	0	11	21	33	1	2	1	1	70	0	0	8			994			1	1	0	0	0	0	0	0					0						1	1
2022	010306501	11		996	22	1	1	1	1	0	1	0	11	21	33	2	4	1	1	50	0	0	8			994			1	1	0	0	0	0	0	0					0						1	1
2022	010306601	11		996	32	1	1	1	0	0	0	0	11	21	33	1	1	1	2	41	0		8			994			1	1	0	0	0	0	0	0					0						1	1
2022	010306701	11		996	22	1	1	1	0	0	0	0	11	21	33	2	4	1	1	58	0	0	8			994			1	1	0	0	0	0	0	0					0						1	1
2022	010306801	11		996	32	1	1	0	0	0	0	0	11	21	33	1	1	1	1	80	0		2			994			1	1	0	0	0	0	0	0					0						1	1
2022	010306901	11		996	22	1	0	1	0	0	0	0	11	21	33	1	1	1	2	71	0	0	8			994			1	1	0	0	0	0	0	0					0						1	1
2022	010307001	11		996	32	1	0	0	0	0	0	0	11	21	33	1	1	1	2	25	0		8			994			1	1	0	0	0	0	0	0					0						1	1
2022	010307101	11		996	32	1	0	1	0	0	0	0	11	21	33	2	4	1	2	60	0		8			994			1	1	0	0	0	0	0	0					0						1	1
2022	010307201	11		996	32	1	1	0	0	0	0	0	11	21	33	1	1	1	2	56	0		8			994			1	1	0	0	0	0	0	0					0						1	1
2022	010403901	11		996	23	1	1	1	0	0	0	0	11	21	34	1	2	1	1	36	0	0	2			7			1	1	0	0	0	0	0	0					0						1	1
2022	010404001	11		996	23	1	0	1	0	0	0	0	34	21	34	2	2	1	2	73	0	0	8			30			1	1	0	0	0	0	0	0					0						1	1
2022	010404101	11		996	23	1	0	1	0	0	0	0	11	12	12	1	2	1	1	31	0	0	8			15			1	1	0	0	0	0	0	0					0						1	1
2022	010404201	11		996	23	1	0	1	1	0	0	0	34	21	34	2	4	1	1	58	0	0	2			30			1	1	0	0	0	0	0	0					0						1	1
2022	010404301	11		996	23	1	1	1	1	0	0	1	34	21	34	2	2	1	1	34	0	0	8			15			1	1	0	0	0	0	0	0					0						1	1
2022	010404901	11		996	23	1	0	1	0	0	1	0	11	21	34	2	2	1	1	33	0	0	8			30			0	0	0	0	0	0	0	0					0						1	1
2022	010405001	11		996	23	1	1	1	0	0	0	0	34	21	34	1	2	1	1	42	0	0	8			15			1	1	0	0	0	0	0	0					0						1	1
2022	010405101	11		996	21	1	0	1	1	0	1	0	11	21	34	4	4	1	1	72	0	0	8			15			1	1	0	0	0	0	0	0					0						1	1
2022	010405301	11		996	23	1	1	1	0	0	1	0	11	21	34	1	1	1	1	30	0	0	8			15			1	1	0	0	0	0	0	0					0						1	1
2022	010405401	11		996	23	1	1	0	0	0	0	0	11	21	34	2	4	1	1	54	0	0	8			30			1	1	0	0	0	0	0	0					0						1	1
2022	010408301	11		996	23	1	1	1	0	0	1	0	34	21	34	1	3	1	1	49	0	0	95			995			1	1	0	0	0	0	0	0					0							1
2022	010408401	11		996	23	1	0	1	0	0	0	0	11	21	34	1	2	1	1	46	0	0	2			995			1	1	0	0	0	0	0	0					0						1	1
2022	010408501	11		996	23	1	1	1	0	0	0	0	11	21	34	2	4	1	1	71	0	0	8			15			1	1	0	0	0	0	0	0					0						1	1
2022	010408601	11		996	23	1	1	1	1	0	1	0	34	21	34	3	4	1	1	64	0	0	8			15			1	1	0	0	0	0	0	0					0						1	1
2022	010408701	11		996	23	1	1	1	0	0	0	0	11	12	12	1	2	1	1	24	0	0	8			30			1	1	0	0	0	0	0	0					0						1	1
2022	010600101	11		996	21	1	1	0	0	0	0	0	11	21	34	3	4	1	1	40	0	0	8			30			1	1	0	0	0	0	0	0					0						1	1
2022	010600201	11		996	21	1	1	0	0	0	1	0	11	21	34	1	2	1	1	23	0	0	8			15			1	1	0	0	0	0	0	0					0						1	1
2022	010600301	11		996	21	1	1	0	0	0	0	0	11	21	34	2	2	1	1	39	0	0	8			30			1	1	0	0	0	0	0	0					0						1	1
2022	010600401	11		996	21	1	1	0	0	0	0	0	11	21	34	1	2	1	1	74	0	0	8			15			1	1	0	0	0	0	0	0					0						1	1
2022	010600501	11		996	21	1	0	0	0	0	0	0	11	21	34	2	4	1	1	67	0	0	8			30			1	1	0	0	0	0	0	0					0						1	1
2022	010604901	11		996	23	1	1	1	0	0	0	0	11	21	34	3	4	1	2	36	0	0	8			15			1	1	0	0	0	0	0	0					0						1	1
2022	010605001	11		996	23	1	1	0	0	0	0	0	11	21	34	1	2	1	1	67	0	0	8			30			1	1	0	0	0	0	0	0					0						1	0
2022	010605101	11		996	21	1	1	1	0	0	0	0	11	21	34	1	2	1	1	59	0	0	8			15			1	1	0	0	0	0	0	0					0						1	1
2022	010605201	96	96	10	96	1	1	0	0	0	0	0	11	21	34	2	1	1	2	27	0		8			30		1	1	1	0	0	0	0	0	0					0						1	1
2022	010605301	11		996	23	1	1	1	0	0	1	0	11	21	34	2	4	1	1	53	0	0	8			30			1	1	0	0	0	0	0	0					0						1	1
2022	010605901	11		996	23	1	1	1	0	0	0	0	11	21	34	1	1	1	1	65	0	0	95			995			0	0	0	0	0	0	0	0					0							1
2022	010606001	11		996	23	1	1	1	0	0	0	0	11	21	34	1	1	1	2	43	0	0	8			15			1	1	0	0	0	0	0	0					0						1	1
2022	010606101	11		996	23	1	0	1	0	0	0	0	11	21	34	2	2	1	1	50	0	0	8			30			1	1	0	0	0	0	0	0					0						1	1
2022	010606201	11		996	23	1	1	1	0	0	0	1	11	21	34	1	2	1	1	52	0	0	8			15			1	1	0	0	0	0	0	0					0						1	1
2022	010606301	11		996	23	1	1	1	0	0	0	0	11	21	34	1	2	1	1	59	0	0	8			15			1	1	0	0	0	0	0	0					0						1	1
2022	010700101	11		996	32	1	0	0	0	0	0	0	11	21	34	1	1	1	2	40	0		8			994			1	1	0	0	0	0	0	0					0						1	1
2022	010700201	11		996	32	1	1	0	0	0	0	0	11	21	34	1	1	1	1	79	0		8			994			1	1	0	0	0	0	0	0					0						1	1
2022	010700301
2022	010700401	11		996	11	1	0	0	0	0	0	0	11	21	34	2	1	1	2	35	0	0	8			994			1	1	0	0	0	0	0	0					0						1	1
2022	010700501	11		996	22	1	1	0	0	0	0	0	11	21	34	2	3	1	2	55	0	0	8			994			1	1	0	0	0	0	0	0					0						1	1
2022	010707601	11		996	32	1	0	0	0	0	0	0	11	21	34	1	1	1	2	49	0		2			994			0	0	0	0	0	0	0	0					0						1	1
2022	010707701	11		996	23	1	0	0	0	0	0	0	11	21	34	1	2	1	1	37	0	0	8			994			1	1	0	0	0	0	0	0					0						1	1
2022	010707801	11		996	23	1	1	0	0	0	0	0	11	11	34	1	2	1	1	51	0	0	8			994			1	1	0	0	0	0	0	0					0						1	1
2022	010707901	11		996	32	1	1	1	0	0	0	0	11	21	33	2	4	1	1	37	0		8			994			1	0	0	0	0	0	1	0					0						1	1
2022	010708001	11		996	23	1	0	0	0	0	0	0	11	21	34	1	2	1	1	58	0	0	8			994			1	1	0	0	0	0	0	0					0						1	1
2022	010710601	96	96	998	32	0	0	0	0	0	0	0	11	96	34	1	1	1	2	75	0		8			994		1	1	0	0	0	0	0	1	0					0						0	0
2022	010710701	96	96	5	32	0	0	0	0	0	0	0	11	21	34	1	3	1	2	44	0		8			994		1	1	1	0	0	0	0	0	0					0						1	1
2022	010710801	11		996	22	1	0	0	0	0	0	0	11	21	21	2	2	1	1	64	0	1	8			994			1	1	0	0	0	0	0	0					0						1	0
2022	010710901	11		996	22	1	0	0	0	0	0	0	21	21	34	1	2	1	2	42	0	1	8			994			1	1	0	0	0	0	0	0					0						1	1
2022	010711001	11		996	22	1	0	0	0	0	0	0	11	21	34	1	1	1	2	32	0	0	8			994			1	1	0	0	0	0	0	0					0						1	0
2022	010900101	11		996	32	0	0	0	0	0	0	0	11	21	33	1	1	1	2	78	0		8			994			1	1	0	0	0	0	0	0					0						1	1
2022	010900201	43		10	32	0	1	1	0	0	1	0	11	21	34	3	2	1	1	37	0		8			994		1	1	0	0	0	0	0	1	0					0						1	1
2022	010900301	43		1	32	1	1	1	0	0	1	0	11	21	34	2	2	1	1	33	0		2			994		1	1	1	0	0	0	0	0	0					0						1	1
2022	010900401	43		5	32	1	0	0	0	0	0	0	11	21	33	2	1	1	2	77	0		8			994		1	1	1	0	0	0	0	0	0					0						1	0
2022	010900501	43		20	32	1	1	0	0	0	0	0	11	21	34	1	2	1	1	23	0		8			994		1	1	0	0	0	0	0	1	0					0						1	1
2022	010902301
2022	010902401	11		996	23	1	1	0	0	1	0	0	11	21	33	3	4	1	1	41	0	0	8			994			1	1	0	0	0	0	0	0					0						1	1
2022	010902501	11		996	22	1	1	0	0	0	0	0	11	21	33	3	4	1	1	54	0	0	8			994			1	1	0	0	0	0	0	0					0						1	1
2022	010902601	11		996	32	1	1	0	0	0	0	0	11	21	33	2	2	1	1	39	0		8			994			1	1	0	0	0	0	0	0					0						1	1
2022	010903001	11		996	22	1	1	0	0	0	0	0	11	21	33	4	4	1	1	47	0	0	8			994			1	1	0	0	0	0	0	0					0						1	1
2022	010903101	11		996	22	1	1	0	0	0	0	0	11	21	33	6	4	1	1	39	0	0	8			994			1	1	0	0	0	0	0	0					0						1	1
2022	010903201	11		996	22	1	1	0	0	1	0	0	11	21	33	2	2	1	1	39	0	0	8			994			1	1	0	0	0	0	0	0					0						1	1
2022	010903301	11		996	22	1	1	0	0	0	0	0	11	21	33	1	2	1	1	58	0	0	8			994			1	1	0	0	0	0	0	0					0						1	1
2022	010903401	11		996	22	1	1	1	0	0	0	0	34	21	33	2	4	1	1	50	0	0	8			994			1	1	0	0	0	0	0	0					0						1	1
2022	010903501	11		996	22	1	0	0	0	0	0	0	11	21	34	2	2	1	1	26	0	0	8			994			1	1	0	0	0	0	0	0					0						1	1
2022	011000101	11		996	11	1	0	0	0	0	0	0	21	21	33	3	4	1	1	45	0	0	8			994			1	1	0	0	0	0	0	0					0						1	1
2022	011000301	11		996	11	1	1	1	0	0	0	0	11	21	34	2	4	1	1	30	0	0	8			994			1	1	0	0	0	0	0	0					0						1	1
2022	011000401	11		996	11	1	1	1	0	0	0	0	11	21	33	3	2	1	1	60	0	0	8			994			0	0	0	0	0	0	0	0					0						1	1
2022	011000501	11		996	11	0	1	1	0	1	0	0	11	21	33	4	4	1	1	50	0	0	8			994			1	1	0	0	0	0	0	0					0						1	1
2022	011002001	11		996	23	1	0	1	0	0	0	0	11	31	34	1	2	1	1	35	0	0	8			994			1	1	0	0	0	0	0	0					0						1	1
2022	011002901	11		996	11	1	1	1	0	0	0	0	34	21	34	2	2	1	1	60	0	0	8			994			1	1	0	0	0	0	0	0					0						1	1
2022	011005401	11		996	11	1	1	1	0	0	0	0	11	21	33	1	2	1	1	25	0	0	8			994			1	1	0	0	0	0	0	0					0						1	1
2022	011007501	11		996	11	1	0	1	0	0	0	0	11	21	33	2	4	1	1	33	0	0	8			994			1	1	0	0	0	0	0	0					0						1	1
2022	011008301
2022	011009501	11		996	11	1	1	1	0	0	0	0	11	21	34	2	5	1	1	41	0	0	8			994			1	1	0	0	0	0	0	0					0						1	1
2022	011010901	11		996	11	1	1	1	0	0	0	0	11	21	34	2	3	1	2	35	0	0	2			994			1	1	0	0	0	0	0	0					0						1	1
2022	011011101	11		996	11	1	1	1	0	0	0	0	34	31	31	2	2	1	1	40	0	0	8			994			1	1	0	0	0	0	0	0					0						1	1
2022	011012001	11		996	11	1	1	1	0	0	0	0	11	21	33	1	1	1	1	64	0	0	2			994			1	1	0	0	0	0	0	0					0						1	1
2022	011012301	11		996	11	1	0	1	0	0	0	0	11	21	34	1	2	1	1	28	0	0	2			994			1	1	0	0	0	0	0	0					0						1	1
2022	011012801	11		996	11	1	0	1	0	0	0	0	34	31	33	2	4	1	1	53	0	0	2			994			1	1	0	0	0	0	0	0					0						1	1
2022	011100101	11		996	11	1	0	0	0	0	0	0	11	21	34	2	1	1	2	38	0	1	8			994			1	1	0	0	0	0	0	0					0						1	1
2022	011100601	11		996	23	1	1	1	0	0	1	0	11	21	34	2	2	1	1	28	0	0	8			994			1	1	0	0	0	0	0	0					0						1	1
2022	011100701	96	96	2	23	1	0	1	0	0	0	0	11	21	34	1	4	1	2	55	0	0	8			994		2	1	1	0	0	0	0	0	0					0						1	1
2022	011100801	11		996	21	1	1	1	0	0	0	1	11	21	34	2	4	1	1	74	0	1	8			994			1	1	0	0	0	0	0	0					0						1	1
2022	011100901	11		996	22	1	0	0	0	0	0	1	11	21	34	3	4	1	1	35	0	1	8			994			1	1	0	0	0	0	0	0					0						1	1
2022	011101501	11		996	21	1	0	1	0	0	1	0	34	21	34	2	2	1	1	30	0	0	2			994			1	1	0	0	0	0	0	0					0						1	1
2022	011101601
2022	011101701
2022	011101801	11		996	11	1	0	1	0	0	0	0	34	21	34	1	3	1	2	44	0	0	8			994			1	1	0	0	0	0	0	0					0						1	1
2022	011102101	11		996	11	1	0	1	0	0	0	0	11	21	34	1	2	1	1	54	0	0	8			994			1	1	0	0	0	0	0	0					0						1	1
2022	011103601	11		996	23	1	1	0	0	0	0	0	11	21	34	1	1	1	2	73	0	1	8			994			1	1	0	0	0	0	0	0					0						1	1
2022	011103701	11		996	11	1	1	0	0	0	0	0	11	21	33	1	2	1	1	79	0	0	8			994			1	1	0	0	0	0	0	0					0						1	1
2022	011103801	11		996	22	1	0	1	0	0	0	1	34	21	34	4	4	1	1	54	0	0	8			994			1	1	0	0	0	0	0	0					0						1	1
2022	011103901	11		996	23	1	1	0	0	0	0	0	11	21	34	2	2	1	1	48	0	0	8			994			1	1	0	0	0	0	0	0					0						1	1
2022	011104001	41		5	32	1	1	1	0	0	0	0	21	21	34	1	2	1	1	52	0		8			994		1	1	1	0	0	0	0	0	0					0						1	1
2022	011202901	12		1	32	1	1	0	0	0	0	0	11	21	34	1	2	1	1	22	0		2			994		1	1	1	0	0	0	0	0	0					0						1	1
2022	011203101	11		996	22	1	1	1	0	0	0	0	11	21	34	2	4	1	1	71	0	0	8			994			1	1	0	0	0	0	0	0					0						1	1
2022	011203201	11		996	22	1	1	0	0	0	0	0	11	21	34	3	4	1	1	81	0	0	8			994			1	1	0	0	0	0	0	0					0						1	1
2022	011203301	11		996	22	1	0	0	0	0	0	0	11	21	33	1	2	1	1	37	0	0	8			994			1	1	0	0	0	0	0	0					0						1	0
2022	011203401	11		996	22	1	0	0	0	0	0	0	11	21	34	2	2	1	1	43	0	0	8			994			1	1	0	0	0	0	0	0					0						1	1
2022	011203701	11		996	22	0	1	1	0	0	0	0	11	21	34	1	2	1	1	35	0	0	2			994			1	1	0	0	0	0	0	0					0						1	1
2022	011203801	11		996	23	1	0	1	0	0	0	0	11	21	34	2	2	1	1	34	0	0	8			994			1	1	0	0	0	0	0	0					0						1	1
2022	011204001	11		996	32	1	0	1	0	0	0	0	11	21	34	1	2	1	1	28	0		8			994			1	1	0	0	0	0	0	0					0						1	1
2022	011204201	11		996	22	1	0	1	0	0	0	1	33	21	34	2	2	1	1	33	0	0	2			994			1	1	0	0	0	0	0	0					0						1	1
2022	011204401	11		996	22	1	0	0	0	0	0	0	11	21	34	2	2	1	2	56	0	1	8			994			1	1	0	0	0	0	0	0					0						1	1
2022	011206001	11		996	22	0	0	0	0	0	0	0	11	21	34	1	2	1	1	26	0	0	8			994			1	1	0	0	0	0	0	0					0						1	1
2022	011206601	11		996	22	1	1	0	0	0	0	0	11	21	34	2	2	1	1	36	0	0	8			994			1	0	0	0	0	0	1	0					0						1	1
2022	011206701	11		996	22	1	1	1	0	0	0	0	11	21	34	2	4	1	1	53	0	0	8			994			1	1	0	0	0	0	0	0					0						1	1
2022	011206901	11		996	22	1	1	0	0	0	0	0	11	21	34	1	2	1	1	79	0	0	8			994			1	1	0	0	0	0	0	0					0						1	1
2022	011207001	11		996	22	1	0	0	0	0	0	0	11	21	33	2	2	1	1	70	0	0	2			994			1	1	0	0	0	0	0	0					0						1	1
2022	011300701	11		996	11	1	1	1	0	0	0	0	34	21	34	1	2	1	1	63	0	0	2			15			1	1	0	0	0	0	0	0					0						1	1
2022	011300901	11		996	21	1	0	1	0	0	0	0	11	21	33	1	2	1	1	41	0	0	8			15			1	1	0	0	0	0	0	0					0						0	1
2022	011301301	11		996	11	1	1	1	0	0	0	0	34	21	34	3	2	1	1	37	0	0	8			30			1	1	0	0	0	0	0	0					0						1	1
2022	011302001	11		996	21	1	0	1	0	0	1	0	11	21	34	3	2	1	1	37	0	0	2			30			1	1	0	0	0	0	0	0					0						1	1
2022	011302501	11		996	11	1	1	1	0	0	0	0	11	21	33	1	2	1	1	41	0	0	8			995			1	1	0	0	0	0	0	0					0						1	1
2022	011302901	11		996	21	1	1	1	0	0	0	0	11	21	34	5	4	1	1	46	0	0	8			30			1	1	0	0	0	0	0	0					0						1	1
2022	011303201	11		996	11	1	1	1	0	0	0	0	11	21	34	1	3	1	2	86	0	0	8			15			1	1	0	0	0	0	0	0					0						1	1
2022	011303401	11		996	21	1	0	1	0	0	0	0	11	21	33	2	2	1	1	58	0	0	8			30			1	1	0	0	0	0	0	0					0						1	1
2022	011303601	11		996	11	1	1	1	0	0	0	0	11	21	34	1	1	1	2	27	0	0	8			15			1	1	0	0	0	0	0	0					0						1	1
2022	011303801	11		996	21	1	1	1	0	0	0	0	11	21	34	3	4	1	1	32	0	0	8			0			1	1	0	0	0	0	0	0					0						1	1
2022	011304701	11		996	11	1	1	1	0	0	0	0	34	21	34	1	2	1	1	54	0	0	8			15			1	1	0	0	0	0	0	0					0						1	1
2022	011305101	11		996	21	1	1	0	0	0	0	0	11	21	34	2	4	1	1	72	0	0	8			30			1	1	0	0	0	0	0	0					0						1	1
2022	011305301
2022	011306001	11		996	21	1	0	1	0	0	0	0	11	21	32	1	2	1	1	81	0	0	8			30			1	1	0	0	0	0	0	0					0						1	1
2022	011306101	11		996	32	1	1	1	0	0	0	0	11	21	34	1	1	1	2	43	0		8			15			1	1	0	0	0	0	0	0					0						1	0
2022	011600101	11		996	11	1	1	1	1	0	0	0	33	31	31	2	2	1	1	33	0	0	2			30			1	1	0	0	0	0	0	0					0						1	1
2022	011601501	11		996	11	1	1	1	0	0	0	0	34	31	34	1	1	1	2	33	0	0	2			7			1	1	0	0	0	0	0	0					0						1	1
2022	011603401	12		5	11	1	0	1	0	0	0	0	34	21	32	1	1	1	2	23	0	0	2			15		1	1	1	0	0	0	0	0	0					0						0	1
2022	011603701	96	12	3	12	1	0	1	0	0	0	0	32	31	31	1	1	1	1	22	0	1	95			995		2	1	0	0	0	0	0	0	0					1							1
2022	011604601
2022	011606601	12		5	23	1	1	1	0	0	1	0	34	31	34	1	2	1	1	23	0	1	2			30		2	1	1	0	0	0	0	0	0					0						1	1
2022	011608101	11		996	11	1	1	1	1	0	0	0	34	31	31	4	4	1	2	45	1	0	2			15			1	1	0	0	0	0	0	0					0						1	1
2022	011610301	12		5	12	1	0	0	0	0	0	0	34	21	34	1	2	1	2	23	0	1	2			30		1	1	1	0	0	0	0	0	0					0						1	1
2022	011610601	12		4	11	1	0	1	0	0	0	1	33	31	31	1	2	1	1	25	0	0	2			30		1	1	1	0	0	0	0	0	0					0						0	1
2022	011611601	11		996	11	1	1	0	0	0	0	0	34	31	31	1	3	1	2	79	0	0	8			7			1	1	0	0	0	0	0	0					0						1	1
2022	011700901	11		996	11	1	1	1	1	0	0	0	32	31	31	2	2	1	1	29	0	1	2			994			1	1	0	0	0	0	0	0					0						1	1
2022	011702701	11		996	11	1	0	1	1	0	1	0	33	31	31	1	2	1	1	32	0	0	2			994			1	1	0	0	0	0	0	0					0						0	1
2022	011702901	11		996	11	1	0	1	1	0	0	0	32	31	31	2	1	1	2	29	0	0	2			994			1	1	0	0	0	0	0	0					0						1	1
2022	011704901	11		996	11	1	1	1	0	0	0	0	34	31	31	2	4	1	1	42	0	0	2			994			1	1	0	0	0	0	0	0					0						1	1
2022	011706401	12		2	12	1	1	1	0	0	0	0	34	31	31	1	1	1	2	28	0	1	2			994		1	1	1	0	0	0	0	0	0					0						0	1
2022	011708601	11		996	11	1	1	1	0	0	0	0	34	31	31	3	4	1	2	51	0	0	2			994			1	1	0	0	0	0	0	0					0						1	1
2022	011709801	11		996	11	1	1	1	1	0	0	0	34	31	31	2	2	1	2	31	0	0	2			994			1	1	0	0	0	0	0	0					0						1	1
2022	011710301	11		996	11	1	1	0	1	0	0	0	34	31	31	3	4	1	2	31	0	0	2			994			1	1	0	0	0	0	0	0					0						1	1
2022	011710801	11		996	11	1	1	1	1	0	0	0	34	21	33	3	4	1	1	28	0	0	2			994			1	1	0	0	0	0	0	0					0						1	1
2022	011711501	11		996	11	1	0	1	0	0	0	0	34	21	34	2	4	1	1	54	0	0	8			994			1	1	0	0	0	0	0	0					0						1	1
2022	011901701	12		5	12	1	1	0	0	0	0	0	34	21	34	1	2	1	2	35	0	1	8			994		1	1	1	0	0	0	0	0	0					0						0	1
2022	011902501
2022	011903001	11		996	11	1	0	1	0	0	0	0	34	31	31	1	1	1	2	28	0	0	1			994			1	1	0	0	0	0	0	0					0						1	1
2022	011903701	11		996	11	1	1	1	1	0	1	0	34	31	34	3	2	1	1	35	0	0	2			994			1	1	0	0	0	0	0	0					0						1	1
2022	011904401	11		996	11	1	0	1	1	0	0	1	33	31	31	4	4	1	1	37	0	0	2			994			1	1	0	0	0	0	0	0					0						1	1
2022	011907701
2022	011908301
2022	011909501	11		996	11	1	0	1	0	0	1	0	34	21	33	4	4	1	2	48	0	0	2			994			1	1	0	0	0	0	0	0					0						1	1
2022	011909701	12		3	11	1	1	1	0	0	0	0	34	21	32	1	1	1	2	77	0	1	2			994		1	1	1	0	0	0	0	0	0					0						0	0
2022	011911801	12		1	12	1	1	1	1	0	0	1	34	31	31	1	2	1	1	26	0	1	2			994		1	1	1	0	0	0	0	0	0					0						1	1
2022	012000301	11		996	11	1	1	1	1	0	0	0	34	31	31	3	4	1	2	52	0	0	2			7			1	1	0	0	0	0	0	0					0						0	1
2022	012000401	12		1	12	1	0	0	0	0	1	0	32	31	34	1	1	1	1	33	0	1	2			994		1	1	1	0	0	0	0	0	0					0						0	1
2022	012005301	12		5	12	1	1	1	0	0	0	0	34	21	34	1	1	1	2	28	0	1	8			0		1	1	1	0	0	0	0	0	0					0						0	1
2022	012005401	12		3	12	1	1	0	0	0	0	0	34	21	34	1	1	1	2	23	0	1	2			994		1	1	1	0	0	0	0	0	0					0						1	1
2022	012006801
2022	012007801	12		2	12	1	0	1	0	0	0	0	11	21	33	1	2	1	2	22	0	1	2			30		1	1	1	0	0	0	0	0	0					0						1	1
2022	012009101	12		3	12	1	0	0	0	0	0	0	11	21	34	1	1	1	2	72	0	1	8			0		1	1	1	0	0	0	0	0	0					0						0	0
2022	012009401	12		2	12	1	1	1	0	0	0	0	11	21	33	1	2	1	1	34	0	1	2			30		1	1	1	0	0	0	0	0	0					0						0	1
2022	012009901	12		2	11	1	1	1	0	0	0	0	34	21	33	1	2	1	1	36	0	0	2			0		1	1	1	0	0	0	0	0	0					0						0	1
2022	012010201	11		996	11	1	0	0	0	0	0	0	11	21	33	4	4	1	1	22	0	0	8			30			1	1	0	0	0	0	0	0					0						1	1
2022	012100301	12		3	12	1	0	1	1	0	0	0	34	31	31	2	4	1	1	54	0	1	2			994		1	1	1	0	0	0	0	0	0					0						0	1
2022	012103901	11		996	12	1	1	0	0	0	0	0	34	31	31	1	1	1	1	29	0	1	2			994			1	1	0	0	0	0	0	0					0						1	1
2022	012108901	11		996	11	1	0	1	0	0	0	0	34	31	31	3	2	1	2	34	0	0	2			994			1	1	0	0	0	0	0	0					0						1	1
2022	012110101	11		996	11	1	0	1	1	0	0	0	33	31	31	2	2	1	1	48	0	0	2			994			1	1	0	0	0	0	0	0					0						1	1
2022	012115901	12		5	12	1	0	1	1	0	1	0	34	21	33	1	2	1	1	39	0	1	2			994		1	1	1	0	0	0	0	0	0					0						1	1
2022	012116301
2022	012118001
2022	012118601	11		996	11	1	1	1	1	0	0	1	33	31	31	3	2	1	1	36	0	0	2			994			1	1	0	0	0	0	0	0					0						1	1
2022	012119501	12		6	12	1	1	1	0	0	0	0	34	21	34	1	1	1	2	26	0	1	2			994		1	1	1	0	0	0	0	0	0					0						0	1
2022	012119601	11		996	12	1	0	1	0	0	0	0	34	21	34	1	1	1	2	36	0	1	2			994			1	1	0	0	0	0	0	0					0						1	1
2022	012503001	11		996	23	1	1	1	0	0	0	0	11	21	34	4	4	1	1	48	0	0	8			30			1	1	0	0	0	0	0	0					0						1	1
2022	012504101	11		996	23	1	0	0	0	0	0	0	11	21	34	3	4	1	1	36	0	0	8			994			1	1	0	0	0	0	0	0					0						1	1
2022	012504701
2022	012505601	71	12	1	12	1	1	0	0	1	0	0	11	21	34	1	1	1	1	31	0	1	95			995		2	1	0	0	0	0	0	0	1					0							1
2022	012505901	12		1	11	0	1	0	0	0	0	0	11	21	34	1	1	1	2	20	0	1	8			15		1	1	1	0	0	0	0	0	0					0						1	1
2022	012507701	11		996	22	1	1	1	1	0	0	1	11	31	34	1	2	1	1	34	0	0	2			30			1	1	0	0	0	0	0	0					0						1	1
2022	012508701	11		996	11	1	1	1	0	0	1	0	11	21	33	2	4	1	2	52	0	0	8			15			1	1	0	0	0	0	0	0					0						1	1
2022	012508901	11		996	11	1	1	1	0	0	0	0	11	21	34	3	4	1	2	51	0	0	8			15			1	1	0	0	0	0	0	0					0						1	1
2022	012511701	12		10	12	1	1	1	0	0	1	0	34	21	33	2	2	1	1	31	0	1	2			15		1	1	1	0	0	0	0	0	0					0						1	1
2022	012513601	11		996	11	1	1	0	0	0	0	0	11	31	31	3	4	1	1	40	0	0	8			30			1	1	0	0	0	0	0	0					0						1	1
2022	012600101
2022	012600701	11		996	11	1	1	1	1	0	0	1	34	31	31	4	4	1	2	42	0	1	8			994			1	1	0	0	0	0	0	0					0						1	1
2022	012603301	12		2	12	1	1	1	0	0	0	0	34	21	33	1	1	1	2	29	0	1	8			994		1	1	1	0	0	0	0	0	0					0						0	1
2022	012605001	11		996	11	1	1	1	1	0	0	1	34	31	34	3	2	1	1	65	0	0	2			994			1	1	0	0	0	0	0	0					0						1	1
2022	012606201	11		996	11	1	0	1	0	0	0	0	11	96	34	1	2	1	1	34	0	0	8			994			1	1	0	0	0	0	0	0					0						0	1
2022	012606501	11		996	11	1	1	1	0	0	0	0	34	31	31	1	4	1	1	56	0	0	2			994			1	1	0	0	0	0	0	0					0						1	1
2022	012606701	11		996	11	1	1	0	0	0	0	0	34	31	31	3	4	1	1	50	0	0	8			994			1	1	0	0	0	0	0	0					0						0	1
2022	012608701	11		996	11	1	1	1	1	0	0	1	32	31	31	3	4	1	1	51	0	0	2			994			1	1	0	0	0	0	0	0					0						1	1
2022	012609601	11		996	11	1	1	1	0	1	0	0	11	11	34	3	4	1	1	53	0	0	8			994			1	1	0	0	0	0	0	0					0						0	1
2022	012610501	11		996	11	1	1	1	0	1	0	1	34	31	31	2	4	1	1	49	0	0	2			994			1	1	0	0	0	0	0	0					0						1	1
2022	012701301	11		996	11	1	1	1	0	0	0	0	34	31	34	2	4	1	1	27	0	1	8			30			1	1	0	0	0	0	0	0					0						1	1
2022	012702701
2022	012704601	11		996	22	1	1	1	1	0	0	1	31	31	33	2	2	1	1	47	0	0	2			30			1	1	0	0	0	0	0	0					0						1	1
2022	012707701	11		996	11	1	1	1	0	0	1	1	31	31	31	1	2	1	1	29	0	0	2			15			1	1	0	0	0	0	0	0					0						1	1
2022	012709201	11		996	11	1	1	1	1	0	0	0	31	31	31	2	4	1	1	58	0	0	2			30			1	1	0	0	0	0	0	0					0						1	1
2022	012710101	11		996	11	1	0	0	0	0	0	0	34	21	33	1	4	1	1	45	0	0	2			7			1	1	0	0	0	0	0	0					0						1	1
2022	012710201
2022	012710501	11		996	11	1	1	1	0	0	0	0	33	21	33	1	1	1	2	27	0	0	2			7			1	1	0	0	0	0	0	0					0						1	1
2022	012712301	11		996	11	1	1	1	1	0	0	1	34	31	34	3	2	1	2	39	0	0	2			30			1	1	0	0	0	0	0	0					0						1	1
2022	012714401	11		996	11	1	1	1	0	0	0	0	34	21	34	1	2	1	1	49	0	0	8			994			1	1	0	0	0	0	0	0					0						1	1
2022	013100301	11		996	11	1	1	0	0	0	0	0	11	11	34	1	4	1	1	48	0	0	8			30			1	1	0	0	0	0	0	0					0						0	1
2022	013100501	11		996	11	1	0	0	0	1	0	0	11	96	34	1	2	1	1	33	0	0	8			30			1	1	0	0	0	0	0	0					0						1	1
2022	013101001	12		3	22	1	0	1	0	0	0	0	11	31	33	1	2	1	2	41	0	1	2			994		1	1	1	0	0	0	0	0	0					0						0	1
2022	013101101	11		996	11	1	1	1	0	1	1	0	11	21	33	3	4	1	2	40	0	0	2			7			1	1	0	0	0	0	0	0					0						1	1
2022	013104801	11		996	22	1	1	1	0	0	0	1	34	31	31	1	2	1	2	39	0	0	2			30			1	1	0	0	0	0	0	0					0						0	1
2022	013105401	11		996	11	1	0	1	0	0	0	0	34	31	31	3	4	1	2	45	0	0	8			15			1	1	0	0	0	0	0	0					0						1	1
2022	013107401	12		5	12	1	1	1	0	0	0	0	21	31	33	1	2	1	1	26	0	1	2			30		1	1	1	0	0	0	0	0	0					0						0	1
2022	013109501	11		996	23	1	1	1	0	0	0	0	21	21	34	3	2	1	1	34	0	0	8			30			1	1	0	0	0	0	0	0					0						1	1
2022	013111701	11		996	11	1	1	1	0	1	0	0	11	96	34	2	2	1	1	34	0	0	2			15			1	1	0	0	0	0	0	0					0						0	1
2022	013112201	11		996	11	1	1	0	1	0	0	0	34	31	34	2	1	1	2	41	0	0	2			30			1	1	0	0	0	0	0	0					0						1	1
2022	013200801	11		996	11	1	0	1	0	0	0	0	34	31	34	4	4	1	1	42	0	0	2			15			1	1	0	0	0	0	0	0					0						1	1
2022	013201301	12		1	12	1	0	1	0	0	0	0	34	31	34	1	2	1	1	32	0	1	2			30		1	1	1	0	0	0	0	0	0					0						0	1
2022	013202001	11		996	11	1	1	1	0	0	0	0	34	33	34	2	4	1	1	32	0	0	2			30			1	1	0	0	0	0	0	0					0						1	1
2022	013203001	12		2	12	1	1	0	0	0	0	0	11	96	34	1	2	1	2	29	0	1	2			30		1	1	1	0	0	0	0	0	0					0						0	1
2022	013203901	11		996	11	1	1	1	1	0	0	0	34	21	34	2	2	1	1	57	0	0	2			994			1	1	0	0	0	0	0	0					0						1	1
2022	013206901	11		996	11	1	0	0	0	0	0	1	34	21	34	1	2	1	2	21	0	0	2			30			1	1	0	0	0	0	0	0					0						0	1
2022	013208301	11		996	11	1	0	0	0	0	0	0	34	31	31	1	1	1	2	25	0	0	8			30			1	1	0	0	0	0	0	0					0						1	1
2022	013209901	12		5	12	1	0	1	0	0	0	0	34	31	31	1	2	1	1	30	0	1	2			994		1	1	1	0	0	0	0	0	0					0						0	1
2022	013210501	12		1	11	1	0	1	1	0	0	0	34	31	33	2	4	1	1	45	0	0	2			30		1	1	1	0	0	0	0	0	0					0						1	1
2022	013211201	11		996	11	1	1	1	1	0	0	1	32	31	31	4	2	1	1	56	0	0	2			30			1	1	0	0	0	0	0	0					0						1	1
2022	013400101	11		996	11	1	1	1	0	0	0	0	34	21	34	1	4	1	2	77	0	0	2			7			1	1	0	0	0	0	0	0					0						1	1
2022	013402201	11		996	11	1	0	1	0	0	1	0	34	21	32	1	2	1	2	25	0	0	2			994			1	1	0	0	0	0	0	0					0						1	1
2022	013402801	12		2	12	1	0	0	1	0	0	0	34	31	31	1	1	1	2	15	0	1	2			30		1	1	1	0	0	0	0	0	0					0						0	1
2022	013403401	11		996	11	1	1	1	0	0	0	0	34	21	32	1	2	1	2	39	0	0	8			15			1	1	0	0	0	0	0	0					0						0	1
2022	013405901	11		996	11	1	1	1	0	0	0	0	34	21	34	2	4	1	2	43	0	0	2			7			1	1	0	0	0	0	0	0					0						1	1
2022	013406001	12		3	12	1	0	1	0	0	0	0	34	21	32	1	1	1	2	39	0	1	2			30		1	1	1	0	0	0	0	0	0					0						0	1
2022	013407101	11		996	11	1	1	1	0	0	0	0	34	21	34	1	4	1	1	51	0	0	8			15			1	1	0	0	0	0	0	0					0						1	1
2022	013408101	11		996	11	1	1	1	0	0	0	0	34	21	32	1	2	1	1	37	0	0	2			30			1	1	0	0	0	0	0	0					0						0	1
2022	013408201	11		996	11	1	1	1	1	0	0	1	34	21	34	1	2	1	1	69	0	0	2			7			1	1	0	0	0	0	0	0					0						1	1
2022	013409501	11		996	11	1	1	1	0	0	0	0	11	21	34	1	4	1	2	40	0	0	2			15			1	1	0	0	0	0	0	0					0						0	1
2022	013500501	11		996	23	1	1	0	0	0	1	0	11	21	34	1	2	1	1	26	0	0	2			30			1	1	0	0	0	0	0	0					0						1	1
2022	013501501	96	96	5	32	1	0	0	0	0	0	0	11	21	34	1	2	1	1	31	0		2			15		2	1	1	0	0	0	0	0	0					0						0	1
2022	013501701	11		996	11	1	1	1	0	0	1	0	11	21	34	2	2	1	2	32	0	0	8			30			1	1	0	0	0	0	0	0					0						0	1
2022	013502201	11		996	11	1	1	1	0	0	0	0	11	21	34	2	3	1	2	41	0	0	8			30			1	1	0	0	0	0	0	0					0						0	1
2022	013504001	11		996	11	1	1	1	0	0	1	1	34	21	34	2	4	1	2	34	0	0	8			30			0	0	0	0	0	0	0	0					0						0	1
2022	013504101	11		996	11	1	1	0	0	0	0	1	11	21	34	1	2	1	1	39	0	0	8			15			1	1	0	0	0	0	0	0					0						0	1
2022	013504301
2022	013504701	11		996	11	1	1	0	0	0	0	0	34	21	34	2	2	1	1	36	0	0	8			15			1	1	0	0	0	0	0	0					0						0	1
2022	013509001	11		996	11	1	1	1	0	0	0	0	11	21	34	3	4	1	1	45	0	0	8			30			1	1	0	0	0	0	0	0					0						1	1
2022	013509601	12		5	12	1	0	1	0	0	0	0	21	21	34	1	1	1	2	32	0	1	2			30		1	1	1	0	0	0	0	0	0					0						0	1
2022	013601701	11		996	11	1	0	1	0	0	0	0	34	31	31	1	2	1	1	28	0	0	8			7			1	1	0	0	0	0	0	0					0						1	0
2022	013602701	11		996	23	1	1	0	0	0	0	0	11	31	34	2	4	1	1	52	0	0	8			30			1	1	0	0	0	0	0	0					0						1	1
2022	013603001	11		996	23	1	1	0	0	0	0	0	11	21	34	1	2	1	1	36	0	0	8			7			1	1	0	0	0	0	0	0					0						1	1
2022	013603301	11		996	11	1	1	0	0	0	0	0	11	21	34	2	2	1	1	31	0	0	8			30			1	1	0	0	0	0	0	0					0						1	1
2022	013607501	11		996	23	1	0	0	0	0	1	0	11	21	34	4	4	1	1	53	0	0	8			30			1	1	0	0	0	0	0	0					0						1	1
2022	013608301	11		996	23	1	1	0	0	0	1	0	11	21	34	1	4	1	1	29	0	0	8			30			1	1	0	0	0	0	0	0					0						1	1
2022	013609301	11		996	23	1	1	0	0	0	0	0	11	21	34	5	4	1	1	44	0	0	8			995			1	1	0	0	0	0	0	0					0						1	1
2022	013609401
2022	013610001	11		996	11	1	1	1	0	0	0	0	11	21	34	1	4	1	1	63	0	0	8			15			1	1	0	0	0	0	0	0					0						1	1
2022	013611001	11		996	11	1	1	0	0	0	0	0	11	21	34	4	4	1	1	46	0	1	8			30			1	1	0	0	0	0	0	0					0						1	1
2022	013700901	11		996	11	1	0	1	0	0	0	1	33	31	31	1	2	1	1	36	0	0	2			30			1	1	0	0	0	0	0	0					0						1	1
2022	013701101	11		996	11	1	1	1	0	0	0	0	34	31	34	1	1	1	2	31	0	0	8			7			1	1	0	0	0	0	0	0					0						1	1
2022	013702701	11		996	11	1	0	1	0	0	1	0	34	21	34	1	2	1	1	28	0	0	2			0			1	1	0	0	0	0	0	0					0						0	1
2022	013703001
2022	013703201	12		5	12	1	0	0	1	0	0	0	34	31	31	1	2	1	1	27	0	1	2			994		1	1	1	0	0	0	0	0	0					0						0	1
2022	013703801	96	96	5	32	1	0	1	0	0	0	0	34	31	34	1	2	1	2	23	0		2			30		1	1	1	0	0	0	0	0	0					0						1	1
2022	013706501	12		3	12	1	1	1	0	0	1	1	34	31	31	1	2	1	1	24	0	1	2			30		1	1	1	0	0	0	0	0	0					0						0	1
2022	013706701
2022	013707801	12		2	11	1	1	0	0	0	1	0	34	31	31	1	2	1	1	27	0	1	2			30		1	1	1	0	0	0	0	0	0					0						1	1
2022	013709801	11		996	11	1	1	1	1	1	1	0	34	21	34	3	4	1	1	39	0	0	2			994			1	1	0	0	0	0	0	0					0						1	1
2022	014102301	12		7	23	1	0	0	0	0	0	0	11	21	34	2	2	1	1	43	0	1	2			994		1	1	1	0	0	0	0	0	0					0						1	1
2022	014102601	11		996	23	1	1	1	0	0	1	0	11	21	34	1	2	1	1	24	0	1	2			994			1	1	0	0	0	0	0	0					0						0	1
2022	014102701	12		2	23	1	0	1	0	0	0	0	11	21	34	1	4	1	2	28	0	1	8			994		1	1	1	0	0	0	0	0	0					0						1	1
2022	014102801	11		996	23	1	1	1	1	0	1	0	34	21	34	1	2	1	1	46	0	0	8			994			1	1	0	0	0	0	0	0					0						1	1
2022	014102901	12		4	23	1	0	0	0	0	0	0	11	21	34	2	1	1	2	45	0	1	8			994		1	1	1	0	0	0	0	0	0					0						1	1
2022	014104001	11		996	11	1	1	1	0	0	0	0	11	21	34	2	2	1	1	37	0	0	8			994			1	1	0	0	0	0	0	0					0						1	1
2022	014104101	11		996	12	1	1	1	1	0	0	0	11	31	31	2	2	1	1	43	0	1	8			994			1	1	0	0	0	0	0	0					0						1	1
2022	014104201	11		996	11	1	0	1	0	0	0	0	11	21	34	2	4	1	1	32	0	0	8			994			1	1	0	0	0	0	0	0					0						1	1
2022	014104801	12		5	23	1	1	1	0	0	0	0	21	21	34	1	1	1	1	88	0	1	8			994		2	1	1	0	0	0	0	0	0					0						1	0
2022	014104901
2022	014110101	11		996	23	1	0	1	0	0	0	0	11	21	34	2	2	1	1	27	0	0	2			994			1	1	0	0	0	0	0	0					0						1	1
2022	014110201	11		996	23	1	0	1	0	0	0	0	11	21	34	3	2	1	2	50	0	0	8			994			1	1	0	0	0	0	0	0					0						1	1
2022	014110301	11		996	11	1	0	0	0	0	0	0	21	21	34	2	4	1	1	58	0	0	8			994			1	1	0	0	0	0	0	0					0						1	1
2022	014110401	11		996	11	1	1	0	0	0	0	0	11	21	34	1	2	1	1	56	0	0	8			994			1	1	0	0	0	0	0	0					0						1	1
2022	014110501	11		996	11	1	1	0	0	0	0	0	34	21	34	1	4	1	1	54	0	0	8			994			1	1	0	0	0	0	0	0					0						1	1
2022	014200601	11		996	23	1	1	1	0	0	0	0	11	21	34	1	1	1	2	65	0	0	8			30			1	1	0	0	0	0	0	0					0						1	1
2022	014200701	11		996	23	1	1	0	0	0	0	0	11	21	34	2	4	1	2	44	0	0	8			30			1	1	0	0	0	0	0	0					0						1	1
2022	014200801	11		996	23	1	1	0	0	0	0	0	11	21	34	1	1	1	2	80	0	0	8			994			1	1	0	0	0	0	0	0					0						1	0
2022	014200901	96	96	3	23	1	0	1	0	0	0	0	11	21	34	1	2	1	1	24	0	0	8			30		1	1	1	0	0	0	0	0	0					0						0	1
2022	014201001
2022	014205001	11		996	23	1	0	1	0	0	0	0	11	31	34	2	2	1	1	31	0	0	8			30			1	1	0	0	0	0	0	0					0						1	1
2022	014207901	11		996	23	1	0	1	0	0	0	0	11	21	34	2	2	1	1	33	0	0	8			7			1	1	0	0	0	0	0	0					0						1	1
2022	014208001	11		996	23	1	1	1	0	0	0	0	11	21	34	2	4	1	1	56	0	0	8			30			1	1	0	0	0	0	0	0					0						1	1
2022	014208101	11		996	23	1	0	1	0	0	0	1	11	21	34	2	2	1	1	29	0	0	8			994			1	1	0	0	0	0	0	0					0						1	1
2022	014208201	11		996	23	1	1	1	0	0	0	1	11	21	34	2	2	1	2	32	0	0	8			30			1	1	0	0	0	0	0	0					0						1	1
2022	014209201	11		996	23	1	0	0	0	0	0	0	11	21	34	4	4	1	1	43	0	0	8			7			1	1	0	0	0	0	0	0					0						1	1
2022	014213101	11		996	22	1	1	1	0	0	0	1	11	21	33	2	4	1	1	51	0	0	8			30			1	1	0	0	0	0	0	0					0						1	1
2022	014213201	11		996	23	1	1	1	0	0	0	1	34	21	34	1	2	1	1	31	0	0	2			15			1	1	0	0	0	0	0	0					0						1	1
2022	014213301
2022	014213401	11		996	23	1	0	0	0	0	0	0	11	21	34	3	4	1	1	36	0	0	8			995			1	1	0	0	0	0	0	0					0						1	1
2022	014302801	96	96	5	32	0	0	0	0	0	0	0	11	21	34	1	3	1	2	45	0		8			994		1	1	1	0	0	0	0	0	0					0						1	1
2022	014302901	11		996	23	1	1	1	0	0	0	0	11	31	34	1	2	1	1	32	0	0	8			994			1	1	0	0	0	0	0	0					0						1	1
2022	014303001	12		2	23	1	0	0	0	0	0	0	11	96	34	1	1	1	2	55	0	1	8			994		1	1	1	0	0	0	0	0	0					0						0	1
2022	014303101	11		996	23	1	1	1	0	0	0	0	11	21	33	3	4	1	1	42	0	0	8			994			1	1	0	0	0	0	0	0					0						1	1
2022	014303201	11		996	23	1	0	1	0	0	0	1	11	21	33	5	4	1	1	82	0	0	8			994			1	1	0	0	0	0	0	0					0						1	1
2022	014304401	96	96	3	23	0	1	0	0	0	0	0	11	21	33	1	2	1	1	27	0	0	8			994		2	1	1	0	0	0	0	0	0					0						0	1
2022	014304501	11		996	23	1	1	0	0	0	1	0	11	21	34	2	4	1	2	70	0	0	8			994			1	1	0	0	0	0	0	0					0						1	1
2022	014304601	11		996	23	1	0	0	0	0	0	0	11	21	34	2	2	1	2	37	0	0	2			994			1	1	0	0	0	0	0	0					0						1	1
2022	014304701	11		996	23	1	0	1	0	0	1	0	11	31	34	1	2	1	1	33	0	0	8			994			1	1	0	0	0	0	0	0					0						1	1
2022	014304801	96	96	30	32	0	0	0	0	0	0	0	11	21	33	1	1	1	2	73	0		8			994		1	1	1	0	0	0	0	0	0					0						1	0
2022	014316701	11		996	23	1	1	1	0	0	0	0	11	21	34	2	2	1	1	38	0	0	8			994			1	1	0	0	0	0	0	0					0						1	1
2022	014316801	11		996	22	1	1	1	0	1	0	0	34	21	34	2	2	1	2	37	0	0	8			994			1	1	0	0	0	0	0	0					0						1	1
2022	014316901	11		996	32	1	1	0	0	0	0	0	11	21	34	1	1	1	2	35	0		2			994			1	1	0	0	0	0	0	0					0						0	1
2022	014317201	11		996	23	1	1	1	0	0	0	0	21	21	34	2	4	1	1	67	0	0	8			994			1	1	0	0	0	0	0	0					0						1	1
2022	014317301	11		996	23	1	0	1	1	0	0	0	31	31	34	3	2	1	1	32	0	0	8			994			1	1	0	0	0	0	0	0					0						1	1
2022	014405101	11		996	23	1	0	0	0	0	0	0	11	21	34	3	4	1	1	53	0	0	8			30			1	1	0	0	0	0	0	0					0						1	1
2022	014405201	11		996	23	1	1	0	0	0	0	0	11	21	34	4	4	1	1	53	0	0	8			30			1	1	0	0	0	0	0	0					0						0	1
2022	014405301
2022	014405401	11		996	23	1	1	1	0	0	0	0	11	21	34	2	4	1	1	45	0	1	8			30			1	1	0	0	0	0	0	0					0						0	1
2022	014405501	11		996	23	1	1	1	0	0	0	0	34	21	34	2	2	1	1	35	0	0	8			15			1	1	0	0	0	0	0	0					0						1	1
2022	014407101	11		996	23	1	1	1	0	0	0	0	11	21	34	2	2	1	1	32	0	0	2			15			1	1	0	0	0	0	0	0					0						0	1
2022	014407201	11		996	23	1	0	0	0	0	0	0	11	21	34	2	2	1	2	33	0	0	8			30			1	1	0	0	0	0	0	0					0						1	1
2022	014407301	11		996	23	1	1	1	0	0	1	0	11	21	34	2	4	1	1	43	0	0	8			15			1	1	0	0	0	0	0	0					0						0	1
2022	014407401	11		996	23	1	0	0	0	0	0	0	34	31	31	2	2	1	1	48	0	0	8			15			1	1	0	0	0	0	0	0					0						1	1
2022	014407501	11		996	23	1	1	0	0	0	0	0	11	21	34	2	3	1	2	42	0	0	8			30			1	1	0	0	0	0	0	0					0						0	1
2022	014408601	11		996	23	1	1	1	0	0	0	0	11	21	34	1	2	1	1	32	0	0	8			30			1	1	0	0	0	0	0	0					0						1	1
2022	014409401	11		996	23	1	1	1	0	0	1	0	11	21	34	3	4	1	1	42	0	0	8			30			1	1	0	0	0	0	0	0					0						0	1
2022	014409501	11		996	23	1	1	0	0	0	0	0	11	21	34	1	2	1	1	71	0	0	8			15			1	1	0	0	0	0	0	0					0						1	0
2022	014409601	11		996	23	1	1	1	0	0	0	0	11	21	34	2	2	1	1	34	0	0	8			7			1	1	0	0	0	0	0	0					0						1	1
2022	014409701	11		996	23	1	1	0	0	0	0	0	11	21	34	1	2	1	1	64	0	0	8			15			1	1	0	0	0	0	0	0					0						1	0
2022	014605501	11		996	23	1	1	1	1	1	0	0	11	21	34	1	2	1	1	32	0	0	8			30			1	1	0	0	0	0	0	0					0						1	1
2022	014605601	11		996	23	1	1	1	1	0	0	0	34	21	34	1	2	1	2	39	0	1	8			30			1	1	0	0	0	0	0	0					0						1	1
2022	014605801	11		996	23	1	1	1	0	0	0	0	11	21	34	1	1	1	2	74	0	1	8			30			1	1	0	0	0	0	0	0					0						1	1
2022	014605901	11		996	23	1	1	1	0	0	0	0	11	21	33	2	1	1	2	50	0	0	8			30			1	1	0	0	0	0	0	0					0						1	0
2022	014606201	11		996	23	1	1	1	0	0	0	0	11	21	34	2	4	1	1	65	0	0	8			30			1	1	0	0	0	0	0	0					0						1	1
2022	014606301
2022	014607101
2022	014607201	11		996	23	1	1	0	0	0	0	0	11	21	34	2	4	1	1	40	0	0	8			30			1	1	0	0	0	0	0	0					0						1	1
2022	014607301	11		996	23	1	1	0	0	0	0	0	11	21	34	1	4	1	2	39	0	0	8			30			1	1	0	0	0	0	0	0					0						1	1
2022	014607501	11		996	23	1	1	0	0	0	0	0	11	21	34	1	4	1	1	60	0	0	8			30			1	1	0	0	0	0	0	0					0						0	1
2022	014616401	11		996	23	1	1	0	0	0	0	0	11	21	34	4	4	1	1	46	0	0	8			30			1	1	0	0	0	0	0	0					0						1	1
2022	014616501	11		996	23	1	1	1	0	0	0	0	11	21	34	1	1	1	1	56	0	1	8			30			1	1	0	0	0	0	0	0					0						1	1
2022	014616601	11		996	23	1	1	0	0	0	0	0	11	21	34	2	2	1	2	30	0	0	8			994			1	1	0	0	0	0	0	0					0						0	1
2022	014616701	11		996	23	1	0	0	0	0	0	0	11	21	34	1	1	1	2	29	0	0	8			30			1	1	0	0	0	0	0	0					0						1	1
2022	014616801	11		996	23	1	1	1	0	0	0	0	11	21	34	1	2	1	1	33	0	0	8			15			1	1	0	0	0	0	0	0					0						1	1
2022	014703901	12		1	23	1	0	0	0	0	0	0	11	21	34	1	2	1	1	23	0	0	8			15		1	1	1	0	0	0	0	0	0					0						1	1
2022	014704301	12		1	23	0	0	0	0	0	0	0	21	21	34	1	1	1	2	34	0	1	8			15		1	1	1	0	0	0	0	0	0					0						1	1
2022	014704401	12		5	23	1	0	1	0	0	0	0	21	21	34	1	1	1	2	30	0	1	2			30		1	1	1	0	0	0	0	0	0					0						1	1
2022	014704501	11		996	23	1	1	0	0	0	0	0	11	11	34	5	4	1	1	58	0	0	8			15			1	1	0	0	0	0	0	0					0						1	1
2022	014704601	11		996	23	1	1	1	0	0	1	0	11	21	34	1	1	1	1	32	0	0	8			30			1	1	0	0	0	0	0	0					0						1	1
2022	014706301	11		996	23	1	0	0	0	0	0	0	11	21	34	1	2	1	1	23	0	0	8			30			1	1	0	0	0	0	0	0					0						1	1
2022	014706401	11		996	23	1	1	0	0	0	0	0	11	21	34	2	4	1	1	54	0	0	8			30			1	1	0	0	0	0	0	0					0						1	1
2022	014707101	11		996	23	1	1	0	0	0	0	0	11	21	34	1	2	1	1	79	0	1	8			30			1	1	0	0	0	0	0	0					0						1	1
2022	014707201	11		996	23	1	1	0	0	0	1	0	11	21	34	1	2	1	1	28	0	0	8			30			1	1	0	0	0	0	0	0					0						1	1
2022	014707301	12		3	23	1	1	0	0	0	0	0	11	21	34	1	2	1	1	31	0	1	8			7		1	1	1	0	0	0	0	0	0					0						1	1
2022	014713601	11		996	23	1	1	1	0	0	0	0	11	21	33	3	2	1	1	51	0	0	8			30			1	1	0	0	0	0	0	0					0						1	1
2022	014713701	11		996	22	1	0	1	0	1	0	0	34	21	34	1	2	1	2	27	0	0	8			15			1	1	0	0	0	0	0	0					0						1	1
2022	014713801	11		996	22	1	1	1	0	0	0	0	34	21	34	2	4	1	1	47	0	0	8			30			1	1	0	0	0	0	0	0					0						1	1
2022	014713901	11		996	11	1	1	1	0	1	1	1	11	21	33	2	4	1	1	60	0	0	8			15			1	1	0	0	0	0	0	0					0						1	1
2022	014714001	11		996	23	1	1	1	0	0	1	0	11	31	34	2	4	1	1	48	0	0	8			7			1	1	0	0	0	0	0	0					0						1	1
2022	014800101	11		996	23	1	1	0	0	0	0	0	11	21	34	2	3	1	2	41	0	0	8			30			1	1	0	0	0	0	0	0					0						1	1
2022	014800201
2022	014800301	11		996	23	1	1	0	0	0	1	0	11	21	33	3	2	1	2	48	0	0	8			15			1	1	0	0	0	0	0	0					0						1	1
2022	014800401	11		996	23	1	1	1	0	0	0	0	34	31	34	2	4	1	1	64	0	0	2			30			1	1	0	0	0	0	0	0					0						1	1
2022	014800501	11		996	23	0	1	0	0	0	0	0	11	21	34	1	1	1	1	72	0	0	8			7			1	1	0	0	0	0	0	0					0						1	0
2022	014801701	11		996	23	1	0	0	0	0	0	0	11	21	34	1	2	1	2	35	0	0	8			995			1	1	0	0	0	0	0	0					0						1	1
2022	014801801	11		996	23	1	1	0	0	0	0	0	11	21	34	2	4	1	1	43	0	1	8			15			1	1	0	0	0	0	0	0					0						1	1
2022	014801901	11		996	23	1	1	1	0	0	0	0	11	21	34	3	4	1	1	53	0	0	8			30			1	1	0	0	0	0	0	0					0						1	1
2022	014802001
2022	014802101	11		996	23	1	1	0	0	0	0	0	11	21	34	1	4	1	1	57	0	0	8			30			1	1	0	0	0	0	0	0					0						1	1
2022	014809701	11		996	23	1	1	1	0	0	0	0	11	21	34	3	2	1	1	35	0	0	8			15			1	1	0	0	0	0	0	0					0						1	1
2022	014809801	11		996	23	1	1	0	0	0	0	0	11	21	34	3	4	1	2	43	0	0	8			30			1	1	0	0	0	0	0	0					0						1	1
2022	014809901	11		996	22	1	0	0	0	0	0	0	11	31	34	1	1	1	1	79	0	0	2			15			1	1	0	0	0	0	0	0					0						1	0
2022	014810001	11		996	23	1	1	0	0	0	0	0	11	21	34	2	4	1	2	43	0	0	8			30			1	1	0	0	0	0	0	0					0						1	1
2022	014810101	11		996	23	1	1	0	0	0	0	0	11	21	34	2	2	1	1	33	0	0	8			15			1	1	0	0	0	0	0	0					0						1	1
2022	014904901	11		996	23	1	1	0	0	0	0	0	11	21	34	2	4	1	2	59	0	0	8			7			1	1	0	0	0	0	0	0					0						1	1
2022	014905101	11		996	23	1	1	1	0	0	0	0	11	21	33	3	2	1	1	32	0	0	8			30			1	1	0	0	0	0	0	0					0						1	1
2022	014905201	11		996	23	1	1	1	0	0	0	0	11	21	33	1	1	1	2	59	0	0	8			7			1	1	0	0	0	0	0	0					0						0	1
2022	014905301	11		996	22	1	1	0	0	0	0	0	11	21	34	4	4	1	1	52	0	0	8			30			1	1	0	0	0	0	0	0					0						1	1
2022	014905501	11		996	32	1	1	0	0	0	0	0	11	21	33	1	2	1	1	29	0		8			30			1	1	0	0	0	0	0	0					0						0	1
2022	014906001	11		996	23	1	1	0	0	0	0	0	11	21	33	1	2	1	2	31	0	0	8			7			1	1	0	0	0	0	0	0					0						1	1
2022	014906101	11		996	23	1	1	0	0	0	0	0	11	21	34	1	1	1	1	72	0	0	8			7			1	1	0	0	0	0	0	0					0						0	1
2022	014906501	11		996	23	1	1	0	0	0	0	0	11	21	33	2	2	1	1	34	0	0	8			30			1	1	0	0	0	0	0	0					0						1	1
2022	014906901	11		996	23	1	1	1	0	0	0	0	11	21	33	2	1	1	1	50	0	0	8			7			1	1	0	0	0	0	0	0					0						0	1
2022	014907001	11		996	23	1	1	0	0	0	0	0	11	21	33	1	4	1	2	49	0	0	8			30			1	1	0	0	0	0	0	0					0						1	1
2022	014907501	11		996	23	1	1	1	0	0	0	0	11	21	33	4	4	1	1	38	0	0	8			15			1	1	0	0	0	0	0	0					0						1	1
2022	014907601	11		996	23	1	1	1	0	0	0	0	11	21	33	1	2	1	1	77	0	1	8			30			1	1	0	0	0	0	0	0					0						1	1
2022	014909901
2022	014910001	11		996	22	1	1	0	0	0	1	0	11	21	33	1	2	1	1	29	0	0	8			30			1	1	0	0	0	0	0	0					0						1	1
2022	014910101	11		996	23	1	0	0	0	0	0	0	11	21	33	2	2	1	2	56	0	0	8			0			1	1	0	0	0	0	0	0					0						0	1
2022	015000201	11		996	11	1	1	1	0	0	1	0	11	21	33	3	4	1	1	43	0	0	8			994			1	1	0	0	0	0	0	0					0						1	1
2022	015000801	11		996	11	1	1	1	0	0	0	1	11	21	34	1	2	1	1	29	0	0	2			994			1	1	0	0	0	0	0	0					0						0	1
2022	015001001	11		996	11	1	1	1	0	0	1	0	34	31	31	1	4	1	2	39	0	0	8			994			1	1	0	0	0	0	0	0					0						1	1
2022	015001501
2022	015001601	11		996	11	1	0	0	0	0	0	0	11	31	31	1	2	1	1	53	0	0	8			994			1	1	0	0	0	0	0	0					0						1	1
2022	015004401
2022	015004501	11		996	11	1	1	0	0	0	0	0	11	21	33	1	4	1	1	59	0	0	8			994			1	1	0	0	0	0	0	0					0						1	1
2022	015004901	11		996	11	1	1	1	0	0	0	0	34	31	31	2	2	1	1	44	0	0	8			994			1	1	0	0	0	0	0	0					0						0	1
2022	015006401	11		996	11	1	1	1	0	0	0	0	11	21	33	1	2	1	1	77	0	0	8			994			1	1	0	0	0	0	0	0					0						1	1
2022	015007001	11		996	11	1	1	0	0	0	0	0	11	21	33	1	2	1	1	33	0	0	8			994			1	1	0	0	0	0	0	0					0						0	1
2022	015007101	11		996	11	1	1	1	0	0	0	0	11	21	34	1	2	1	1	83	0	0	8			994			1	1	0	0	0	0	0	0					0						1	1
2022	015007201	11		996	12	1	0	1	0	0	0	1	33	31	31	1	2	1	1	38	0	1	2			994			1	1	0	0	0	0	0	0					0						0	1
2022	015008401	11		996	12	1	0	1	0	0	0	0	11	21	33	1	2	1	1	30	0	1	8			994			1	1	0	0	0	0	0	0					0						1	1
2022	015010101	12		3	11	1	1	0	0	0	0	0	34	31	31	1	2	1	1	59	0	0	8			994		1	1	1	0	0	0	0	0	0					0						0	1
2022	015010201	11		996	11	1	0	1	1	0	0	0	11	31	31	1	2	1	1	71	0	0	2			994			1	1	0	0	0	0	0	0					0						1	1
2022	015202901	11		996	23	1	0	1	0	0	0	0	11	21	11	2	2	1	1	34	0	0	8			30			1	1	0	0	0	0	0	0					0						1	1
2022	015203001	11		996	11	1	1	0	0	0	0	0	34	21	34	1	2	1	1	33	0	0	8			7			1	1	0	0	0	0	0	0					0						1	1
2022	015203401	12		30	12	1	0	1	0	0	0	0	11	21	11	2	2	1	1	37	0	1	8			7		1	1	1	0	0	0	0	0	0					0						1	1
2022	015203501
2022	015203601	11		996	23	1	0	1	0	0	0	0	11	21	11	4	2	1	1	37	0	0	8			30			1	1	0	0	0	0	0	0					0						1	1
2022	015205701	12		1	12	1	0	0	0	0	0	0	11	21	11	1	2	1	1	22	0	1	8			7		1	1	1	0	0	0	0	0	0					0						0	0
2022	015205801	11		996	23	1	1	0	0	0	0	0	11	21	34	1	4	1	1	72	0	0	8			30			1	1	0	0	0	0	0	0					0						0	1
2022	015205901	11		996	32	1	1	0	0	0	0	0	11	21	11	1	2	1	1	24	0		8			15			1	1	0	0	0	0	0	0					0						1	1
2022	015206101
2022	015206401	11		996	11	1	1	1	0	0	0	0	11	21	34	4	4	1	1	42	0	0	8			15			1	1	0	0	0	0	0	0					0						1	1
2022	015208001	11		996	22	0	1	0	0	0	0	0	11	21	34	1	2	1	1	26	0	0	8			15			1	1	0	0	0	0	0	0					0						1	1
2022	015208101	11		996	22	0	1	0	0	1	1	0	11	21	34	3	2	1	1	31	0	0	8			7			1	1	0	0	0	0	0	0					0						1	1
2022	015208201	11		996	22	0	0	0	0	0	0	0	11	21	34	1	1	1	2	65	0	0	8			30			1	1	0	0	0	0	0	0					0						1	1
2022	015208301	11		996	22	0	0	0	0	0	0	0	11	21	11	3	4	1	1	49	0	0	8			7			1	1	0	0	0	0	0	0					0						1	1
2022	015208401	11		996	22	0	1	0	0	0	1	0	11	23	34	1	2	1	1	34	0	0	8			30			1	1	0	0	0	0	0	0					0						1	1
2022	015300201	12		5	11	1	0	0	0	0	0	0	11	21	34	1	1	1	2	81	0	0	95			995		1	1	1	0	0	0	0	0	0					0							0
2022	015300401	12		2	23	1	1	1	0	0	0	0	11	21	34	1	2	1	1	37	0	1	2			30		1	1	1	0	0	0	0	0	0					0						0	1
2022	015301301	12		1	12	1	0	0	0	0	0	0	11	21	34	1	1	1	2	24	0	1	2			30		1	1	1	0	0	0	0	0	0					0						1	0
2022	015301701	11		996	23	1	1	0	0	0	0	0	11	21	34	1	1	1	1	18	0	0	8			994			1	1	0	0	0	0	0	0					0						1	1
2022	015302501	11		996	23	1	1	0	0	0	0	0	11	21	34	2	4	1	2	45	0	0	8			30			1	1	0	0	0	0	0	0					0						1	1
2022	015303201	11		996	11	1	1	1	0	0	0	0	34	31	31	2	2	1	1	38	0	0	8			994			1	1	0	0	0	0	0	0					0						0	1
2022	015304001	11		996	11	1	1	0	0	0	0	0	11	21	32	1	1	1	1	46	0	1	2			7			1	1	0	0	0	0	0	0					0						0	1
2022	015305901	12		1	12	1	1	1	1	0	0	0	34	21	34	2	2	1	1	25	0	1	8			30		1	1	1	0	0	0	0	0	0					0						1	1
2022	015306001	11		996	11	1	1	0	0	0	0	0	11	21	34	1	1	1	2	15	0	0	2			994			1	1	0	0	0	0	0	0					0						1	1
2022	015308301	12		2	23	1	1	0	0	0	0	0	21	21	34	1	2	1	1	23	0	1	8			30		2	1	1	0	0	0	0	0	0					0						1	1
2022	015312201
2022	015312701
2022	015313301	11		996	11	1	1	1	0	0	0	0	21	21	34	1	2	1	1	43	0	0	8			30			1	1	0	0	0	0	0	0					0						1	1
2022	015314701	12		5	12	1	0	1	1	0	0	0	34	21	34	1	2	1	1	39	0	1	2			30		4	1	1	0	0	0	0	0	0					0						0	1
2022	015315001	11		996	11	1	1	1	0	0	0	0	34	31	31	2	4	1	1	38	0	0	8			994			1	1	0	0	0	0	0	0					0						0	1
2022	015400101	11		996	11	1	1	0	0	0	0	0	11	21	33	1	1	1	2	34	0	0	8			30			1	1	0	0	0	0	0	0					0						1	1
2022	015400501	11		996	23	1	1	1	0	0	0	0	11	21	33	1	2	1	1	58	0	0	2			15			1	1	0	0	0	0	0	0					0						1	1
2022	015400701	11		996	23	1	1	0	0	0	0	0	11	21	33	2	2	1	1	37	0	0	8			30			1	1	0	0	0	0	0	0					0						1	1
2022	015401201	11		996	11	1	1	1	1	0	0	0	11	21	33	2	4	1	1	56	0	0	8			7			1	1	0	0	0	0	0	0					0						1	1
2022	015401301	11		996	11	1	1	0	0	0	0	0	11	21	34	2	4	1	2	59	0	0	8			30			1	1	0	0	0	0	0	0					0						1	1
2022	015403201	11		996	11	1	1	1	0	0	0	0	11	21	33	2	2	1	1	54	0	0	8			7			1	1	0	0	0	0	0	0					0						1	1
2022	015404701	11		996	11	1	0	1	0	0	0	0	34	31	34	1	2	1	1	62	0	1	8			15			1	1	0	0	0	0	0	0					0						1	1
2022	015404901	71	11	996	11	1	1	1	1	0	0	0	33	31	31	1	1	1	1	31	0	0	95			995			1	0	0	0	0	0	0	1					0							1
2022	015405801	11		996	11	1	1	1	0	0	0	0	11	21	33	2	1	1	2	36	0	0	2			30			1	1	0	0	0	0	0	0					0						1	1
2022	015405901	12		1	11	1	1	1	1	0	0	0	21	21	34	1	1	1	2	63	0	1	2			15		1	1	1	0	0	0	0	0	0					0						1	1
2022	015409001
2022	015409101
2022	015409401
2022	015409701	11		996	11	1	1	1	1	0	0	0	34	21	33	2	2	1	1	39	0	0	2			15			1	1	0	0	0	0	0	0					0						1	1
2022	015410001	12		2	12	1	1	0	0	0	0	0	21	21	34	1	2	1	2	32	0	1	8			15		1	1	1	0	0	0	0	0	0					0						0	1
2022	015502901	11		996	22	1	1	1	0	0	0	0	11	21	33	2	4	1	1	39	0	0	2			30			1	1	0	0	0	0	0	0					0						1	1
2022	015503201	11		996	22	1	1	1	0	0	0	0	11	21	34	1	3	1	2	43	0	0	8			30			1	1	0	0	0	0	0	0					0						1	1
2022	015503801	11		996	22	1	1	0	0	0	0	0	11	21	33	4	2	1	1	46	0	0	8			995			1	1	0	0	0	0	0	0					0						1	1
2022	015503901
2022	015504001	11		996	22	1	1	0	0	0	0	0	11	21	33	1	2	1	1	59	0	0	8			7			1	1	0	0	0	0	0	0					0						1	1
2022	015505801	11		996	22	1	1	0	0	0	0	0	11	21	11	1	2	1	1	80	0	1	8			30			1	1	0	0	0	0	0	0					0						0	1
2022	015505901	11		996	22	1	0	1	0	0	0	0	11	21	34	2	4	1	1	53	0	0	2			15			1	1	0	0	0	0	0	0					0						1	1
2022	015506001	11		996	22	1	0	0	0	0	1	0	11	21	33	1	2	1	1	34	0	0	8			15			1	1	0	0	0	0	0	0					0						1	1
2022	015506101	11		996	22	1	1	0	0	0	0	0	11	21	34	1	2	1	2	55	0	0	2			15			1	1	0	0	0	0	0	0					0						0	1
2022	015506201	11		996	22	1	1	1	1	0	0	0	11	21	34	1	1	1	1	59	0	0	2			30			1	1	0	0	0	0	0	0					0						1	1
2022	015508601	11		996	32	1	1	0	0	0	0	0	11	21	34	2	2	1	1	34	0		8			15			1	1	0	0	0	0	0	0					0						1	0
2022	015508701	11		996	32	1	1	0	0	0	0	0	11	21	34	1	1	1	1	38	0		8			30			1	1	0	0	0	0	0	0					0						0	1
2022	015508901	12		2	23	1	1	1	0	0	0	0	11	21	34	2	2	1	1	49	0	1	2			7		1	1	1	0	0	0	0	0	0					0						1	1
2022	015509001	12		3	23	1	1	0	0	0	0	0	11	21	33	2	1	1	2	59	0	1	8			30		1	1	1	0	0	0	0	0	0					0						1	0
2022	015509101	11		996	32	1	1	1	0	0	0	0	11	21	34	2	2	1	2	33	0		8			15			1	1	0	0	0	0	0	0					0						1	0
2022	015708001	11		996	11	1	1	1	0	0	0	0	34	21	34	3	4	1	1	77	0	0	8			15			1	1	0	0	0	0	0	0					0						1	1
2022	015708201	11		996	32	1	1	1	0	0	0	0	34	21	32	1	2	1	2	22	0		2			30			1	1	0	0	0	0	0	0					0						1	1
2022	015708401	11		996	11	1	0	1	0	0	0	0	33	31	34	1	2	1	1	29	0	0	2			994			1	1	0	0	0	0	0	0					0						0	1
2022	015708901	12		3	12	1	1	0	0	0	0	0	11	21	33	2	2	1	2	61	0	1	8			30		1	1	1	0	0	0	0	0	0					0						1	1
2022	015709001	12		3	12	1	1	1	0	0	0	0	11	21	34	1	2	1	1	25	0	1	2			994		1	1	1	0	0	0	0	0	0					0						0	1
2022	015709801	11		996	11	1	1	1	1	0	0	0	34	21	34	2	4	1	2	93	0	0	2			30			1	1	0	0	0	0	0	0					0						1	1
2022	015710001	96	96	1	23	1	1	0	1	0	0	0	34	31	31	3	2	1	2	34	0	0	8			15		6	1	1	0	0	0	0	0	0					0						1	1
2022	015710101	96	96	1	23	1	1	1	0	0	0	0	11	31	31	2	4	1	2	39	0	0	8			995		1	1	1	0	0	0	0	0	0					0						1	1
2022	015710201	96	96	1	23	1	1	1	1	1	0	0	34	31	34	3	4	1	2	34	0	0	2			7		6	1	1	0	0	0	0	0	0					0						1	1
2022	015710301
2022	015711001	12		2	22	1	0	0	0	0	0	0	34	31	31	2	2	1	1	38	0	1	2			30		1	1	1	0	0	0	0	0	0					0						1	1
2022	015711101	11		996	22	1	1	1	1	0	0	0	34	31	34	1	2	1	1	30	0	0	2			30			1	1	0	0	0	0	0	0					0						1	1
2022	015711201	11		996	22	1	0	1	0	0	0	0	34	31	34	2	3	1	2	43	0	0	2			7			1	1	0	0	0	0	0	0					0						1	1
2022	015711301	11		996	23	1	1	1	1	0	0	1	34	31	31	3	2	1	1	27	0	0	2			30			1	1	0	0	0	0	0	0					0						1	1
2022	015711401	96	96	10	22	1	1	1	1	0	0	1	34	31	34	1	1	1	2	20	0	1	95			994		1	1	1	0	0	0	0	0	0					0							1
2022	016201801	11		996	23	0	1	0	0	0	0	0	11	21	34	1	2	1	2	24	0	0	8			30			1	1	0	0	0	0	0	0					0						1	1
2022	016201901	11		996	22	1	1	0	0	0	0	0	11	21	33	1	2	1	1	68	0	0	8			30			1	1	0	0	0	0	0	0					0						1	0
2022	016202101	11		996	22	1	1	0	0	0	0	0	11	21	34	2	2	1	1	48	0	0	8			30			1	1	0	0	0	0	0	0					0						0	1
2022	016202201	11		996	22	1	1	0	0	0	0	0	11	21	34	1	2	1	1	72	0	0	8			30			1	1	0	0	0	0	0	0					0						0	1
2022	016202301	11		996	23	0	0	0	0	0	0	0	11	21	34	1	4	1	1	43	0	0	8			15			1	1	0	0	0	0	0	0					0						1	1
2022	016203701
2022	016203801
2022	016203901	12		10	22	1	1	0	1	0	0	0	34	21	34	1	1	1	2	34	0	1	8			7		1	1	1	0	0	0	0	0	0					0						1	1
2022	016204201	11		996	22	1	1	0	0	0	0	0	11	21	34	2	4	1	1	63	0	0	8			30			1	1	0	0	0	0	0	0					0						1	1
2022	016204501	11		996	22	1	1	1	0	0	0	0	11	21	34	1	2	1	1	29	0	0	8			15			1	1	0	0	0	0	0	0					0						1	1
2022	016210101	11		996	22	0	0	0	0	0	0	0	11	21	34	1	1	1	2	28	0	0	8			30			1	1	0	0	0	0	0	0					0						0	1
2022	016210301	12		3	22	1	1	0	0	0	0	0	11	21	34	1	3	1	2	34	0	1	8			15		1	1	1	0	0	0	0	0	0					0						1	1
2022	016210901	11		996	22	1	1	1	0	0	0	0	11	21	34	2	2	1	2	63	0	0	8			30			1	1	0	0	0	0	0	0					0						1	1
2022	016211001	11		996	22	1	1	0	0	0	0	0	34	21	34	1	3	1	2	44	0	0	8			15			1	1	0	0	0	0	0	0					0						1	1
2022	016211101	11		996	23	0	0	0	0	0	0	0	11	31	34	1	4	1	1	48	0	0	8			30			1	1	0	0	0	0	0	0					0						1	1
2022	016300201	11		996	11	1	1	0	0	0	0	0	11	21	34	3	2	1	1	31	0	0	8			994			1	1	0	0	0	0	0	0					0						0	1
2022	016302501
2022	016303301	11		996	23	1	1	1	0	0	0	0	11	21	34	1	2	1	1	36	0	0	8			994			1	1	0	0	0	0	0	0					0						1	1
2022	016303701	11		996	11	1	1	0	0	0	0	0	11	21	34	1	3	1	1	63	0	0	2			994			1	1	0	0	0	0	0	0					0						0	1
2022	016304701	96	96	5	32	1	0	0	0	0	0	0	11	21	34	1	2	1	2	20	0		2			994		1	1	1	0	0	0	0	0	0					0						0	1
2022	016305501	11		996	11	1	1	1	0	0	0	0	34	21	34	3	4	1	1	38	0	0	2			994			1	1	0	0	0	0	0	0					0						1	1
2022	016305701	11		996	11	1	1	1	0	0	1	0	34	21	34	3	4	1	1	57	0	0	8			994			1	1	0	0	0	0	0	0					0						0	1
2022	016306601	41		10	22	1	0	1	0	0	0	0	32	21	34	1	2	1	1	23	0	1	2			994		1	1	1	0	0	0	0	0	0					0						0	1
2022	016307501	12		10	12	1	1	0	0	0	0	0	11	21	34	2	4	1	1	54	0	1	8			994		1	1	1	0	0	0	0	0	0					0						0	1
2022	016308401	11		996	11	1	1	1	1	0	0	0	34	21	34	2	2	1	1	49	0	0	2			994			1	1	0	0	0	0	0	0					0						0	1
2022	016308801	11		996	11	1	1	0	0	0	1	0	11	21	34	2	2	1	1	31	0	0	2			994			1	1	0	0	0	0	0	0					0						0	1
2022	016309501	11		996	11	1	1	1	1	0	0	0	34	31	34	2	2	1	1	29	0	0	2			994			1	1	0	0	0	0	0	0					0						1	1
2022	016311301	11		996	11	1	1	1	0	0	0	0	34	21	34	1	4	1	1	37	0	0	8			994			1	1	0	0	0	0	0	0					0						1	1
2022	016312901	11		996	32	1	1	1	0	0	1	0	11	21	34	2	4	1	1	56	0		8			994			1	1	0	0	0	0	0	0					0						1	1
2022	016313501	12		3	12	1	0	0	0	0	0	0	33	21	34	1	2	1	1	19	0	1	2			994		1	1	1	0	0	0	0	0	0					0						0	1
2022	016401701	11		996	23	1	1	0	0	0	0	0	11	21	34	2	4	1	1	47	0	0	8			994			1	1	0	0	0	0	0	0					0						1	1
2022	016402201	11		996	22	1	1	0	0	0	0	0	11	21	33	1	2	1	1	68	0	0	8			994			1	1	0	0	0	0	0	0					0						1	1
2022	016402301
2022	016402401
2022	016402501	11		996	22	1	1	1	0	0	0	0	11	21	33	1	2	1	1	47	0	0	8			994			1	1	0	0	0	0	0	0					0						1	1
2022	016405101	11		996	11	1	1	0	0	0	0	0	11	21	34	1	3	1	2	57	0	0	8			994			1	1	0	0	0	0	0	0					0						0	1
2022	016405501	12		10	12	1	0	0	0	0	0	0	11	21	33	1	1	1	2	79	0	1	2			994		1	1	1	0	0	0	0	0	0					0						0	1
2022	016405701	11		996	11	1	1	0	0	0	0	0	34	21	34	2	1	1	2	18	0	0	95			994			1	1	0	0	0	0	0	0					0							1
2022	016405801	11		996	11	1	0	0	0	0	0	0	11	21	34	1	1	1	1	78	0	0	2			994			1	1	0	0	0	0	0	0					0						1	1
2022	016405901	11		996	11	1	1	0	0	0	0	0	11	21	34	1	2	1	1	31	0	0	8			994			1	1	0	0	0	0	0	0					0						0	1
2022	016406701	11		996	11	1	0	0	0	0	0	0	34	21	34	1	3	1	2	57	0	0	8			994			1	1	0	0	0	0	0	0					0						1	1
2022	016406801	11		996	11	1	1	0	0	0	0	0	11	21	33	2	2	1	1	37	0	0	8			994			1	1	0	0	0	0	0	0					0						1	1
2022	016406901	11		996	11	1	0	0	0	0	0	0	34	21	34	3	4	1	1	43	0	0	8			994			1	1	0	0	0	0	0	0					0						1	1
2022	016407001	11		996	11	1	1	0	0	0	0	0	11	21	33	2	4	1	2	39	0	0	8			994			1	1	0	0	0	0	0	0					0						1	1
2022	016407101	11		996	11	1	1	1	0	0	0	0	11	21	33	2	4	1	1	60	0	0	8			994			1	1	0	0	0	0	0	0					0						1	1
2022	016504101	11		996	11	1	1	1	0	0	0	0	11	21	34	3	4	1	1	53	0	0	2			994			1	1	0	0	0	0	0	0					0						1	1
2022	016504201	11		996	11	1	1	1	0	0	0	0	11	21	34	2	4	1	1	47	0	0	8			994			1	1	0	0	0	0	0	0					0						0	1
2022	016504301	11		996	22	1	1	1	0	0	0	0	11	21	34	1	1	1	1	55	0	0	8			994			1	1	0	0	0	0	0	0					0						1	1
2022	016504401	11		996	11	1	0	0	0	0	0	0	11	21	34	1	2	1	1	44	0	0	8			994			1	1	0	0	0	0	0	0					0						1	1
2022	016504501	11		996	11	1	1	1	0	0	0	0	11	21	34	1	1	1	2	48	0	0	8			994			1	1	0	0	0	0	0	0					0						1	1
2022	016508601	11		996	11	1	1	0	0	0	0	0	11	21	34	1	1	1	2	54	0	0	8			994			1	1	0	0	0	0	0	0					0						1	1
2022	016508701	11		996	11	1	1	1	0	0	0	0	11	21	34	3	4	1	2	66	0	0	8			994			1	1	0	0	0	0	0	0					0						0	1
2022	016508801	11		996	22	1	1	1	0	1	1	0	11	21	34	3	4	1	1	44	0	0	8			994			1	1	0	0	0	0	0	0					0						1	1
2022	016508901	11		996	22	1	1	0	0	0	0	0	11	21	34	1	1	1	2	79	0	0	8			994			1	1	0	0	0	0	0	0					0						0	1
2022	016509001
2022	016510101	11		996	22	1	1	0	0	0	0	0	11	21	34	3	4	1	2	47	0	0	8			994			1	1	0	0	0	0	0	0					0						1	1
2022	016510201	11		996	32	1	0	0	0	0	0	0	11	21	34	1	2	1	2	87	0		8			994			1	1	0	0	0	0	0	0					0						1	0
2022	016510301	11		996	22	1	1	1	0	0	0	0	11	21	34	1	2	1	1	61	0	0	8			994			1	1	0	0	0	0	0	0					0						0	1
2022	016510401	12		2	23	1	1	0	0	0	0	0	11	21	34	2	4	1	1	71	0	0	8			994		1	0	0	0	0	0	0	0	0					0						1	1
2022	016510701	11		996	22	1	1	0	0	0	0	0	11	21	34	2	2	1	1	40	0	0	8			994			1	1	0	0	0	0	0	0					0						1	1
2022	016601301	11		996	22	1	0	0	0	0	1	0	11	21	34	4	4	1	1	51	0	0	8			994			1	1	0	0	0	0	0	0					0						1	1
2022	016601401	11		996	22	1	1	0	0	0	0	0	11	21	34	2	4	1	1	50	0	0	8			994			1	1	0	0	0	0	0	0					0						1	1
2022	016601501	11		996	23	1	1	1	0	0	0	0	11	21	34	1	2	1	1	34	0	0	2			994			1	1	0	0	0	0	0	0					0						0	1
2022	016601601	11		996	22	1	1	1	1	0	0	0	21	21	34	2	4	1	1	66	0	0	8			994			1	1	0	0	0	0	0	0					0						1	1
2022	016601701	96	96	10	32	1	1	1	0	0	1	0	11	21	34	1	2	1	1	27	0		2			994		1	1	1	0	0	0	0	0	0					0						1	1
2022	016602901	11		996	22	1	1	0	0	0	0	0	21	21	34	1	1	1	2	77	0	0	8			994			1	1	0	0	0	0	0	0					0						1	1
2022	016603401	96	96	4	32	1	0	0	0	0	0	0	11	21	34	1	1	1	2	87	0		8			994		1	1	1	0	0	0	0	0	0					0						0	0
2022	016603501	11		996	22	1	0	0	0	0	1	0	11	21	34	2	4	1	1	60	0	0	8			994			1	1	0	0	0	0	0	0					0						1	1
2022	016603601	11		996	22	1	0	1	0	0	1	0	11	21	34	2	2	1	1	27	0	0	8			994			1	1	0	0	0	0	0	0					0						1	1
2022	016603701	11		996	22	1	0	1	1	0	1	0	34	31	34	4	2	1	1	33	0	0	8			994			1	1	0	0	0	0	0	0					0						1	1
2022	016608601	41		10	23	1	0	0	0	0	0	0	11	21	34	2	4	1	1	36	0	0	8			994		1	1	1	0	0	0	0	0	0					0						1	1
2022	016608701	11		996	23	1	0	0	0	0	0	0	11	21	34	2	2	1	1	34	0	0	8			994			1	1	0	0	0	0	0	0					0						1	1
2022	016608901	96	96	3	23	0	0	0	0	0	0	0	21	21	34	1	2	1	1	22	0	0	8			994		1	1	1	0	0	0	0	0	0					0						1	1
2022	016609301	11		996	23	1	0	0	0	0	0	0	11	21	34	4	2	1	1	43	0	0	8			994			1	1	0	0	0	0	0	0					0						1	1
2022	016609401	41		10	23	1	1	0	0	0	0	0	11	21	34	1	2	1	1	25	0	0	8			994		2	1	1	0	0	0	0	0	0					0						1	1
2022	016700101
2022	016700601	11		996	11	1	1	1	0	0	0	0	34	21	34	1	2	1	1	45	0	0	8			30			1	1	0	0	0	0	0	0					0						1	0
2022	016700701	11		996	11	1	1	0	0	0	0	0	11	21	34	1	1	1	2	47	0	0	8			30			1	1	0	0	0	0	0	0					0						1	0
2022	016701001	12		2	12	1	0	1	0	0	1	0	11	21	34	1	1	1	1	27	0	1	2			30		2	0	0	0	0	0	0	0	0					0						0	1
2022	016701401	11		996	23	1	0	0	0	0	0	0	11	21	34	2	4	1	1	42	0	0	8			7			1	1	0	0	0	0	0	0					0						1	1
2022	016702201	11		996	23	1	0	1	0	0	0	0	11	21	34	4	4	1	1	41	0	0	8			30			1	1	0	0	0	0	0	0					0						0	1
2022	016702601	11		996	11	1	0	1	1	0	1	0	34	21	31	5	4	1	1	60	0	0	8			30			1	1	0	0	0	0	0	0					0						1	1
2022	016702701	12		3	12	1	0	0	0	0	0	0	34	21	34	1	1	1	2	25	0	1	8			30		1	1	1	0	0	0	0	0	0					0						0	1
2022	016703201	11		996	11	1	1	1	1	0	0	0	34	21	34	4	4	1	2	25	0	0	2			30			1	1	0	0	0	0	0	0					0						1	1
2022	016706001	12		5	12	1	0	0	0	0	0	0	34	21	34	1	2	1	1	30	0	1	8			30		1	1	1	0	0	0	0	0	0					0						0	1
2022	016706401	11		996	11	1	1	0	0	0	0	0	21	31	33	1	2	1	1	34	0	0	8			30			1	1	0	0	0	0	0	0					0						1	1
2022	016707001	96	96	1	11	1	1	1	1	0	0	0	34	11	34	2	2	1	1	27	0	0	2			30		1	1	1	0	0	0	0	0	0					0						1	1
2022	016707401	11		996	11	1	1	1	0	0	0	0	34	21	34	2	4	1	1	44	0	0	8			30			1	1	0	0	0	0	0	0					0						1	1
2022	016707901	11		996	11	1	1	1	1	0	0	0	11	31	34	2	2	1	1	32	0	0	2			30			1	1	0	0	0	0	0	0					0						0	1
2022	016708501	11		996	11	1	0	1	1	0	0	0	34	31	31	1	2	1	1	28	0	0	8			30			1	1	0	0	0	0	0	0					0						1	1
2022	016800501	11		996	11	1	1	1	1	0	0	1	33	31	31	3	4	1	1	58	0	0	2			30			1	1	0	0	0	0	0	0					0						1	1
2022	016800601	11		996	11	1	1	1	1	0	0	0	34	31	31	2	4	1	1	66	0	0	2			30			1	1	0	0	0	0	0	0					0						1	1
2022	016801701
2022	016802701	11		996	11	1	1	0	1	0	0	0	33	31	31	1	2	1	1	28	0	0	2			30			1	1	0	0	0	0	0	0					0						1	1
2022	016804001	11		996	11	1	0	1	1	0	0	0	33	31	31	3	2	1	1	44	1	0	3			30			1	1	0	0	0	0	0	0					0						1	1
2022	016804002	11		996	11	1	1	1	1	0	0	0				1	2	1	1	69	1	0	3			30			1	1	0	0	0	0	0	0					0						1	1
2022	016804201	11		996	11	1	1	1	1	0	0	0	33	31	31	1	1	1	2	33	0	0	2			30			1	1	0	0	0	0	0	0					0						1	1
2022	016808901
2022	016811501	11		996	11	1	1	0	0	0	0	0	34	31	34	2	4	1	2	46	0	0	3			30			1	1	0	0	0	0	0	0					0						1	1
2022	016812601	12		1	12	1	1	0	0	0	0	0	34	31	31	1	1	1	1	37	0	1	95			995		2	0	0	0	0	0	0	0	0					0							1
2022	016813401	11		996	11	1	1	1	1	0	0	0	33	31	31	3	4	1	1	50	0	0	2			30			1	1	0	0	0	0	0	0					0						1	1
2022	016901101	11		996	11	1	1	1	1	0	0	1	31	31	31	3	2	1	1	36	0	0	2			994			1	1	0	0	0	0	0	0					0						1	1
2022	016902301	11		996	11	1	1	1	1	0	0	1	33	31	31	2	2	1	1	38	0	0	2			30			1	1	0	0	0	0	0	0					0						1	1
2022	016904901	11		996	11	1	0	1	1	1	0	1	33	31	31	2	2	1	1	33	1	0	2			30			1	0	0	0	1	0	0	0					0						1	1
2022	016906101
2022	016906601	11		996	11	1	1	1	1	0	0	1	33	31	31	3	2	1	1	43	1	0	2			7			1	1	0	0	0	0	0	0					0						1	1
2022	016907101	11		996	11	1	1	1	1	0	0	1	33	31	31	2	2	1	2	35	1	0	2			994			1	1	0	0	0	0	0	0					0						1	1
2022	016908001	11		996	11	1	0	1	1	1	0	1	33	31	31	4	4	1	1	45	1	0	2			30			1	1	0	0	0	0	0	0					0						1	1
2022	016908101	11		996	11	1	1	1	1	0	0	1	33	31	31	3	4	1	1	34	0	0	2			30			1	1	0	0	0	0	0	0					0						1	1
2022	016909601	11		996	11	1	1	0	1	0	0	0	34	31	31	1	1	1	2	29	1	0	2			30			1	1	0	0	0	0	0	0					0						1	1
2022	016910601	11		996	12	1	1	1	1	0	0	1	33	31	31	3	4	1	2	80	1	0	2			994			1	1	0	0	0	0	0	0					0						1	1
2022	017101101	11		996	11	1	1	1	1	0	0	0	34	31	31	1	2	1	1	39	0	0	2			994			1	1	0	0	0	0	0	0					0						1	1
2022	017101301	12		2	21	1	0	1	1	0	0	0	34	31	34	2	2	1	2	35	0	0	2			30		1	1	1	0	0	0	0	0	0					0						1	1
2022	017102301
2022	017103601	11		996	11	1	1	1	1	0	0	0	33	31	31	3	4	1	2	38	0	0	2			30			1	1	0	0	0	0	0	0					0						0	1
2022	017104801	11		996	11	1	1	1	0	0	0	0	34	31	31	1	1	1	2	21	0	0	2			30			1	1	0	0	0	0	0	0					0						1	1
2022	017105201	11		996	11	1	1	1	1	0	0	0	33	31	31	2	4	1	1	36	0	0	2			30			1	1	0	0	0	0	0	0					0						1	1
2022	017107201	11		996	11	1	0	1	0	1	0	0	34	31	34	1	2	1	1	27	0	0	2			30			1	1	0	0	0	0	0	0					0						1	1
2022	017110601	11		996	21	1	0	1	0	0	0	0	34	31	31	1	2	1	1	44	0	0	2			994			1	1	0	0	0	0	0	0					0						0	1
2022	017111401	11		996	11	1	1	1	1	0	0	0	34	31	31	2	3	1	2	21	0	0	2			30			1	1	0	0	0	0	0	0					0						1	1
2022	017112201	12		2	12	1	1	1	1	0	0	0	34	31	31	1	2	1	1	31	0	0	2			30		1	1	1	0	0	0	0	0	0					0						1	1
2022	017300301	11		996	11	1	1	1	1	0	0	0	33	31	31	2	2	1	1	32	0	0	2			15			1	1	0	0	0	0	0	0					0						1	1
2022	017300302	11		996	11	1	1	1	1	0	0	0				2	4	1	1	63	0	0	2			15			1	1	0	0	0	0	0	0					0						1	1
2022	017301801	11		996	11	1	1	1	1	0	0	1	32	11	34	3	2	1	1	46	0	0	2			30			1	1	0	0	0	0	0	0					0						1	1
2022	017303201	96	96	1	21	1	1	1	1	0	0	0	34	31	31	1	1	1	2	30	0	0	2			30		1	1	1	0	0	0	0	0	0					0						0	1
2022	017303601	11		996	11	1	1	1	1	0	0	1	34	11	34	2	4	1	1	34	0	0	2			30			1	1	0	0	0	0	0	0					0						1	1
2022	017303901	11		996	11	1	1	1	1	0	0	1	34	31	31	3	4	1	1	48	0	0	3			15			1	1	0	0	0	0	0	0					0						1	1
2022	017304201	11		996	11	1	1	1	0	0	0	0	33	31	31	1	2	1	1	45	0	0	2			30			1	1	0	0	0	0	0	0					0						1	1
2022	017306901	11		996	11	1	1	1	1	0	0	1	33	31	31	5	4	1	1	44	0	0	2			30			1	1	0	0	0	0	0	0					0						1	1
2022	017308701	11		996	11	1	1	1	1	0	0	1	33	31	31	4	4	1	1	74	1	0	2			994			1	1	0	0	0	0	0	0					0						1	1
2022	017309201	11		996	11	1	1	1	1	0	0	1	33	31	31	6	4	1	1	60	1	0	2			30			1	1	0	0	0	0	0	0					0						1	1
2022	017309301	71	43	10	21	1	1	0	1	0	0	0	34	31	34	1	2	1	1	24	0	0	95			30		1	1	0	0	0	0	0	0	1					0							1
2022	017401901	11		996	11	1	1	0	1	0	0	0	34	31	31	1	1	1	2	55	0	0	2			994			1	1	0	0	0	0	0	0					0						1	1
2022	017402001	11		996	11	1	1	1	1	1	0	0	21	31	31	4	4	1	1	55	0	0	2			995			1	1	0	0	0	0	0	0					0						1	1
2022	017402301	11		996	11	1	1	1	1	0	0	0	33	31	31	3	3	1	2	59	0	0	2			994			1	1	0	0	0	0	0	0					0						1	1
2022	017404201
2022	017404501	11		996	11	1	1	1	1	0	0	1	33	31	31	4	4	1	2	85	1	0	2			994			1	0	0	0	1	0	0	0					0						1	1
2022	017405401	11		996	11	1	0	1	1	0	0	1	32	31	31	3	2	1	1	31	0	0	2			994			0	0	0	0	0	0	0	0					0						1	1
2022	017406701	11		996	11	1	1	1	1	0	0	1	33	31	31	3	4	1	1	79	1	0	2			994			1	1	0	0	0	0	0	0					0						1	1
2022	017407301	11		996	11	1	1	1	1	1	0	0	33	31	31	3	4	1	2	63	1	0	2			994			1	1	0	0	0	0	0	0					0						1	1
2022	017408301	11		996	11	1	1	1	1	0	0	0	31	31	31	2	2	1	2	33	0	0	2			994			1	1	0	0	0	0	0	0					0						1	1
2022	017408401	11		996	11	1	0	1	1	0	0	0	33	31	31	1	1	1	1	77	0	0	2			994			0	0	0	0	0	0	0	0					0						1	1
2022	017902501
2022	017903401
2022	017903501
2022	017904101
2022	017906601	11		996	11	1	1	1	1	0	0	1	32	31	31	1	2	1	1	31	0	0	1			7			1	1	0	0	0	0	0	0					0						1	1
2022	017907801	11		996	11	1	1	1	1	0	0	1	33	31	31	4	4	1	2	51	1	0	2			30			1	1	0	0	0	0	0	0					0						1	1
2022	017909001	11		996	11	1	1	1	1	1	0	1	33	31	31	1	2	1	1	33	1	0	2			15			1	1	0	0	0	0	0	0					0						1	1
2022	017910501	11		996	11	1	0	1	1	1	0	1	34	31	31	2	2	1	1	28	0	0	2			30			1	1	0	0	0	0	0	0					0						1	1
2022	017910601	11		996	11	1	1	1	1	1	0	1	32	31	31	3	2	1	1	34	0	0	2			15			1	1	0	0	0	0	0	0					0						1	1
2022	017911401	21		996	21	1	1	1	0	1	0	1	11	31	34	3	4	1	2	77	0	0	2			30			1	1	0	0	0	0	0	0					0						1	1
2022	018003901	11		996	11	1	1	1	1	0	0	1	34	31	31	1	4	1	2	41	1	0	2			15			1	1	0	0	0	0	0	0					0						0	1
2022	018004301	11		996	11	1	0	0	1	0	0	0	33	31	31	2	2	1	2	39	0	0	2			30			1	1	0	0	0	0	0	0					0						1	1
2022	018004801	11		996	11	1	1	1	1	0	0	1	33	31	31	1	2	1	1	35	0	0	2			30			1	1	0	0	0	0	0	0					0						1	1
2022	018005701	11		996	21	1	1	1	1	0	0	0	34	31	34	1	1	1	1	59	0	0	2			30			1	1	0	0	0	0	0	0					0						1	1
2022	018006301	11		996	11	1	1	1	1	0	0	0	34	31	31	3	4	1	2	64	0	0	2			15			1	1	0	0	0	0	0	0					0						1	1
2022	018006801	11		996	11	1	0	1	1	0	0	0	33	31	31	2	1	1	2	41	0	0	2			30			1	1	0	0	0	0	0	0					0						0	1
2022	018008501	11		996	11	1	1	1	1	1	1	0	34	31	34	1	4	1	1	39	0	0	2			0			1	1	0	0	0	0	0	0					0						1	1
2022	018010101	11		996	11	1	0	1	1	0	0	0	33	31	31	2	2	1	1	39	0	0	2			30			1	1	0	0	0	0	0	0					0						1	1
2022	018011301	11		996	11	1	1	1	1	0	0	1	34	31	31	1	2	1	1	62	0	0	2			30			1	1	0	0	0	0	0	0					0						0	1
2022	018015401	11		996	22	1	1	1	1	0	0	0	34	32	34	1	4	1	2	46	0	0	2			30			1	1	0	0	0	0	0	0					0						0	1
2022	018100101	11		996	11	1	1	1	0	0	0	0	34	32	34	2	2	1	2	54	0	0	2			30			1	1	0	0	0	0	0	0					0						1	1
2022	018100201	11		996	11	1	0	1	1	0	1	0	33	31	31	1	2	1	1	26	0	0	2			994			1	1	0	0	0	0	0	0					0						1	1
2022	018101301	11		996	11	1	1	1	1	0	0	0	33	31	31	3	2	1	2	41	0	0	2			30			1	1	0	0	0	0	0	0					0						0	1
2022	018102201
2022	018102301	11		996	11	1	1	1	1	0	0	0	34	31	34	3	4	1	2	54	1	0	2			30			1	1	0	0	0	0	0	0					0						1	1
2022	018104001	11		996	11	1	0	1	0	0	0	0	34	31	31	1	2	1	1	32	0	1	2			30			1	1	0	0	0	0	0	0					0						1	1
2022	018108801	11		996	11	1	1	1	1	1	1	0	34	31	31	2	2	1	1	36	1	0	2			30			1	1	0	0	0	0	0	0					0						1	1
2022	018110801	11		996	11	1	1	1	0	0	0	0	32	31	31	2	4	1	1	58	0	0	2			30			1	1	0	0	0	0	0	0					0						1	1
2022	018113501	11		996	11	1	1	1	1	0	0	0	33	31	31	2	4	1	1	44	0	0	2			30			1	1	0	0	0	0	0	0					0						1	1
2022	018116001	11		996	11	1	1	1	1	1	0	0	34	31	31	1	1	1	2	23	0	1	2			30			1	1	0	0	0	0	0	0					0						1	1
2022	018200801	11		996	11	1	1	1	1	0	0	0	34	31	31	1	2	1	1	31	0	0	2			30			1	1	0	0	0	0	0	0					0						1	1
2022	018201401	11		996	11	1	0	1	0	0	0	0	34	31	31	3	3	1	2	54	1	0	2			15			1	1	0	0	0	0	0	0					0						0	1
2022	018201501	11		996	11	1	0	1	1	0	0	0	34	31	31	2	4	1	1	60	0	0	2			30			1	1	0	0	0	0	0	0					0						1	1
2022	018204501	11		996	11	1	1	1	0	0	0	0	34	31	31	2	5	1	1	27	0	0	2			0			1	1	0	0	0	0	0	0					0						1	1
2022	018205701	11		996	11	1	1	1	0	1	0	0	34	31	31	2	4	1	1	47	0	0	2			30			1	1	0	0	0	0	0	0					0						1	1
2022	018209001	11		996	21	1	1	1	1	0	0	0	34	31	34	1	3	1	2	57	0	1	2			30			1	1	0	0	0	0	0	0					0						1	1
2022	018209201	11		996	11	1	1	1	0	0	0	0	34	31	31	3	4	1	1	36	0	0	2			30			1	1	0	0	0	0	0	0					0						1	1
2022	018209301	11		996	21	1	1	1	1	0	0	0	34	31	31	1	3	1	2	44	0	0	2			30			1	1	0	0	0	0	0	0					0						1	1
2022	018209801	11		996	11	1	1	1	1	0	1	0	11	31	34	1	3	1	1	47	0	0	2			30			1	1	0	0	0	0	0	0					0						1	1
2022	018212101	11		996	11	1	1	1	1	0	1	1	34	31	31	2	4	1	1	32	0	0	2			30			1	1	0	0	0	0	0	0					0						1	1
2022	018300101	11		996	11	1	1	1	0	0	0	0	34	31	31	1	1	1	2	63	0	0	2			0			1	1	0	0	0	0	0	0					0						1	1
2022	018301901	11		996	11	1	1	1	0	0	0	0	34	31	34	1	2	1	2	32	0	1	2			30			1	1	0	0	0	0	0	0					0						1	1
2022	018302801	11		996	11	1	1	1	1	0	0	1	34	31	31	1	2	1	1	30	0	0	2			994			1	1	0	0	0	0	0	0					0						1	1
2022	018303101	11		996	21	1	0	1	0	0	0	0	11	31	34	1	3	1	2	43	0	0	2			30			1	1	0	0	0	0	0	0					0						1	1
2022	018303401	11		996	11	1	1	1	1	0	1	0	33	31	31	1	1	1	1	19	0	0	2			995			1	1	0	0	0	0	0	0					0						1	1
2022	018304401	11		996	11	1	0	1	0	0	0	0	34	31	31	1	1	1	2	40	0	0	2			994			1	1	0	0	0	0	0	0					0						1	1
2022	018305201	11		996	11	1	1	1	1	0	0	0	33	31	31	3	4	1	1	49	0	0	2			15			1	1	0	0	0	0	0	0					0						1	1
2022	018305901	11		996	11	1	1	1	0	0	0	1	34	31	31	1	4	1	2	51	0	1	2			30			0	0	0	0	0	0	0	0					0						1	1
2022	018305902	11		996	11	1	0	1	0	0	0	1				1	2	1	1	21	0	1	2			994			1	1	0	0	0	0	0	0					0						0	1
2022	018308101	96	96	1	32	1	1	1	0	0	0	0	34	21	34	1	1	1	1	53	0		2			995		6	1	1	0	0	0	0	0	0					0						0	1
2022	018308701	11		996	11	1	1	1	0	0	0	0	34	31	34	1	2	1	1	36	0	0	2			30			1	1	0	0	0	0	0	0					0						1	1
2022	018400101	12		1	12	1	0	0	0	0	0	0	34	31	31	1	1	1	2	33	0	1	2			30		1	1	1	0	0	0	0	0	0					0						0	1
2022	018402201	11		996	11	1	1	1	0	0	0	0	34	31	31	2	4	1	2	48	0	0	2			30			1	1	0	0	0	0	0	0					0						1	1
2022	018403001	11		996	12	1	0	1	0	0	0	1	34	11	34	1	2	1	1	25	0	1	2			994			1	1	0	0	0	0	0	0					0						1	1
2022	018403901	11		996	11	1	1	1	1	0	0	0	33	31	31	2	2	1	1	31	0	0	2			30			1	1	0	0	0	0	0	0					0						1	1
2022	018404101	11		996	11	1	1	1	1	0	0	1	34	31	31	3	4	1	1	57	0	0	2			30			1	1	0	0	0	0	0	0					0						1	1
2022	018406601	11		996	21	1	1	1	0	0	0	0	34	31	34	1	1	1	2	31	0	1	2			30			1	1	0	0	0	0	0	0					0						1	1
2022	018407301	11		996	11	1	0	1	0	0	0	0	34	31	31	1	1	1	2	67	0	0	2			30			1	1	0	0	0	0	0	0					0						1	1
2022	018409401	11		996	21	1	0	1	1	0	0	0	34	31	34	2	2	1	1	44	0	0	2			30			1	1	0	0	0	0	0	0					0						1	1
2022	018413201	11		996	11	1	1	1	0	0	0	0	34	31	31	1	1	1	2	35	0	0	2			30			1	1	0	0	0	0	0	0					0						0	1
2022	018414201	11		996	11	1	1	1	0	0	0	0	32	31	31	3	4	1	1	50	0	0	2			30			1	1	0	0	0	0	0	0					0						1	1
2022	018600101	11		996	11	1	1	1	1	0	0	0	34	31	31	1	2	1	1	79	0	0	2			994			1	1	0	0	0	0	0	0					0						1	1
2022	018601601	11		996	11	1	0	1	1	0	0	0	33	31	31	2	4	1	2	20	0	1	2			994			1	1	0	0	0	0	0	0					0						1	1
2022	018602201	11		996	11	1	1	1	1	0	0	1	33	31	31	1	2	1	1	51	1	0	2			994			1	1	0	0	0	0	0	0					0						1	1
2022	018602901	11		996	11	1	1	1	1	0	0	1	33	31	31	3	5	1	1	33	0	1	2			994			1	1	0	0	0	0	0	0					0						1	1
2022	018603101	11		996	11	1	1	1	1	0	0	0	34	31	31	1	4	1	1	60	0	1	2			994			1	1	0	0	0	0	0	0					0						1	1
2022	018606701
2022	018609201	11		996	11	1	0	1	1	0	0	0	34	31	34	1	2	1	1	33	0	0	2			994			1	1	0	0	0	0	0	0					0						1	1
2022	018610901	11		996	11	1	1	1	1	0	0	1	34	31	31	3	4	1	1	38	0	0	2			994			1	1	0	0	0	0	0	0					0						1	1
2022	018611201
2022	018611701	11		996	11	1	1	1	1	0	0	0	33	31	31	2	2	1	2	30	0	0	2			994			1	1	0	0	0	0	0	0					0						1	1
2022	018701501	11		996	11	1	1	1	1	0	1	1	34	31	31	1	2	1	1	26	0	0	2			994			1	1	0	0	0	0	0	0					0						1	1
2022	018706501	11		996	11	1	1	1	1	0	0	0	34	31	96	3	4	1	1	51	0	0	2			994			1	1	0	0	0	0	0	0					0						1	1
2022	018706701	11		996	11	1	0	1	1	0	0	0	34	31	31	1	2	1	2	42	0	0	2			994			1	1	0	0	0	0	0	0					0						1	1
2022	018707401	11		996	21	1	1	1	0	1	0	0	34	31	31	1	1	1	2	54	0	1	2			994			1	1	0	0	0	0	0	0					0						1	1
2022	018709201	11		996	11	1	1	1	0	0	0	0	34	11	34	3	4	1	1	40	0	0	2			994			1	1	0	0	0	0	0	0					0						1	1
2022	018711701	11		996	21	1	1	1	0	0	0	0	34	31	31	1	2	1	1	35	0	1	2			994			1	1	0	0	0	0	0	0					0						0	1
2022	018712401	11		996	11	1	1	1	0	0	0	0	34	31	31	1	2	1	2	28	0	0	2			994			1	1	0	0	0	0	0	0					0						1	1
2022	018715701	11		996	11	1	1	1	1	0	0	0	34	31	31	3	4	1	1	74	1	0	2			994			1	1	0	0	0	0	0	0					0						1	1
2022	018715801	11		996	11	1	0	0	1	0	0	0	33	31	31	1	1	1	1	16	0	0	1			994			1	1	0	0	0	0	0	0					0						1	1
2022	018715901	11		996	11	1	1	1	1	0	0	1	34	31	31	2	4	1	1	29	0	0	2			994			1	1	0	0	0	0	0	0					0						1	1
2022	018800201
2022	018801601	11		996	11	1	1	1	1	0	0	0	33	31	31	3	4	1	2	59	1	0	2			994			1	1	0	0	0	0	0	0					0						1	1
2022	018801701	11		996	11	1	1	1	1	0	0	1	33	31	31	2	4	1	1	64	0	0	2			30			1	1	0	0	0	0	0	0					0						1	1
2022	018801801
2022	018802201	11		996	11	1	1	1	1	0	1	1	33	31	31	3	4	1	1	68	1	0	1			30			1	1	0	0	0	0	0	0					0						1	1
2022	018803301	11		996	11	1	1	1	1	0	0	1	33	31	31	1	2	1	1	30	0	0	2			7			1	1	0	0	0	0	0	0					0						1	1
2022	018803901	11		996	11	1	1	1	1	0	0	1	32	31	31	3	4	1	1	71	1	0	1			30			1	1	0	0	0	0	0	0					0						1	1
2022	018804101	11		996	11	1	1	1	1	0	0	0	34	31	31	2	4	1	1	77	1	1	2			30			1	1	0	0	0	0	0	0					0						1	1
2022	018806301	11		996	11	1	1	1	1	0	0	1	33	31	31	2	2	1	1	76	1	0	2			30			1	1	0	0	0	0	0	0					0						1	1
2022	018807701
2022	018902301	11		996	11	1	1	1	1	0	0	0	34	31	31	2	4	1	1	55	0	0	2			30			1	1	0	0	0	0	0	0					0						1	1
2022	018903001	11		996	11	1	1	1	1	0	0	1	34	31	31	3	5	1	1	61	0	0	2			30			1	1	0	0	0	0	0	0					0						1	1
2022	018903201	11		996	11	1	1	1	1	0	0	0	34	31	31	2	3	1	2	80	0	0	2			30			1	1	0	0	0	0	0	0					0						1	1
2022	018904101	11		996	11	1	0	1	1	0	0	1	33	31	34	3	3	1	2	80	0	0	2			30			1	1	0	0	0	0	0	0					0						1	1
2022	018908001	11		996	11	1	1	1	0	0	0	0	34	31	31	2	4	1	1	59	0	1	2			30			1	1	0	0	0	0	0	0					0						1	1
2022	018908201	11		996	12	1	1	1	1	0	0	0	34	31	34	1	2	1	1	37	0	1	2			30			1	1	0	0	0	0	0	0					0						0	1
2022	018908301	11		996	11	1	1	1	1	1	0	1	34	31	31	2	2	1	1	33	0	0	2			30			1	1	0	0	0	0	0	0					0						1	1
2022	018908901	12		1	12	1	1	1	0	0	0	0	33	31	31	1	1	1	2	28	0	1	2			30		1	1	1	0	0	0	0	0	0					0						0	1
2022	018910401	11		996	11	1	1	1	0	0	0	0	33	31	31	2	4	1	2	59	0	0	2			30			1	1	0	0	0	0	0	0					0						1	1
2022	018911001	11		996	11	1	1	1	0	0	0	1	34	31	31	1	4	1	1	47	0	1	2			30			1	1	0	0	0	0	0	0					0						1	1
2022	019001001	11		996	11	1	1	1	1	0	0	0	33	31	31	2	4	1	2	34	0	0	2			994			1	1	0	0	0	0	0	0					0						1	1
2022	019001002	11		996	11	1	1	1	1	0	0	1				1	2	1	1	38	0	1	2			994			1	1	0	0	0	0	0	0					0						1	1
2022	019001003	11		996	11	1	1	1	0	0	0	0				1	2	1	1	33	0	1	2			994			1	1	0	0	0	0	0	0					0						1	1
2022	019001401	11		996	11	1	1	1	1	0	0	0	34	31	31	1	2	1	1	36	0	1	2			994			1	1	0	0	0	0	0	0					0						1	1
2022	019001402	11		996	11	1	1	1	0	0	0	0				1	3	1	2	41	1	1	2			994			1	1	0	0	0	0	0	0					0						1	1
2022	019003101	11		996	11	1	0	1	1	0	0	0	33	31	31	2	4	1	1	33	0	0	2			994			1	1	0	0	0	0	0	0					0						1	1
2022	019004601	11		996	11	1	1	1	0	0	0	0	34	31	31	1	1	1	2	66	0	1	2			994			1	1	0	0	0	0	0	0					0						1	1
2022	019004602	11		996	11	1	0	1	1	0	0	0				1	1	1	2	38	0	1	2			994			1	1	0	0	0	0	0	0					0						1	1
2022	019008501	11		996	11	1	1	1	0	0	0	0	34	31	31	2	4	1	1	30	0	0	2			994			1	1	0	0	0	0	0	0					0						1	1
2022	019009001	11		996	11	1	0	1	1	0	0	1	34	31	31	3	4	1	1	53	0	0	2			994			1	1	0	0	0	0	0	0					0						1	1
2022	019009501	11		996	11	1	0	1	0	0	0	1	34	32	34	1	2	1	1	65	0	1	2			994			1	1	0	0	0	0	0	0					0						1	1
2022	019010501	13		120	23	1	0	1	0	0	0	0	11	31	34	2	4	1	1	34	0	1	8			994		1	1	1	0	0	0	0	0	0					0						1	1
2022	019011201	11		996	11	1	0	1	0	1	0	0	34	31	31	2	4	1	2	44	0	1	2			994			1	1	0	0	0	0	0	0					0						1	1
2022	019011202	11		996	11	1	0	1	0	0	0	0				1	2	1	1	25	0	0	2			994			1	1	0	0	0	0	0	0					0						1	1
2022	019014901	11		996	11	1	1	1	1	1	0	1	34	31	31	1	1	1	1	33	0	1	2			994			1	1	0	0	0	0	0	0					0						0	1
2022	019014902	11		996	11	1	1	1	1	0	0	0				2	3	1	2	53	0	1	2			994			1	1	0	0	0	0	0	0					0						0	1
2022	019203201	11		996	11	1	1	1	1	0	0	1	34	31	31	3	4	1	1	43	0	0	2			30			1	1	0	0	0	0	0	0					0						1	1
2022	019203401	11		996	11	1	1	1	0	0	0	0	34	31	34	1	4	1	2	36	0	0	2			995			1	1	0	0	0	0	0	0					0						1	1
2022	019203801	11		996	11	1	1	1	1	0	0	1	33	31	31	2	4	1	1	43	0	0	2			30			1	1	0	0	0	0	0	0					0						1	1
2022	019204801	11		996	11	1	0	1	1	0	0	0	34	31	31	1	2	1	1	30	0	0	2			30			1	1	0	0	0	0	0	0					0						1	1
2022	019205501	11		996	11	1	1	1	1	0	0	0	34	31	34	3	4	1	2	57	0	0	2			30			1	1	0	0	0	0	0	0					0						1	1
2022	019205901	11		996	11	1	0	0	0	0	0	0	34	31	34	1	2	1	1	25	0	1	2			15			1	1	0	0	0	0	0	0					0						1	1
2022	019206701	11		996	11	1	1	1	0	0	0	0	34	31	31	2	2	1	1	28	0	0	2			30			1	1	0	0	0	0	0	0					0						0	1
2022	019206801	11		996	11	1	1	1	0	0	0	0	34	31	31	2	4	1	1	56	0	0	2			30			1	1	0	0	0	0	0	0					0						1	1
2022	019207301	11		996	11	1	1	0	0	0	0	1	34	31	34	1	1	1	1	29	0	1	95			30			1	1	0	0	0	0	0	0					0							1
2022	019209401	11		996	11	1	1	1	1	0	0	0	34	31	34	2	2	1	1	36	0	0	2			30			1	1	0	0	0	0	0	0					0						1	1
2022	019301701	11		996	11	1	1	1	1	0	0	1	33	31	31	2	2	1	1	32	0	0	2			994			1	1	0	0	0	0	0	0					0						1	1
2022	019303701	11		996	11	1	1	0	1	0	0	0	34	31	34	2	2	1	1	31	0	0	2			30			1	1	0	0	0	0	0	0					0						1	1
2022	019304601	11		996	11	1	1	1	1	0	0	1	34	31	34	1	2	1	1	23	0	0	2			30			1	1	0	0	0	0	0	0					0						1	1
2022	019304901	11		996	11	1	1	0	0	0	0	0	34	32	34	1	3	1	2	27	0	0	2			15			1	1	0	0	0	0	0	0					0						1	1
2022	019307701	11		996	11	1	1	1	1	0	0	1	33	31	31	1	2	1	1	42	0	0	2			30			1	1	0	0	0	0	0	0					0						1	1
2022	019308601	11		996	11	1	1	1	0	0	0	0	34	31	31	7	4	1	1	42	0	0	2			30			1	1	0	0	0	0	0	0					0						1	1
2022	019310001	11		996	11	1	1	1	0	0	0	1	34	31	34	2	4	1	1	45	0	0	2			30			1	1	0	0	0	0	0	0					0						1	1
2022	019310701	11		996	11	1	1	0	1	0	0	0	34	11	34	2	3	1	1	19	0	0	2			30			1	1	0	0	0	0	0	0					0						1	1
2022	019310901	11		996	11	1	1	1	0	0	0	0	33	31	31	2	3	1	2	38	0	0	2			30			1	1	0	0	0	0	0	0					0						1	1
2022	019312301	11		996	11	1	1	1	0	0	0	0	32	31	31	1	3	1	2	56	0	0	2			30			1	1	0	0	0	0	0	0					0						1	1
2022	019400101	11		996	22	1	1	1	1	0	0	1	33	31	34	3	4	1	1	47	0	0	2			30			1	1	0	0	0	0	0	0					0						1	1
2022	019400501	11		996	23	1	1	1	0	0	0	0	11	31	34	2	2	1	1	28	0	0	2			30			1	1	0	0	0	0	0	0					0						1	1
2022	019401701	11		996	23	1	0	1	1	0	0	1	34	31	34	2	4	1	1	45	0	0	2			15			1	1	0	0	0	0	0	0					0						1	1
2022	019402601
2022	019402701	11		996	23	1	1	1	0	0	0	0	34	32	34	1	2	1	1	35	0	0	2			30			1	1	0	0	0	0	0	0					0						1	1
2022	019404001	11		996	11	1	1	1	0	1	0	0	34	31	34	2	4	1	1	37	0	0	2			15			1	1	0	0	0	0	0	0					0						0	1
2022	019404201	11		996	11	1	1	1	1	0	0	0	34	32	34	1	4	1	2	44	0	0	2			30			1	1	0	0	0	0	0	0					0						1	1
2022	019404801	11		996	11	1	1	1	0	0	0	1	34	31	31	1	2	1	1	34	0	0	2			30			1	1	0	0	0	0	0	0					0						1	1
2022	019405101	13		120	21	1	1	1	1	0	0	0	34	31	31	1	2	1	1	30	0	0	2			30		1	1	1	0	0	0	0	0	0					0						1	1
2022	019406801	11		996	11	1	0	1	1	0	0	0	34	31	31	1	2	1	1	28	0	0	2			994			1	1	0	0	0	0	0	0					0						0	1
2022	019700301	11		996	11	1	1	1	1	0	0	1	33	31	31	2	2	1	1	69	1	0	2			30			1	1	0	0	0	0	0	0					0						1	1
2022	019701601	11		996	11	1	1	1	1	0	0	0	32	31	31	3	2	1	1	44	0	0	2			30			1	1	0	0	0	0	0	0					0						1	1
2022	019703401	11		996	11	1	1	1	1	0	0	1	33	31	31	3	4	1	1	67	1	0	2			30			1	1	0	0	0	0	0	0					0						1	1
2022	019703501
2022	019706701	11		996	11	1	1	1	1	0	1	0	33	31	31	3	4	1	2	57	0	0	2			30			1	1	0	0	0	0	0	0					0						1	1
2022	019708101	11		996	11	1	1	1	1	0	0	0	33	31	31	2	3	1	2	54	0	0	2			994			1	1	0	0	0	0	0	0					0						1	1
2022	019709101
2022	019709301	11		996	11	1	0	1	1	0	0	0	33	31	31	3	2	1	1	34	0	0	2			15			1	0	0	0	1	0	0	0					0						1	1
2022	019712701	11		996	11	1	1	1	1	0	0	0	33	31	31	3	2	1	2	45	0	0	2			30			1	1	0	0	0	0	0	0					0						1	1
2022	019713301	11		996	11	1	1	1	1	0	0	1	33	31	31	1	1	1	1	27	0	0	2			994			1	1	0	0	0	0	0	0					0						1	1
2022	019901301	11		996	11	1	1	1	0	0	0	0	34	31	31	1	1	1	2	33	0	0	2			30			1	1	0	0	0	0	0	0					0						0	1
2022	019901501	11		996	11	1	0	1	1	0	0	0	33	31	31	3	2	1	1	39	0	0	2			994			1	1	0	0	0	0	0	0					0						1	1
2022	019902401	11		996	11	1	1	1	1	0	0	0	33	31	31	2	4	1	1	75	0	0	2			994			1	1	0	0	0	0	0	0					0						1	1
2022	019903101	11		996	11	1	0	1	1	0	0	1	34	31	31	3	4	1	1	42	0	0	2			0			1	1	0	0	0	0	0	0					0						1	1
2022	019903401	11		996	11	1	0	1	1	0	0	0	34	31	31	1	2	1	1	36	0	1	2			30			1	1	0	0	0	0	0	0					0						1	1
2022	019903901	11		996	11	1	0	1	1	0	0	0	32	31	31	3	2	1	1	36	0	0	2			30			1	1	0	0	0	0	0	0					0						1	1
2022	019904601
2022	019905201
2022	019907901	11		996	11	1	0	1	1	0	0	0	34	31	34	3	1	1	2	35	0	0	2			30			1	1	0	0	0	0	0	0					0						1	1
2022	019908701	11		996	11	1	1	1	1	0	0	0	34	31	31	2	4	1	2	61	1	0	1			30			1	1	0	0	0	0	0	0					0						1	1
2022	020000901	11		996	11	1	0	1	1	0	0	1	34	31	31	3	2	1	1	39	0	0	2			30			1	1	0	0	0	0	0	0					0						1	1
2022	020001101	11		996	11	1	1	1	1	0	0	1	33	31	31	2	2	1	2	52	1	0	2			30			0	0	0	0	0	0	0	0					0						1	0
2022	020006301	11		996	11	1	1	1	1	0	0	0	34	31	31	2	2	1	1	36	0	0	2			994			1	1	0	0	0	0	0	0					0						1	1
2022	020007201	11		996	11	1	1	1	1	0	0	1	34	31	31	3	4	1	1	63	0	0	2			30			1	1	0	0	0	0	0	0					0						1	1
2022	020008301	11		996	11	1	1	1	1	0	0	0	34	32	31	3	4	1	1	75	0	0	2			30			1	1	0	0	0	0	0	0					0						1	1
2022	020010201	11		996	11	1	1	1	1	0	0	0	34	31	31	2	4	1	2	62	0	0	2			30			1	1	0	0	0	0	0	0					0						1	1
2022	020010401	13		5	21	1	0	1	1	0	0	0	34	31	31	2	2	1	1	25	0	0	2			994		2	1	1	0	0	0	0	0	0					0						1	1
2022	020010901	13		20	21	1	1	1	1	0	0	1	34	31	34	1	2	1	1	25	0	0	2			30		2	1	1	0	0	0	0	0	0					0						1	1
2022	020014301	13		5	21	1	1	1	1	1	0	1	34	31	34	3	4	1	1	54	0	0	2			30		2	1	1	0	0	0	0	0	0					0						1	1
2022	020014901	11		996	11	1	0	1	0	1	0	0	34	31	31	1	2	1	1	34	0	0	2			30			1	1	0	0	0	0	0	0					0						1	1
2022	020200401	11		996	21	1	1	1	1	0	0	0	34	31	34	1	2	1	1	31	0	1	2			30			1	1	0	0	0	0	0	0					0						0	1
2022	020202901	11		996	21	1	1	1	0	0	0	0	34	31	34	2	2	1	2	41	0	0	2			994			1	1	0	0	0	0	0	0					0						1	1
2022	020203101	11		996	21	1	1	1	1	0	0	1	34	31	31	3	4	1	1	46	0	0	2			30			1	1	0	0	0	0	0	0					0						1	1
2022	020205701	11		996	24	0	1	0	0	0	0	0	34	31	31	2	4	1	1	62	0	0	2			30			1	1	0	0	0	0	0	0					0						1	1
2022	020206501	11		996	23	1	1	1	1	1	0	0	34	31	34	1	2	1	1	31	0	0	2			30			1	1	0	0	0	0	0	0					0						1	1
2022	020206801	11		996	21	1	1	1	0	0	0	0	34	31	34	2	4	1	2	36	0	0	2			30			1	1	0	0	0	0	0	0					0						1	1
2022	020207201
2022	020207601	11		996	21	1	1	1	0	0	0	0	34	31	31	1	1	1	2	31	0	0	2			30			1	1	0	0	0	0	0	0					0						1	1
2022	020210201	11		996	23	1	1	1	1	0	0	0	34	31	31	1	1	1	2	27	0	1	2			30			1	1	0	0	0	0	0	0					0						1	1
2022	020210301	11		996	23	1	0	0	1	0	0	0	34	32	34	1	2	1	1	21	0	1	2			30			1	1	0	0	0	0	0	0					0						1	1
2022	020305401	11		996	11	1	1	1	1	0	0	0	33	31	31	4	2	1	1	46	1	0	2			994			1	1	0	0	0	0	0	0					0						1	1
2022	020306801	11		996	11	1	1	1	1	0	0	0	34	31	31	2	3	1	2	37	1	0	2			994			0	0	0	0	0	0	0	0					0						1	1
2022	020307601	11		996	11	1	1	1	1	0	0	0	31	31	31	1	1	1	2	35	0	1	2			994			1	1	0	0	0	0	0	0					0						1	1
2022	020308101	11		996	11	1	0	1	1	0	0	0	34	31	31	2	4	1	1	50	0	0	2			994			1	1	0	0	0	0	0	0					0						1	1
2022	020312901	11		996	11	1	1	1	1	0	0	1	32	31	31	4	4	1	1	49	0	0	2			994			1	1	0	0	0	0	0	0					0						1	1
2022	020313201	11		996	11	1	1	1	1	1	0	0	33	31	31	3	4	1	1	74	0	0	2			994			1	1	0	0	0	0	0	0					0						1	1
2022	020314801	11		996	11	1	1	1	1	0	0	1	33	31	31	3	4	1	1	56	1	0	2			994			1	1	0	0	0	0	0	0					0						1	1
2022	020315401	11		996	11	1	1	1	1	1	0	0	34	31	31	1	2	1	1	63	1	0	2			994			1	1	0	0	0	0	0	0					0						1	1
2022	020316501
2022	020316701	11		996	11	1	1	1	1	0	0	0	34	31	31	5	4	1	1	40	1	0	2			994			1	1	0	0	0	0	0	0					0						1	1
2022	020403501	11		996	21	1	1	1	0	1	0	0	34	31	31	3	3	1	1	60	0	0	2			30			1	1	0	0	0	0	0	0					0						1	1
2022	020404801
2022	020406601	11		996	11	1	1	1	0	0	0	0	33	31	31	3	4	1	2	56	0	0	2			30			1	1	0	0	0	0	0	0					0						0	1
2022	020408301	11		996	11	1	1	1	1	0	0	0	34	31	31	5	4	1	2	48	1	0	2			0			1	1	0	0	0	0	0	0					0						1	1
2022	020408501	11		996	12	1	0	1	1	0	0	0	34	31	31	1	1	1	2	18	0	1	2			30			1	1	0	0	0	0	0	0					0						1	1
2022	020409201	11		996	11	1	1	1	1	0	0	0	34	31	31	3	4	1	1	73	0	0	2			0			1	1	0	0	0	0	0	0					0						1	1
2022	020409501
2022	020410601	11		996	11	1	1	1	0	0	0	1	34	31	31	2	4	1	1	46	1	0	2			0			1	1	0	0	0	0	0	0					0						1	1
2022	020412501	11		996	11	1	1	1	1	0	0	0	33	31	31	3	2	1	1	36	0	0	2			30			1	1	0	0	0	0	0	0					0						1	1
2022	020412801	12		2	12	1	1	1	0	0	0	1	34	32	34	2	4	1	1	47	1	1	2			0		1	1	1	0	0	0	0	0	0					0						1	1
2022	020500301	11		996	12	1	1	1	0	0	0	0	34	31	31	1	2	1	1	36	0	1	2			30			1	1	0	0	0	0	0	0					0						1	1
2022	020500401	11		996	11	1	1	1	1	1	0	0	33	31	31	4	4	1	1	68	0	0	2			30			1	1	0	0	0	0	0	0					0						1	1
2022	020501101	11		996	11	1	1	1	1	0	0	0	34	31	31	1	2	1	1	30	0	0	2			30			1	1	0	0	0	0	0	0					0						1	1
2022	020503101	12		5	11	1	1	1	1	0	0	0	33	31	31	1	2	1	1	23	0	1	2			30		1	1	1	0	0	0	0	0	0					0						1	1
2022	020503201	11		996	12	1	1	1	1	0	0	0	34	31	31	1	1	1	2	22	0	0	2			994			1	1	0	0	0	0	0	0					0						1	1
2022	020506601	12		5	12	1	1	1	0	0	0	0	34	31	31	1	2	1	1	28	0	1	2			30		1	1	1	0	0	0	0	0	0					0						1	1
2022	020510701	11		996	11	1	1	1	1	0	0	0	34	31	31	2	2	1	1	34	0	0	2			30			1	1	0	0	0	0	0	0					0						1	1
2022	020511401	12		2	21	1	1	1	0	0	0	0	34	31	31	1	1	1	2	30	0	0	2			30		1	1	1	0	0	0	0	0	0					0						1	1
2022	020511601	12		5	12	1	0	1	0	0	0	0	34	31	34	1	2	1	1	30	0	1	2			30		1	1	1	0	0	0	0	0	0					0						1	1
2022	020514201	11		996	11	1	0	1	1	1	0	0	34	31	31	4	4	1	1	57	0	0	2			30			1	1	0	0	0	0	0	0					0						0	1
2022	020600401	13		1	21	1	1	1	1	0	1	0	34	31	31	2	2	1	1	38	0	0	2			30		6	1	1	0	0	0	0	0	0					0						1	1
2022	020601001	13		1	21	1	1	1	1	0	0	0	33	31	31	1	2	1	1	18	0	0	2			30		6	1	1	0	0	0	0	0	0					0						1	1
2022	020603301	13		4	21	1	1	1	1	0	0	1	34	31	34	1	2	1	2	32	0	0	2			30		1	1	1	0	0	0	0	0	0					0						1	1
2022	020603401	13		1	21	1	1	1	1	0	0	1	34	31	31	1	2	1	1	32	0	0	2			30		6	1	1	0	0	0	0	0	0					0						0	1
2022	020604601	13		1	21	1	1	1	0	0	0	0	34	31	34	2	3	1	2	46	0	0	2			30		6	1	1	0	0	0	0	0	0					0						1	1
2022	020605401	13		15	21	1	1	1	1	0	0	0	33	31	31	1	2	1	1	56	0	0	2			30		1	1	1	0	0	0	0	0	0					0						1	1
2022	020605901	13		1	21	1	0	1	1	0	0	1	34	31	34	4	4	1	1	40	0	0	2			30		6	1	1	0	0	0	0	0	0					0						1	1
2022	020606701	13		3	21	1	1	1	0	0	1	1	34	31	31	1	2	1	1	38	0	0	2			30		1	1	1	0	0	0	0	0	0					0						1	1
2022	020607101	13		1	21	1	1	1	1	0	0	0	34	31	31	1	2	1	1	38	0	0	2			30		6	1	1	0	0	0	0	0	0					0						1	1
2022	020607901	13		10	23	1	1	1	1	0	0	0	34	31	31	2	4	1	2	46	0	0	2			30		1	1	1	0	0	0	0	0	0					0						0	1
2022	021000701	13		10	21	1	1	1	1	0	1	0	34	31	31	1	1	1	1	24	0	0	2			994		2	1	1	0	0	0	0	0	0					0						1	1
2022	021000901	13		30	23	1	0	0	0	0	0	0	34	31	31	3	4	1	1	38	0	0	2			994		1	1	1	0	0	0	0	0	0					0						1	1
2022	021001401	13		10	21	1	1	1	1	0	0	0	34	31	34	3	5	1	1	39	0	0	2			994		1	1	1	0	0	0	0	0	0					0						1	1
2022	021005301	13		60	23	1	0	1	1	0	0	0	11	31	34	1	2	1	1	33	0	0	2			994		1	1	1	0	0	0	0	0	0					0						1	1
2022	021005401	13		5	22	1	1	1	0	0	0	0	34	31	34	1	2	1	2	21	0	0	2			994		1	1	1	0	0	0	0	0	0					0						1	1
2022	021006101	13		120	23	1	0	1	1	0	0	0	11	31	34	1	2	1	1	37	0	0	2			994		1	1	1	0	0	0	0	0	0					0						1	1
2022	021006201	13		20	21	1	0	1	0	0	0	0	34	31	31	2	4	1	1	37	0	0	2			994		1	1	1	0	0	0	0	0	0					0						1	1
2022	021006701	13		60	23	1	1	1	1	0	0	1	11	31	34	1	2	1	2	31	0	0	2			994		1	1	1	0	0	0	0	0	0					0						1	1
2022	021006801	13		30	23	1	0	1	1	0	0	0	34	31	34	2	4	1	1	33	0	0	2			994		1	1	1	0	0	0	0	0	0					0						1	1
2022	021007701	13		60	23	1	0	1	0	0	0	0	11	32	34	2	2	1	1	35	0	0	2			994		1	1	1	0	0	0	0	0	0					0						1	1
2022	021203901	11		996	21	1	0	1	1	0	0	0	34	31	34	2	3	1	2	37	0	0	2			994			1	1	0	0	0	0	0	0					0						1	1
2022	021204001	11		996	22	1	1	1	1	1	0	0	34	31	31	1	2	1	1	45	0	0	2			994			1	1	0	0	0	0	0	0					0						1	1
2022	021204201	11		996	21	1	1	1	0	0	0	1	21	11	34	1	1	1	1	48	0	0	2			994			1	1	0	0	0	0	0	0					0						1	1
2022	021204601	11		996	11	1	1	1	1	0	0	0	34	31	31	1	1	1	2	29	0	1	2			994			1	1	0	0	0	0	0	0					0						1	1
2022	021204801	11		996	11	1	1	1	0	0	0	0	34	31	31	2	4	1	1	55	0	0	2			994			1	1	0	0	0	0	0	0					0						1	1
2022	021204901	11		996	11	1	0	1	1	0	0	0	34	31	34	1	2	1	1	29	0	0	2			994			1	1	0	0	0	0	0	0					0						1	1
2022	021205001	11		996	11	1	0	1	1	0	1	1	34	31	34	2	2	1	1	42	0	0	2			994			1	1	0	0	0	0	0	0					0						1	1
2022	021205301	11		996	21	1	0	1	1	0	0	1	33	31	31	3	4	1	1	48	0	0	2			994			1	1	0	0	0	0	0	0					0						1	1
2022	021205601	96	96	5	11	1	1	1	0	0	0	0	34	11	34	1	2	1	1	23	0	0	2			994		2	1	1	0	0	0	0	0	0					0						1	1
2022	021206801	11		996	11	1	1	1	1	1	0	0	34	31	34	5	2	1	2	42	0	0	2			994			1	1	0	0	0	0	0	0					0						1	1
2022	021304301	12		1	12	1	0	1	0	0	0	0	34	11	34	1	3	1	2	36	0	1	2			30		1	1	1	0	0	0	0	0	0					0						0	1
2022	021306401	11		996	11	1	1	1	1	0	1	1	33	31	31	2	4	1	1	50	0	0	2			30			1	1	0	0	0	0	0	0					0						1	1
2022	021308001	12		1	12	1	0	0	0	0	0	0	11	21	34	1	1	1	2	76	0	1	8			30		1	0	0	0	0	0	0	0	0					0						0	0
2022	021308901	11		996	21	1	0	1	1	0	1	0	34	31	31	1	2	1	1	22	0	0	2			30			1	1	0	0	0	0	0	0					0						1	1
2022	021309601	11		996	11	1	1	1	0	0	0	0	33	31	31	2	2	1	1	36	0	0	2			30			1	1	0	0	0	0	0	0					0						0	1
2022	021311201	12		5	21	1	0	1	0	0	1	0	34	11	34	3	4	1	1	56	0	1	2			15		1	1	1	0	0	0	0	0	0					0						1	1
2022	021312001	12		2	12	1	0	1	1	1	0	0	11	33	34	2	4	1	2	56	0	1	2			30		1	0	0	0	0	0	0	0	0					0						0	1
2022	021312801	11		996	11	1	1	1	0	0	0	1	33	31	31	2	2	1	1	51	0	0	2			30			1	1	0	0	0	0	0	0					0						1	1
2022	021313701
2022	021315301	11		996	21	1	1	1	1	0	0	0	11	31	31	2	4	1	2	35	0	0	2			15			1	1	0	0	0	0	0	0					0						1	1
2022	021401201	11		996	11	1	1	1	1	0	1	0	34	31	31	2	4	1	1	33	0	0	2			994			1	1	0	0	0	0	0	0					0						1	1
2022	021401901	13		1	11	1	1	1	1	0	0	0	34	11	34	2	4	1	1	33	0	0	2			994		1	1	1	0	0	0	0	0	0					0						1	1
2022	021402301	11		996	21	1	0	1	1	0	0	0	34	11	34	1	1	1	2	38	0	0	2			994			1	1	0	0	0	0	0	0					0						1	1
2022	021402801	11		996	11	1	0	1	1	0	1	0	34	96	34	1	2	1	1	30	0	0	2			994			1	1	0	0	0	0	0	0					0						1	1
2022	021404401	11		996	12	1	1	1	1	0	1	0	34	31	31	4	4	1	1	51	0	0	2			994			1	1	0	0	0	0	0	0					0						1	1
2022	021405101	11		996	11	1	1	1	0	0	0	0	34	31	34	1	1	1	2	65	0	0	2			994			1	1	0	0	0	0	0	0					0						0	1
2022	021405301	11		996	11	1	1	1	0	0	1	0	34	11	34	1	2	1	1	30	0	0	2			994			1	1	0	0	0	0	0	0					0						1	1
2022	021406401	11		996	11	1	1	1	1	1	1	0	34	21	31	2	4	1	2	52	0	0	2			994			1	1	0	0	0	0	0	0					0						1	1
2022	021407001	11		996	21	1	1	1	0	0	1	0	34	96	34	4	2	1	1	35	0	0	8			994			1	1	0	0	0	0	0	0					0						1	1
2022	021407301	11		996	21	1	1	1	0	1	0	0	34	11	33	2	2	1	1	43	0	0	2			994			1	1	0	0	0	0	0	0					0						1	1
2022	021500601	11		996	11	1	1	1	0	0	0	0	34	31	31	1	2	1	1	65	0	1	2			30			1	1	0	0	0	0	0	0					0						1	1
2022	021500801	11		996	11	1	0	1	0	0	0	0	34	31	31	1	2	1	1	22	0	1	2			30			1	1	0	0	0	0	0	0					0						0	1
2022	021503201	11		996	11	1	1	1	1	0	0	0	33	31	31	2	4	1	2	45	0	0	2			30			1	1	0	0	0	0	0	0					0						1	1
2022	021506401	11		996	11	1	0	1	0	1	0	0	34	31	34	1	2	1	1	29	0	0	2			30			1	1	0	0	0	0	0	0					0						1	1
2022	021506701
2022	021507001	12		2	12	1	0	1	0	0	0	0	34	32	34	1	4	1	1	23	0	1	2			30		1	1	1	0	0	0	0	0	0					0						0	1
2022	021507401	13		1	21	1	1	1	1	0	0	0	34	31	31	3	5	1	1	48	0	0	2			30		2	1	1	0	0	0	0	0	0					0						1	1
2022	021511101	11		996	11	1	1	1	1	0	0	0	34	31	31	1	1	1	2	63	0	0	2			30			1	1	0	0	0	0	0	0					0						1	1
2022	021512201	11		996	11	1	1	1	1	0	0	0	34	31	31	1	4	1	2	25	0	0	2			15			1	1	0	0	0	0	0	0					0						1	1
2022	021512601	11		996	11	1	0	1	1	0	0	1	34	31	31	2	2	1	1	37	0	0	2			30			1	1	0	0	0	0	0	0					0						1	1
2022	021601401
2022	021601801	11		996	11	1	0	1	1	0	0	0	34	33	34	1	5	1	1	39	0	0	2			30			1	1	0	0	0	0	0	0					0						1	1
2022	021603001	11		996	11	1	1	0	1	0	0	0	34	11	34	1	2	1	1	29	0	0	2			0			1	1	0	0	0	0	0	0					0						1	1
2022	021603401	11		996	11	1	0	0	0	0	0	0	11	11	34	1	1	1	2	30	0	0	2			30			1	1	0	0	0	0	0	0					0						1	1
2022	021603701	11		996	11	1	0	1	1	0	0	0	34	31	31	1	2	1	1	39	0	0	2			0			1	1	0	0	0	0	0	0					0						1	1
2022	021608101	11		996	11	1	1	1	1	0	0	1	33	31	31	3	4	1	1	50	0	0	2			30			1	1	0	0	0	0	0	0					0						1	1
2022	021608801	11		996	11	1	1	1	1	0	0	0	33	31	31	3	2	1	2	45	0	1	2			7			1	1	0	0	0	0	0	0					0						1	1
2022	021608802	11		996	11	1	1	1	1	0	1	0				1	2	1	1	26	0	1	2			7			1	1	0	0	0	0	0	0					0						1	1
2022	021609601	11		996	11	1	1	1	1	0	0	1	34	31	31	5	4	1	2	39	0	0	2			30			1	1	0	0	0	0	0	0					0						1	1
2022	021610901	11		996	11	1	1	1	0	0	0	0	34	31	34	1	1	1	2	24	0	0	2			15			1	1	0	0	0	0	0	0					0						1	1
2022	021611101	11		996	11	1	1	1	1	0	0	0	34	31	31	3	5	1	1	32	0	0	2			15			1	1	0	0	0	0	0	0					0						0	1
2022	021701301	71	11	996	11	1	1	1	1	0	1	0	34	31	34	2	2	1	1	32	0	0	2			994			1	0	0	0	0	0	0	1					0						1	1
2022	021705001	11		996	11	1	1	1	1	1	1	0	34	31	31	3	4	1	1	64	1	0	2			994			1	1	0	0	0	0	0	0					0						1	1
2022	021708001	71	11	996	11	1	1	1	1	0	0	0	34	31	34	3	2	1	1	27	1	0	2			994			1	0	0	0	0	0	0	1					0						1	1
2022	021709401	71	11	996	11	1	1	1	1	1	0	0	34	31	34	3	4	1	1	69	0	0	2			994			1	0	0	0	0	0	0	1					0						1	1
2022	021710501	11		996	11	1	1	1	1	0	1	0	34	31	34	3	2	1	1	38	1	0	3			994			1	0	0	0	1	0	0	0					0						1	1
2022	021711201	11		996	32	1	1	1	0	0	1	0	33	31	31	1	4	1	1	64	0		2			994			1	1	0	0	0	0	0	0					0						0	1
2022	021711501	11		996	11	1	0	1	1	0	0	0	34	31	31	2	4	1	1	64	0	0	3			994			1	1	0	0	0	0	0	0					0						1	1
2022	021713401	11		996	11	1	1	1	1	0	1	0	34	31	34	3	4	1	2	55	0	0	2			994			1	1	0	0	0	0	0	0					0						0	1
2022	021715301	11		996	11	1	1	1	1	0	0	1	34	31	31	2	4	1	2	43	1	0	3			994			0	0	0	0	0	0	0	0					0						1	1
2022	021716401	11		996	11	1	1	1	0	1	1	0	34	31	34	2	4	1	2	58	0	1	2			994			1	1	0	0	0	0	0	0					0						0	1
2022	021716402	11		996	11	1	0	1	0	0	0	0				1	2	1	2	30	0	1	2			994			1	1	0	0	0	0	0	0					0						0	1
2022	021800501	11		996	11	1	1	1	1	0	0	0	33	31	31	3	4	1	2	38	0	0	2			994			1	1	0	0	0	0	0	0					0						1	1
2022	021800601	11		996	11	1	1	0	1	0	1	0	33	31	31	2	2	1	1	73	0	0	2			994			1	1	0	0	0	0	0	0					0						1	1
2022	021801301	11		996	11	1	0	1	1	0	0	1	34	11	34	3	2	1	1	39	0	0	2			994			1	1	0	0	0	0	0	0					0						1	1
2022	021802801	11		996	11	1	0	1	0	0	0	0	34	31	31	3	4	1	1	42	0	0	2			994			1	1	0	0	0	0	0	0					0						1	1
2022	021803001	13		5	23	0	0	1	1	0	0	0	11	33	34	1	1	1	1	45	0	0	2			994		2	1	1	0	0	0	0	0	0					0						1	1
2022	021803301	11		996	23	1	0	1	0	0	0	0	34	33	34	3	4	1	1	67	0	0	2			994			1	1	0	0	0	0	0	0					0						1	1
2022	021803401	13		60	11	1	1	1	0	0	0	0	33	33	34	2	4	1	2	54	0	1	2			994		2	1	1	0	0	0	0	0	0					0						1	1
2022	021803501	11		996	11	1	1	1	1	0	0	0	34	33	34	3	4	1	1	45	0	0	2			994			1	1	0	0	0	0	0	0					0						1	1
2022	021808201
2022	021808601	61		10	21	1	1	1	0	0	1	0	34	33	34	1	2	1	2	37	0	0	2			994		1	1	1	0	0	0	0	0	0					0						1	1
2022	022001101	61		1	23	1	1	1	0	0	0	0	34	11	34	2	4	1	1	57	1	0	2			30		6	1	1	0	0	0	0	0	0					0						1	1
2022	022002501	61		1	11	1	0	1	0	0	0	0	34	31	34	1	1	1	2	16	0	0	2			30		6	1	1	0	0	0	0	0	0					0						1	1
2022	022002601	11		996	23	1	0	1	1	0	0	0	34	31	31	1	1	1	2	34	0	0	2			30			1	1	0	0	0	0	0	0					0						1	1
2022	022003801	61		1	11	1	1	1	1	0	0	0	34	31	31	1	2	1	1	26	0	0	2			30		6	1	1	0	0	0	0	0	0					0						1	1
2022	022004601	61		1	21	1	0	1	1	0	0	1	34	33	34	2	2	1	1	33	0	0	2			30		6	1	1	0	0	0	0	0	0					0						1	1
2022	022004901	61		1	11	1	0	1	1	0	0	0	34	31	31	2	2	1	1	33	0	0	2			30		6	1	1	0	0	0	0	0	0					0						1	1
2022	022005601	61		1	21	1	0	1	1	0	1	0	33	31	31	2	4	1	1	41	0	0	2			30		6	1	1	0	0	0	0	0	0					0						1	1
2022	022006601	61		1	21	1	1	1	1	0	0	1	34	31	31	2	4	1	1	35	0	0	2			30		6	1	1	0	0	0	0	0	0					0						1	1
2022	022007001	61		1	21	1	1	0	0	0	0	0	34	31	34	2	3	1	2	40	0	0	2			30		6	1	1	0	0	0	0	0	0					0						1	1
2022	022007701	61		1	11	1	1	1	1	0	0	0	34	31	31	1	2	1	1	35	0	1	2			30		6	1	1	0	0	0	0	0	0					0						1	1
2022	022100601	11		996	11	1	1	1	1	0	0	0	34	11	34	3	5	1	2	30	0	0	2			15			1	1	0	0	0	0	0	0					0						1	1
2022	022101001	11		996	22	1	0	0	0	0	0	0	33	13	34	1	1	1	1	64	0	0	2			7			1	1	0	0	0	0	0	0					0						0	1
2022	022101701	11		996	21	1	0	1	1	0	1	0	34	11	34	2	2	1	2	34	0	0	2			30			1	1	0	0	0	0	0	0					0						1	1
2022	022102101	11		996	11	1	1	1	0	0	1	0	11	13	34	2	4	1	1	59	0	0	8			7			1	1	0	0	0	0	0	0					0						1	1
2022	022103301	11		996	11	1	1	1	1	0	0	1	34	96	34	3	2	1	1	57	0	0	2			15			1	1	0	0	0	0	0	0					0						1	1
2022	022103701	11		996	11	1	1	1	1	1	1	1	34	31	31	2	4	1	1	53	0	0	2			0			1	1	0	0	0	0	0	0					0						1	1
2022	022104001	11		996	11	1	0	1	1	0	1	0	34	11	34	1	2	1	1	29	0	0	2			30			1	1	0	0	0	0	0	0					0						1	1
2022	022104401	11		996	11	1	0	1	0	0	0	0	11	13	34	1	1	1	2	27	0	0	2			0			1	1	0	0	0	0	0	0					0						1	1
2022	022107101	13		10	11	1	1	1	1	0	1	0	34	11	34	3	3	1	2	38	0	0	2			15		1	1	1	0	0	0	0	0	0					0						1	1
2022	022107401	11		996	11	1	1	1	1	1	0	0	34	22	12	3	4	1	2	52	0	0	2			30			1	1	0	0	0	0	0	0					0						0	1
2022	022200201	11		996	11	1	0	1	1	0	0	1	33	31	31	4	4	1	1	58	0	0	2			30			1	1	0	0	0	0	0	0					0						1	1
2022	022200301	11		996	11	1	1	1	1	0	0	0	34	31	31	1	1	1	2	68	0	0	2			15			1	1	0	0	0	0	0	0					0						1	1
2022	022202201	11		996	11	1	1	1	1	0	0	0	34	31	31	1	2	1	1	40	0	0	2			30			1	1	0	0	0	0	0	0					0						0	1
2022	022202501	11		996	11	1	1	1	1	0	0	1	34	31	31	1	2	1	1	43	0	0	2			30			1	1	0	0	0	0	0	0					0						0	1
2022	022205401	11		996	11	1	0	1	1	0	0	0	34	31	21	2	4	1	1	67	0	0	2			30			1	1	0	0	0	0	0	0					0						1	1
2022	022205801	96	96	5	32	1	1	1	1	0	0	0	34	11	34	1	2	1	1	27	0		2			7		1	1	1	0	0	0	0	0	0					0						0	1
2022	022206801	11		996	21	1	1	1	1	0	0	0	32	31	21	2	4	1	1	56	0	0	2			30			1	1	0	0	0	0	0	0					0						1	1
2022	022208101	61		1	11	1	0	1	0	0	0	0	34	31	21	2	1	1	1	19	0	0	2			7		6	1	1	0	0	0	0	0	0					0						0	1
2022	022209801	61		10	23	1	1	1	1	0	0	0	11	31	34	2	4	1	1	42	0	0	2			30		1	1	1	0	0	0	0	0	0					0						1	1
2022	022209901	61		15	32	0	0	0	0	0	0	0	11	12	34	1	4	1	1	38	0		2			7		3	1	1	0	0	0	0	0	0					0						0	1
2022	022601001	11		996	11	1	1	1	0	0	0	0	34	31	31	2	2	1	2	45	0	0	2			30			1	1	0	0	0	0	0	0					0						1	1
2022	022601101	11		996	11	1	1	1	0	0	1	0	11	11	34	2	4	1	2	43	0	0	2			30			1	1	0	0	0	0	0	0					0						1	1
2022	022601401	11		996	11	1	1	0	0	0	0	0	11	21	34	1	4	1	2	67	0	0	8			30			1	1	0	0	0	0	0	0					0						1	1
2022	022602001	11		996	11	1	0	1	1	0	1	0	34	31	31	4	4	1	1	37	0	0	2			30			1	1	0	0	0	0	0	0					0						1	1
2022	022602901	11		996	11	1	1	0	0	0	0	0	11	21	34	1	4	1	1	44	0	0	2			30			1	1	0	0	0	0	0	0					0						1	1
2022	022603001	11		996	11	1	1	1	0	0	0	1	33	31	31	3	5	1	1	34	0	0	2			15			1	1	0	0	0	0	0	0					0						1	1
2022	022603101	11		996	11	1	1	1	1	0	0	0	11	21	34	1	2	1	2	41	0	0	2			30			1	1	0	0	0	0	0	0					0						1	1
2022	022603201	11		996	11	1	1	1	1	0	0	0	34	31	31	2	4	1	1	58	0	0	2			0			1	1	0	0	0	0	0	0					0						1	1
2022	022603301	11		996	11	1	1	1	1	0	1	1	32	31	31	4	4	1	1	39	0	0	2			30			1	1	0	0	0	0	0	0					0						1	1
2022	022604601	11		996	23	1	0	1	0	0	0	0	34	21	34	1	2	1	1	28	0	1	2			0			0	0	0	0	0	0	0	0					0						0	1
2022	022604801	11		996	11	1	1	1	1	0	0	1	11	31	34	1	2	1	1	50	0	1	2			994			1	1	0	0	0	0	0	0					0						1	1
2022	022604901	11		996	11	1	1	1	0	0	0	0	34	31	34	1	1	1	2	43	0	1	2			15			1	1	0	0	0	0	0	0					0						1	1
2022	022605001	11		996	11	1	1	1	0	0	0	0	34	31	31	1	1	1	2	49	0	0	2			30			1	1	0	0	0	0	0	0					0						0	1
2022	022606801	11		996	11	1	1	1	1	0	0	0	34	31	34	2	4	1	1	50	0	0	2			30			1	1	0	0	0	0	0	0					0						1	1
2022	022606901
2022	022800601	61		1	21	1	0	1	1	0	1	0	33	31	31	1	2	1	1	30	0	0	2			994		6	1	1	0	0	0	0	0	0					0						0	1
2022	022800701	61		1	21	1	1	1	1	0	1	1	34	31	34	1	4	1	1	48	0	0	2			994		6	1	1	0	0	0	0	0	0					0						1	1
2022	022800801	61		1	21	1	0	1	1	0	0	1	31	11	34	1	4	1	1	55	0	0	2			994		1	1	1	0	0	0	0	0	0					0						1	1
2022	022800901	71	61	1	22	1	1	1	0	0	0	0	34	31	31	1	2	1	2	21	0	0	2			994		6	1	0	0	0	0	0	0	1					0						1	1
2022	022801001	61		1	23	1	0	1	0	0	0	0	21	11	32	1	1	1	2	36	0	1	2			994		1	1	1	0	0	0	0	0	0					0						1	1
2022	022801601	61		1	21	1	0	0	1	0	0	0	34	12	34	1	1	1	1	44	0	0	2			994		6	1	1	0	0	0	0	0	0					0						1	1
2022	022801701	61		1	23	1	1	1	1	0	0	0	21	11	34	1	2	1	2	45	0	0	2			994		6	1	1	0	0	0	0	0	0					0						1	1
2022	022801801	61		5	21	1	0	1	0	0	0	0	34	33	34	1	2	1	1	30	0	1	2			994		1	1	1	0	0	0	0	0	0					0						1	1
2022	022802001	61		1	21	1	0	1	0	0	1	0	21	11	34	1	2	1	2	30	0	0	2			994		6	1	1	0	0	0	0	0	0					0						1	1
2022	022802201	61		1	21	1	1	1	1	0	0	0	34	33	34	1	1	1	1	47	0	0	2			994		2	1	1	0	0	0	0	0	0					0						1	1
2022	022805001	61		1	11	1	1	1	1	0	0	0	34	11	34	1	3	1	2	30	0	0	2			994		6	1	1	0	0	0	0	0	0					0						1	1
2022	022805101	61		1	21	1	1	1	0	0	1	0	34	11	34	1	2	1	1	34	0	0	2			994		6	1	1	0	0	0	0	0	0					0						0	1
2022	022805201	61		1	32	1	0	0	0	0	0	0	21	11	32	1	1	1	1	58	0		3			994		6	1	1	0	0	0	0	0	0					0						0	1
2022	022805301	61		1	21	1	0	0	0	0	0	0	34	11	34	1	2	1	1	26	0	0	2			994		1	1	1	0	0	0	0	0	0					0						0	1
2022	022805401	61		1	21	1	1	1	0	0	1	0	21	11	34	1	2	1	1	32	0	1	2			994		1	1	1	0	0	0	0	0	0					0						0	1
2022	022906101	11		996	21	1	1	1	1	0	1	0	34	31	34	2	4	1	1	39	0	0	2			30			1	1	0	0	0	0	0	0					0						1	1
2022	022906201	11		996	11	1	1	1	1	0	1	0	34	31	31	2	4	1	2	55	0	0	2			30			1	1	0	0	0	0	0	0					0						1	1
2022	022906301	12		1	12	1	1	0	0	0	1	0	34	21	34	1	2	1	1	24	0	1	2			30		2	1	1	0	0	0	0	0	0					0						0	1
2022	022906401
2022	022906501	11		996	21	1	0	1	0	0	0	0	34	31	31	1	3	1	2	40	0	0	2			994			1	1	0	0	0	0	0	0					0						1	1
2022	022912701	11		996	11	1	1	1	1	0	0	1	33	31	34	1	4	1	1	44	0	0	2			30			1	1	0	0	0	0	0	0					0						1	1
2022	022912801	11		996	11	1	0	1	1	0	0	1	34	31	31	1	2	1	1	33	0	0	2			30			1	1	0	0	0	0	0	0					0						1	1
2022	022912901
2022	022913101	12		2	21	1	1	0	0	0	0	0	34	31	31	1	1	1	2	57	0	1	2			30		1	1	1	0	0	0	0	0	0					0						0	0
2022	022913201	11		996	11	1	1	1	0	0	1	0	34	31	34	1	2	1	2	30	0	0	2			30			1	1	0	0	0	0	0	0					0						1	1
2022	022913801	11		996	21	1	0	1	0	0	1	0	34	31	34	1	2	1	1	27	0	0	2			30			1	1	0	0	0	0	0	0					0						1	1
2022	022913901	11		996	11	1	0	1	1	1	1	0	34	31	31	3	2	1	2	47	0	0	2			30			1	1	0	0	0	0	0	0					0						1	1
2022	022914001	11		996	11	1	1	1	0	0	0	1	34	31	34	2	2	1	1	38	0	0	2			994			1	1	0	0	0	0	0	0					0						1	1
2022	022914101	11		996	11	1	0	1	1	0	0	0	34	31	31	1	1	1	2	40	0	0	2			30			1	1	0	0	0	0	0	0					0						0	1
2022	022914201	11		996	11	1	1	1	1	0	0	0	34	31	31	2	1	1	2	35	0	0	2			30			1	1	0	0	0	0	0	0					0						1	1
2022	023001601	43		3	23	1	1	0	0	0	0	0	11	21	34	1	1	1	1	60	0	0	8			0		2	1	1	0	0	0	0	0	0					0						1	1
2022	023001701	43		5	23	1	1	0	0	0	0	0	11	23	34	1	2	1	1	47	0	0	2			30		2	1	1	0	0	0	0	0	0					0						0	0
2022	023001801	43		15	23	1	0	0	0	0	0	0	11	21	34	1	1	1	2	77	0	0	8			15		1	1	1	0	0	0	0	0	0					0						1	1
2022	023001901	43		5	23	1	1	0	0	0	0	0	11	23	34	2	4	1	1	62	0	0	2			0		2	1	1	0	0	0	0	0	0					0						0	0
2022	023002001
2022	023002501
2022	023002601	41		1	23	0	1	0	0	0	1	0	11	21	34	3	4	1	1	59	0	0	8			30		6	1	1	0	0	0	0	0	0					0						1	1
2022	023002701	43		10	23	0	1	0	0	0	0	0	11	23	34	1	2	1	1	78	0	0	2			30		1	1	1	0	0	0	0	0	0					0						1	0
2022	023002801	43		1	23	0	1	0	0	0	0	0	11	21	34	1	1	1	1	65	0	0	8			30		6	1	1	0	0	0	0	0	0					0						1	1
2022	023002901	43		2	32	0	1	0	0	0	0	0	11	21	34	1	3	1	1	77	0		8			30		2	1	1	0	0	0	0	0	0					0						1	0
2022	023003201	43		1	23	1	0	1	1	0	1	0	11	21	34	3	1	1	1	47	0	0	2			30		6	1	1	0	0	0	0	0	0					0						1	1
2022	023003301
2022	023003401	43		20	23	0	1	0	0	0	0	0	11	23	34	1	2	1	1	36	0	0	8			994		1	1	1	0	0	0	0	0	0					0						0	0
2022	023004601	96	96	1	23	1	1	1	0	0	0	0	11	21	34	2	2	1	1	46	0	0	2			30		6	1	1	0	0	0	0	0	0					0						1	1
2022	023004901	43		1	23	1	0	1	0	0	1	0	11	21	34	1	2	1	1	33	0	0	2			30		6	1	1	0	0	0	0	0	0					0						1	1
2022	023100301	11		996	23	1	1	1	0	0	1	0	34	21	34	2	4	1	1	31	0	0	2			994			1	1	0	0	0	0	0	0					0						1	1
2022	023100801	11		996	23	1	0	0	0	0	0	0	34	21	34	1	2	1	1	21	0	0	8			994			1	1	0	0	0	0	0	0					0						1	1
2022	023104201
2022	023104301	12		5	12	1	0	1	0	0	0	0	11	21	34	1	2	1	1	32	0	1	2			994		2	1	1	0	0	0	0	0	0					0						1	1
2022	023104701	96	96	1	23	1	1	1	0	0	0	0	34	31	31	2	2	1	1	37	0	0	8			994		6	1	1	0	0	0	0	0	0					0						1	1
2022	023105501	11		996	12	1	1	1	0	0	1	0	34	21	34	1	2	1	1	34	0	1	8			994			1	1	0	0	0	0	0	0					0						1	1
2022	023105901	11		996	23	1	0	1	0	0	1	0	34	33	34	1	1	1	1	27	0	0	2			994			1	1	0	0	0	0	0	0					0						1	1
2022	023106601	12		3	11	1	0	1	0	0	0	0	34	21	34	2	4	1	1	70	0	0	2			994		1	1	1	0	0	0	0	0	0					0						1	1
2022	023106701	11		996	11	1	1	1	0	0	1	0	34	31	31	1	4	1	1	35	0	0	2			994			1	1	0	0	0	0	0	0					0						0	1
2022	023107801	11		996	11	1	0	1	1	0	0	0	34	31	31	3	4	1	1	58	0	0	2			994			1	1	0	0	0	0	0	0					0						1	1
2022	023201501	11		996	11	1	0	1	0	0	0	0	34	21	34	3	4	1	2	67	0	0	8			7			1	1	0	0	0	0	0	0					0						1	1
2022	023201601	11		996	11	1	1	1	0	0	0	0	11	21	34	4	4	1	1	59	0	0	8			7			1	1	0	0	0	0	0	0					0						1	1
2022	023202501	12		5	11	1	0	1	1	0	0	1	34	21	34	1	2	1	2	27	0	0	2			15		1	1	1	0	0	0	0	0	0					0						1	1
2022	023203301	11		996	11	1	0	1	1	1	0	1	33	31	31	4	4	1	1	59	0	0	2			15			1	1	0	0	0	0	0	0					0						1	1
2022	023208001	11		996	11	1	1	1	0	1	0	0	34	31	31	2	4	1	1	47	0	0	2			7			1	1	0	0	0	0	0	0					0						1	1
2022	023209801	11		996	11	1	1	0	1	0	0	0	33	31	34	3	4	1	2	49	0	0	2			15			1	1	0	0	0	0	0	0					0						1	1
2022	023210501	11		996	23	1	1	1	0	0	1	0	11	96	34	2	4	1	1	42	0	0	8			15			1	1	0	0	0	0	0	0					0						1	1
2022	023211901	11		996	11	1	1	1	0	0	0	0	34	31	31	3	1	1	2	43	0	0	2			15			1	1	0	0	0	0	0	0					0						1	1
2022	023215101
2022	023215401	11		996	11	1	0	1	0	0	0	0	34	31	31	2	2	1	1	30	0	0	8			15			1	1	0	0	0	0	0	0					0						1	1
2022	023400101	11		996	11	1	1	1	1	0	0	0	34	31	31	2	4	1	1	39	0	1	2			7			1	1	0	0	0	0	0	0					0						1	1
2022	023402201	12		10	12	1	0	1	0	0	0	0	34	31	31	1	2	1	2	24	0	1	2			7		1	1	1	0	0	0	0	0	0					0						1	1
2022	023402301	12		3	12	1	0	1	1	0	0	0	34	31	31	2	3	1	2	43	1	1	3			15		1	1	1	0	0	0	0	0	0					0						1	1
2022	023403001	12		5	12	1	0	0	1	0	0	0	34	21	34	1	2	1	2	26	0	1	2			7		1	1	1	0	0	0	0	0	0					0						0	1
2022	023403201	11		996	11	1	0	1	1	0	0	0	11	21	34	2	2	1	1	43	0	0	2			15			1	1	0	0	0	0	0	0					0						1	1
2022	023404801	11		996	11	1	1	1	1	0	1	0	33	31	31	2	2	1	1	72	1	0	2			15			1	1	0	0	0	0	0	0					0						1	1
2022	023405201	11		996	11	1	1	1	1	0	0	0	33	31	31	2	3	1	2	49	0	0	2			15			1	1	0	0	0	0	0	0					0						1	1
2022	023405301	11		996	11	1	0	1	1	1	0	0	33	31	31	1	1	1	2	30	0	0	2			0			1	1	0	0	0	0	0	0					0						1	1
2022	023405401	11		996	11	1	1	1	1	0	1	1	32	31	31	2	1	1	1	35	1	0	2			995			1	1	0	0	0	0	0	0					0						1	1
2022	023406101	11		996	11	1	0	1	1	1	0	0	33	31	31	4	4	1	1	39	0	0	2			30			1	1	0	0	0	0	0	0					0						1	1
2022	023500201	11		996	11	1	1	1	1	1	0	0	33	31	31	1	2	1	1	30	0	0	2			994			1	1	0	0	0	0	0	0					0						0	1
2022	023500701	11		996	11	1	1	1	1	1	0	0	34	31	31	3	4	1	1	48	0	0	2			994			1	1	0	0	0	0	0	0					0						1	1
2022	023503001	11		996	11	1	1	1	1	0	0	0	32	31	31	1	1	1	2	37	0	0	2			994			1	1	0	0	0	0	0	0					0						1	1
2022	023503201	11		996	11	1	1	1	0	0	0	0	34	31	31	1	1	1	2	35	0	0	2			994			1	1	0	0	0	0	0	0					0						0	1
2022	023503701	11		996	11	1	1	1	1	0	0	0	34	31	31	1	2	1	1	29	0	0	2			994			1	1	0	0	0	0	0	0					0						1	1
2022	023505801	12		10	12	1	0	1	1	1	0	0	34	31	31	3	4	1	1	42	1	1	2			994		1	1	1	0	0	0	0	0	0					0						1	1
2022	023506201	12		5	11	1	1	1	0	0	1	0	34	31	34	1	1	1	1	24	0	0	2			994		2	1	1	0	0	0	0	0	0					0						1	1
2022	023506401	11		996	11	1	0	0	0	0	0	0	34	31	31	3	4	1	2	28	0	0	2			994			1	1	0	0	0	0	0	0					0						1	1
2022	023507901	11		996	11	1	0	1	1	0	0	0	33	31	31	3	4	1	2	58	1	0	2			994			1	1	0	0	0	0	0	0					0						1	1
2022	023508001	11		996	11	1	1	1	1	0	0	1	34	31	31	2	2	1	1	31	0	0	2			994			1	1	0	0	0	0	0	0					0						1	1
2022	023700801	12		3	12	1	0	1	1	0	0	0	34	11	34	2	2	1	1	38	0	1	2			30		1	1	1	0	0	0	0	0	0					0						1	1
2022	023701801	12		2	12	1	0	1	0	0	0	0	34	31	34	2	2	1	1	31	0	1	2			30		1	1	1	0	0	0	0	0	0					0						1	1
2022	023701802	12		3	12	1	0	1	0	0	0	0				3	4	1	2	58	0	1	2			15		2	1	1	0	0	0	0	0	0					0						1	1
2022	023702401	11		996	12	1	0	1	0	0	0	0	34	31	31	1	2	1	1	24	0	1	2			15			1	1	0	0	0	0	0	0					0						0	1
2022	023704001	11		996	11	1	1	1	0	0	0	0	34	31	31	3	4	1	1	44	0	0	8			994			1	1	0	0	0	0	0	0					0						1	1
2022	023705101	11		996	11	1	1	1	0	0	0	1	34	31	31	1	4	1	1	46	0	0	8			30			1	1	0	0	0	0	0	0					0						1	1
2022	023705501	12		2	12	1	0	1	0	0	0	0	34	31	31	1	1	1	2	22	0	1	2			15		1	1	1	0	0	0	0	0	0					0						0	1
2022	023708101	13		10	23	1	0	1	0	0	0	0	11	21	33	3	4	1	1	44	0	0	8			15		1	1	1	0	0	0	0	0	0					0						1	1
2022	023709201	12		2	12	1	1	1	0	0	0	0	34	31	31	1	2	1	1	32	0	1	8			15		1	1	1	0	0	0	0	0	0					0						1	1
2022	023710801	11		996	11	1	1	1	0	0	0	0	33	31	31	1	2	1	1	36	0	0	2			7			1	1	0	0	0	0	0	0					0						0	1
2022	023711401	96	96	1	23	1	1	1	0	0	0	0	34	21	33	1	4	1	2	51	0	0	2			15		1	1	1	0	0	0	0	0	0					0						0	1
2022	023802101	11		996	11	1	1	1	0	0	0	0	33	31	31	3	4	1	1	40	0	0	2			994			1	1	0	0	0	0	0	0					0						1	1
2022	023802801	11		996	12	1	0	1	0	0	0	0	34	31	31	1	2	1	1	24	0	1	2			994			1	1	0	0	0	0	0	0					0						0	1
2022	023803101	11		996	11	1	1	1	0	0	0	0	11	21	34	2	4	1	2	29	0	0	2			994			1	1	0	0	0	0	0	0					0						0	1
2022	023806901	12		4	12	1	0	1	0	0	1	0	11	21	34	1	2	1	1	29	0	1	2			994		1	1	1	0	0	0	0	0	0					0						0	1
2022	023808101	12		5	12	1	0	0	0	0	0	0	34	31	31	1	2	1	1	29	0	1	8			994		1	1	1	0	0	0	0	0	0					0						1	1
2022	023808601	11		996	11	1	0	1	0	0	0	0	34	31	31	2	4	1	1	38	0	0	8			994			1	1	0	0	0	0	0	0					0						1	1
2022	023810301	12		5	12	1	1	1	0	0	0	0	11	21	34	2	4	1	2	70	0	1	2			994		1	1	1	0	0	0	0	0	0					0						1	1
2022	023811101	11		996	11	1	1	0	0	0	0	0	34	31	31	1	2	1	1	66	0	1	2			994			1	1	0	0	0	0	0	0					0						1	1
2022	023814801	12		5	12	1	0	1	1	0	0	0	34	21	34	1	2	1	1	32	0	1	2			994		1	1	1	0	0	0	0	0	0					0						1	1
2022	023815001	11		996	12	1	1	1	1	0	0	0	33	31	34	1	2	1	2	36	0	1	2			994			1	1	0	0	0	0	0	0					0						1	1
2022	023901501	12		3	11	1	0	1	0	0	0	0	34	31	31	1	1	1	1	24	0	0	2			7		2	1	1	0	0	0	0	0	0					0						1	1
2022	023901901	11		996	11	1	1	1	0	0	0	0	34	31	31	3	4	1	1	60	0	0	2			15			1	1	0	0	0	0	0	0					0						1	1
2022	023902701	11		996	11	1	0	0	0	1	0	0	11	21	34	2	2	1	2	71	0	0	2			7			1	1	0	0	0	0	0	0					0						1	1
2022	023902801	11		996	11	1	1	1	1	0	1	0	34	21	34	1	2	1	1	32	0	0	2			7			1	1	0	0	0	0	0	0					0						0	1
2022	023905101	11		996	11	1	0	1	1	0	1	1	34	31	31	2	2	1	1	35	1	0	2			7			1	1	0	0	0	0	0	0					0						1	1
2022	023905501	11		996	11	1	1	1	1	0	0	1	33	31	31	3	4	1	1	57	0	0	2			7			1	1	0	0	0	0	0	0					0						1	1
2022	023905601	11		996	11	1	1	1	1	0	0	0	33	31	31	2	2	1	1	40	0	0	2			7			1	1	0	0	0	0	0	0					0						1	1
2022	023906101	11		996	11	1	0	1	0	0	0	0	33	31	31	2	2	1	1	37	0	0	2			994			1	1	0	0	0	0	0	0					0						1	1
2022	023906601	11		996	11	1	1	1	1	1	0	0	33	31	31	3	4	1	1	60	0	0	2			7			1	1	0	0	0	0	0	0					0						1	1
2022	023908401	11		996	11	1	1	1	1	0	0	1	34	31	31	4	4	1	1	56	1	0	2			15			1	1	0	0	0	0	0	0					0						1	1
2022	024001501	11		996	11	1	1	1	0	0	0	0	34	31	31	3	4	1	1	39	0	0	2			15			1	1	0	0	0	0	0	0					0						1	1
2022	024001701	11		996	11	1	1	1	1	0	0	1	34	31	31	1	2	1	1	65	0	0	2			7			1	1	0	0	0	0	0	0					0						1	1
2022	024002501	11		996	11	1	1	1	1	0	0	0	33	31	31	4	4	1	1	55	0	0	2			15			1	1	0	0	0	0	0	0					0						1	1
2022	024002601	11		996	11	1	1	1	1	1	1	0	33	31	31	3	4	1	1	45	0	0	2			15			1	1	0	0	0	0	0	0					0						1	1
2022	024002901	11		996	11	1	1	0	0	0	0	1	34	31	31	1	1	1	1	35	0	0	2			995			1	1	0	0	0	0	0	0					0						1	1
2022	024003501	11		996	11	1	0	1	0	0	0	0	34	31	31	3	4	1	1	47	0	0	8			15			1	1	0	0	0	0	0	0					0						1	1
2022	024004401	11		996	11	1	1	1	1	1	0	0	33	21	33	2	4	1	1	77	0	0	2			30			1	1	0	0	0	0	0	0					0						1	1
2022	024004901	11		996	11	1	1	1	1	1	1	0	34	31	31	5	4	1	2	75	0	0	2			15			1	1	0	0	0	0	0	0					0						1	1
2022	024008901	11		996	11	1	1	1	1	0	1	0	33	31	31	4	3	1	2	58	1	0	2			7			1	1	0	0	0	0	0	0					0						1	0
2022	024009601	11		996	11	1	0	1	1	0	0	0	33	31	31	1	2	1	2	36	0	0	2			15			1	1	0	0	0	0	0	0					0						1	1
2022	024101001	71	11	996	11	1	0	1	1	0	0	0	34	31	31	4	4	1	2	72	0	0	2			994			1	0	0	0	0	0	0	1					0						1	1
2022	024101101	11		996	11	1	1	1	1	1	0	0	34	31	34	2	4	1	1	35	1	0	2			994			1	1	0	0	0	0	0	0					0						1	1
2022	024101901	71	11	996	11	1	1	1	1	0	1	0	34	31	31	6	4	1	2	72	0	0	2			994			1	0	0	0	0	0	0	1					0						1	1
2022	024105001	11		996	11	1	1	1	1	0	1	0	33	31	31	2	2	1	2	32	0	0	2			994			1	1	0	0	0	0	0	0					0						1	1
2022	024105401
2022	024106301	71	11	996	11	1	1	1	1	0	0	1	33	31	31	2	2	1	1	32	0	0	2			994			1	0	0	0	0	0	0	1					0						1	1
2022	024111801
2022	024112601	71	11	996	11	1	1	1	1	0	0	0	33	31	34	1	1	1	2	77	0	0	2			994			1	0	0	0	0	0	0	1					0						1	1
2022	024114701	71	11	996	11	1	1	1	0	1	0	0	34	31	34	3	4	1	1	63	0	1	2			994			1	0	0	0	0	0	0	1					0						0	1
2022	024114702	71	11	996	11	1	0	1	1	0	1	0				1	2	1	1	36	0	1	2			994			1	0	0	0	0	0	0	1					0						1	1
2022	024114703	71	11	996	11	1	0	0	0	0	0	0				1	1	1	2	31	0	1	1			994			1	0	0	0	0	0	0	1					0						0	1
2022	024115601	11		996	11	1	1	1	1	0	0	0	34	31	34	4	4	1	2	37	0	0	2			994			1	1	0	0	0	0	0	0					0						1	1
2022	024200101
2022	024200201	11		996	12	1	0	1	0	0	0	0	34	31	31	3	2	1	2	41	0	1	8			994			1	1	0	0	0	0	0	0					0						1	1
2022	024200801	11		996	11	1	1	1	0	1	0	0	33	31	31	1	2	1	2	38	0	0	2			994			1	1	0	0	0	0	0	0					0						0	1
2022	024201401	11		996	11	1	1	1	1	0	0	0	34	31	31	1	1	1	1	45	0	0	2			994			1	1	0	0	0	0	0	0					0						1	1
2022	024205201	11		996	11	1	0	1	1	0	0	0	33	31	31	1	2	1	1	51	0	0	2			994			1	1	0	0	0	0	0	0					0						1	1
2022	024207001
2022	024207401	11		996	11	1	1	1	1	0	1	0	34	21	34	4	4	1	1	46	1	0	2			994			1	1	0	0	0	0	0	0					0						1	1
2022	024209501	12		3	12	1	0	1	0	0	1	1	34	31	31	1	2	1	1	33	0	1	8			994		1	1	1	0	0	0	0	0	0					0						1	1
2022	024212001	11		996	11	1	0	1	0	0	0	0	34	21	34	2	2	1	2	33	0	0	2			994			1	1	0	0	0	0	0	0					0						1	1
2022	024214101	12		2	12	1	0	0	0	0	1	0	34	31	31	1	2	1	1	32	0	1	2			994		1	1	1	0	0	0	0	0	0					0						1	1
2022	024400901	11		996	11	1	1	1	1	0	1	0	32	31	31	1	2	1	1	31	0	0	2			994			1	1	0	0	0	0	0	0					0						1	1
2022	024401201	11		996	11	1	0	1	1	0	0	1	33	31	34	2	4	1	2	47	0	0	2			994			1	1	0	0	0	0	0	0					0						1	1
2022	024401501	11		996	11	1	0	1	0	0	0	0	32	31	31	3	4	1	2	42	0	0	2			994			1	1	0	0	0	0	0	0					0						1	1
2022	024403401	11		996	11	1	1	1	1	0	1	0	33	31	31	2	2	1	1	36	0	0	2			994			1	1	0	0	0	0	0	0					0						1	1
2022	024405501	11		996	11	1	1	1	1	1	0	0	32	31	31	3	2	1	1	38	1	0	2			994			1	1	0	0	0	0	0	0					0						1	1
2022	024406201
2022	024406701	11		996	11	1	1	1	1	0	0	1	32	31	31	1	2	1	1	38	0	0	2			994			1	1	0	0	0	0	0	0					0						1	1
2022	024407601	11		996	11	1	1	1	1	0	1	1	32	31	31	3	4	1	1	53	0	0	2			994			1	1	0	0	0	0	0	0					0						1	1
2022	024407901	11		996	23	1	0	1	1	0	0	0	34	21	34	1	2	1	1	28	0	0	8			994			1	1	0	0	0	0	0	0					0						1	1
2022	024409501	11		996	11	1	0	0	0	0	0	0	11	31	34	1	4	1	1	36	0	0	8			994			1	1	0	0	0	0	0	0					0						1	1
2022	024501001	11		996	11	1	0	1	0	0	0	0	32	31	31	4	4	1	1	47	1	0	8			994			1	1	0	0	0	0	0	0					0						1	1
2022	024501401	11		996	11	1	1	1	0	0	0	0	34	31	31	4	4	1	1	65	0	0	8			994			1	1	0	0	0	0	0	0					0						1	1
2022	024501901	11		996	11	1	1	1	1	0	0	0	33	31	31	1	2	1	2	34	1	0	2			994			1	1	0	0	0	0	0	0					0						0	1
2022	024505001	11		996	11	1	1	1	0	0	1	0	34	31	31	1	2	1	1	43	0	0	2			994			1	1	0	0	0	0	0	0					0						1	1
2022	024505801	12		2	12	1	0	1	0	0	0	0	21	31	31	1	2	1	1	22	0	1	2			994		1	1	1	0	0	0	0	0	0					0						0	1
2022	024506601	11		996	11	1	0	1	0	0	0	0	34	31	31	2	4	1	2	62	0	0	8			994			1	1	0	0	0	0	0	0					0						1	1
2022	024507201	12		3	12	1	1	1	1	0	0	1	34	31	34	1	2	1	2	29	0	1	2			994		1	1	1	0	0	0	0	0	0					0						1	1
2022	024507701	11		996	11	1	0	1	0	0	0	0	33	31	31	3	2	1	1	32	0	0	2			994			1	1	0	0	0	0	0	0					0						0	1
2022	024509801	11		996	11	1	0	1	0	0	0	0	33	31	31	2	4	1	1	60	0	0	2			994			1	1	0	0	0	0	0	0					0						1	1
2022	024511501	12		2	12	1	1	1	0	0	0	0	34	31	34	1	2	1	1	37	0	1	2			994		1	1	1	0	0	0	0	0	0					0						1	1
2022	024600501	11		996	12	1	1	1	0	0	0	0	34	21	34	1	1	1	2	74	0	1	2			7			1	1	0	0	0	0	0	0					0						1	1
2022	024601001	11		996	11	1	0	1	1	0	1	0	34	31	31	2	2	1	1	34	0	0	2			15			1	1	0	0	0	0	0	0					0						1	1
2022	024601601	11		996	11	1	1	1	1	0	1	0	34	21	34	2	2	1	2	33	0	0	2			7			1	1	0	0	0	0	0	0					0						1	1
2022	024601901	11		996	11	1	0	1	0	0	0	0	34	31	31	1	2	1	1	73	0	0	2			30			1	1	0	0	0	0	0	0					0						1	1
2022	024603901	11		996	11	1	1	1	0	0	0	0	33	31	31	2	2	1	1	26	0	0	2			15			1	1	0	0	0	0	0	0					0						1	1
2022	024605401
2022	024606801	11		996	11	1	1	1	1	1	0	0	34	31	31	4	4	1	2	63	0	0	2			15			1	1	0	0	0	0	0	0					0						1	1
2022	024608901	11		996	11	1	1	1	0	0	0	0	34	31	31	2	2	1	1	30	0	0	8			30			1	1	0	0	0	0	0	0					0						1	1
2022	024613901	11		996	11	1	1	1	0	0	0	0	11	21	33	1	2	1	1	25	0	0	2			15			1	1	0	0	0	0	0	0					0						1	1
2022	024614201	11		996	11	1	0	1	0	0	0	0	33	31	31	1	2	1	1	36	0	0	2			15			1	1	0	0	0	0	0	0					0						1	1
2022	024701801	12		3	11	1	0	0	0	0	1	0	34	31	31	1	2	1	1	27	0	0	2			994		1	1	1	0	0	0	0	0	0					0						0	1
2022	024702601	11		996	11	1	1	1	0	0	0	0	34	31	31	7	4	1	1	64	0	0	8			994			1	1	0	0	0	0	0	0					0						1	1
2022	024703001	11		996	12	1	0	1	1	0	0	0	34	21	33	2	4	1	1	35	0	1	8			994			1	1	0	0	0	0	0	0					0						1	1
2022	024705901	12		3	12	1	0	1	0	0	0	0	11	21	34	1	2	1	1	26	0	1	8			994		1	1	1	0	0	0	0	0	0					0						0	1
2022	024706501	12		2	12	1	1	1	0	0	0	0	11	21	33	2	4	1	1	69	0	1	8			994		1	1	1	0	0	0	0	0	0					0						1	1
2022	024708501	12		7	12	1	1	1	1	0	0	0	34	21	34	1	2	1	1	23	0	1	2			994		1	1	1	0	0	0	0	0	0					0						0	1
2022	024709201	11		996	11	1	1	1	0	0	1	0	34	21	34	3	4	1	1	50	1	0	2			994			1	1	0	0	0	0	0	0					0						0	1
2022	024710401	12		10	12	1	1	1	0	0	0	0	11	21	34	1	2	1	1	33	0	1	8			994		1	1	1	0	0	0	0	0	0					0						1	1
2022	024712801	11		996	11	1	0	1	0	0	1	0	34	31	31	2	2	1	1	24	0	0	2			994			1	1	0	0	0	0	0	0					0						1	1
2022	024713001	11		996	11	1	0	1	1	0	1	0	34	31	31	2	4	1	1	42	0	0	2			994			1	1	0	0	0	0	0	0					0						1	1
2022	025100601	11		996	21	1	1	1	0	0	0	0	34	31	31	2	4	1	1	43	0	0	8			994			1	1	0	0	0	0	0	0					0						0	1
2022	025100901	13		5	23	1	0	1	0	0	0	0	34	31	31	1	2	1	1	29	0	0	8			994		1	1	1	0	0	0	0	0	0					0						1	1
2022	025102601	11		996	21	1	1	1	1	0	1	0	11	33	34	1	2	1	1	54	0	1	2			994			1	1	0	0	0	0	0	0					0						1	1
2022	025102801	11		996	22	1	1	0	0	0	0	1	34	21	34	2	4	1	1	25	0	0	2			994			1	1	0	0	0	0	0	0					0						1	1
2022	025103001	11		996	23	1	1	0	0	0	0	1	34	21	34	1	2	1	1	32	0	0	2			994			1	1	0	0	0	0	0	0					0						0	1
[truncated: 35,351 more rows]
[truncated: 81 more columns]
