# Supplementary material for: Diabetes Mellitus screening and associated factors in Peru: A cross-sectional analysis of a national health survey
Source: PLOS Glob Public Health. 2025 Sep 3;5(9):e0005150. doi: 10.1371/journal.pgph.0005150 (PMC12407462; doi:10.1371/journal.pgph.0005150)
Supplement: S1 Data — (ZIP) [file pgph.0005150.s001.zip › S1_Data/RE223132.csv]

ID1	CASEID	V201	V202	V203	V204	V205	V206	V207	V208	V209	V210	V211	V212	V213	V214	V215	V216	V217	V218	V219	V220	V221	V222	V223	V224	V225	V226	V227	V228	V229	V230	V231	V232	V233	V234	V235	V237	V238	V239	V240	V241	V242	V243	V301	V302	V310	V311	V312	V313
2022	000102201 2	1	1	0	0	0	0	0	1	0	0	1436	19	0		104	1	3	1	1	1	7	31		1		0	0	0							0		1							3	0	0	3	3
2022	000105201 2	4	1	2	1	0	0	0	1	0	0	1154	18	0		119	1	3	4	4	4	10	56		4		0	0	0							2	0	0							2	1	1	8	2
2022	000105201 3	0	0	0	0	0	0	0	0	0	0			0		101	1	4	0	0	0				0		0	0	0							0		0							0		5	0	0
2022	000105201 4	0	0	0	0	0	0	0	0	0	0			0		125	1	2	0	0	0				0		0	0	0							0		0							0		5	0	0
2022	000105301 1	3	1	2	0	0	0	0	1	0	0	1285	19	0		126	1	3	3	3	3	996	28		3		0	0	0							2		1							3	1	1	5	3
2022	000105301 2	0	0	0	0	0	0	0	0	0	0			0		129	1	8	0	0	0				0		0	0	0							0		0							0		5	0	0
2022	000108301 2	3	1	2	0	0	0	0	0	0	0	1194	15	0		104	1	3	3	3	3	996	101		3		0	0	0							1	0	0							3	1	1	1	3
2022	000108301 5	0	0	0	0	0	0	0	0	0	0			0		124	1	3	0	0	0				0		0	0	0							0		0							3	0	0	0	0
2022	000108501 2	3	3	0	0	0	0	0	1	0	0	1312	21	0		103	1	2	3	3	3	7	50		3		0	0	1	8	2012	1352	1			2	0	0	1	8	2012	1352	1		3	2	2	1	3
2022	000110301 2	1	1	0	0	0	0	0	1	0	0	1409	21	0		104	1	2	1	1	1	16	58		1		0	0	0							0	0	0							3	0	0	11	3
2022	000110701 2	2	1	1	0	0	0	0	2	0	0	1410	30	0		119	1	3	2	2	2	1	36		2		0	0	0							0		0							3	1	1	8	2
2022	000300601 1	4	2	1	0	1	0	0	1	0	0	1179	20	0		301	1	3	4	4	4	7	43		4		1	0	0							2	0	0							3	1	1	6	3
2022	000300601 3	0	0	0	0	0	0	0	0	0	0			0		403	0	3	0	0	0				0		36	0	0							0		0							3	0	0	11	3
2022	000301201 2	2	1	1	0	0	0	0	1	0	0	1307	18	0		126	1	3	2	2	2	5	56		2		0	0	0							2	0	0							3	1	1	3	3
2022	000301201 3	0	0	0	0	0	0	0	0	0	0			0		996	0	8	0	0	0				0		996	0	0							0		0							0		5	0	0
2022	000302201 2	4	0	4	0	0	0	0	2	1	0	1360	18	0		995	0	8	4	4	4	4	3		4		995	0	0							3		1							3	2	2	6	3
2022	000306001 2	2	2	0	0	0	0	0	1	1	0	1397	18	0		125	1	3	2	2	2	8	4		2		0	0	0							2		1							3	0	0	5	3
2022	000307101 2	1	0	1	0	0	0	0	1	0	0	1436	29	0		115	1	6	1	1	1	11	33		1		0	0	0							0		1							3	0	0	5	3
2022	000307201 2	2	0	0	2	0	0	0	0	0	0	1121	15	0		105	1	2	2	2	2	22	322		2		0	0	0							1	0	0							3	1	1	6	3
2022	000308901 1	0	0	0	0	0	0	0	0	0	0			0		120	1	3	0	0	0				0		0	0	0							0		0							3	0	0	0	0
2022	000313801 2	1	1	0	0	0	0	0	1	1	0	1463	30	0		995	0	8	1	1	1	47	6		1		995	0	0							0		1							3	0	0	11	3
2022	000601501 2	2	2	0	0	0	0	0	1	0	0	1359	23	0		125	1	3	2	2	2	10	18		2		0	0	0							2		1							3	0	0	8	2
2022	000602501 2	2	1	1	0	0	0	0	1	0	0	1400	28	0		106	1	2	2	2	2	6	47		2		0	0	0							2	0	0							3	1	1	11	3
2022	000603801 1	3	2	0	1	0	0	0	0	0	0	1178	23	0		994	0	6	3	3	3		132		3		994	0	0							1	0	0							3	1	1	0	0
2022	000611901 1	1	1	0	0	0	0	0	1	0	0	1434	30	0		402	0	2	1	1	1	42	34		1		24	0	0							0		1							3	0	0	11	3
2022	000611901 4	1	0	1	0	0	0	0	1	0	0	1443	19	0		124	1	4	1	1	1	2	25		1		0	0	0							0		1							3	0	0	5	3
2022	000615801 1	1	0	1	0	0	0	0	0	0	0	1157	19	0		111	1	6	1	1	1	996	311		1		0	0	0							1	0	0							3	1	1	6	3
2022	000615801 2	1	1	0	0	0	0	0	1	0	0	1438	23	0		301	1	3	1	1	1	9	30		1		1	0	1	7	2017	1411	1	3	0	0		1							3	0	0	0	0
2022	000617601 1	5	2	2	0	0	0	1	0	0	0	1200	21	0		112	1	6	4	4	4	996	109		5		0	0	0							1	0	0							3	0	0	0	0
2022	000617601 4	1	1	0	0	0	0	0	1	0	0	1438	19	0		306	0	3	1	1	1	8	30		1		6	0	0							0		1							3	0	0	0	0
2022	000617601 6	1	1	0	0	0	0	0	1	0	0	1447	18	0		122	1	6	1	1	1	12	21		1		0	0	0							0		1							3	0	0	0	0
2022	000701001 2	2	2	0	0	0	0	0	0	0	0	1328	15	1	3	303	0	3	2	3	3	14	75	7	2	3	3	0	0							1	0	0							3	1	1	0	0
2022	000701901 2	3	1	1	1	0	0	0	1	0	0	1259	20	1	6	995	0	3	3	4	4	29	45	7	3	3	995	0	0							2	0	0							3	1	1	0	0
2022	000704801 2	2	0	2	0	0	0	0	1	1	0	1387	22	0		116	1	3	2	2	2	4	5		2		0	0	0							2		1							3	1	1	8	2
2022	000705201 2	0	0	0	0	0	0	0	0	0	0			0		994	0	3	0	0	0				0		994	0	1	9	2017	1413	1	2	0	0		0							3	0	0	0	0
2022	000705701 2	3	0	3	0	0	0	0	1	0	0	1344	17	0		306	0	3	3	3	3	13	35		3		6	0	1	1	2011	1333	1			2		1	1	1	2011	1333	1		3	0	0	11	3
2022	000707801 2	2	2	0	0	0	0	0	1	0	0	1361	22	0		203	1	2	2	2	2	52	21		2		0	0	1	1	2011	1333	1			2		1	1	1	2011	1333	1		3	0	0	8	2
2022	000708801 2	2	1	1	0	0	0	0	2	0	0	1422	20	0		301	1	2	2	2	2	13	15		2		1	0	0							0		1							3	0	0	3	3
2022	000804501 2	4	1	0	2	1	0	0	1	0	0	1348	14	0		120	1	8	4	4	4	996	37		4		0	0	0							2		0							3	1	1	5	3
2022	000804501 5	0	0	0	0	0	0	0	0	0	0			0		120	1	8	0	0	0				0		0	0	0							0		0							0		5	0	0
2022	000805601 3	2	1	1	0	0	0	0	1	1	0	1373	17	0		995	0	6	2	2	2	996	2		2		995	0	0							2		1							3	0	0	3	3
2022	000813201 2	3	3	0	0	0	0	0	1	0	0	1261	21	0		106	1	3	3	3	3	14	58		3		0	0	0							2	0	0							3	1	1	6	3
2022	000815001 2	2	2	0	0	0	0	0	1	0	0	1323	16	0		995	0	6	2	2	2	996	13		2		995	0	0							2		1							3	1	1	0	0
2022	000900601 3	0	0	0	0	0	0	0	0	0	0			0		301	1	8	0	0	0				0		1	0	0							0		0							3	0	0	0	0
2022	000904701 3	1	1	0	0	0	0	0	1	0	0	1437	25	0		116	1	3	1	1	1		29		1		0	0	0							0		1							3	0	0	1	3
2022	000907101 2	5	5	0	0	0	0	0	1	0	0	1300	18	0		301	1	6	5	5	5	10	15		5		1	0	0							2		1							3	1	1	5	3
2022	000909301 2	3	0	0	0	3	0	0	0	0	0	1108	17	0		115	1	8	3	3	3	996	271		3		0	0	0							1	0	0							3	1	1	1	3
2022	000910301 1	5	1	4	0	0	0	0	1	0	0	1260	14	0		301	1	3	5	5	5	996	25		5		1	0	0							2		1							3	0	0	11	3
2022	000910301 3	0	0	0	0	0	0	0	0	0	0			0		202	1	8	0	0	0				0		0	0	0							0		0							0		5	0	0
2022	000910301 4	0	0	0	0	0	0	0	0	0	0			0		115	1	8	0	0	0				0		0	0	0							0		0							0		5	0	0
2022	000911101 2	3	1	2	0	0	0	0	1	0	0	1368	28	0		401	0	3	3	3	3	46	19		3		12	0	0							3		1							3	0	0	3	3
2022	000912201 2	2	0	2	0	0	0	0	1	1	0	1400	21	0		109	1	3	2	2	2	5	10		2		0	0	0							2		1							3	0	0	3	3
2022	001000901 1	2	2	0	0	0	0	0	1	0	0	1336	23	0		121	1	3	2	2	2	17	24		2		0	0	0							2		1							3	0	0	1	3
2022	001003401 2	3	1	2	0	0	0	0	1	0	0	1320	16	0		303	0	2	3	3	3	9	21		3		3	0	1	98	2014	9998	5			2		1	1	98	2014	9998	5		3	1	1	3	3
2022	001003401 3	0	0	0	0	0	0	0	0	0	0			0		996	0	8	0	0	0				0		996	0	0							0		0							0		5	0	0
2022	001005201 2	2	1	1	0	0	0	0	1	0	0	1391	29	0		102	1	2	2	2	2	10	39		2		0	0	0							2	0	0							3	0	0	5	3
2022	001005201 5	0	0	0	0	0	0	0	0	0	0			0		103	1	2	0	0	0				0		0	0	0							0		0							0		5	0	0
2022	001006301 2	0	0	0	0	0	0	0	0	0	0			1	5	306	0	6	0	1	1			7	0	1	6	0	0							0		0							3	0	0	0	0
2022	001006601 3	1	1	0	0	0	0	0	0	0	0	1331	26	0		121	1	6	1	1	1	22	136		1		0	0	0							1	0	0							2	0	0	0	0
2022	001007001 1	0	0	0	0	0	0	0	0	0	0			0		122	1	3	0	0	0				0		0	0	0							0		0							0		5	0	0
2022	001104001 2	4	1	0	0	2	1	0	0	0	0	1084	15	0		119	1	3	3	3	3	6	302		4		0	0	0							1	0	0							3	1	1	6	3
2022	001106401 2	2	1	1	0	0	0	0	1	0	0	1326	17	0		322	0	8	2	2	2	29	28		2		22	0	0							2		1							3	1	1	3	3
2022	001106401 5	6	0	2	1	2	1	0	0	0	0	1074	16	0		994	0	6	5	5	5	14	192		6		994	0	0							1	0	0							3	0	0	0	0
2022	001106401 7	0	0	0	0	0	0	0	0	0	0			0		123	1	8	0	0	0				0		0	0	0							0		0							0		5	0	0
2022	001108201 3	0	0	0	0	0	0	0	0	0	0			0		118	1	1	0	0	0				0		0	0	0							0		0							3	0	0	3	3
2022	001108401 2	2	0	2	0	0	0	0	1	0	0	1303	18	0		126	1	2	2	2	2	10	58		2		0	0	1	12	2015	1392	1			2	0	0	1	12	2015	1392	1		3	1	1	8	2
2022	001108401 3	0	0	0	0	0	0	0	0	0	0			0		113	1	8	0	0	0				0		0	0	0							0		0							0		5	0	0
2022	001202701 2	1	1	0	0	0	0	0	1	1	0	1464	37	0		104	1	3	1	1	1	161	4		1		0	0	1	1	2021	1453	1	3	0	0		1							3	0	0	8	2
2022	001204801 2	2	0	1	1	0	0	0	0	0	0	1193	26	0		994	0	3	2	2	2	16	241		2		994	0	1	98	1998	9998	5			1	0	0	1	98	1998	9998	5		3	0	0	0	0
2022	001204801 3	1	0	1	0	0	0	0	1	0	0	1432	19	0		305	0	2	1	1	1		36		1		5	0	0							0		0							3	0	0	11	3
2022	001205101 1	2	0	0	1	1	0	0	0	0	0	1158	20	0		994	0	2	2	2	2	1	273		2		994	0	1	98	1998	9998	5			1	0	0	1	98	1998	9998	5		3	1	1	0	0
2022	001205101 3	0	0	0	0	0	0	0	0	0	0			0		110	1	3	0	0	0				0		0	0	0							0		0							3	0	0	5	3
2022	001207401 1	3	0	1	0	1	1	0	0	0	0	1195	25	0		103	1	6	2	2	2	0	241		3		0	0	0							1	0	0							3	3	3	6	3
2022	001207401 2	0	0	0	0	0	0	0	0	0	0			0		107	1	3	0	0	0				0		0	0	0							0		0							3	0	0	0	0
2022	001207401 3	1	1	0	0	0	0	0	1	0	0	1433	18	0		301	1	6	1	1	1	1	35		1		1	0	0							0		1							3	1	1	0	0
2022	001210901 1	5	2	1	1	0	0	1	1	0	0	1168	16	0		203	1	2	4	4	4	7	24		5		0	0	0							2		1							3	0	0	6	3
2022	001210901 2	0	0	0	0	0	0	0	0	0	0			0		201	1	6	0	0	0				0		0	0	0							0		0							0		5	0	0
2022	001212601 2	2	1	0	0	1	0	0	0	0	0	1263	22	0		111	1	3	2	2	2	3	142		2		0	0	1	98	2011	9998	5			1	0	0	1	98	2011	9998	5		3	0	0	0	0
2022	001301401 2	2	1	1	0	0	0	0	1	0	0	1282	20	0		201	1	3	2	2	2	19	39		2		0	0	0							2	0	0							3	0	0	1	3
2022	001301401 3	0	0	0	0	0	0	0	0	0	0			0		301	1	3	0	0	0				0		1	0	0							0		0							0		5	0	0
2022	001302101 2	2	2	0	0	0	0	0	1	0	0	1300	22	0		118	1	8	2	2	2	16	47		2		0	0	0							2	0	0							3	0	0	1	3
2022	001304401 4	1	0	1	0	0	0	0	1	0	0	1427	25	0		107	1	8	1	1	1	49	40		1		0	0	0							0	0	0							3	0	0	3	3
2022	001304401 7	0	0	0	0	0	0	0	0	0	0			0		201	1	6	0	0	0				0		0	0	1	12	2018	1428	1	2	0	0		0							3	0	0	9	2
2022	001304501 3	0	0	0	0	0	0	0	0	0	0			0		105	1	8	0	0	0				0		0	0	0							0		0							0		5	0	0
2022	001304502 2	3	3	0	0	0	0	0	2	2	0	1354	21	0		123	1	6	3	3	3	26	10		3		0	0	0							3		2							3	0	0	3	3
2022	001304503 2	2	1	1	0	0	0	0	1	0	0	1389	19	0		203	1	8	2	2	2	996	34		2		0	0	0							2		1							3	0	0	9	2
2022	001304601 2	1	1	0	0	0	0	0	1	0	0	1438	22	0		103	1	2	1	1	1	46	29		1		0	0	0							0		1							3	0	0	3	3
2022	001305601 2	2	1	1	0	0	0	0	1	0	0	1255	18	0		302	0	8	2	2	2	18	54		2		2	0	0							2	0	0							3	0	0	11	3
2022	001305601 3	0	0	0	0	0	0	0	0	0	0			0		102	1	8	0	0	0				0		0	0	0							0		0							0		5	0	0
2022	001306101 2	3	1	1	0	1	0	0	1	0	0	1224	15	0		306	0	2	3	3	3	996	45		3		6	0	0							2	0	0							3	2	2	3	3
2022	001309001 2	1	0	1	0	0	0	0	1	0	0	1413	17	0		111	1	8	1	1	1	0	54		1		0	0	0							0	0	0							3	0	0	3	3
2022	001501701 2	1	0	1	0	0	0	0	1	0	0	1444	33	0		101	1	3	1	1	1	14	26		1		0	0	1	2	2016	1394	1			0		1	1	2	2016	1394	1		3	0	0	11	3
2022	001502201 1	4	1	3	0	0	0	0	1	0	0	1242	14	0		108	1	8	4	4	4	996	57		4		0	0	1	98	2007	9998	5			2	0	0	1	98	2007	9998	5		3	1	1	6	3
2022	001502201 2	0	0	0	0	0	0	0	0	0	0			0		109	1	3	0	0	0				0		0	0	1	5	2021	1457	1	2	0	0		0							3	0	0	3	3
2022	001502201 3	0	0	0	0	0	0	0	0	0	0			0		102	1	2	0	0	0				0		0	0	0							0		0							3	0	0	0	0
2022	001502401 1	2	0	1	0	1	0	0	0	0	0	1222	23	0		106	1	3	2	2	2	996	132		2		0	0	1	7	1998	1183	1			1	0	0	1	7	1998	1183	1		3	0	0	0	0
2022	001502501 4	2	0	1	0	1	0	0	1	0	0	1354	16	0		114	1	3	2	2	2	7	27		2		0	0	1	9	2018	1425	1	1	0	2		1							3	1	1	3	3
2022	001506901 1	3	1	2	0	0	0	0	0	0	0	1175	18	0		102	1	3	3	3	3	20	218		3		0	0	0							1	0	0							3	1	1	0	0
2022	001506901 2	0	0	0	0	0	0	0	0	0	0			0		103	1	3	0	0	0				0		0	0	0							0		0							3	0	0	3	3
2022	001509201 2	2	1	1	0	0	0	0	1	0	0	1352	30	0		301	1	8	2	2	2	9	47		2		1	0	0							2	0	0							3	0	0	6	3
2022	001512401 2	2	0	2	0	0	0	0	1	0	0	1331	29	0		303	0	3	2	2	2	34	45		2		3	0	1	5	2016	1397	1			2	0	0	1	5	2016	1397	1		3	0	0	3	3
2022	001513101 1	2	1	1	0	0	0	0	1	0	0	1309	18	0		113	1	3	2	2	2	45	52		2		0	0	1	10	2016	1402	1			2	0	0	1	10	2016	1402	1		3	1	1	5	3
2022	001513102 2	0	0	0	0	0	0	0	0	0	0			1	4	304	0	6	0	1	1			7	0	2	4	0	0							0		0							3	0	0	0	0
2022	001601801 2	1	0	1	0	0	0	0	1	1	0	1459	20	0		308	0	3	1	1	1	24	11		1		8	0	0							0		1							3	0	0	11	3
2022	001604101 2	3	2	1	0	0	0	0	0	0	0	1212	16	0		117	1	3	3	3	3	6	63		3		0	0	0							2	0	0							3	1	1	6	3
2022	001604101 4	0	0	0	0	0	0	0	0	0	0			0		108	1	6	0	0	0				0		0	0	0							0		0							2	0	0	0	0
2022	001605001 1	2	2	0	0	0	0	0	1	0	0	1375	20	0		107	1	8	2	2	2	996	39		2		0	0	0							2		0							3	1	1	0	0
2022	001605501 1	1	0	1	0	0	0	0	1	0	0	1427	32	0		309	0	3	1	1	1	65	43		1		9	0	1	9	2021	1461	1	3	0	0	0	0							3	0	0	3	3
2022	001607001 1	3	2	1	0	0	0	0	0	0	0	1208	24	0		994	0	6	3	3	3	49	127		3		994	0	0							1	0	0							3	1	1	6	3
2022	001607001 4	2	1	1	0	0	0	0	2	0	0	1411	16	0		995	0	3	2	2	2		20		2		995	0	0							0		1							3	0	0	11	3
2022	001607701 2	2	2	0	0	0	0	0	1	1	0	1274	20	0		995	0	6	2	2	2	26	2		2		995	0	1	9	2013	1365	1			2		1	1	9	2013	1365	1		3	1	1	3	3
2022	001608101 2	0	0	0	0	0	0	0	0	0	0			0		104	1	2	0	0	0				0		0	0	0							0		0							3	0	0	3	3
2022	001700901 2	3	1	2	0	0	0	0	1	0	0	1382	20	0		301	1	8	3	3	3	5	50		3		1	0	0							2	0	0							3	0	0	11	3
2022	001701501 1	1	1	0	0	0	0	0	1	1	0	1466	15	0		995	0	2	1	1	1		2		1		995	0	0							0		1							3	0	0	11	3
2022	001703701 2	2	0	1	0	0	0	1	1	0	0	1349	27	0		109	1	8	1	1	1	84	38		2		0	0	0							2		0							0		5	0	0
2022	001703701 4	2	0	0	1	1	0	0	0	0	0	1198	17	0		201	1	2	2	2	2	4	185		2		0	0	0							1	0	0							3	1	1	0	0
2022	001706401 2	2	1	1	0	0	0	0	1	0	0	1336	20	0		120	1	3	2	2	2	996	23		2		0	0	1	1	2016	1393	1			2		1	1	1	2016	1393	1		3	0	0	8	2
2022	001710401 2	3	3	0	0	0	0	0	1	1	0	1252	19	0		301	1	3	3	3	3	9	8		3		1	0	0							2		1							3	1	1	6	3
2022	001710402 2	1	0	1	0	0	0	0	1	0	0	1432	26	0		105	1	2	1	1	1	23	36		1		0	0	0							0		0							3	0	0	9	2
2022	001712501 2	2	2	0	0	0	0	0	0	0	0	1183	18	0		113	1	4	2	2	2	16	173		2		0	0	0							1	0	0							3	1	1	6	3
2022	001712501 5	1	0	1	0	0	0	0	1	0	0	1409	17	0		305	0	2	1	1	1	6	59		1		5	0	0							0	0	0							3	0	0	11	3
2022	001714901 2	1	0	1	0	0	0	0	0	0	0	1402	32	0		110	1	3	1	1	1	5	66		1		0	0	0							1	0	0							2	1	1	8	2
2022	001801601 2	4	2	2	0	0	0	0	1	0	0	1217	23	0		302	0	2	4	4	4	10	18		4		2	0	0							2		1							3	0	0	5	3
2022	001801601 3	0	0	0	0	0	0	0	0	0	0			0		117	1	6	0	0	0				0		0	0	0							0		0							0		5	0	0
2022	001803001 2	2	2	0	0	0	0	0	0	0	0	1156	20	0		994	0	3	2	2	2		238		2		994	0	0							1	0	0							3	0	0	0	0
2022	001803201 1	1	1	0	0	0	0	0	1	0	0	1443	32	0		113	1	3	1	1	1		24		1		0	0	0							0		1							3	0	0	0	0
2022	001803201 3	1	0	1	0	0	0	0	1	0	0	1446	27	0		101	1	3	1	1	1	131	21		1		0	0	0							0		1							3	0	0	5	3
2022	001806801 1	5	2	3	0	0	0	0	1	0	0	1271	20	0		116	1	2	5	5	5	20	30		5		0	0	0							2		1							3	1	1	6	3
2022	001807601 2	1	1	0	0	0	0	0	0	0	0	1307	18	0		121	1	3	1	1	1	12	160		1		0	0	0							1	0	0							3	1	1	8	2
2022	002001501 2	3	2	1	0	0	0	0	2	1	0	1359	18	0		995	0	2	3	3	3	11	3		3		995	0	0							3		2							3	0	0	11	3
2022	002004101 2	0	0	0	0	0	0	0	0	0	0			0		301	1	8	0	0	0				0		1	0	0							0		0							0		5	0	0
2022	002005601 2	6	1	0	2	3	0	0	1	0	0	1199	18	0		102	1	3	6	6	6	996	47		6		0	0	1	7	2020	1447	1	3	0	2	0	0							3	3	3	11	3
2022	002007801 2	3	1	0	1	1	0	0	0	0	0	1179	16	0		202	1	6	3	3	3	4	171		3		0	0	1	98	2003	9998	5			1	0	0	1	98	2003	9998	5		3	1	1	3	3
2022	002009501 2	3	1	1	0	1	0	0	1	0	0	1121	16	0		994	0	4	3	3	3	23	54		3		994	0	1	98	1991	9998	5			2	0	0	1	98	1991	9998	5		3	1	1	6	3
2022	002012101 2	1	0	1	0	0	0	0	1	0	0	1441	17	0		304	0	3	1	1	1	26	28		1		4	0	0							0		1							3	0	0	3	3
2022	002013001 2	2	1	1	0	0	0	0	1	1	0	1235	19	0		119	1	8	2	2	2	21	9		2		0	0	0							2		1							3	1	1	3	3
2022	002101501 2	3	1	1	0	1	0	0	1	0	0	1263	18	0		104	1	6	3	3	3	51	54		3		0	0	0							2	0	0							3	0	0	8	2
2022	002103501 2	1	0	1	0	0	0	0	1	1	0	1460	17	0		995	0	6	1	1	1	23	8		1		995	0	0							0		1							3	1	1	3	3
2022	002106101 2	4	0	3	1	0	0	0	1	0	0	1188	17	0		112	1	2	4	4	4	996	30		4		0	0	0							2		1							3	1	1	6	3
2022	002106101 4	0	0	0	0	0	0	0	0	0	0			0		301	1	3	0	0	0				0		1	0	0							0		0							0		5	0	0
2022	002106101 5	1	1	0	0	0	0	0	1	0	0	1444	16	0		301	1	6	1	1	1	1	24		1		1	0	0							0		1							3	0	0	11	3
2022	002107401 2	3	0	2	1	0	0	0	1	0	0	1246	20	0		124	1	6	3	3	3	37	38		3		0	0	0							2		0							3	0	0	5	3
2022	002110801 2	1	0	1	0	0	0	0	1	0	0	1446	24	0		304	0	6	1	1	1	17	22		1		4	0	0							0		1							3	0	0	9	2
2022	002111501 2	2	1	1	0	0	0	0	1	0	0	1276	18	0		106	1	3	2	2	2	8	34		2		0	0	0							2		1							3	0	0	5	3
2022	002112001 2	2	1	1	0	0	0	0	1	0	0	1360	18	0		995	0	6	2	2	2	13	17		2		995	0	1	8	2017	1412	1	1	0	2		1							3	1	1	5	3
2022	002200801 1	3	0	3	0	0	0	0	1	0	0	1323	20	0		301	1	3	3	3	3	26	43		3		1	0	0							2	0	0							3	0	0	3	3
2022	002200801 2	0	0	0	0	0	0	0	0	0	0			0		203	1	8	0	0	0				0		0	0	0							0		0							0		5	0	0
2022	002202101 2	1	0	1	0	0	0	0	0	0	0	1381	33	0		111	1	2	1	1	1	6	87		1		0	0	0							1	0	0							3	0	0	1	3
2022	002203701 2	2	1	1	0	0	0	0	1	0	0	1385	30	0		106	1	2	2	2	2	52	46		2		0	0	1	6	2011	1338	1			2	0	0	1	6	2011	1338	1		3	0	0	6	3
2022	002207901 2	1	0	1	0	0	0	0	1	0	0	1426	23	0		103	1	3	1	1	1	9	43		1		0	0	0							0	0	0							3	0	0	9	2
2022	002210601 2	1	0	1	0	0	0	0	1	0	0	1437	24	0		103	1	3	1	1	1	9	31		1		0	0	0							0		1							3	0	0	6	3
2022	002210901 2	2	2	0	0	0	0	0	1	0	0	1302	20	0		113	1	2	2	2	2	37	29		2		0	0	0							2		1							3	0	0	1	3
2022	002213501 3	0	0	0	0	0	0	0	0	0	0			0		201	1	5	0	0	0				0		0	0	0							0		0							0		5	0	0
2022	002301201 2	2	1	1	0	0	0	0	0	0	0	1299	22	0		308	0	8	2	2	2	63	89		2		8	0	0							1	0	0							3	1	1	3	3
2022	002305101 2	7	2	1	1	2	1	0	0	0	0	1069	15	0		994	0	8	6	6	6	15	163		7		994	0	0							1	0	0							2	1	1	0	0
2022	002305101 4	0	0	0	0	0	0	0	0	0	0			0		105	1	8	0	0	0				0		0	0	0							0		0							0		5	0	0
2022	002305101 6	2	1	0	0	0	0	1	2	0	0	1420	15	0		307	0	2	1	1	1	30	14		2		7	0	1	7	2021	1459	1	1	0	0		1							3	0	0	5	3
2022	002306301 2	3	2	1	0	0	0	0	1	0	0	1304	15	1	3	303	0	2	3	4	4	9	20	7	3	2	3	0	0							2		1							3	1	1	0	0
2022	002306301 4	0	0	0	0	0	0	0	0	0	0			0		202	1	8	0	0	0				0		0	0	0							0		0							0		5	0	0
2022	002307801 2	3	1	0	0	2	0	0	1	0	0	1178	19	0		401	0	8	3	3	3	35	44		3		12	0	0							2	0	0							3	0	0	6	3
2022	002312001 2	3	0	3	0	0	0	0	1	0	0	1293	25	0		301	1	8	3	3	3	996	14		3		1	0	0							2		1							3	1	1	3	3
2022	002700901 2	2	1	1	0	0	0	0	1	0	0	1344	27	0		102	1	2	2	2	2	996	47		2		0	0	0							2	0	0							3	0	0	0	0
2022	002701601 1	2	0	2	0	0	0	0	0	0	0	1279	22	0		113	1	3	2	2	2	17	124		2		0	0	0							1	0	0							2	0	0	0	0
2022	002701601 2	0	0	0	0	0	0	0	0	0	0			0		301	1	3	0	0	0				0		1	0	0							0		0							0		5	0	0
2022	002702101 2	2	0	2	0	0	0	0	1	0	0	1381	19	0		115	1	3	2	2	2	20	19		2		0	0	0							2		1							3	0	0	2	3
2022	002705501 4	1	0	1	0	0	0	0	1	0	0	1437	21	0		201	1	3	1	1	1	34	28		1		0	0	0							0		1							3	0	0	0	0
2022	002707201 2	3	1	2	0	0	0	0	2	1	0	1389	17	0		309	0	6	3	3	3	3	10		3		9	0	0							3		1							3	0	0	11	3
2022	002708501 1	0	0	0	0	0	0	0	0	0	0			0		111	1	2	0	0	0				0		0	0	0							0		0							3	0	0	0	0
2022	002901401 5	0	0	0	0	0	0	0	0	0	0			0		202	1	8	0	0	0				0		0	0	0							0		0							2	0	0	9	2
2022	002901401 7	2	1	1	0	0	0	0	1	0	0	1408	16	1	8	308	0	2	2	3	3	12	39	7	2	2	8	0	0							0		0							2	0	0	0	0
2022	002901601 2	1	1	0	0	0	0	0	1	0	0	1428	22	0		302	0	6	1	1	1	21	42		1		2	0	1	5	2022	1469	1	2	0	0	0	0							2	0	0	0	0
2022	002901801 2	4	1	3	0	0	0	0	2	0	0	1373	16	0		111	1	3	4	4	4	10	22		4		0	0	0							3		1							3	1	1	3	3
2022	002901901 2	0	0	0	0	0	0	0	0	0	0			0		112	1	6	0	0	0				0		0	0	0							0		0							2	0	0	8	2
2022	002902001 1	1	1	0	0	0	0	0	0	0	0	1326	21	0		105	1	8	1	1	1		144		1		0	0	0							1	0	0							0		5	0	0
2022	002902201 2	7	0	3	1	2	1	0	0	0	0	1113	19	0		994	0	8	6	6	6	996	125		7		994	0	0							1	0	0							2	0	0	0	0
2022	002902201 3	0	0	0	0	0	0	0	0	0	0			0		202	1	2	0	0	0				0		0	0	1	1	2020	1441	1	6	0	0		0							2	0	0	0	0
2022	002902201 5	1	1	0	0	0	0	0	0	0	0	1397	15	0		201	1	3	1	1	1	16	73		1		0	0	0							1	0	0							3	0	0	8	2
2022	002902301 2	4	1	3	0	0	0	0	2	0	0	1346	17	0		129	1	3	4	4	4	996	19		4		0	0	0							3		1							3	1	1	8	2
2022	002902501 1	2	0	2	0	0	0	0	1	0	0	1374	16	0		110	1	3	2	2	2		19		2		0	0	0							2		1							3	0	0	3	3
2022	002908401 2	5	3	2	0	0	0	0	2	1	0	1325	15	0		120	1	3	5	5	5	0	10		5		0	0	0							3		2							3	1	1	8	2
2022	002908501 2	1	0	0	0	1	0	0	0	0	0	1383	23	0		110	1	3	1	1	1	26	87		1		0	0	0							1	0	0							2	0	0	8	2
2022	002908501 3	0	0	0	0	0	0	0	0	0	0			0		102	1	8	0	0	0				0		0	0	0							0		0							0		5	0	0
2022	002908701 2	2	1	1	0	0	0	0	1	1	0	1316	17	0		203	1	6	2	2	2	996	6		2		0	0	0							2		1							3	0	0	8	2
2022	002908701 4	0	0	0	0	0	0	0	0	0	0			0		123	1	5	0	0	0				0		0	0	0							0		0							0		5	0	0
2022	003001301 2	1	0	1	0	0	0	0	1	1	0	1466	18	0		301	1	2	1	1	1	2	4		1		1	0	0							0		1							2	0	0	8	2
2022	003001401 2	8	2	4	0	2	0	0	1	1	1	1217	16	0		995	0	3	8	8	6	14	0		8		995	0	1	3	2002	1227	1			3		1	1	3	2002	1227	1		3	0	0	3	3
2022	003001401 4	0	0	0	0	0	0	0	0	0	0			0		103	1	8	0	0	0				0		0	0	0							0		0							0		5	0	0
2022	003001501 2	6	1	0	2	3	0	0	1	0	0	1136	16	0		105	1	3	6	6	6	18	36		6		0	0	1	11	2015	1391	1			2		0	1	11	2015	1391	1		3	0	0	10	1
2022	003001601 2	5	3	0	0	1	1	0	1	0	0	1278	17	0		119	1	3	4	4	4	11	54		5		0	0	1	6	2021	1458	1	4	0	2	0	0							3	0	0	0	0
2022	003014001 3	1	1	0	0	0	0	0	1	0	0	1439	20	0		301	1	6	1	1	1		31		1		1	0	0							0		1							2	0	0	8	2
2022	003014001 5	1	0	1	0	0	0	0	1	1	0	1460	20	0		123	1	8	1	1	1		10		1		0	0	0							0		1							2	0	0	0	0
2022	003014401 2	2	1	1	0	0	0	0	2	1	0	1432	15	0		995	0	6	2	2	2	9	9		2		995	0	0							0		1							2	0	0	9	2
2022	003014601 2	3	1	2	0	0	0	0	2	0	0	1396	17	0		116	1	3	3	3	3	996	27		3		0	0	0							3		1							3	0	0	5	3
2022	003017301 2	3	1	2	0	0	0	0	0	0	0	1295	19	1	8	308	0	6	3	4	4	13	76	7	3	1	8	0	0							1	0	0							3	1	1	0	0
2022	003017401 2	4	2	0	2	0	0	0	1	0	0	1253	15	0		101	1	8	4	4	4	996	39		4		0	0	0							2		0							3	0	0	8	2
2022	003017601 3	3	0	3	0	0	0	0	1	0	0	1308	19	0		306	0	6	3	3	3	996	14		3		6	0	0							2		1							3	0	0	3	3
2022	003017601 5	0	0	0	0	0	0	0	0	0	0			0		301	1	1	0	0	0				0		1	0	0							0		0							0		5	0	0
2022	003017701 1	3	0	3	0	0	0	0	1	0	0	1361	19	0		108	1	3	3	3	3	996	50		3		0	0	0							2	0	0							3	0	0	0	0
2022	003100201 2	1	0	1	0	0	0	0	1	1	0	1464	18	0		995	0	3	1	1	1	16	6		1		995	0	0							0		1							2	0	0	9	2
2022	003100301 2	6	2	1	3	0	0	0	1	0	0	1165	16	0		124	1	8	6	6	6	9	18		6		0	0	0							2		1							3	1	1	3	3
2022	003100401 2	4	2	2	0	0	0	0	1	0	0	1328	15	0		403	0	8	4	4	4	13	50		4		36	0	0							2	0	0							3	1	1	1	3
2022	003101601 2	6	3	3	0	0	0	0	3	1	0	1308	18	0		995	0	6	6	6	6	36	7		6		995	0	0							4		2							2	0	0	9	2
2022	003101601 3	0	0	0	0	0	0	0	0	0	0			0		996	0	8	0	0	0				0		996	0	0							0		0							0		5	0	0
2022	003101701 2	3	2	1	0	0	0	0	1	0	0	1311	19	0		112	1	6	3	3	3	39	28		3		0	0	0							2		1							2	1	1	8	2
2022	003101801 2	1	1	0	0	0	0	0	1	1	0	1459	16	0		995	0	3	1	1	1	10	11		1		995	0	0							0		1							3	0	0	9	2
2022	003102001 2	2	1	1	0	0	0	0	1	1	0	1403	16	0		202	1	8	2	2	2	16	11		2		0	0	0							2		1							2	1	1	8	2
2022	003116201 2	9	1	4	2	1	1	0	0	0	0	1128	18	0		111	1	6	8	8	6	17	62		9		0	0	0							2	0	0							2	1	1	8	2
2022	003116201 3	0	0	0	0	0	0	0	0	0	0			0		301	1	8	0	0	0				0		1	0	0							0		0							3	0	0	5	3
2022	003116201 4	0	0	0	0	0	0	0	0	0	0			0		301	1	5	0	0	0				0		1	0	0							0		0							0		5	0	0
2022	003116301 2	1	1	0	0	0	0	0	1	0	0	1452	21	0		114	1	8	1	1	1	24	18		1		0	0	1	1	2020	1441	1	3	0	0		1							3	0	0	3	3
2022	003116401 2	2	0	1	0	0	0	1	2	0	0	1424	21	0		111	1	6	1	1	1	996	18		2		0	0	0							0		1							2	0	0	8	2
2022	003117301 2	8	2	6	0	0	0	0	2	1	0	1259	22	0		103	1	2	8	8	6	8	2		8		0	0	0							3		1							2	0	0	0	0
2022	003117301 3	0	0	0	0	0	0	0	0	0	0			0		301	1	3	0	0	0				0		1	0	0							0		0							3	0	0	0	0
2022	003117301 4	0	0	0	0	0	0	0	0	0	0			0		201	1	5	0	0	0				0		0	0	0							0		0							0		5	0	0
2022	003117301 5	0	0	0	0	0	0	0	0	0	0			0		996	0	8	0	0	0				0		996	0	0							0		0							3	0	0	5	3
2022	003303001 3	0	0	0	0	0	0	0	0	0	0			0		110	1	2	0	0	0				0		0	0	0							0		0							0		5	0	0
2022	003303201 2	2	2	0	0	0	0	0	1	0	0	1407	22	0		104	1	6	2	2	2	73	42		2		0	0	0							0	0	0							3	2	2	5	3
2022	003303301 2	6	1	2	1	1	1	0	0	0	0	1140	17	0		116	1	6	5	5	5	10	67		6		0	0	1	7	2013	1363	1			1	0	0	1	7	2013	1363	1		3	1	1	8	2
2022	003303401 2	3	1	0	1	1	0	0	0	0	0	1168	18	0		402	0	6	3	3	3	14	144		3		24	0	0							1	0	0							3	2	2	0	0
2022	003308601 2	4	4	0	0	0	0	0	1	0	0	1285	22	0		116	1	8	4	4	4	14	46		4		0	0	0							2	0	0							1	0	0	10	1
2022	003308701 2	3	0	3	0	0	0	0	0	0	0	1295	16	0		113	1	6	3	3	3	34	120		3		0	0	0							1	0	0							3	2	2	10	1
2022	003308701 3	0	0	0	0	0	0	0	0	0	0			0		118	1	3	0	0	0				0		0	0	0							0		0							0		5	0	0
2022	003308701 4	0	0	0	0	0	0	0	0	0	0			0		120	1	2	0	0	0				0		0	0	0							0		0							0		5	0	0
2022	003308801 2	5	3	2	0	0	0	0	1	0	0	1274	15	1	4	304	0	8	5	6	6	28	40	7	5	3	4	0	0							2	0	0							3	0	0	0	0
2022	003308801 4	0	0	0	0	0	0	0	0	0	0			0		112	1	8	0	0	0				0		0	0	0							0		0							0		5	0	0
2022	003308901 2	3	0	0	2	1	0	0	0	0	0	1230	17	0		107	1	2	3	3	3	18	111		3		0	0	0							1	0	0							3	2	2	0	0
2022	003309001 4	1	1	0	0	0	0	0	1	0	0	1437	17	0		106	1	6	1	1	1	0	31		1		0	0	0							0		1							3	0	0	11	3
2022	003309501 2	3	0	1	0	2	0	0	0	0	0	1127	18	0		301	1	2	3	3	3	21	210		3		1	0	0							1	0	0							3	2	2	6	3
2022	003309501 3	1	0	1	0	0	0	0	1	1	0	1462	17	0		995	0	4	1	1	1	10	6		1		995	0	0							0		1							3	0	0	11	3
2022	003309701 2	5	2	2	0	1	0	0	1	0	0	1195	15	0		123	1	3	5	5	5	13	32		5		0	0	0							2		1							3	1	1	8	2
2022	003309701 3	0	0	0	0	0	0	0	0	0	0			0		128	1	8	0	0	0				0		0	0	0							0		0							0		5	0	0
2022	003309701 6	1	0	1	0	0	0	0	1	0	0	1438	15	0		110	1	3	1	1	1	7	30		1		0	0	0							0		1							3	0	0	11	3
2022	003309801 2	6	2	2	1	1	0	0	1	0	0	1205	19	0		126	1	6	6	6	6	22	40		6		0	0	0							2	0	0							3	2	2	8	2
2022	003309801 3	0	0	0	0	0	0	0	0	0	0			0		121	1	4	0	0	0				0		0	0	0							0		0							0		5	0	0
2022	003309901 2	1	1	0	0	0	0	0	0	0	0	1323	19	0		118	1	3	1	1	1	996	145		1		0	0	0							1	0	0							3	1	1	5	3
2022	003310001 3	2	1	1	0	0	0	0	0	0	0	1295	19	0		103	1	2	2	2	2	21	71		2		0	0	0							1	0	0							3	1	1	0	0
2022	003310001 4	0	0	0	0	0	0	0	0	0	0			0		105	1	4	0	0	0				0		0	0	0							0		0							0		5	0	0
2022	003401201 2	2	1	1	0	0	0	0	2	0	0	1428	20	0		126	1	6	2	2	2	23	14		2		0	0	0							0		1							3	1	1	10	1
2022	003401401 1	5	3	2	0	0	0	0	2	0	0	1271	19	0		104	1	2	5	5	5	8	40		5		0	0	1	1	2016	1393	1			3	0	0	1	1	2016	1393	1		3	1	1	10	1
2022	003401501 2	3	1	2	0	0	0	0	1	0	0	1339	15	1	4	304	0	6	3	4	4	10	18	7	3	2	4	0	0							2		1							2	0	0	0	0
2022	003401601 2	1	1	0	0	0	0	0	1	0	0	1434	17	0		110	1	6	1	1	1	9	33		1		0	0	0							0		1							2	1	1	8	2
2022	003405501 2	4	3	1	0	0	0	0	1	0	0	1307	17	1	2	302	0	6	4	5	5	22	49	7	4	3	2	0	0							2	0	0							3	0	0	0	0
2022	003405901 2	1	0	1	0	0	0	0	1	0	0	1439	20	0		304	0	3	1	1	1	6	28		1		4	0	1	3	2015	1383	1			0		1	1	3	2015	1383	1		3	0	0	5	3
2022	003406001 2	2	0	2	0	0	0	0	2	0	0	1415	15	1	8	308	0	2	2	3	3	14	35	7	2	1	8	0	0							0		1							3	2	2	0	0
2022	003406201 2	4	1	3	0	0	0	0	1	0	0	1271	18	1	8	308	0	8	4	5	5	13	29	7	4	2	8	0	0							2		1							1	0	0	0	0
2022	003406201 4	0	0	0	0	0	0	0	0	0	0			0		996	0	8	0	0	0				0		996	0	0							0		0							0		5	0	0
2022	003406401 2	2	1	1	0	0	0	0	1	0	0	1391	17	0		112	1	2	2	2	2	11	25		2		0	0	0							2		1							3	1	1	3	3
2022	003406501 2	2	1	1	0	0	0	0	1	1	0	1400	17	0		122	1	2	2	2	2	7	10		2		0	0	0							2		1							3	0	0	11	3
2022	003406601 2	8	2	1	1	1	2	1	0	0	0	1148	17	0		128	1	2	5	5	5	14	105		8		0	0	0							1	0	0							3	1	1	6	3
2022	003406801 2	3	1	2	0	0	0	0	0	0	0	1266	15	0		301	1	3	3	3	3	10	91		3		1	0	0							1	0	0							3	1	1	6	3
2022	003406801 3	0	0	0	0	0	0	0	0	0	0			0		127	1	4	0	0	0				0		0	0	0							0		0							0		5	0	0
2022	003406801 4	0	0	0	0	0	0	0	0	0	0			0		104	1	2	0	0	0				0		0	0	0							0		0							0		5	0	0
2022	003502001 2	5	2	1	0	2	0	0	1	1	0	1248	16	0		995	0	3	5	5	5	7	5		5		995	0	0							2		1							2	1	1	0	0
2022	003502201 1	0	0	0	0	0	0	0	0	0	0			0		129	1	6	0	0	0				0		0	0	0							0		0							2	0	0	8	2
2022	003502301 2	7	3	1	0	2	1	0	1	0	0	1219	17	1	7	307	0	3	6	7	6	13	40	7	7	3	7	0	1	5	2011	1337	1			2	0	0	1	5	2011	1337	1		3	0	0	0	0
2022	003502301 6	0	0	0	0	0	0	0	0	0	0			1	4	304	0	3	0	1	1			7	0	2	4	0	0							0		0							2	0	0	0	0
2022	003504501 1	5	2	3	0	0	0	0	2	0	0	1322	16	0		301	1	3	5	5	5	996	55		5		1	0	1	9	2015	1389	1			3	0	0	1	9	2015	1389	1		3	0	0	6	3
2022	003504601 2	6	3	2	1	0	0	0	2	1	0	1242	20	0		995	0	2	6	6	6	40	1		6		995	0	0							3		1							0		5	0	0
2022	003504601 3	0	0	0	0	0	0	0	0	0	0			0		104	1	6	0	0	0				0		0	0	1	2	2022	1466	1	3	0	0		0							3	0	0	11	3
2022	003504701 2	2	2	0	0	0	0	0	1	0	0	1372	19	0		301	1	6	2	2	2	1	43		2		1	0	0							2	0	0							2	0	0	8	2
2022	003504801 2	3	1	2	0	0	0	0	0	0	0	1242	21	0		118	1	6	3	3	3	11	95		3		0	0	1	2	2007	1286	1			1	0	0	1	2	2007	1286	1		2	1	1	8	2
2022	003504801 3	0	0	0	0	0	0	0	0	0	0			1	2	302	0	2	0	1	1			7	0	2	2	0	0							0		0							2	0	0	0	0
2022	003505001 2	1	0	1	0	0	0	0	0	0	0	1302	21	0		127	1	6	1	1	1	53	166		1		0	0	0							1	0	0							2	0	0	8	2
2022	003505001 3	0	0	0	0	0	0	0	0	0	0			0		127	1	6	0	0	0				0		0	0	0							0		0							0		5	0	0
2022	003508901 2	3	1	2	0	0	0	0	2	0	0	1388	19	1	7	307	0	6	3	4	4	25	23	7	3	3	7	0	0							3		1							2	1	1	0	0
2022	003509601 2	2	1	1	0	0	0	0	0	0	0	1347	17	0		128	1	6	2	2	2	5	97		2		0	0	0							1	0	0							2	1	1	8	2
2022	003603601 2	3	0	2	1	0	0	0	0	0	0	1225	23	0		126	1	3	3	3	3	15	97		3		0	0	1	10	2015	1390	1			1	0	0	1	10	2015	1390	1		3	1	1	8	2
2022	003603601 4	1	0	1	0	0	0	0	1	1	0	1465	20	0		301	1	2	1	1	1	10	3		1		1	0	0							0		1							3	0	0	3	3
2022	003603701 2	3	0	0	3	0	0	0	0	0	0	1181	19	0		119	1	6	3	3	3	28	245		3		0	0	1	4	1997	1168	1			1	0	0	1	4	1997	1168	1		3	3	3	3	3
2022	003603901 2	5	1	1	1	2	0	0	0	0	0	1178	18	1	2	302	0	2	5	6	6	20	99	7	5	3	2	0	1	12	2001	1224	1			1	0	0	1	12	2001	1224	1		3	3	3	0	0
2022	003603901 5	1	1	0	0	0	0	0	1	1	0	1460	14	0		995	0	2	1	1	1	25	8		1		995	0	0							0		1							2	0	0	0	0
2022	003605401 2	1	0	0	0	1	0	0	1	0	0	1409	22	1	6	306	0	3	1	2	2	34	59	7	1	1	6	0	0							0	0	0							3	0	0	0	0
2022	003605701 2	3	1	2	0	0	0	0	1	1	0	1268	16	0		995	0	8	3	3	3	3	9		3		995	0	0							2		1							3	2	2	9	2
2022	003605701 3	0	0	0	0	0	0	0	0	0	0			0		108	1	8	0	0	0				0		0	0	0							0		0							0		5	0	0
2022	003609401 2	1	0	1	0	0	0	0	1	0	0	1417	19	0		401	0	6	1	1	1	32	51		1		12	0	0							0	0	0							1	0	0	10	1
2022	003609501 2	2	1	1	0	0	0	0	1	0	0	1298	22	0		301	1	6	2	2	2	13	55		2		1	0	0							2	0	0							3	1	1	8	2
2022	003609601 2	2	1	1	0	0	0	0	1	0	0	1337	25	0		128	1	8	2	2	2	7	22		2		0	0	0							2		1							3	1	1	0	0
2022	003701701 2	2	1	1	0	0	0	0	1	1	0	1369	24	0		301	1	2	2	2	2	14	7		2		1	0	0							2		1							3	1	1	3	3
2022	003701801 2	2	0	1	0	1	0	0	0	0	0	1220	17	0		105	1	6	2	2	2	12	84		2		0	0	0							1	0	0							3	0	0	8	2
2022	003701901 2	3	0	3	0	0	0	0	1	1	0	1273	20	0		995	0	8	3	3	3	12	7		3		995	0	0							2		1							3	1	1	0	0
2022	003702101 2	8	2	0	0	5	0	1	0	0	0	1110	17	0		409	0	2	7	7	6	9	127		8		108	0	0							1	0	0							3	8	4	3	3
2022	003704701 3	1	0	1	0	0	0	0	1	1	0	1460	14	0		107	1	3	1	1	1		7		1		0	0	0							0		1							2	0	0	0	0
2022	003705001 1	1	1	0	0	0	0	0	1	0	0	1447	18	0		114	1	3	1	1	1		20		1		0	0	0							0		1							3	0	0	0	0
2022	003705101 1	9	2	0	4	3	0	0	0	0	0	1115	19	0		994	0	8	9	9	6	24	74		9		994	0	0							1	0	0							2	7	4	0	0
2022	003705201 2	2	2	0	0	0	0	0	2	0	0	1410	17	0		120	1	2	2	2	2	11	35		2		0	0	0							0		1							3	0	0	11	3
2022	003706201 3	0	0	0	0	0	0	0	0	0	0			0		119	1	6	0	0	0				0		0	0	0							0		0							0		5	0	0
2022	003706201 6	1	1	0	0	0	0	0	1	1	1	1467	17	0		995	0	2	1	1	1	17	0		1		995	0	0							0		1							3	0	0	0	0
2022	003706501 2	8	5	1	1	1	0	0	1	0	0	1128	15	0		112	1	6	8	8	6	23	44		8		0	0	0							2	0	0							3	0	0	3	3
2022	003706501 5	0	0	0	0	0	0	0	0	0	0			0		124	1	8	0	0	0				0		0	0	0							0		0							0		5	0	0
2022	003706601 4	0	0	0	0	0	0	0	0	0	0			1	6	306	0	2	0	1	1			7	0	2	6	0	0							0		0							0		5	0	0
2022	003803501 2	2	2	0	0	0	0	0	1	0	0	1371	21	0		120	1	8	2	2	2	50	47		2		0	0	0							2	0	0							3	0	0	3	3
2022	003803601 1	2	1	0	0	1	0	0	0	0	0	1183	26	0		994	0	3	2	2	2	86	125		2		994	0	1	98	1994	9998	5			1	0	0	1	98	1994	9998	5		3	0	0	0	0
2022	003803901 2	1	1	0	0	0	0	0	1	0	0	1418	23	0		203	1	8	1	1	1	15	49		1		0	0	0							0	0	0							3	1	1	3	3
2022	003804201 1	4	1	1	1	0	0	1	0	0	0	1214	16	0		104	1	6	3	3	3	12	126		4		0	0	0							1	0	0							3	0	0	0	0
2022	003804201 2	0	0	0	0	0	0	0	0	0	0			0		201	1	1	0	0	0				0		0	0	0							0		0							0		5	0	0
2022	003809801 2	3	0	2	0	0	0	1	1	0	0	1251	20	0		102	1	6	2	2	2	26	20		3		0	0	0							2		1							3	0	0	8	2
2022	003809901 3	0	0	0	0	0	0	0	0	0	0			0		301	1	8	0	0	0				0		1	0	0							0		0							0		5	0	0
2022	003810801 1	2	0	1	1	0	0	0	0	0	0	1243	18	0		119	1	8	2	2	2		60		2		0	0	0							2	0	0							3	1	1	0	0
2022	003811001 3	0	0	0	0	0	0	0	0	0	0			0		112	1	8	0	0	0				0		0	0	0							0		0							0		5	0	0
2022	003811001 4	0	0	0	0	0	0	0	0	0	0			0		203	1	8	0	0	0				0		0	0	0							0		0							0		5	0	0
2022	003811101 4	2	2	0	0	0	0	0	2	1	0	1409	18	0		308	0	3	2	2	2	11	11		2		997	2	0							0		1							3	0	0	3	3
2022	003901701 2	1	0	1	0	0	0	0	1	0	0	1448	23	0		104	1	6	1	1	1	7	19		1		0	0	0							0		1							3	0	0	3	3
2022	003901901 2	7	2	1	0	3	0	1	0	0	0	1125	17	0		115	1	8	6	6	6	39	139		7		0	0	0							1	0	0							3	7	4	3	3
2022	003902501 1	4	1	0	0	2	0	1	0	0	0	1124	20	0		994	0	8	3	3	3	14	250		4		994	0	0							1	0	0							3	0	0	0	0
2022	003905301 2	1	0	1	0	0	0	0	0	0	0	1308	24	0		301	1	3	1	1	1	9	159		1		1	0	1	3	2014	1371	1			1	0	0	1	3	2014	1371	1		3	0	0	0	0
2022	003905301 3	0	0	0	0	0	0	0	0	0	0			0		111	1	8	0	0	0				0		0	0	0							0		0							0		5	0	0
2022	003905501 2	3	1	2	0	0	0	0	1	1	0	1339	22	0		301	1	2	3	3	3	17	9		3		1	0	0							2		1							3	0	0	6	3
2022	003905601 2	1	1	0	0	0	0	0	1	1	0	1460	24	0		995	0	5	1	1	1		7		1		995	0	1	11	2015	1391	1			0		1	1	11	2015	1391	1		3	1	1	3	3
2022	003911401 2	2	0	2	0	0	0	0	1	0	0	1325	21	0		119	1	8	2	2	2	9	41		2		0	0	0							2	0	0							0		5	0	0
2022	003911601 2	2	0	1	0	0	0	1	2	0	0	1420	16	0		120	1	2	1	1	1	5	29		2		0	0	0							0		1							3	1	1	3	3
2022	004001001 2	5	1	4	0	0	0	0	2	0	0	1322	18	0		995	0	3	5	5	5	996	14		5		995	0	0							3		1							3	3	3	3	3
2022	004007901 3	0	0	0	0	0	0	0	0	0	0			0		102	1	3	0	0	0				0		0	0	0							0		0							3	0	0	3	3
2022	004008001 4	1	0	1	0	0	0	0	1	1	0	1461	20	0		995	0	6	1	1	1	20	8		1		995	0	0							0		1							3	0	0	11	3
2022	004008001 6	1	0	1	0	0	0	0	1	0	0	1419	18	0		301	1	6	1	1	1	8	50		1		1	0	0							0	0	0							3	0	0	9	2
2022	004008401 2	3	0	1	1	1	0	0	0	0	0	1167	15	0		112	1	3	3	3	3	996	136		3		0	0	0							1	0	0							3	1	1	8	2
2022	004008501 2	3	1	2	0	0	0	0	0	0	0	1286	20	0		125	1	3	3	3	3	17	83		3		0	0	0							1	0	0							3	0	0	5	3
2022	004008501 3	0	0	0	0	0	0	0	0	0	0			0		202	1	8	0	0	0				0		0	0	0							0		0							0		5	0	0
2022	004012101 2	3	2	0	0	1	0	0	0	0	0	1221	18	0		108	1	8	3	3	3	9	143		3		0	0	0							1	0	0							3	1	1	6	3
2022	004012201 2	2	0	2	0	0	0	0	2	0	0	1424	16	0		995	0	2	2	2	2	26	20		2		995	0	0							0		1							3	1	1	11	3
2022	004012301 2	3	3	0	0	0	0	0	2	0	0	1363	23	0		127	1	6	3	3	3	996	28		3		0	0	0							3		1							2	1	1	8	2
2022	004012401 2	2	2	0	0	0	0	0	1	0	0	1334	14	0		304	0	2	2	2	2	9	25		2		4	0	0							2		1							3	1	1	11	3
2022	004012501 2	1	1	0	0	0	0	0	1	1	0	1462	22	0		117	1	3	1	1	1	50	7		1		0	0	0							0		1							3	0	0	9	2
2022	004208201 2	2	2	0	0	0	0	0	2	0	0	1414	38	0		109	1	2	2	2	2	0	17		2		0	0	0							0		1							3	1	1	6	3
2022	004208801 4	1	1	0	0	0	0	0	1	0	0	1428	21	0		128	1	6	1	1	1	49	40		1		0	0	0							0	0	0							3	0	0	5	3
2022	004210401 2	3	2	1	0	0	0	0	1	0	0	1297	15	0		110	1	6	3	3	3	7	28		3		0	0	0							2		1							3	1	1	6	3
2022	004210401 3	0	0	0	0	0	0	0	0	0	0			0		202	1	6	0	0	0				0		0	0	0							0		0							0		5	0	0
2022	004210601 5	0	0	0	0	0	0	0	0	0	0			0		301	1	6	0	0	0				0		1	0	1	9	2020	1449	1	1	0	0		0							3	0	0	11	3
2022	004216601 2	3	1	1	0	1	0	0	0	0	0	1275	16	0		106	1	2	3	3	3	996	93		3		0	0	0							1	0	0							3	0	0	5	3
2022	004216601 4	1	1	0	0	0	0	0	1	1	0	1456	12	0		125	1	3	1	1	1		12		1		0	0	0							0		1							3	1	1	3	3
2022	004216801 2	2	1	1	0	0	0	0	0	0	0	1200	14	0		301	1	2	2	2	2	8	88		2		1	0	0							1	0	0							3	1	1	3	3
2022	004217001 2	2	0	1	1	0	0	0	1	1	0	1371	14	0		303	0	2	2	2	2	12	11		2		3	0	0							2		1							3	1	1	3	3
2022	004217301 2	2	2	0	0	0	0	0	1	0	0	1311	27	0		106	1	3	2	2	2	16	23		2		0	0	0							2		1							2	0	0	8	2
2022	004404901 2	1	0	1	0	0	0	0	1	0	0	1421	24	0		129	1	2	1	1	1		47		1		0	0	0							0	0	0							2	0	0	9	2
2022	004405101 2	1	0	1	0	0	0	0	1	0	0	1447	24	0		995	0	3	1	1	1	9	21		1		995	0	0							0		1							3	0	0	11	3
2022	004405301 2	3	1	1	0	1	0	0	0	0	0	1171	15	0		124	1	2	3	3	3	12	129		3		0	0	0							1	0	0							2	0	0	9	2
2022	004406001 2	4	1	0	0	3	0	0	0	0	0	1139	16	0		102	1	2	4	4	4	10	151		4		0	0	0							1	0	0							3	1	1	0	0
2022	004406101 2	4	2	1	0	1	0	0	0	0	0	1151	19	0		301	1	2	4	4	4	10	102		4		1	0	1	7	2019	1435	1	8	0	1	0	0							3	1	1	3	3
2022	004406101 5	1	0	1	0	0	0	0	1	0	0	1447	17	0		401	0	3	1	1	1	8	21		1		12	0	0							0		1							3	0	0	3	3
2022	004406701 1	4	1	1	0	1	1	0	0	0	0	1163	18	0		128	1	2	3	3	3	8	145		4		0	0	0							1	0	0							3	1	1	0	0
2022	004406701 4	0	0	0	0	0	0	0	0	0	0			0		301	1	2	0	0	0				0		1	0	0							0		0							0		5	0	0
2022	004406801 6	1	0	1	0	0	0	0	1	0	0	1450	15	0		117	1	1	1	1	1		18		1		0	0	0							0		1							0		5	0	0
2022	004406901 4	0	0	0	0	0	0	0	0	0	0			0		301	1	3	0	0	0				0		1	0	0							0		0							0		5	0	0
2022	004407001 2	2	2	0	0	0	0	0	1	0	0	1237	18	0		116	1	2	2	2	2	15	58		2		0	0	0							2	0	0							3	1	1	8	2
2022	004407101 3	0	0	0	0	0	0	0	0	0	0			0		996	0	8	0	0	0				0		996	0	0							0		0							0		5	0	0
2022	004407201 2	3	3	0	0	0	0	0	1	0	0	1297	18	0		123	1	2	3	3	3	12	34		3		0	0	0							2		1							3	0	0	3	3
2022	004407301 1	3	2	1	0	0	0	0	1	0	0	1263	15	0		402	0	2	3	3	3	12	34		3		24	0	0							2		1							3	1	1	3	3
2022	004500601 5	1	1	0	0	0	0	0	1	0	0	1445	22	0		201	1	2	1	1	1	15	21		1		0	0	1	8	2021	1460	1	4	0	0		1							3	0	0	3	3
2022	004500801 3	0	0	0	0	0	0	0	0	0	0			0		115	1	8	0	0	0				0		0	0	0							0		0							0		5	0	0
2022	004500801 5	1	0	1	0	0	0	0	0	0	0	1292	22	0		119	1	8	1	1	1	14	174		1		0	0	0							1	0	0							2	0	0	0	0
2022	004500801 6	0	0	0	0	0	0	0	0	0	0			0		118	1	8	0	0	0				0		0	0	0							0		0							0		5	0	0
2022	004500901 2	5	1	0	0	4	0	0	0	0	0	1079	16	0		994	0	2	5	5	5	9	171		5		994	0	0							1	0	0							3	2	2	0	0
2022	004503301 4	1	0	1	0	0	0	0	0	0	0	1383	20	0		108	1	6	1	1	1	26	83		1		0	0	0							1	0	0							3	0	0	3	3
2022	004503301 7	1	1	0	0	0	0	0	1	0	0	1450	17	0		301	1	2	1	1	1	23	16		1		1	0	0							0		1							3	0	0	11	3
2022	004503401 2	6	0	1	2	3	0	0	0	0	0	1142	20	0		302	0	6	6	6	6	9	136		6		2	0	0							1	0	0							3	0	0	9	2
2022	004503501 2	2	1	1	0	0	0	0	1	0	0	1374	19	0		402	0	6	2	2	2	996	47		2		24	0	0							2	0	0							3	1	1	3	3
2022	004503601 1	4	1	2	0	0	1	0	0	0	0	1199	15	0		102	1	8	3	3	3	14	138		4		0	0	1	8	2018	1424	1	2	0	1	0	0							3	0	0	11	3
2022	004503601 3	1	1	0	0	0	0	0	1	0	0	1439	20	0		103	1	8	1	1	1	9	27		1		0	0	1	3	2017	1407	1	2	0	0		1							3	0	0	5	3
2022	004503701 1	1	0	1	0	0	0	0	0	0	0	1305	24	0		115	1	2	1	1	1	54	161		1		0	0	0							1	0	0							3	0	0	0	0
2022	004503701 2	0	0	0	0	0	0	0	0	0	0			0		103	1	1	0	0	0				0		0	0	0							0		0							0		5	0	0
2022	004508401 2	2	0	2	0	0	0	0	2	1	0	1411	16	0		116	1	2	2	2	2	996	10		2		0	0	0							0		1							3	1	1	5	3
2022	004508501 2	5	0	0	5	0	0	0	0	0	0	1098	18	0		994	0	2	5	5	5	2	260		5		994	0	0							1	0	0							3	3	3	0	0
2022	004508701 1	2	2	0	0	0	0	0	1	0	0	1384	22	0		127	1	2	2	2	2	12	31		2		0	0	0							2		1							3	0	0	11	3
2022	004508901 2	3	3	0	0	0	0	0	1	0	0	1297	17	0		108	1	8	3	3	3	16	56		3		0	0	0							2	0	0							3	1	1	5	3
2022	004509001 2	1	0	1	0	0	0	0	1	1	0	1457	23	0		301	1	2	1	1	1	53	9		1		1	0	0							0		1							3	0	0	3	3
2022	004800401 2	1	0	1	0	0	0	0	1	0	0	1410	23	0		201	1	2	1	1	1	12	56		1		0	0	0							0	0	0							3	0	0	3	3
2022	004801001 2	2	1	0	1	0	0	0	1	0	0	1188	19	0		107	1	6	2	2	2	11	47		2		0	0	0							2	0	0							2	0	0	8	2
2022	004801401 1	5	1	0	0	2	2	0	1	0	0	1217	15	0		995	0	6	3	3	3	28	13		5		995	0	0							2		1							3	3	3	0	0
2022	004806301 4	0	0	0	0	0	0	0	0	0	0			0		120	1	8	0	0	0				0		0	0	0							0		0							0		5	0	0
2022	004807001 1	5	1	0	2	1	1	0	0	0	0	1123	18	0		104	1	3	4	4	4	58	151		5		0	0	0							1	0	0							3	0	0	9	2
2022	004807301 3	1	1	0	0	0	0	0	0	0	0	1406	17	0		111	1	3	1	1	1	996	60		1		0	0	0							0	0	0							3	0	0	3	3
2022	004807801 3	0	0	0	0	0	0	0	0	0	0			0		115	1	3	0	0	0				0		0	0	0							0		0							2	0	0	0	0
2022	004808001 2	3	1	1	0	1	0	0	1	0	0	1314	16	0		112	1	8	3	3	3	996	25		3		0	0	0							2		1							3	0	0	3	3
2022	004808401 2	0	0	0	0	0	0	0	0	0	0			0		115	1	3	0	0	0				0		0	0	0							0		0							2	0	0	8	2
2022	004808401 3	1	1	0	0	0	0	0	1	1	0	1458	24	0		995	0	3	1	1	1	38	8		1		995	0	0							0		1							2	0	0	9	2
2022	004808901 2	1	1	0	0	0	0	0	1	0	0	1412	17	0		402	0	3	1	1	1	10	54		1		24	0	0							0	0	0							3	1	1	3	3
2022	004810401 2	3	1	1	1	0	0	0	2	1	0	1326	18	0		995	0	3	3	3	3	1	3		3		995	0	0							3		1							3	0	0	6	3
2022	004810501 2	2	2	0	0	0	0	0	0	0	0	1335	19	0		105	1	3	2	2	2	996	67		2		0	0	0							1	0	0							3	1	1	0	0
2022	004901801 2	1	0	1	0	0	0	0	1	0	0	1432	25	0		301	1	2	1	1	1	8	36		1		1	0	0							0		0							3	1	1	3	3
2022	004902901 2	2	1	1	0	0	0	0	1	0	0	1383	17	0		401	0	3	2	2	2	9	54		2		12	0	0							2	0	0							3	0	0	11	3
2022	004903001 2	5	0	1	0	4	0	0	0	0	0	1143	21	0		123	1	4	5	5	5	11	192		5		0	0	0							1	0	0							3	1	1	6	3
2022	004903001 3	0	0	0	0	0	0	0	0	0	0			0		108	1	2	0	0	0				0		0	0	0							0		0							0		5	0	0
2022	004903001 4	0	0	0	0	0	0	0	0	0	0			0		110	1	4	0	0	0				0		0	0	0							0		0							0		5	0	0
2022	004904501 2	6	2	2	0	2	0	0	0	0	0	1195	16	0		304	0	2	6	6	6	0	61		6		4	0	0							2	0	0							3	1	1	3	3
2022	004904501 3	0	0	0	0	0	0	0	0	0	0			0		203	1	3	0	0	0				0		0	0	0							0		0							0		5	0	0
2022	004904501 7	1	0	1	0	0	0	0	1	0	0	1446	20	0		401	0	2	1	1	1	6	22		1		12	0	0							0		1							3	0	0	3	3
2022	004904501 9	1	0	1	0	0	0	0	1	0	0	1440	18	0		114	1	3	1	1	1	18	28		1		0	0	0							0		1							3	0	0	11	3
2022	004905801 2	2	1	1	0	0	0	0	1	0	0	1369	20	0		117	1	3	2	2	2	12	46		2		0	0	0							2	0	0							3	0	0	5	3
2022	005100501 2	6	1	2	0	3	0	0	1	0	0	1175	17	0		301	1	2	6	6	6	11	31		6		1	0	0							2		1							3	3	3	3	3
2022	005100501 3	0	0	0	0	0	0	0	0	0	0			0		118	1	1	0	0	0				0		0	0	0							0		0							0		5	0	0
2022	005100501 6	0	0	0	0	0	0	0	0	0	0			0		301	1	8	0	0	0				0		1	0	0							0		0							0		5	0	0
2022	005100801 2	2	1	1	0	0	0	0	0	0	0	1301	18	0		201	1	3	2	2	2	11	67		2		0	0	0							1	0	0							3	0	0	5	3
2022	005101301 2	5	4	1	0	0	0	0	2	0	0	1307	15	0		110	1	2	5	5	5	13	14		5		0	0	1	98	2014	9998	5			3		1	1	98	2014	9998	5		3	2	2	5	3
2022	005107801 4	1	0	1	0	0	0	0	0	0	0	1405	17	0		201	1	3	1	1	1	9	65		1		0	0	0							0	0	0							3	0	0	0	0
2022	005108001 2	3	2	0	1	0	0	0	1	0	0	1223	17	0		301	1	6	3	3	3	10	32		3		1	0	0							2		1							3	1	1	1	3
2022	005108001 5	0	0	0	0	0	0	0	0	0	0			0		301	1	8	0	0	0				0		1	0	0							0		0							0		5	0	0
2022	005108001 6	0	0	0	0	0	0	0	0	0	0			0		201	1	1	0	0	0				0		0	0	0							0		0							0		5	0	0
2022	005108101 2	1	1	0	0	0	0	0	1	0	0	1426	25	0		105	1	8	1	1	1	75	44		1		0	0	1	7	2015	1387	1			0	0	0	1	7	2015	1387	1		3	0	0	1	3
2022	005108201 2	1	0	1	0	0	0	0	1	1	0	1458	38	0		201	1	3	1	1	1	20	12		1		0	0	1	10	2014	1378	1			0		1	1	10	2014	1378	1		3	0	0	8	2
2022	005112601 5	1	1	0	0	0	0	0	0	0	0	1409	21	0		203	1	3	1	1	1	23	61		1		0	0	0							0	0	0							3	0	0	0	0
2022	005114501 2	2	1	1	0	0	0	0	2	0	0	1411	20	0		101	1	3	2	2	2	15	24		2		0	0	0							0		1							3	0	0	8	2
2022	005114701 2	1	0	1	0	0	0	0	1	0	0	1441	22	0		995	0	3	1	1	1	24	29		1		995	0	0							0		1							3	0	0	11	3
2022	005114801 5	0	0	0	0	0	0	0	0	0	0			0		301	1	2	0	0	0				0		1	0	0							0		0							3	0	0	3	3
2022	005301801 2	1	1	0	0	0	0	0	0	0	0	1310	31	0		115	1	2	1	1	1	31	156		1		0	0	1	7	2020	1447	1	2	1	1	0	0	0						2	0	0	8	2
2022	005301901 2	2	1	1	0	0	0	0	2	0	0	1414	19	0		301	1	6	2	2	2	29	26		2		1	0	1	8	2021	1460	1	3	0	0		1							3	0	0	3	3
2022	005301901 5	8	1	1	3	2	0	1	1	0	0	1132	18	0		103	1	6	7	7	6	18	54		8		0	0	0							2	0	0							3	0	0	2	3
2022	005302001 2	4	1	2	1	0	0	0	1	0	0	1222	20	0		109	1	3	4	4	4	12	59		4		0	0	0							2	0	0							3	0	0	8	2
2022	005302001 5	0	0	0	0	0	0	0	0	0	0			0		105	1	2	0	0	0				0		0	0	0							0		0							3	0	0	0	0
2022	005308701 2	4	3	1	0	0	0	0	1	1	0	1297	20	0		995	0	3	4	4	4	996	8		4		995	0	0							2		1							3	2	2	10	1
2022	005308701 6	0	0	0	0	0	0	0	0	0	0			0		301	1	8	0	0	0				0		1	0	0							0		0							0		5	0	0
2022	005309001 2	1	1	0	0	0	0	0	1	0	0	1412	25	1	4	304	0	3	1	2	2	14	54	7	1	1	4	0	1	6	2016	1398	1			0	0	0	1	6	2016	1398	1		3	0	0	0	0
2022	005309101 2	4	1	1	0	1	1	0	0	0	0	1214	18	1	4	305	0	6	3	4	4	20	178	7	4	1	5	0	0							1	0	0							3	3	3	0	0
2022	005309201 3	2	1	1	0	0	0	0	1	0	0	1400	19	0		301	1	3	2	2	2	5	34		2		1	0	0							2		1							3	0	0	3	3
2022	005309301 2	3	2	1	0	0	0	0	1	0	0	1330	17	0		105	1	6	3	3	3	12	43		3		0	0	0							2	0	0							3	1	1	8	2
2022	005311101 2	0	0	0	0	0	0	0	0	0	0			0		128	1	3	0	0	0				0		0	0	1	12	2021	1464	1	3	0	0		0							3	0	0	5	3
2022	005311301 2	2	2	0	0	0	0	0	1	0	0	1321	19	0		301	1	3	2	2	2	60	37		2		1	0	0							2	0	0							3	0	0	3	3
2022	005311501 2	5	0	2	0	2	1	0	2	1	0	1223	14	0		995	0	6	4	4	4	17	7		5		995	0	1	7	2009	1315	1			3		1	1	7	2009	1315	1		3	1	1	0	0
2022	005311601 2	2	1	1	0	0	0	0	0	0	0	1303	17	0		123	1	3	2	2	2	12	115		2		0	0	0							1	0	0							3	1	1	3	3
2022	005400101 2	7	4	3	0	0	0	0	1	0	0	1268	18	0		995	0	8	7	7	6	18	34		7		995	0	0							2		1							3	7	4	11	3
2022	005400101 3	0	0	0	0	0	0	0	0	0	0			0		202	1	8	0	0	0				0		0	0	0							0		0							0		5	0	0
2022	005400101 4	0	0	0	0	0	0	0	0	0	0			0		202	1	8	0	0	0				0		0	0	0							0		0							0		5	0	0
2022	005401801 2	4	0	3	1	0	0	0	1	0	0	1231	16	0		124	1	6	4	4	4	11	48		4		0	0	1	10	2016	1402	1			2	0	0	1	10	2016	1402	1		2	2	2	8	2
2022	005401801 3	0	0	0	0	0	0	0	0	0	0			0		118	1	8	0	0	0				0		0	0	0							0		0							0		5	0	0
2022	005401801 4	0	0	0	0	0	0	0	0	0	0			0		129	1	8	0	0	0				0		0	0	0							0		0							0		5	0	0
2022	005402801 1	7	4	1	0	2	0	0	1	1	0	1211	18	0		995	0	6	7	7	6	16	3		7		995	0	0							2		1							3	0	0	6	3
2022	005402902 3	0	0	0	0	0	0	0	0	0	0			0		202	1	8	0	0	0				0		0	0	0							0		0							0		5	0	0
2022	005403001 2	2	2	0	0	0	0	0	0	0	0	1328	18	0		109	1	3	2	2	2	5	90		2		0	0	1	5	2021	1457	1	8	0	1	0	0							3	1	1	8	2
2022	005403201 4	0	0	0	0	0	0	0	0	0	0			0		203	1	8	0	0	0				0		0	0	0							0		0							0		5	0	0
2022	005406501 2	4	2	1	0	0	0	1	0	0	0	1223	18	0		202	1	6	3	3	3	996	107		4		0	0	1	12	2018	1428	1	3	0	1	0	0							3	2	2	3	3
2022	005406501 3	0	0	0	0	0	0	0	0	0	0			0		124	1	2	0	0	0				0		0	0	0							0		0							0		5	0	0
2022	005406701 1	1	0	1	0	0	0	0	0	0	0	1301	33	0		994	0	8	1	1	1		168		1		994	0	0							1	0	0							2	0	0	0	0
2022	005406701 2	0	0	0	0	0	0	0	0	0	0			0		106	1	8	0	0	0				0		0	0	0							0		0							0		5	0	0
2022	005701601 2	1	0	0	1	0	0	0	0	0	0	1259	16	0		106	1	3	1	1	1	14	210		1		0	0	0							1	0	0							3	1	1	8	2
2022	005701701 2	3	0	3	0	0	0	0	1	0	0	1355	20	0		105	1	3	3	3	3	9	23		3		0	0	0							2		1							2	2	2	8	2
2022	005701801 2	6	1	3	0	1	1	0	1	0	0	1225	24	0		122	1	6	5	5	5	8	33		6		0	0	0							2		1							3	1	1	8	2
2022	005701801 3	0	0	0	0	0	0	0	0	0	0			0		124	1	6	0	0	0				0		0	0	0							0		0							0		5	0	0
2022	005701901 1	3	0	2	0	1	0	0	0	0	0	1179	20	0		101	1	8	3	3	3	996	60		3		0	0	0							2	0	0							2	1	1	9	2
2022	005701901 2	0	0	0	0	0	0	0	0	0	0			0		201	1	3	0	0	0				0		0	0	0							0		0							0		5	0	0
2022	005706601 2	1	1	0	0	0	0	0	1	1	0	1467	20	0		202	1	2	1	1	1	26	2		1		0	0	0							0		1							3	0	0	3	3
2022	005706701 2	2	1	1	0	0	0	0	1	0	0	1359	18	0		114	1	3	2	2	2	12	53		2		0	0	0							2	0	0							3	1	1	9	2
2022	005707001 4	1	0	1	0	0	0	0	1	1	0	1464	14	0		995	0	8	1	1	1	10	5		1		995	0	0							0		1							3	0	0	3	3
2022	005707101 2	6	1	4	0	0	1	0	0	0	0	1246	26	0		301	1	6	5	5	5	19	83		6		1	0	0							1	0	0							2	6	4	8	2
2022	005707101 3	0	0	0	0	0	0	0	0	0	0			1	7	307	0	3	0	1	1			7	0	2	7	0	0							0		0							3	0	0	0	0
2022	005707101 4	0	0	0	0	0	0	0	0	0	0			0		125	1	8	0	0	0				0		0	0	0							0		0							0		5	0	0
2022	005707101 5	0	0	0	0	0	0	0	0	0	0			0		123	1	8	0	0	0				0		0	0	0							0		0							0		5	0	0
2022	005707201 2	2	0	2	0	0	0	0	1	0	0	1325	17	0		125	1	3	2	2	2	996	24		2		0	0	0							2		1							3	0	0	8	2
2022	005707201 4	0	0	0	0	0	0	0	0	0	0			0		202	1	8	0	0	0				0		0	0	0							0		0							0		5	0	0
2022	005711101 2	1	0	1	0	0	0	0	1	1	0	1465	26	0		995	0	3	1	1	1	25	4		1		995	0	0							0		1							3	0	0	0	0
2022	005711601 2	4	1	3	0	0	0	0	1	1	0	1314	15	0		995	0	6	4	4	4	15	12		4		995	0	0							2		1							3	2	2	3	3
2022	005711601 3	0	0	0	0	0	0	0	0	0	0			0		996	0	6	0	0	0				0		996	0	0							0		0							0		5	0	0
2022	005711801 4	2	0	1	1	0	0	0	0	0	0	1301	23	0		121	1	3	2	2	2	35	84		2		0	0	0							1	0	0							2	0	0	8	2
2022	005711901 2	1	0	1	0	0	0	0	1	0	0	1435	22	0		114	1	6	1	1	1	31	34		1		0	0	0							0		1							3	0	0	9	2
2022	005712001 2	2	1	1	0	0	0	0	1	0	0	1369	16	0		995	0	3	2	2	2	19	15		2		995	0	0							2		1							3	1	1	5	3
2022	005802601 2	2	1	1	0	0	0	0	1	0	0	1364	26	0		101	1	3	2	2	2	13	58		2		0	0	0							2	0	0							3	1	1	2	3
2022	005803701 2	1	0	1	0	0	0	0	1	0	0	1435	18	1	5	305	0	3	1	2	2	6	33	7	1	1	5	0	0							0		1							3	0	0	0	0
2022	005804101 2	2	2	0	0	0	0	0	1	0	0	1342	20	0		127	1	3	2	2	2	9	39		2		0	0	0							2	0	0							3	1	1	11	3
2022	005804901 2	1	1	0	0	0	0	0	1	0	0	1442	26	0		301	1	3	1	1	1	6	26		1		1	0	0							0		1							3	0	0	1	3
2022	005805201 2	2	1	1	0	0	0	0	1	0	0	1359	20	0		121	1	3	2	2	2	38	56		2		0	0	1	4	2014	1372	1			2	0	0	1	4	2014	1372	1		3	0	0	5	3
2022	005805401 2	2	2	0	0	0	0	0	1	1	0	1371	19	0		995	0	3	2	2	2	13	2		2		995	0	0							2		1							3	0	0	0	0
2022	005806401 2	4	3	1	0	0	0	0	2	0	0	1319	24	0		103	1	3	4	4	4	49	20		4		0	0	0							3		1							3	0	0	5	3
2022	005809501 2	3	1	0	1	1	0	0	1	0	0	1177	20	0		105	1	8	3	3	3	13	14		3		0	0	0							2		1							3	1	1	6	3
2022	005810001 2	2	1	1	0	0	0	0	2	0	0	1422	32	0		127	1	3	2	2	2	135	14		2		0	0	1	3	2012	1347	1			0		1	1	3	2012	1347	1		3	0	0	3	3
2022	005810501 3	1	1	0	0	0	0	0	1	0	0	1415	20	0		129	1	8	1	1	1	9	53		1		0	0	0							0	0	0							3	0	0	0	0
2022	005812701 3	1	0	1	0	0	0	0	1	0	0	1418	26	0		110	1	3	1	1	1	8	50		1		0	0	0							0	0	0							3	0	0	3	3
2022	006102501 1	3	0	3	0	0	0	0	1	0	0	1306	23	0		301	1	3	3	3	3	10	42		3		1	0	0							2	0	0							3	3	3	6	3
2022	006102501 3	0	0	0	0	0	0	0	0	0	0			0		996	0	8	0	0	0				0		996	0	0							0		0							0		5	0	0
2022	006105401 2	5	1	2	1	1	0	0	0	0	0	1091	17	0		103	1	8	5	5	5	996	111		5		0	0	0							1	0	0							3	3	3	0	0
2022	006105401 4	0	0	0	0	0	0	0	0	0	0			0		301	1	8	0	0	0				0		1	0	0							0		0							0		5	0	0
2022	006106701 3	0	0	0	0	0	0	0	0	0	0			0		108	1	2	0	0	0				0		0	0	0							0		0							0		5	0	0
2022	006109401 1	3	3	0	0	0	0	0	1	0	0	1256	16	0		402	0	3	3	3	3	22	46		3		997	3	0							2	0	0							3	0	0	11	3
2022	006110101 2	3	2	1	0	0	0	0	2	1	0	1387	18	0		995	0	3	3	3	3	996	7		3		995	0	0							3		1							3	1	1	9	2
2022	006112301 2	2	2	0	0	0	0	0	0	0	0	1235	29	0		306	0	6	2	2	2	45	170		2		6	0	0							1	0	0							3	0	0	5	3
2022	006305901 2	0	0	0	0	0	0	0	0	0	0			0		113	1	2	0	0	0				0		0	0	0							0		0							0		5	0	0
2022	006305902 2	1	0	1	0	0	0	0	1	0	0	1425	21	0		301	1	6	1	1	1	996	42		1		1	0	0							0	0	0							3	1	1	5	3
2022	006306901 3	0	0	0	0	0	0	0	0	0	0			0		403	0	8	0	0	0				0		36	0	0							0		0							0		5	0	0
2022	006306901 5	5	3	2	0	0	0	0	2	1	0	1263	17	0		203	1	8	5	5	5	996	6		5		0	0	0							3		1							3	1	1	6	3
2022	006306901 7	0	0	0	0	0	0	0	0	0	0			0		203	1	8	0	0	0				0		0	0	0							0		0							0		5	0	0
2022	006312401 5	2	2	0	0	0	0	0	1	0	0	1369	19	0		203	1	8	2	2	2	996	16		2		0	0	0							2		1							3	1	1	3	3
2022	006312401 7	0	0	0	0	0	0	0	0	0	0			0		104	1	8	0	0	0				0		0	0	0							0		0							0		5	0	0
2022	006312401 9	0	0	0	0	0	0	0	0	0	0			0		201	1	8	0	0	0				0		0	0	0							0		0							3	0	0	9	2
2022	006313701 3	1	1	0	0	0	0	0	0	0	0	1404	26	0		113	1	2	1	1	1	18	63		1		0	0	0							1	0	0							3	0	0	1	3
2022	006314801 2	2	1	1	0	0	0	0	1	0	0	1387	29	0		202	1	3	2	2	2	14	16		2		0	0	0							2		1							3	1	1	5	3
2022	006315901 10	2	2	0	0	0	0	0	0	0	0	1303	18	0		201	1	3	2	2	2	8	138		2		0	0	0							1	0	0							3	0	0	8	2
2022	006500101 3	0	0	0	0	0	0	0	0	0	0			0		301	1	2	0	0	0				0		1	0	0							0		0							3	0	0	5	3
2022	006500102 3	0	0	0	0	0	0	0	0	0	0			0		201	1	3	0	0	0				0		0	0	0							0		0							3	0	0	0	0
2022	006500102 5	1	1	0	0	0	0	0	1	0	0	1451	23	0		105	1	3	1	1	1		19		1		0	0	0							0		1							3	0	0	5	3
2022	006502302 1	2	2	0	0	0	0	0	1	0	0	1370	36	0		994	0	2	2	2	2	24	38		2		994	0	1	7	2015	1387	1			2		0	1	7	2015	1387	1		3	0	0	6	3
2022	006502303 3	1	0	1	0	0	0	0	0	0	0	1406	24	0		302	0	2	1	1	1	7	64		1		2	0	0							0	0	0							3	0	0	0	0
2022	006506101 4	2	1	1	0	0	0	0	1	0	0	1403	15	0		125	1	2	2	2	2	10	29		2		0	0	0							2		1							3	0	0	9	2
2022	006506101 7	1	1	0	0	0	0	0	1	0	0	1435	23	0		301	1	2	1	1	1	30	35		1		1	0	1	8	2017	1412	1	7	0	0		1							3	0	0	0	0
2022	006507301 2	1	1	0	0	0	0	0	1	0	0	1441	21	0		201	1	3	1	1	1	10	29		1		0	0	0							0		1							3	0	0	5	3
2022	006508501 1	1	0	1	0	0	0	0	1	0	0	1439	22	0		103	1	6	1	1	1	25	31		1		0	0	0							0		1							3	0	0	5	3
2022	006509201 2	1	1	0	0	0	0	0	1	0	0	1435	29	0		402	0	2	1	1	1	43	35		1		24	0	0							0		1							3	0	0	3	3
2022	006600701 2	3	2	1	0	0	0	0	2	1	0	1400	31	0		995	0	2	3	3	3	49	5		3		995	0	1	7	2013	1363	1			3		1	1	7	2013	1363	1		3	0	0	9	2
2022	006602401 3	3	1	2	0	0	0	0	1	0	0	1330	19	0		102	1	3	3	3	3	0	33		3		0	0	0							2		1							3	0	0	0	0
2022	006602401 7	0	0	0	0	0	0	0	0	0	0			0		203	1	8	0	0	0				0		0	0	0							0		0							0		5	0	0
2022	006604001 2	2	0	1	0	1	0	0	0	0	0	1114	19	0		994	0	6	2	2	2	10	308		2		994	0	0							1	0	0							3	0	0	0	0
2022	006604001 4	1	0	1	0	0	0	0	1	0	0	1437	22	0		115	1	4	1	1	1	996	33		1		0	0	0							0		1							3	0	0	3	3
2022	006606301 2	4	1	2	1	0	0	0	1	0	0	1251	26	0		301	1	2	4	4	4	10	30		4		1	0	0							2		1							3	0	0	5	3
2022	006606301 3	0	0	0	0	0	0	0	0	0	0			0		105	1	8	0	0	0				0		0	0	0							0		0							0		5	0	0
2022	006606801 1	2	0	2	0	0	0	0	0	0	0	1235	20	0		301	1	8	2	2	2	26	109		2		1	0	0							1	0	0							3	0	0	3	3
2022	006606801 2	0	0	0	0	0	0	0	0	0	0			0		122	1	6	0	0	0				0		0	0	0							0		0							3	0	0	0	0
2022	006607401 2	3	2	1	0	0	0	0	1	0	0	1279	24	0		995	0	8	3	3	3	16	14		3		995	0	0							2		1							3	1	1	3	3
2022	006607401 4	0	0	0	0	0	0	0	0	0	0			0		107	1	8	0	0	0				0		0	0	0							0		0							0		5	0	0
2022	006607801 2	2	1	1	0	0	0	0	1	0	0	1360	16	0		102	1	3	2	2	2	996	43		2		0	0	0							2	0	0							3	0	0	3	3
2022	006610001 2	2	2	0	0	0	0	0	0	0	0	1291	24	0		105	1	3	2	2	2		138		2		0	0	0							1	0	0							3	0	0	0	0
2022	006703901 2	2	0	2	0	0	0	0	1	0	0	1386	22	0		102	1	4	2	2	2	54	40		2		0	0	0							2	0	0							3	0	0	1	3
2022	006704101 3	0	0	0	0	0	0	0	0	0	0			0		113	1	3	0	0	0				0		0	0	0							0		0							0		5	0	0
2022	006704101 4	0	0	0	0	0	0	0	0	0	0			0		107	1	3	0	0	0				0		0	0	0							0		0							0		5	0	0
2022	006705901 3	0	0	0	0	0	0	0	0	0	0			0		201	1	3	0	0	0				0		0	0	0							0		0							3	0	0	0	0
2022	006705901 4	1	0	1	0	0	0	0	1	0	0	1449	28	0		303	0	8	1	1	1		19		1		3	0	0							0		1							3	0	0	3	3
2022	006709201 2	4	3	1	0	0	0	0	1	0	0	1314	19	0		202	1	8	4	4	4	16	32		4		0	0	1	8	2014	1376	1			2		1	1	8	2014	1376	1		3	0	0	6	3
2022	006711201 2	3	3	0	0	0	0	0	0	0	0	1351	29	0		126	1	3	3	3	3	11	77		3		0	0	0							1	0	0							3	0	0	6	3
2022	006712601 2	2	0	2	0	0	0	0	1	0	0	1397	18	0		202	1	3	2	2	2	996	39		2		0	0	0							2	0	0							3	0	0	6	3
2022	006800101 2	2	0	1	1	0	0	0	0	0	0	1194	26	0		994	0	3	2	2	2	5	178		2		994	0	0							1	0	0							3	0	0	0	0
2022	006800101 3	0	0	0	0	0	0	0	0	0	0			0		203	1	8	0	0	0				0		0	0	0							0		0							0		5	0	0
2022	006802901 1	4	3	1	0	0	0	0	0	0	0	1129	20	0		303	0	3	4	4	4	12	174		4		3	0	1	98	1997	9998	5			1	0	0	1	98	1997	9998	5		3	0	0	6	3
2022	006802901 5	2	1	1	0	0	0	0	1	0	0	1360	19	0		111	1	2	2	2	2	2	22		2		0	0	0							2		1							3	0	0	3	3
2022	006804101 2	4	1	3	0	0	0	0	0	0	0	1190	19	0		304	0	8	4	4	4	996	109		4		4	0	0							1	0	0							3	1	1	11	3
2022	006804101 3	0	0	0	0	0	0	0	0	0	0			0		103	1	3	0	0	0				0		0	0	0							0		0							0		5	0	0
2022	006804101 4	0	0	0	0	0	0	0	0	0	0			0		105	1	8	0	0	0				0		0	0	0							0		0							0		5	0	0
2022	006804101 6	2	1	1	0	0	0	0	2	0	0	1430	20	0		201	1	3	2	2	2	0	18		2		0	0	0							0		1							3	0	0	3	3
2022	006804801 1	4	4	0	0	0	0	0	1	0	0	1199	16	0		403	0	2	4	4	4	4	33		4		995	9	0							2		1							3	0	0	3	3
2022	006808401 3	0	0	0	0	0	0	0	0	0	0			0		202	1	4	0	0	0				0		0	0	0							0		0							3	0	0	3	3
2022	006812901 1	2	0	1	0	1	0	0	0	0	0	1148	19	0		129	1	6	2	2	2	21	203		2		0	0	0							1	0	0							3	0	0	0	0
2022	006812901 2	1	1	0	0	0	0	0	0	0	0	1405	21	0		109	1	3	1	1	1	30	61		1		0	0	0							0	0	0							3	0	0	3	3
2022	006901001 2	1	1	0	0	0	0	0	1	0	0	1440	20	0		202	1	3	1	1	1		29		1		0	0	0							0		1							3	0	0	0	0
2022	006903601 2	3	1	1	1	0	0	0	0	0	0	1166	18	0		301	1	3	3	3	3	5	174		3		1	0	1	8	2004	1256	1			1	0	0	1	8	2004	1256	1		3	1	1	8	2
2022	006903601 4	0	0	0	0	0	0	0	0	0	0			0		998	0	8	0	0	0				0		998	0	0							0		0							0		5	0	0
2022	006903602 2	2	1	1	0	0	0	0	1	0	0	1387	15	0		303	0	3	2	2	2	996	38		2		3	0	1	4	2022	1468	1	2	0	2		0							3	1	1	0	0
2022	006905101 1	5	1	3	0	1	0	0	1	1	0	1164	16	0		995	0	3	5	5	5	16	6		5		995	0	0							2		1							3	1	1	6	3
2022	006905101 2	2	2	0	0	0	0	0	2	1	0	1428	22	0		995	0	3	2	2	2	23	2		2		995	0	0							0		1							2	0	0	9	2
2022	006906101 2	1	1	0	0	0	0	0	1	0	0	1451	25	0		108	1	3	1	1	1	57	18		1		0	0	1	5	2016	1397	1			0		1	1	5	2016	1397	1		3	0	0	1	3
2022	006908601 2	3	0	3	0	0	0	0	0	0	0	1207	18	0		202	1	3	3	3	3	14	160		3		0	0	0							1	0	0							3	1	1	9	2
2022	006908601 3	0	0	0	0	0	0	0	0	0	0			0		202	1	3	0	0	0				0		0	0	0							0		0							0		5	0	0
2022	006908601 4	0	0	0	0	0	0	0	0	0	0			0		104	1	3	0	0	0				0		0	0	0							0		0							0		5	0	0
2022	006908601 5	0	0	0	0	0	0	0	0	0	0			0		201	1	8	0	0	0				0		0	0	0							0		0							0		5	0	0
2022	006910301 2	5	0	2	3	0	0	0	0	0	0	1094	17	0		994	0	3	5	5	5	2	184		5		994	0	0							1	0	0							2	1	1	0	0
2022	006910301 3	0	0	0	0	0	0	0	0	0	0			0		201	1	8	0	0	0				0		0	0	0							0		0							0		5	0	0
2022	006910301 4	2	2	0	0	0	0	0	1	0	0	1331	18	0		203	1	3	2	2	2	996	49		2		0	0	0							2	0	0							3	1	1	9	2
2022	006912301 2	2	2	0	0	0	0	0	1	0	0	1324	17	0		995	0	8	2	2	2	6	53		2		995	0	0							2	0	0							3	1	1	3	3
2022	006912501 2	2	1	1	0	0	0	0	0	0	0	1173	20	0		994	0	5	2	2	2	996	108		2		994	0	1	6	2012	1350	1			1	0	0	1	6	2012	1350	1		3	1	1	0	0
2022	006912501 4	1	1	0	0	0	0	0	1	0	0	1454	23	0		202	1	3	1	1	1	22	15		1		0	0	0							0		1							2	0	0	9	2
2022	006914101 2	4	2	2	0	0	0	0	0	0	0	1210	24	0		301	1	3	4	4	4	44	107		4		1	0	0							1	0	0							3	0	0	5	3
2022	006914101 4	0	0	0	0	0	0	0	0	0	0			0		103	1	8	0	0	0				0		0	0	0							0		0							0		5	0	0
2022	006914101 6	0	0	0	0	0	0	0	0	0	0			0		123	1	3	0	0	0				0		0	0	0							0		0							3	0	0	0	0
2022	007000701 2	1	1	0	0	0	0	0	1	0	0	1412	23	0		123	1	6	1	1	1	26	54		1		0	0	0							0	0	0							3	0	0	3	3
2022	007002801 5	1	0	1	0	0	0	0	1	0	0	1453	18	0		203	1	8	1	1	1	6	13		1		0	0	0							0		1							3	0	0	3	3
2022	007002802 2	3	2	1	0	0	0	0	1	1	0	1352	25	0		995	0	8	3	3	3	15	4		3		995	0	0							2		1							3	0	0	3	3
2022	007003401 2	3	1	2	0	0	0	0	0	0	0	1214	20	1	6	306	0	8	3	4	4	8	81	7	3	3	6	0	0							1	0	0							3	1	1	0	0
2022	007003401 3	0	0	0	0	0	0	0	0	0	0			0		996	0	8	0	0	0				0		996	0	0							0		0							0		5	0	0
2022	007003401 5	1	1	0	0	0	0	0	1	0	0	1432	18	0		302	0	8	1	1	1	8	34		1		2	0	0							0		1							3	0	0	3	3
2022	007003901 2	1	1	0	0	0	0	0	1	1	0	1461	34	0		995	0	3	1	1	1	36	5		1		995	0	1	3	2019	1431	1	1	0	0		1							3	0	0	5	3
2022	007005201 2	5	2	2	0	1	0	0	1	0	0	1190	18	0		201	1	3	5	5	5	996	37		5		0	0	0							2		0							3	1	1	3	3
2022	007005201 4	0	0	0	0	0	0	0	0	0	0			0		203	1	5	0	0	0				0		0	0	0							0		0							0		5	0	0
2022	007009201 2	2	2	0	0	0	0	0	0	0	0	1195	21	0		301	1	2	2	2	2	996	238		2		1	0	0							1	0	0							3	0	0	0	0
2022	007010801 1	2	2	0	0	0	0	0	0	0	0	1288	23	0		202	1	8	2	2	2	0	78		2		0	0	0							1	0	0							3	1	1	3	3
2022	007202001 1	5	1	1	2	1	0	0	1	0	0	1185	17	0		115	1	3	5	5	5	10	39		5		0	0	1	98	2011	9998	5			2	0	0	1	98	2011	9998	5		3	0	0	6	3
2022	007204001 2	3	1	2	0	0	0	0	1	0	0	1287	23	0		202	1	8	3	3	3	7	32		3		0	0	0							2		1							3	1	1	5	3
2022	007205101 3	0	0	0	0	0	0	0	0	0	0			0		107	1	3	0	0	0				0		0	0	0							0		0							3	0	0	0	0
2022	007205101 4	1	0	1	0	0	0	0	0	0	0	1361	26	0		123	1	3	1	1	1	99	105		1		0	0	1	10	2019	1438	1	2	0	1	0	0							3	0	0	5	3
2022	007205101 6	1	0	1	0	0	0	0	1	0	0	1436	21	0		102	1	3	1	1	1		29		1		0	0	0							0		1							3	0	0	0	0
2022	007205901 2	4	1	3	0	0	0	0	1	0	0	1201	18	0		102	1	3	4	4	4	0	31		4		0	0	1	3	2013	1359	1			2		1	1	3	2013	1359	1		3	1	1	6	3
2022	007205901 3	0	0	0	0	0	0	0	0	0	0			0		202	1	3	0	0	0				0		0	0	0							0		0							3	0	0	5	3
2022	007205901 4	0	0	0	0	0	0	0	0	0	0			0		104	1	3	0	0	0				0		0	0	0							0		0							3	0	0	0	0
2022	007208701 2	1	0	1	0	0	0	0	1	0	0	1452	24	0		202	1	8	1	1	1	45	13		1		0	0	0							0		1							3	0	0	9	2
2022	007210101 2	3	2	1	0	0	0	0	1	0	0	1222	17	0		203	1	8	3	3	3	31	32		3		0	0	0							2		1							3	1	1	9	2
2022	007210101 3	0	0	0	0	0	0	0	0	0	0			0		201	1	3	0	0	0				0		0	0	0							0		0							2	0	0	8	2
2022	007303601 2	3	2	1	0	0	0	0	0	0	0	1339	23	0		301	1	6	3	3	3	10	70		3		1	0	0							1	0	0							3	0	0	3	3
2022	007305601 2	3	1	2	0	0	0	0	1	0	0	1274	21	1	4	304	0	8	3	4	4	17	19	7	3	1	4	0	0							2		1							3	1	1	0	0
2022	007305601 4	0	0	0	0	0	0	0	0	0	0			0		202	1	8	0	0	0				0		0	0	0							0		0							0		5	0	0
2022	007307501 2	2	0	1	0	1	0	0	0	0	0	1144	20	0		302	0	8	2	2	2	15	301		2		2	0	0							1	0	0							3	2	2	6	3
2022	007307501 3	0	0	0	0	0	0	0	0	0	0			0		202	1	8	0	0	0				0		0	0	0							0		0							3	0	0	3	3
2022	007308401 1	1	1	0	0	0	0	0	0	0	0	1392	24	0		301	1	8	1	1	1	1	75		1		1	0	0							1	0	0							3	0	0	0	0
2022	007311801 4	2	1	1	0	0	0	0	1	0	0	1276	20	0		101	1	3	2	2	2	996	27		2		0	0	0							2		1							3	0	0	6	3
2022	007314501 3	3	3	0	0	0	0	0	1	0	0	1320	19	0		301	1	6	3	3	3	19	41		3		1	0	0							2	0	0							3	0	0	3	3
2022	007314601 2	0	0	0	0	0	0	0	0	0	0			0		201	1	3	0	0	0				0		0	0	0							0		0							3	0	0	5	3
2022	007403701 2	4	1	2	0	1	0	0	0	0	0	1138	21	0		123	1	3	4	4	4	17	110		4		0	0	1	98	1992	9998	5			1	0	0	1	98	1992	9998	5		3	0	0	5	3
2022	007403701 5	1	1	0	0	0	0	0	1	0	0	1437	20	0		115	1	3	1	1	1	26	28		1		0	0	0							0		1							3	0	0	5	3
2022	007406501 2	3	3	0	0	0	0	0	1	0	0	1372	26	0		126	1	3	3	3	3	3	17		3		0	0	0							2		1							3	0	0	6	3
2022	007408201 3	1	0	1	0	0	0	0	0	0	0	1381	34	0		102	1	8	1	1	1		84		1		0	0	0							1	0	0							3	0	0	0	0
2022	007408201 5	2	1	0	0	1	0	0	0	0	0	1160	18	0		202	1	3	2	2	2	7	223		2		0	0	1	5	2000	1205	1			1	0	0	1	5	2000	1205	1		3	1	1	9	2
2022	007408301 2	2	0	2	0	0	0	0	1	0	0	1365	29	0		127	1	3	2	2	2	9	47		2		0	0	0							2	0	0							3	0	0	5	3
2022	007416401 7	3	2	1	0	0	0	0	1	0	0	1277	19	0		305	0	8	3	3	3	996	13		3		5	0	0							2		1							3	1	1	3	3
2022	007416401 9	0	0	0	0	0	0	0	0	0	0			0		202	1	5	0	0	0				0		0	0	0							0		0							0		5	0	0
2022	007504801 4	2	1	1	0	0	0	0	1	0	0	1384	28	0		121	1	3	2	2	2	3	43		2		0	0	0							2	0	0							3	1	1	5	3
2022	007506001 1	1	0	1	0	0	0	0	1	1	0	1462	29	0		203	1	3	1	1	1	29	7		1		0	0	0							0		1							3	0	0	8	2
2022	007506701 3	1	1	0	0	0	0	0	1	0	0	1437	31	0		120	1	3	1	1	1	6	32		1		0	0	0							0		1							3	0	0	8	2
2022	007506701 7	0	0	0	0	0	0	0	0	0	0			0		119	1	6	0	0	0				0		0	0	0							0		0							3	0	0	0	0
2022	007511101 3	1	0	1	0	0	0	0	1	0	0	1432	22	0		202	1	3	1	1	1	9	37		1		0	0	0							0		0							3	1	1	1	3
2022	007512801 3	0	0	0	0	0	0	0	0	0	0			0		301	1	3	0	0	0				0		1	0	1	5	2020	1445	1	1	0	0		0							0		5	0	0
2022	007514001 2	0	0	0	0	0	0	0	0	0	0			0		201	1	8	0	0	0				0		0	0	0							0		0							0		5	0	0
2022	007600701 2	3	0	3	0	0	0	0	1	1	0	1282	22	0		104	1	3	3	3	3	3	7		3		0	0	0							2		1							3	0	0	3	3
2022	007600701 3	0	0	0	0	0	0	0	0	0	0			0		202	1	8	0	0	0				0		0	0	0							0		0							0		5	0	0
2022	007601601 4	1	1	0	0	0	0	0	1	0	0	1425	22	0		301	1	6	1	1	1	29	42		1		1	0	0							0	0	0							3	0	0	9	2
2022	007602601 3	1	0	1	0	0	0	0	1	1	0	1462	22	0		995	0	3	1	1	1	8	5		1		995	0	0							0		1							3	0	0	5	3
2022	007604901 4	0	0	0	0	0	0	0	0	0	0			0		202	1	4	0	0	0				0		0	0	0							0		0							3	0	0	0	0
2022	007606201 1	3	1	2	0	0	0	0	1	0	0	1248	26	0		202	1	8	3	3	3	36	21		3		0	0	1	8	2016	1400	1			2		1	1	8	2016	1400	1		3	1	1	6	3
2022	007610401 2	3	3	0	0	0	0	0	2	0	0	1339	22	0		202	1	3	3	3	3	996	20		3		0	0	0							3		1							3	1	1	9	2
2022	007610601 2	3	2	1	0	0	0	0	0	0	0	1299	16	0		104	1	8	3	3	3	8	63		3		0	0	1	3	2015	1383	1			1	0	0	1	3	2015	1383	1		3	0	0	6	3
2022	007701901 2	2	1	1	0	0	0	0	1	0	0	1326	20	0		105	1	3	2	2	2	996	45		2		0	0	0							2	0	0							3	1	1	8	2
2022	007703001 2	0	0	0	0	0	0	0	0	0	0			0		101	1	8	0	0	0				0		0	0	0							0		0							3	0	0	0	0
2022	007703001 4	2	1	1	0	0	0	0	1	0	0	1378	18	0		302	0	3	2	2	2	19	49		2		2	0	0							2	0	0							3	0	0	11	3
2022	007704501 1	5	1	2	0	2	0	0	0	0	0	1125	14	0		203	1	3	5	5	5	4	168		5		0	0	0							1	0	0							3	1	1	6	3
2022	007704501 3	0	0	0	0	0	0	0	0	0	0			0		201	1	8	0	0	0				0		0	0	0							0		0							0		5	0	0
2022	007704501 4	3	2	1	0	0	0	0	0	0	0	1326	14	0		103	1	3	3	3	3	10	89		3		0	0	0							1	0	0							3	1	1	3	3
2022	007707701 1	5	1	1	2	1	0	0	1	0	0	1159	21	0		203	1	3	5	5	5	26	13		5		0	0	1	5	2010	1325	1			2		1	1	5	2010	1325	1		3	1	1	0	0
2022	007707701 4	0	0	0	0	0	0	0	0	0	0			1	1	302	0	8	0	1	1			7	0	2	2	0	0							0		0							3	0	0	0	0
2022	007708001 3	0	0	0	0	0	0	0	0	0	0			0		113	1	8	0	0	0				0		0	0	0							0		0							3	0	0	3	3
2022	007708601 3	2	2	0	0	0	0	0	1	1	0	1346	16	0		201	1	3	2	2	2	996	6		2		0	0	0							2		1							3	1	1	9	2
2022	007709801 2	4	1	3	0	0	0	0	1	0	0	1340	29	0		119	1	8	4	4	4	10	39		4		0	0	0							2	0	0							3	0	0	6	3
2022	007711101 5	1	1	0	0	0	0	0	1	1	0	1453	23	0		202	1	8	1	1	1	2	12		1		0	0	0							0		1							3	0	0	5	3
2022	007802301 1	1	0	1	0	0	0	0	1	0	0	1423	33	0		201	1	3	1	1	1		45		1		0	0	0							0	0	0							3	0	0	0	0
2022	007803401 2	3	0	1	2	0	0	0	0	0	0	1112	17	0		994	0	3	3	3	3	9	149		3		994	0	0							1	0	0							3	1	1	0	0
2022	007803401 3	0	0	0	0	0	0	0	0	0	0			0		996	0	8	0	0	0				0		996	0	0							0		0							0		5	0	0
2022	007804601 2	3	1	2	0	0	0	0	1	0	0	1349	19	0		201	1	8	3	3	3	996	29		3		0	0	0							3		1							3	1	1	9	2
2022	007812701 4	0	0	0	0	0	0	0	0	0	0			0		103	1	3	0	0	0				0		0	0	0							0		0							0		5	0	0
2022	007812701 5	0	0	0	0	0	0	0	0	0	0			0		996	0	8	0	0	0				0		996	0	0							0		0							0		5	0	0
2022	007813201 2	1	1	0	0	0	0	0	1	0	0	1433	20	0		202	1	3	1	1	1	5	35		1		0	0	0							0		1							3	0	0	5	3
2022	007813501 2	2	1	1	0	0	0	0	1	0	0	1318	25	0		111	1	3	2	2	2	17	51		2		0	0	0							2	0	0							3	1	1	11	3
2022	007813601 2	3	3	0	0	0	0	0	1	0	0	1281	25	0		202	1	8	3	3	3	21	39		3		0	0	0							2		0							3	0	0	9	2
2022	007816901 2	2	2	0	0	0	0	0	2	0	0	1440	18	0		401	0	3	2	2	2	11	14		2		12	0	0							0		2							3	0	0	11	3
2022	008002301 2	1	0	1	0	0	0	0	0	0	0	1397	20	0		109	1	3	1	1	1	23	71		1		0	0	0							1	0	0							2	1	1	9	2
2022	008006401 2	3	0	3	0	0	0	0	1	0	0	1301	28	0		122	1	4	3	3	3	23	48		3		0	0	0							2	0	0							3	1	1	9	2
2022	008006401 3	0	0	0	0	0	0	0	0	0	0			0		112	1	5	0	0	0				0		0	0	0							0		0							0		5	0	0
2022	008007601 1	2	1	1	0	0	0	0	0	0	0	1206	15	0		114	1	3	2	2	2	13	157		2		0	0	0							1	0	0							3	1	1	8	2
2022	008007601 3	1	1	0	0	0	0	0	1	0	0	1424	18	0		403	0	8	1	1	1	13	44		1		36	0	0							0	0	0							3	1	1	3	3
2022	008012401 2	2	2	0	0	0	0	0	1	0	0	1319	18	0		113	1	1	2	2	2	0	39		2		0	0	0							2	0	0							3	1	1	9	2
2022	008013201 2	1	1	0	0	0	0	0	1	0	0	1433	25	0		203	1	6	1	1	1	50	35		1		0	0	1	98	2014	9998	5			0		1	1	98	2014	9998	5		3	0	0	0	0
2022	008500701 2	1	1	0	0	0	0	0	1	1	0	1465	24	0		316	0	2	1	1	1		5		1		995	9	1	7	2017	1411	1	1	0	0		1							3	0	0	0	0
2022	008502401 2	1	1	0	0	0	0	0	1	0	0	1422	24	0		301	1	8	1	1	1	22	48		1		1	0	0							0	0	0							3	0	0	9	2
2022	008506301 1	3	0	3	0	0	0	0	1	0	0	1323	23	0		401	0	6	3	3	3	13	16		3		12	0	1	12	2008	1308	1			2		1	1	12	2008	1308	1		3	0	0	11	3
2022	008506301 2	0	0	0	0	0	0	0	0	0	0			0		996	0	8	0	0	0				0		996	0	0							0		0							0		5	0	0
2022	008507301 2	2	1	1	0	0	0	0	2	0	0	1432	22	0		121	1	8	2	2	2	56	26		2		0	0	0							0		1							3	0	0	3	3
2022	008507501 2	3	3	0	0	0	0	0	1	0	0	1348	25	0		126	1	2	3	3	3	0	56		3		0	0	0							2	0	0							3	0	0	6	3
2022	008508401 1	2	2	0	0	0	0	0	1	0	0	1396	20	0		125	1	8	2	2	2	8	28		2		0	0	0							2		1							3	0	0	1	3
2022	008510201 1	0	0	0	0	0	0	0	0	0	0			0		113	1	1	0	0	0				0		0	0	0							0		0							3	0	0	0	0
2022	008512001 1	2	1	1	0	0	0	0	1	0	0	1387	22	0		995	0	2	2	2	2	40	42		2		995	0	0							2	0	0							3	0	0	11	3
2022	008700602 1	4	1	2	0	0	0	1	0	0	0	1251	20	0		301	1	3	3	3	3	996	107		4		1	0	0							1	0	0							3	0	0	3	3
2022	008700602 3	0	0	0	0	0	0	0	0	0	0			0		202	1	8	0	0	0				0		0	0	0							0		0							0		5	0	0
2022	008700602 4	0	0	0	0	0	0	0	0	0	0			0		101	1	6	0	0	0				0		0	0	0							0		0							0		5	0	0
2022	008700603 1	2	2	0	0	0	0	0	0	0	0	1254	18	0		401	0	2	2	2	2	11	137		2		12	0	0							1	0	0							3	0	0	3	3
2022	008700604 2	2	2	0	0	0	0	0	1	0	0	1378	20	0		102	1	2	2	2	2	44	42		2		0	0	1	5	2013	1361	1			2	0	0	1	5	2013	1361	1		2	0	0	9	2
2022	008702601 2	2	1	1	0	0	0	0	1	0	0	1241	15	0		301	1	2	2	2	2	5	34		2		1	0	0							2		1							3	0	0	1	3
2022	008705801 3	0	0	0	0	0	0	0	0	0	0			0		103	1	3	0	0	0				0		0	0	0							0		0							0		5	0	0
2022	008705801 5	1	1	0	0	0	0	0	0	0	0	1351	26	0		202	1	3	1	1	1	16	116		1		0	0	0							1	0	0							3	0	0	0	0
2022	008705801 7	1	1	0	0	0	0	0	1	0	0	1426	25	0		995	0	2	1	1	1	7	41		1		995	0	0							0	0	0							3	0	0	3	3
2022	008707401 3	2	2	0	0	0	0	0	1	0	0	1278	19	0		108	1	1	2	2	2	6	35		2		0	0	0							2		1							3	1	1	8	2
2022	008707401 7	2	1	1	0	0	0	0	1	0	0	1306	16	0		404	0	6	2	2	2	0	45		2		995	9	0							2	0	0							3	1	1	9	2
2022	008707401 9	0	0	0	0	0	0	0	0	0	0			0		115	1	6	0	0	0				0		0	0	0							0		0							0		5	0	0
2022	008707401 12	1	1	0	0	0	0	0	1	1	0	1460	21	0		101	1	3	1	1	1	24	8		1		0	0	0							0		1							3	0	0	3	3
2022	008710201 1	3	0	2	1	0	0	0	1	0	0	1169	18	0		113	1	3	3	3	3	10	26		3		0	0	1	11	2016	1403	1			2		1	1	11	2016	1403	1		3	1	1	0	0
2022	008710201 2	0	0	0	0	0	0	0	0	0	0			0		127	1	3	0	0	0				0		0	0	0							0		0							3	0	0	0	0
2022	008710801 2	2	1	1	0	0	0	0	2	1	0	1437	27	0		114	1	3	2	2	2	996	10		2		0	0	0							0		2							3	0	0	5	3
2022	008715001 2	3	3	0	0	0	0	0	1	0	0	1308	24	0		124	1	3	3	3	3	23	32		3		0	0	1	6	2009	1314	1			2		1	1	6	2009	1314	1		3	0	0	8	2
2022	008716201 2	3	1	1	0	0	0	1	1	0	0	1337	16	0		202	1	3	2	2	2	12	24		3		0	0	0							2		1							3	0	0	3	3
2022	008801001 2	2	1	1	0	0	0	0	1	0	0	1339	31	0		301	1	6	2	2	2	9	35		2		1	0	1	10	2017	1414	1	8	0	2		1							2	0	0	8	2
2022	008801701 3	2	0	2	0	0	0	0	1	1	0	1381	15	0		115	1	2	2	2	2	996	9		2		0	0	0							2		1							3	0	0	9	2
2022	008803601 3	1	0	1	0	0	0	0	1	1	0	1462	28	0		995	0	3	1	1	1	31	8		1		995	0	0							0		1							3	0	0	5	3
2022	008805301 2	2	0	2	0	0	0	0	1	0	0	1322	25	0		402	0	2	2	2	2	23	34		2		24	0	0							2		1							3	0	0	3	3
2022	008805301 3	0	0	0	0	0	0	0	0	0	0			0		301	1	8	0	0	0				0		1	0	0							0		0							0		5	0	0
2022	008806001 3	1	1	0	0	0	0	0	1	0	0	1452	17	0		105	1	3	1	1	1	996	18		1		0	0	0							0		1							3	0	0	0	0
2022	008806501 2	3	0	2	0	1	0	0	0	0	0	1229	18	0		301	1	6	3	3	3	996	77		3		1	0	0							1	0	0							3	0	0	3	3
2022	008806501 3	0	0	0	0	0	0	0	0	0	0			0		303	0	6	0	0	0				0		3	0	0							0		0							3	0	0	3	3
2022	008809601 2	1	0	1	0	0	0	0	1	0	0	1446	26	0		103	1	3	1	1	1	29	24		1		0	0	0							0		1							3	0	0	0	0
2022	009102201 6	2	1	1	0	0	0	0	1	0	0	1363	19	0		401	0	3	2	2	2	996	28		2		997	3	1	7	2018	1423	1	2	0	2		1							3	0	0	3	3
2022	009102201 9	1	1	0	0	0	0	0	1	0	0	1414	22	0		106	1	8	1	1	1	13	54		1		0	0	0							0	0	0							3	0	0	3	3
2022	009103601 1	4	3	1	0	0	0	0	1	0	0	1276	21	0		201	1	3	4	4	4	996	59		4		0	0	1	5	2004	1253	1			2	0	0	1	5	2004	1253	1		3	1	1	11	3
2022	009108201 2	5	1	4	0	0	0	0	2	1	0	1358	15	0		201	1	3	5	5	5	12	5		5		0	0	0							3		1							3	0	0	11	3
2022	009110701 2	0	0	0	0	0	0	0	0	0	0			0		103	1	4	0	0	0				0		0	0	0							0		0							0		5	0	0
2022	009200401 2	1	0	1	0	0	0	0	1	0	0	1452	19	0		110	1	3	1	1	1	22	16		1		0	0	0							0		1							3	0	0	0	0
2022	009200601 2	5	2	2	0	0	1	0	1	0	0	1278	20	0		118	1	6	4	4	4	30	48		5		0	0	0							2	0	0							3	3	3	11	3
2022	009204901 2	3	2	1	0	0	0	0	1	0	0	1319	20	0		201	1	8	3	3	3	25	24		3		0	0	0							2		1							3	1	1	11	3
2022	009205501 2	2	0	2	0	0	0	0	2	0	0	1409	28	0		301	1	1	2	2	2	17	32		2		1	0	0							0		1							3	0	0	11	3
2022	009207301 1	2	0	1	0	1	0	0	0	0	0	1206	18	0		301	1	3	2	2	2	1	210		2		1	0	1	7	2021	1459	1	3	0	1	0	0							3	1	1	1	3
2022	009207301 3	0	0	0	0	0	0	0	0	0	0			0		113	1	5	0	0	0				0		0	0	0							0		0							0		5	0	0
2022	009207801 2	2	1	1	0	0	0	0	1	0	0	1363	17	0		201	1	8	2	2	2	6	49		2		0	0	0							2	0	0							3	0	0	1	3
2022	009208101 2	3	3	0	0	0	0	0	0	0	0	1291	25	0		121	1	6	3	3	3	8	103		3		0	0	0							1	0	0							3	0	0	8	2
2022	009301601 1	1	1	0	0	0	0	0	0	0	0	1273	26	0		114	1	3	1	1	1	58	194		1		0	0	0							1	0	0							3	0	0	0	0
2022	009301901 2	2	2	0	0	0	0	0	1	0	0	1373	19	0		119	1	8	2	2	2	12	42		2		0	0	1	3	2020	1443	1	3	0	2	0	0							0		5	0	0
2022	009301901 5	4	0	1	1	2	0	0	0	0	0	1089	14	0		994	0	3	4	4	4	9	238		4		994	0	0							1	0	0							3	0	0	0	0
2022	009302201 2	3	1	2	0	0	0	0	1	0	0	1267	22	0		124	1	3	3	3	3	1	25		3		0	0	0							3		1							3	0	0	1	3
2022	009302201 3	0	0	0	0	0	0	0	0	0	0			0		123	1	3	0	0	0				0		0	0	0							0		0							0		5	0	0
2022	009302301 2	1	1	0	0	0	0	0	1	0	0	1437	30	0		123	1	3	1	1	1	46	30		1		0	0	1	6	2017	1410	1	4	0	0		1							3	0	0	3	3
2022	009304401 2	2	0	1	0	1	0	0	1	0	0	1372	19	0		110	1	2	2	2	2	3	14		2		0	0	0							2		1							3	0	0	11	3
2022	009305901 2	3	2	1	0	0	0	0	2	0	0	1326	16	0		113	1	3	3	3	3	996	19		3		0	0	0							3		1							3	0	0	9	2
2022	009308801 4	0	0	0	0	0	0	0	0	0	0			0		102	1	3	0	0	0				0		0	0	0							0		0							0		5	0	0
2022	009400701 2	3	2	0	0	1	0	0	0	0	0	1206	19	0		102	1	1	3	3	3	16	185		3		0	0	0							1	0	0							3	0	0	3	3
2022	009400901 2	3	1	1	0	1	0	0	1	0	0	1230	22	0		111	1	8	3	3	3	996	56		3		0	0	0							2	0	0							3	1	1	9	2
2022	009400901 3	0	0	0	0	0	0	0	0	0	0			0		201	1	8	0	0	0				0		0	0	0							0		0							0		5	0	0
2022	009403201 2	4	2	1	0	0	0	1	1	1	0	1253	17	0		102	1	3	3	3	3	14	4		4		0	0	0							2		1							3	1	1	6	3
2022	009403201 4	0	0	0	0	0	0	0	0	0	0			0		203	1	8	0	0	0				0		0	0	0							0		0							0		5	0	0
2022	009404901 2	0	0	0	0	0	0	0	0	0	0			0		112	1	5	0	0	0				0		0	0	0							0		0							0		5	0	0
2022	009404901 3	2	0	2	0	0	0	0	0	0	0	1362	18	0		202	1	6	2	2	2	14	88		2		0	0	0							1	0	0							3	1	1	0	0
2022	009405101 1	4	1	1	0	2	0	0	1	0	0	1185	22	0		305	0	8	4	4	4	3	45		4		5	0	0							2	0	0							3	1	1	3	3
2022	009406301 1	2	1	0	0	1	0	0	0	0	0	1230	29	0		994	0	3	2	2	2	21	147		2		994	0	0							1	0	0							3	0	0	0	0
2022	009407101 3	2	1	1	0	0	0	0	1	0	0	1381	22	0		201	1	8	2	2	2	8	25		2		0	0	0							2		1							3	0	0	3	3
2022	009602801 2	1	0	1	0	0	0	0	1	0	0	1420	28	0		301	1	6	1	1	1	18	46		1		1	0	0							0	0	0							3	1	1	0	0
2022	009602901 2	3	1	2	0	0	0	0	1	1	0	1334	18	0		995	0	8	3	3	3	6	9		3		995	0	0							2		1							3	1	1	1	3
2022	009603101 2	2	1	1	0	0	0	0	0	0	0	1323	20	0		122	1	8	2	2	2	25	89		2		0	0	0							1	0	0							3	0	0	1	3
2022	009608101 2	2	2	0	0	0	0	0	2	1	0	1430	17	0		302	0	2	2	2	2	7	5		2		2	0	0							0		1							3	1	1	3	3
2022	009608201 2	2	1	1	0	0	0	0	1	0	0	1371	20	0		301	1	8	2	2	2	16	41		2		1	0	0							2	0	0							3	0	0	1	3
2022	009608301 1	1	1	0	0	0	0	0	1	0	0	1429	19	0		104	1	6	1	1	1	996	37		1		0	0	0							0	0	0							3	0	0	5	3
2022	009608401 2	4	2	2	0	0	0	0	1	0	0	1314	20	0		120	1	3	4	4	4	26	26		4		0	0	1	4	2007	1288	1			2		1	1	4	2007	1288	1		3	0	0	1	3
2022	009608401 5	0	0	0	0	0	0	0	0	0	0			0		201	1	8	0	0	0				0		0	0	0							0		0							0		5	0	0
2022	009614601 3	2	1	1	0	0	0	0	1	0	0	1365	30	0		121	1	2	2	2	2	26	50		2		0	0	0							2	0	0							3	1	1	5	3
2022	009614701 2	2	1	1	0	0	0	0	1	0	0	1399	28	0		103	1	5	2	2	2	6	28		2		0	0	1	11	2017	1415	1	2	0	2		1							3	0	0	1	3
2022	009614801 1	2	1	0	0	1	0	0	0	0	0	1214	20	0		116	1	3	2	2	2	5	201		2		0	0	0							1	0	0							3	1	1	0	0
2022	009802001 2	5	4	0	0	0	1	0	1	0	0	1228	19	0		995	0	8	4	4	4	39	20		5		995	0	0							2		1							3	2	2	3	3
2022	009802101 2	3	0	2	0	1	0	0	0	0	0	1210	17	0		416	0	8	3	3	3	2	196		3		192	0	0							1	0	0							3	1	1	3	3
2022	009802101 3	0	0	0	0	0	0	0	0	0	0			0		201	1	8	0	0	0				0		0	0	0							0		0							0		5	0	0
2022	009802401 2	3	2	1	0	0	0	0	0	0	0	1309	23	0		109	1	6	3	3	3	12	103		3		0	0	0							1	0	0							3	3	3	5	3
2022	009802501 2	3	1	2	0	0	0	0	1	1	0	1361	15	0		995	0	8	3	3	3	14	6		3		995	0	0							2		1							3	2	2	6	3
2022	009805101 3	1	1	0	0	0	0	0	1	0	0	1422	23	0		402	0	2	1	1	1	37	43		1		24	0	0							0	0	0							3	0	0	3	3
2022	009805101 6	3	1	1	1	0	0	0	2	1	0	1403	16	0		102	1	6	3	3	3	14	10		3		0	0	0							3		2							3	2	2	3	3
2022	009805201 2	4	2	2	0	0	0	0	2	0	0	1318	28	0		307	0	8	4	4	4	996	20		4		7	0	0							3		2							3	1	1	3	3
2022	009805801 4	0	0	0	0	0	0	0	0	0	0			0		127	1	3	0	0	0				0		0	0	0							0		0							3	0	0	5	3
2022	009810001 2	3	2	1	0	0	0	0	1	0	0	1225	20	0		306	0	8	3	3	3	996	20		3		6	0	0							2		1							3	1	1	3	3
2022	009810301 2	3	1	1	1	0	0	0	0	0	0	1157	13	0		202	1	6	3	3	3	6	162		3		0	0	0							1	0	0							3	2	2	0	0
2022	009810301 3	1	0	1	0	0	0	0	1	0	0	1411	21	0		202	1	6	1	1	1	38	54		1		0	0	0							0	0	0							3	0	0	3	3
2022	009901801 2	1	0	1	0	0	0	0	1	0	0	1438	30	0		107	1	3	1	1	1	7	31		1		0	0	0							0		1							3	1	1	5	3
2022	009902701 2	2	2	0	0	0	0	0	1	0	0	1353	28	0		306	0	6	2	2	2	52	41		2		6	0	0							2	0	0							3	0	0	3	3
2022	009903101 2	3	1	2	0	0	0	0	0	0	0	1177	20	0		201	1	3	3	3	3	10	142		3		0	0	0							1	0	0							3	1	1	6	3
2022	009903101 4	0	0	0	0	0	0	0	0	0	0			0		104	1	3	0	0	0				0		0	0	0							0		0							3	0	0	8	2
2022	009903601 2	3	3	0	0	0	0	0	2	1	1	1343	24	0		995	0	2	3	3	3	9	0		3		995	0	0							3		1							3	0	0	0	0
2022	009904301 2	2	2	0	0	0	0	0	1	0	0	1361	24	0		403	0	3	2	2	2	4	41		2		36	0	0							2	0	0							3	1	1	11	3
2022	009906201 2	2	0	2	0	0	0	0	2	0	0	1441	33	0		995	0	3	2	2	2	11	15		2		995	0	0							0		2							3	1	1	3	3
2022	009906401 2	4	4	0	0	0	0	0	2	1	0	1265	19	0		995	0	3	4	4	4	9	1		4		995	0	0							3		1							3	1	1	0	0
2022	009906801 2	1	1	0	0	0	0	0	1	0	0	1443	28	0		126	1	8	1	1	1	57	26		1		0	0	0							0		1							3	0	0	9	2
2022	009907801 2	4	1	1	1	0	1	0	0	0	0	1176	20	0		103	1	3	3	3	3	17	140		4		0	0	0							1	0	0							3	1	1	6	3
2022	009907801 3	0	0	0	0	0	0	0	0	0	0			0		100	1	6	0	0	0				0		0	0	0							0		0							0		5	0	0
2022	009908801 2	6	2	3	0	1	0	0	2	0	0	1179	18	0		120	1	3	6	6	6	5	23		6		0	0	1	98	2011	9998	5			3		1	1	98	2011	9998	5		3	1	1	8	2
2022	009908801 3	0	0	0	0	0	0	0	0	0	0			0		302	0	3	0	0	0				0		2	0	0							0		0							3	0	0	1	3
2022	009908801 4	0	0	0	0	0	0	0	0	0	0			0		105	1	6	0	0	0				0		0	0	0							0		0							0		5	0	0
2022	009909401 1	1	0	1	0	0	0	0	1	1	0	1459	28	0		103	1	8	1	1	1	21	10		1		0	0	0							0		1							3	0	0	9	2
2022	009909801 2	3	2	1	0	0	0	0	1	0	0	1306	17	0		201	1	2	3	3	3	22	26		3		0	0	0							2		1							2	1	1	8	2
2022	009910501 1	4	2	1	1	0	0	0	1	0	0	1183	23	0		110	1	3	4	4	4	996	35		4		0	0	0							2		1							3	2	2	8	2
2022	010000601 2	2	2	0	0	0	0	0	0	0	0	1303	22	0		109	1	8	2	2	2	54	146		2		0	0	0							1	0	0							3	2	2	8	2
2022	010000701 2	2	1	1	0	0	0	0	1	0	0	1301	20	0		303	0	3	2	2	2	6	19		2		3	0	0							2		1							3	1	1	3	3
2022	010000801 1	2	1	0	0	1	0	0	0	0	0	1227	19	0		104	1	3	2	2	2	25	111		2		0	0	1	8	2006	1280	1			1	0	0	1	8	2006	1280	1		3	1	1	0	0
2022	010000901 2	2	1	0	0	0	1	0	0	0	0	1179	17	0		994	0	6	1	1	1	31	136		2		994	0	0							1	0	0							2	1	1	0	0
2022	010001001 2	3	0	1	2	0	0	0	0	0	0	1076	16	0		314	0	8	3	3	3	996	186		3		14	0	0							1	0	0							3	2	2	3	3
2022	010001001 3	0	0	0	0	0	0	0	0	0	0			0		104	1	6	0	0	0				0		0	0	0							0		0							0		5	0	0
2022	010002201 2	2	1	1	0	0	0	0	0	0	0	1298	17	0		402	0	6	2	2	2	996	121		2		24	0	0							1	0	0							3	1	1	3	3
2022	010002201 3	0	0	0	0	0	0	0	0	0	0			0		301	1	6	0	0	0				0		1	0	0							0		0							0		5	0	0
2022	010002301 3	1	1	0	0	0	0	0	0	0	0	1398	18	0		202	1	8	1	1	1	6	69		1		0	0	0							1	0	0							3	1	1	0	0
2022	010002901 4	1	0	1	0	0	0	0	1	0	0	1418	18	0		401	0	8	1	1	1	996	49		1		12	0	0							0	0	0							3	0	0	3	3
2022	010004701 2	7	1	3	2	0	1	0	1	0	0	1190	18	0		119	1	6	6	6	6	0	34		7		0	0	0							2		1							3	6	4	0	0
2022	010004701 4	0	0	0	0	0	0	0	0	0	0			0		301	1	8	0	0	0				0		1	0	0							0		0							0		5	0	0
2022	010005701 2	2	1	1	0	0	0	0	0	0	0	1283	29	0		108	1	6	2	2	2	16	110		2		0	0	1	4	2011	1336	1			1	0	0	1	4	2011	1336	1		2	1	1	0	0
2022	010005701 3	0	0	0	0	0	0	0	0	0	0			0		301	1	6	0	0	0				0		1	0	0							0		0							0		5	0	0
2022	010005901 2	8	3	1	3	1	0	0	1	0	0	1160	19	0		129	1	8	8	8	6	10	48		8		0	0	0							2	0	0							3	5	4	1	3
2022	010101701 1	3	1	1	0	1	0	0	0	0	0	1202	18	0		120	1	8	3	3	3	17	92		3		0	0	0							1	0	0							3	1	1	0	0
2022	010101701 2	0	0	0	0	0	0	0	0	0	0			0		101	1	6	0	0	0				0		0	0	0							0		0							0		5	0	0
2022	010101801 2	2	1	1	0	0	0	0	1	1	1	1289	18	0		995	0	8	2	2	2	14	0		2		995	0	0							2		1							3	1	1	0	0
2022	010101801 3	0	0	0	0	0	0	0	0	0	0			0		112	1	8	0	0	0				0		0	0	0							0		0							0		5	0	0
2022	010103401 4	0	0	0	0	0	0	0	0	0	0			0		103	1	8	0	0	0				0		0	0	0							0		0							0		5	0	0
2022	010103501 1	2	2	0	0	0	0	0	0	0	0	1314	21	0		301	1	8	2	2	2	996	69		2		1	0	0							1	0	0							3	2	2	0	0
2022	010103601 3	2	0	2	0	0	0	0	1	0	0	1275	19	0		115	1	8	2	2	2	996	14		2		0	0	0							2		1							3	1	1	3	3
2022	010103601 4	0	0	0	0	0	0	0	0	0	0			0		301	1	8	0	0	0				0		1	0	0							0		0							0		5	0	0
2022	010105501 2	4	1	0	1	2	0	0	0	0	0	1152	21	0		118	1	6	4	4	4	33	160		4		0	0	1	7	1992	1111	1			1	0	0	1	7	1992	1111	1		3	3	3	8	2
2022	010105601 2	4	1	3	0	0	0	0	1	0	0	1295	19	0		201	1	6	4	4	4	32	15		4		0	0	0							2		1							3	3	3	3	3
2022	010105601 3	0	0	0	0	0	0	0	0	0	0			0		106	1	5	0	0	0				0		0	0	0							0		0							3	0	0	5	3
2022	010105601 4	0	0	0	0	0	0	0	0	0	0			0		996	0	8	0	0	0				0		996	0	0							0		0							0		5	0	0
2022	010105801 2	2	2	0	0	0	0	0	2	1	0	1424	15	0		401	0	2	2	2	2	996	12		2		12	0	0							0		1							3	1	1	3	3
2022	010108501 2	3	1	1	1	0	0	0	1	0	0	1246	20	1	5	306	0	3	3	4	4		44	7	3	1	6	0	0							2	0	0							2	3	3	0	0
2022	010108501 3	0	0	0	0	0	0	0	0	0	0			0		126	1	8	0	0	0				0		0	0	0							0		0							0		5	0	0
2022	010108601 2	2	1	1	0	0	0	0	0	0	0	1259	21	0		112	1	6	2	2	2	8	190		2		0	0	0							1	0	0							3	1	1	8	2
2022	010108601 4	0	0	0	0	0	0	0	0	0	0			0		114	1	8	0	0	0				0		0	0	0							0		0							0		5	0	0
2022	010303601 3	0	0	0	0	0	0	0	0	0	0			0		125	1	8	0	0	0				0		0	0	0							0		0							3	0	0	5	3
2022	010303601 4	0	0	0	0	0	0	0	0	0	0			0		102	1	3	0	0	0				0		0	0	0							0		0							0		5	0	0
2022	010303901 2	2	2	0	0	0	0	0	0	0	0	1222	20	0		108	1	2	2	2	2	9	125		2		0	0	0							1	0	0							3	1	1	0	0
2022	010304201 2	4	1	3	0	0	0	0	0	0	0	1259	18	0		103	1	6	4	4	4	16	113		4		0	0	0							1	0	0							2	1	1	8	2
2022	010304201 3	0	0	0	0	0	0	0	0	0	0			0		109	1	8	0	0	0				0		0	0	0							0		0							3	0	0	0	0
2022	010304201 4	0	0	0	0	0	0	0	0	0	0			0		996	0	8	0	0	0				0		996	0	0							0		0							0		5	0	0
2022	010304201 5	0	0	0	0	0	0	0	0	0	0			0		996	0	8	0	0	0				0		996	0	0							0		0							0		5	0	0
2022	010304901 2	5	0	4	0	0	0	1	2	0	0	1332	20	0		995	0	8	4	4	4	11	16		5		995	0	0							3		1							3	5	4	3	3
2022	010306501 2	3	0	3	0	0	0	0	1	1	0	1218	20	0		121	1	6	3	3	3	51	9		3		0	0	0							2		1							3	2	2	0	0
2022	010306501 3	0	0	0	0	0	0	0	0	0	0			0		118	1	8	0	0	0				0		0	0	0							0		0							0		5	0	0
2022	010306601 1	4	0	1	1	2	0	0	0	0	0	1194	18	0		126	1	8	4	4	4	13	70		4		0	0	0							1	0	0							3	3	3	1	3
2022	010307001 1	1	0	1	0	0	0	0	1	1	0	1458	24	0		108	1	3	1	1	1	75	9		1		0	0	0							0		1							3	0	0	0	0
2022	010307101 3	1	1	0	0	0	0	0	1	0	0	1441	15	0		995	0	6	1	1	1	8	26		1		995	0	0							0		1							3	0	0	11	3
2022	010403901 2	2	0	2	0	0	0	0	2	0	0	1414	37	0		202	1	8	2	2	2	17	22		2		0	0	0							0		1							3	1	1	6	3
2022	010404101 2	1	1	0	0	0	0	0	1	0	0	1437	24	0		201	1	8	1	1	1	996	32		1		0	0	0							0		1							3	1	1	3	3
2022	010404201 4	0	0	0	0	0	0	0	0	0	0			0		104	1	8	0	0	0				0		0	0	0							0		0							0		5	0	0
2022	010404201 6	1	0	1	0	0	0	0	1	0	0	1444	19	0		108	1	8	1	1	1		25		1		0	0	0							0		1							2	0	0	0	0
2022	010404301 2	2	2	0	0	0	0	0	0	0	0	1327	17	0		201	1	3	2	2	2	16	91		2		0	0	0							1	0	0							3	1	1	8	2
2022	010404901 2	3	1	2	0	0	0	0	1	0	0	1327	23	0		301	1	2	3	3	3	19	15		3		1	0	0							2		1							2	0	0	8	2
2022	010405001 2	1	0	1	0	0	0	0	1	1	0	1461	28	0		995	0	8	1	1	1	31	8		1		995	0	0							0		1							2	1	1	9	2
2022	010405101 5	0	0	0	0	0	0	0	0	0	0			0		126	1	8	0	0	0				0		0	0	0							0		0							0		5	0	0
2022	010405401 3	1	0	1	0	0	0	0	1	0	0	1410	23	0		121	1	8	1	1	1	996	59		1		0	0	0							0	0	0							3	0	0	0	0
2022	010408401 2	3	0	2	1	0	0	0	1	0	0	1273	18	0		403	0	3	3	3	3	996	59		3		36	0	0							2	0	0							3	0	0	9	2
2022	010408401 3	0	0	0	0	0	0	0	0	0	0			0		107	1	8	0	0	0				0		0	0	0							0		0							0		5	0	0
2022	010408501 4	0	0	0	0	0	0	0	0	0	0			0		202	1	8	0	0	0				0		0	0	0							0		0							0		5	0	0
2022	010408701 2	2	1	1	0	0	0	0	2	1	0	1439	28	0		204	1	8	2	2	2	10	5		2		0	0	0							0		2							3	1	1	11	3
2022	010600101 2	6	3	2	0	1	0	0	0	0	0	1195	21	0		402	0	8	6	6	6	14	74		6		24	0	0							1	0	0							3	0	0	11	3
2022	010600101 3	0	0	0	0	0	0	0	0	0	0			0		117	1	8	0	0	0				0		0	0	0							0		0							3	0	0	0	0
2022	010600201 2	1	1	0	0	0	0	0	0	0	0	1390	16	0		202	1	8	1	1	1	12	80		1		0	0	0							1	0	0							3	1	1	3	3
2022	010600301 2	4	1	1	1	1	0	0	1	1	0	1246	18	0		995	0	8	4	4	4	1	6		4		995	0	0							2		1							3	1	1	3	3
2022	010600501 3	0	0	0	0	0	0	0	0	0	0			0		105	1	8	0	0	0				0		0	0	0							0		0							0		5	0	0
2022	010604901 1	4	2	2	0	0	0	0	0	0	0	1257	18	0		303	0	8	4	4	4	17	141		4		3	0	0							1	0	0							3	1	1	11	3
2022	010605201 1	2	1	1	0	0	0	0	1	0	0	1396	21	0		120	1	6	2	2	2	10	25		2		0	0	1	3	2011	1335	1			2		1	1	3	2011	1335	1		3	0	0	0	0
2022	010605301 3	0	0	0	0	0	0	0	0	0	0			0		202	1	3	0	0	0				0		0	0	0							0		0							0		5	0	0
2022	010606001 1	1	0	1	0	0	0	0	0	0	0	1388	36	0		201	1	8	1	1	1	27	82		1		0	0	0							1	0	0							3	1	1	0	0
2022	010606101 2	3	3	0	0	0	0	0	1	1	0	1306	20	0		995	0	8	3	3	3	0	6		3		995	0	0							2		1							3	2	2	3	3
2022	010606201 2	2	0	0	1	1	0	0	0	0	0	1104	16	0		203	1	8	2	2	2	9	302		2		0	0	0							1	0	0							3	1	1	3	3
2022	010700101 1	2	0	1	0	1	0	0	1	1	0	1190	17	0		201	1	8	2	2	2	10	3		2		0	0	0							2		1							3	1	1	0	0
2022	010700401 1	1	1	0	0	0	0	0	0	0	0	1327	23	0		103	1	3	1	1	1	37	142		1		0	0	0							1	0	0							3	0	0	0	0
2022	010700501 2	0	0	0	0	0	0	0	0	0	0			0		301	1	8	0	0	0				0		1	0	0							0		0							3	0	0	0	0
2022	010707701 2	1	0	1	0	0	0	0	0	0	0	1376	31	0		406	0	8	1	1	1	12	93		1		72	0	0							1	0	0							3	1	1	3	3
2022	010707901 2	2	1	1	0	0	0	0	1	0	0	1266	22	0		302	0	8	2	2	2	996	43		2		2	0	0							2	0	0							3	1	1	3	3
2022	010707901 3	0	0	0	0	0	0	0	0	0	0			0		120	1	8	0	0	0				0		0	0	0							0		0							0		5	0	0
2022	010708001 2	3	0	1	1	1	0	0	0	0	0	1121	17	0		102	1	8	3	3	3	996	270		3		0	0	1	98	1998	9998	5			1	0	0	1	98	1998	9998	5		3	2	2	8	2
2022	010710701 1	2	1	1	0	0	0	0	0	0	0	1242	25	0		201	1	5	2	2	2		125		2		0	0	0							1	0	0							3	2	2	11	3
2022	010710701 2	0	0	0	0	0	0	0	0	0	0			0		115	1	8	0	0	0				0		0	0	0							0		0							0		5	0	0
2022	010710801 2	1	1	0	0	0	0	0	1	1	0	1463	19	0		103	1	8	1	1	1		6		1		0	0	1	10	2016	1402	1			0		1	1	10	2016	1402	1		0		5	0	0
2022	010710901 1	4	2	0	0	2	0	0	2	0	0	1241	23	1	4	304	0	5	4	5	5	14	15	7	4	3	4	0	0							3		1							3	1	1	0	0
2022	010711001 1	0	0	0	0	0	0	0	0	0	0			0		112	1	8	0	0	0				0		0	0	0							0		0							0		5	0	0
2022	010900201 2	6	4	2	0	0	0	0	3	1	0	1322	23	0		995	0	8	6	6	6	12	1		6		995	0	0							4		2							3	3	3	3	3
2022	010900301 2	1	1	0	0	0	0	0	0	0	0	1317	17	0		107	1	8	1	1	1	9	151		1		0	0	0							1	0	0							3	1	1	8	2
2022	010900501 2	1	1	0	0	0	0	0	1	0	0	1442	16	0		202	1	3	1	1	1	11	26		1		0	0	0							0		1							2	0	0	8	2
2022	010902401 2	2	1	1	0	0	0	0	0	0	0	1258	19	0		201	1	8	2	2	2	11	125		2		0	0	0							1	0	0							3	2	2	0	0
2022	010902601 2	2	0	2	0	0	0	0	0	0	0	1314	19	0		105	1	8	2	2	2	20	61		2		0	0	0							2	0	0							3	1	1	9	2
2022	010902601 3	0	0	0	0	0	0	0	0	0	0			0		122	1	5	0	0	0				0		0	0	0							0		0							0		5	0	0
2022	010903001 2	4	3	1	0	0	0	0	0	0	0	1160	20	0		107	1	2	4	4	4	10	188		4		0	0	1	8	1997	1172	1			1	0	0	1	8	1997	1172	1		3	1	1	8	2
2022	010903001 6	0	0	0	0	0	0	0	0	0	0			0		103	1	8	0	0	0				0		0	0	0							0		0							0		5	0	0
2022	010903101 2	7	4	1	1	1	0	0	1	0	0	1218	16	0		103	1	8	7	7	6	12	52		7		0	0	0							2	0	0							3	5	4	11	3
2022	010903101 5	0	0	0	0	0	0	0	0	0	0			0		996	0	8	0	0	0				0		996	0	0							0		0							0		5	0	0
2022	010903201 2	2	2	0	0	0	0	0	1	0	0	1293	16	0		108	1	6	2	2	2	13	55		2		0	0	0							2	0	0							2	0	0	8	2
2022	010903401 2	3	1	0	1	1	0	0	0	0	0	1098	16	0		415	0	2	3	3	3	25	182		3		180	0	0							1	0	0							3	1	1	1	3
2022	010903501 2	2	1	1	0	0	0	0	1	0	0	1407	19	0		102	1	6	2	2	2	6	26		2		0	0	0							0		1							3	1	1	8	2
2022	011000101 2	5	2	1	0	2	0	0	1	0	0	1198	18	0		102	1	8	5	5	5	19	36		5		0	0	0							2		0							0		5	0	0
2022	011000101 4	0	0	0	0	0	0	0	0	0	0			0		117	1	2	0	0	0				0		0	0	0							0		0							0		5	0	0
2022	011000301 2	3	2	0	1	0	0	0	0	0	0	1264	20	0		109	1	3	3	3	3	996	73		3		0	0	0							1	0	0							2	1	1	8	2
2022	011000401 2	4	2	0	0	1	0	1	0	0	0	1215	17	0		201	1	3	3	3	3	9	116		4		0	0	0							1	0	0							3	3	3	0	0
2022	011000501 2	7	4	2	0	1	0	0	1	0	0	1213	22	0		201	1	8	7	7	6	25	59		7		0	0	0							2	0	0							2	5	4	8	2
2022	011000501 5	0	0	0	0	0	0	0	0	0	0			0		102	1	8	0	0	0				0		0	0	0							0		0							0		5	0	0
2022	011000501 6	0	0	0	0	0	0	0	0	0	0			0		203	1	8	0	0	0				0		0	0	0							0		0							0		5	0	0
2022	011002001 2	3	0	3	0	0	0	0	1	0	0	1369	16	0		121	1	8	3	3	3	996	51		3		0	0	0							2	0	0							3	3	3	11	3
2022	011005401 2	3	1	2	0	0	0	0	2	1	0	1400	17	0		107	1	2	3	3	3	11	5		3		0	0	0							3		1							3	1	1	3	3
2022	011007501 2	6	4	2	0	0	0	0	2	0	0	1300	17	0		103	1	8	6	6	6	12	35		6		0	0	0							3		1							3	3	3	11	3
2022	011009501 2	3	0	3	0	0	0	0	1	0	0	1264	25	0		115	1	3	3	3	3	996	37		3		0	0	0							2		0							3	1	1	11	3
2022	011010901 1	4	1	3	0	0	0	0	1	0	0	1288	20	0		103	1	8	4	4	4	34	29		4		0	0	0							2		1							3	3	3	0	0
2022	011010901 2	0	0	0	0	0	0	0	0	0	0			0		112	1	6	0	0	0				0		0	0	0							0		0							3	0	0	0	0
2022	011010901 3	0	0	0	0	0	0	0	0	0	0			0		101	1	6	0	0	0				0		0	0	0							0		0							0		5	0	0
2022	011011101 2	3	0	2	0	0	0	1	1	0	0	1300	25	0		109	1	3	2	2	2	18	46		3		0	0	0							2	0	0							3	2	2	8	2
2022	011011101 3	0	0	0	0	0	0	0	0	0	0			0		996	0	6	0	0	0				0		996	0	0							0		0							0		5	0	0
2022	011012301 2	1	0	1	0	0	0	0	1	0	0	1444	21	0		201	1	3	1	1	1	10	26		1		0	0	0							0		1							3	0	0	0	0
2022	011012801 2	2	0	1	1	0	0	0	0	0	0	1085	17	0		994	0	5	2	2	2	996	203		2		994	0	0							1	0	0							2	1	1	0	0
2022	011012801 3	0	0	0	0	0	0	0	0	0	0			0		110	1	1	0	0	0				0		0	0	0							0		0							0		5	0	0
2022	011100101 1	5	1	2	1	1	0	0	1	1	0	1214	17	0		995	0	8	5	5	5		2		5		995	0	0							2		1							2	4	4	0	0
2022	011100101 2	0	0	0	0	0	0	0	0	0	0			0		201	1	8	0	0	0				0		0	0	0							0		0							0		5	0	0
2022	011100601 2	2	2	0	0	0	0	0	1	0	0	1405	21	0		123	1	8	2	2	2	10	29		2		0	0	0							0		1							3	1	1	8	2
2022	011100901 2	3	2	1	0	0	0	0	0	0	0	1287	15	0		122	1	2	3	3	3	10	117		3		0	0	0							1	0	0							3	1	1	8	2
2022	011101801 1	5	3	2	0	0	0	0	1	0	0	1282	28	0		110	1	3	5	5	5	10	51		5		0	0	1	3	2015	1383	1			2	0	0	1	3	2015	1383	1		3	5	4	0	0
2022	011101801 2	0	0	0	0	0	0	0	0	0	0			0		101	1	5	0	0	0				0		0	0	0							0		0							0		5	0	0
2022	011103801 3	0	0	0	0	0	0	0	0	0	0			0		106	1	3	0	0	0				0		0	0	0							0		0							0		5	0	0
2022	011103901 2	3	2	0	0	1	0	0	1	0	0	1258	21	0		202	1	3	3	3	3	9	57		3		0	0	0							2	0	0							2	1	1	8	2
2022	011104001 2	2	1	1	0	0	0	0	1	0	0	1367	38	0		127	1	2	2	2	2	28	40		2		0	0	1	4	2018	1420	1	3	0	2		0							2	1	1	8	2
2022	011202901 2	1	1	0	0	0	0	0	1	1	0	1464	17	0		995	0	1	1	1	1	10	4		1		995	0	0							0		1							0		5	0	0
2022	011203101 3	3	2	1	0	0	0	0	1	0	0	1374	19	0		308	0	3	3	3	3	51	14		3		8	0	1	6	2010	1326	1			2		1	1	6	2010	1326	1		3	1	1	3	3
2022	011203301 2	2	1	1	0	0	0	0	1	0	0	1397	20	0		116	1	6	2	2	2	12	44		2		0	0	0							2	0	0							2	1	1	8	2
2022	011203401 2	3	2	0	1	0	0	0	1	0	0	1251	25	0		124	1	3	3	3	3	10	43		3		0	0	0							2	0	0							3	1	1	8	2
2022	011203701 2	2	0	1	0	1	0	0	1	0	0	1373	18	0		106	1	8	2	2	2	12	54		2		0	0	0							2	0	0							2	0	0	9	2
2022	011203801 2	3	2	1	0	0	0	0	1	0	0	1325	26	0		105	1	6	3	3	3	996	29		3		0	0	0							2		1							2	1	1	8	2
2022	011204001 2	3	0	3	0	0	0	0	1	0	0	1359	18	0		103	1	6	3	3	3	5	22		3		0	0	0							2		1							3	1	1	3	3
2022	011204201 2	1	1	0	0	0	0	0	1	0	0	1410	19	0		111	1	6	1	1	1	17	58		1		0	0	0							0	0	0							3	1	1	5	3
2022	011206001 2	2	1	1	0	0	0	0	1	1	0	1392	19	0		201	1	6	2	2	2	996	5		2		0	0	0							2		1							3	1	1	3	3
2022	011206601 2	4	2	1	0	0	1	0	1	0	0	1309	17	0		301	1	3	3	3	3	7	32		4		1	0	0							2		1							3	1	1	3	3
2022	011206701 5	1	0	1	0	0	0	0	1	0	0	1419	18	0		125	1	6	1	1	1	996	49		1		0	0	0							0	0	0							3	1	1	1	3
2022	011301301 2	2	1	1	0	0	0	0	0	0	0	1332	18	1	7	307	0	8	2	3	3	12	114	7	2	3	7	0	0							1	0	0							3	1	1	0	0
2022	011302001 2	2	0	2	0	0	0	0	2	0	0	1434	22	0		301	1	8	2	2	2	7	20		2		1	0	0							0		2							3	2	2	3	3
2022	011302501 2	2	1	0	0	1	0	0	1	0	0	1314	23	0		124	1	3	2	2	2	16	17		2		0	0	0							2		1							3	1	1	1	3
2022	011302901 2	4	2	1	0	1	0	0	0	0	0	1178	18	0		101	1	4	4	4	4	996	128		4		0	0	0							1	0	0							3	1	1	1	3
2022	011302901 5	1	1	0	0	0	0	0	1	0	0	1426	17	0		101	1	2	1	1	1	10	41		1		0	0	0							0	0	0							2	0	0	9	2
2022	011303601 1	2	1	1	0	0	0	0	1	0	0	1390	20	0		123	1	3	2	2	2	16	35		2		0	0	0							2		1							3	1	1	1	3
2022	011303801 2	3	1	2	0	0	0	0	1	0	0	1287	22	0		301	1	2	3	3	3	10	20		3		1	0	0							2		1							3	2	2	1	3
2022	011303801 4	0	0	0	0	0	0	0	0	0	0			0		102	1	3	0	0	0				0		0	0	0							0		0							0		5	0	0
2022	011305101 2	4	1	2	0	1	0	0	0	0	0	1211	17	0		103	1	8	4	4	4	7	131		4		0	0	0							1	0	0							3	0	0	0	0
2022	011305101 3	0	0	0	0	0	0	0	0	0	0			1	3	303	0	3	0	1	1			7	0	1	3	0	0							0		0							3	0	0	0	0
2022	011306101 1	5	2	0	0	3	0	0	0	0	0	1143	16	0		201	1	8	5	5	5		66		5		0	0	0							1	0	0							3	1	1	0	0
2022	011600101 2	3	0	3	0	0	0	0	2	0	0	1382	25	0		127	1	6	3	3	3	11	31		3		0	0	0							3		2							3	0	0	6	3
2022	011601501 1	3	3	0	0	0	0	0	2	0	0	1378	26	0		109	1	3	3	3	3	996	32		3		0	0	0							3		1							3	0	0	0	0
2022	011603401 1	1	0	1	0	0	0	0	1	0	0	1440	21	0		303	0	2	1	1	1	3	26		1		3	0	1	1	2022	1465	1	1	0	0		1							3	0	0	0	0
2022	011606601 2	1	0	1	0	0	0	0	1	0	0	1415	21	0		102	1	1	1	1	1	9	51		1		0	0	1	10	2019	1438	1	4	0	0	0	0							3	0	0	11	3
2022	011608101 1	1	0	1	0	0	0	0	0	0	0	1235	26	0		128	1	3	1	1	1	33	230		1		0	0	0							1	0	0							3	0	0	0	0
2022	011608101 2	0	0	0	0	0	0	0	0	0	0			0		202	1	3	0	0	0				0		0	0	0							0		0							3	0	0	0	0
2022	011610301 1	3	0	3	0	0	0	0	2	1	0	1396	17	0		995	0	3	3	3	3	7	5		3		995	0	0							3		1							3	0	0	13	3
2022	011610601 2	1	0	1	0	0	0	0	1	0	0	1444	17	0		106	1	6	1	1	1	11	21		1		0	0	0							0		1							3	0	0	5	3
2022	011611601 2	0	0	0	0	0	0	0	0	0	0			0		104	1	3	0	0	0				0		0	0	0							0		0							3	0	0	0	0
2022	011700901 2	2	1	1	0	0	0	0	2	1	0	1423	24	0		995	0	2	2	2	2	102	9		2		995	0	0							0		1							3	0	0	13	3
2022	011702701 2	1	1	0	0	0	0	0	1	0	0	1451	28	0		995	0	2	1	1	1	50	18		1		995	0	0							0		1							3	0	0	0	0
2022	011702901 1	4	2	2	0	0	0	0	0	0	0	1308	16	0		116	1	3	4	4	4	16	77		4		0	0	0							1	0	0							3	1	1	8	2
2022	011702901 2	0	0	0	0	0	0	0	0	0	0			0		201	1	8	0	0	0				0		0	0	0							0		0							0		5	0	0
2022	011704901 2	6	2	3	0	1	0	0	1	0	0	1163	19	0		111	1	8	6	6	6	12	53		6		0	0	1	7	2004	1255	1			2	0	0	1	7	2004	1255	1		3	1	1	3	3
2022	011704901 3	0	0	0	0	0	0	0	0	0	0			0		124	1	4	0	0	0				0		0	0	0							0		0							3	0	0	0	0
2022	011706401 1	1	1	0	0	0	0	0	1	0	0	1427	25	0		301	1	3	1	1	1	12	42		1		1	0	0							0	0	0							3	0	0	0	0
2022	011709801 1	3	2	1	0	0	0	0	1	0	0	1318	18	0		103	1	8	3	3	3	996	15		3		0	0	0							2		1							3	1	1	3	3
2022	011709801 3	0	0	0	0	0	0	0	0	0	0			0		114	1	8	0	0	0				0		0	0	0							0		0							0		5	0	0
2022	011710301 1	2	0	2	0	0	0	0	1	0	0	1281	16	0		402	0	8	2	2	2	6	38		2		24	0	0							2		0							3	1	1	0	0
2022	011710301 3	0	0	0	0	0	0	0	0	0	0			0		101	1	8	0	0	0				0		0	0	0							0		0							0		5	0	0
2022	011710301 5	2	0	2	0	0	0	0	0	0	0	1264	24	0		103	1	1	2	2	2	13	84		2		0	0	1	3	2018	1419	1	1	0	1	0	0							3	1	1	0	0
2022	011710301 6	0	0	0	0	0	0	0	0	0	0			0		301	1	8	0	0	0				0		1	0	0							0		0							0		5	0	0
2022	011710301 8	0	0	0	0	0	0	0	0	0	0			0		301	1	6	0	0	0				0		1	0	0							0		0							3	0	0	5	3
2022	011710801 2	1	0	1	0	0	0	0	1	1	0	1463	28	0		995	0	3	1	1	1	7	6		1		995	0	0							0		1							3	0	0	0	0
2022	011901701 1	2	2	0	0	0	0	0	0	0	0	1273	19	0		127	1	3	2	2	2	4	111		2		0	0	0							1	0	0							3	0	0	0	0
2022	011903001 1	1	0	1	0	0	0	0	1	0	0	1435	25	0		107	1	6	1	1	1	23	34		1		0	0	0							0		1							3	0	0	0	0
2022	011903701 2	2	2	0	0	0	0	0	1	0	0	1382	23	0		120	1	6	2	2	2	48	52		2		0	0	0							2	0	0							3	0	0	0	0
2022	011904401 2	2	1	1	0	0	0	0	1	0	0	1335	22	0		104	1	3	2	2	2	15	35		2		0	0	0							2		1							3	1	1	5	3
2022	011909501 1	2	2	0	0	0	0	0	0	0	0	1160	22	0		305	0	8	2	2	2	10	236		2		5	0	0							1	0	0							3	1	1	0	0
2022	011911801 2	1	1	0	0	0	0	0	1	0	0	1414	22	0		301	1	6	1	1	1	29	55		1		1	0	1	98	2015	9998	5			0	0	0	1	98	2015	9998	5		3	0	0	1	3
2022	012005301 1	3	2	1	0	0	0	0	2	0	0	1392	22	0		301	1	8	3	3	3	26	15		3		1	0	1	3	2018	1419	1	3	0	3		2							3	0	0	0	0
2022	012005401 1	1	0	0	1	0	0	0	1	0	0	1421	19	0		106	1	3	1	1	1	15	48		1		0	0	0							0	0	0							3	0	0	0	0
2022	012007801 1	1	1	0	0	0	0	0	1	0	0	1430	19	0		115	1	2	1	1	1	996	36		1		0	0	0							0		0							3	0	0	11	3
2022	012007801 4	3	0	1	0	2	0	0	0	0	0	1199	17	0		111	1	8	3	3	3	28	189		3		0	0	0							1	0	0							3	2	2	0	0
2022	012007801 5	0	0	0	0	0	0	0	0	0	0			0		301	1	5	0	0	0				0		1	0	0							0		0							0		5	0	0
2022	012009401 2	2	2	0	0	0	0	0	1	0	0	1391	23	0		110	1	2	2	2	2	34	28		2		0	0	0							2		1							3	0	0	3	3
2022	012009901 2	1	1	0	0	0	0	0	0	0	0	1390	34	0		102	1	3	1	1	1	9	76		1		0	0	0							1	0	0							3	1	1	8	2
2022	012010201 2	1	1	0	0	0	0	0	1	1	0	1461	21	0		110	1	6	1	1	1	9	7		1		0	0	0							0		1							3	0	0	3	3
2022	012100301 2	4	3	1	0	0	0	0	1	0	0	1244	16	0		203	1	2	4	4	4	8	23		4		0	0	1	3	2018	1419	1	1	0	2		1							3	2	2	1	3
2022	012100301 6	0	0	0	0	0	0	0	0	0	0			0		202	1	8	0	0	0				0		0	0	0							0		0							3	0	0	0	0
2022	012108901 1	3	2	1	0	0	0	0	1	1	0	1293	19	0		304	0	3	3	3	3	996	5		3		4	0	0							2		1							3	1	1	3	3
2022	012110101 2	1	0	1	0	0	0	0	1	1	0	1465	31	0		103	1	3	1	1	1	12	5		1		0	0	0							0		1							3	0	0	5	3
2022	012115901 2	2	1	1	0	0	0	0	1	1	0	1361	20	0		995	0	6	2	2	2	5	4		2		995	0	0							2		1							3	1	1	5	3
2022	012118601 2	2	0	2	0	0	0	0	2	0	0	1417	30	0		306	0	3	2	2	2	12	18		2		6	0	0							0		1							3	0	0	7	3
2022	012119501 1	1	1	0	0	0	0	0	1	0	0	1418	22	0		124	1	3	1	1	1	996	52		1		0	0	0							0	0	0							3	0	0	5	3
2022	012119601 1	2	1	1	0	0	0	0	1	0	0	1300	21	0		102	1	3	2	2	2		57		2		0	0	0							2	0	0							3	0	0	9	2
2022	012119601 2	0	0	0	0	0	0	0	0	0	0			0		111	1	1	0	0	0				0		0	0	0							0		0							0		5	0	0
2022	012503001 2	5	3	1	0	1	0	0	0	0	0	1174	24	0		202	1	1	5	5	5	13	75		5		0	0	0							1	0	0							3	1	1	8	2
2022	012503001 3	0	0	0	0	0	0	0	0	0	0			0		120	1	1	0	0	0				0		0	0	0							0		0							0		5	0	0
2022	012504101 2	5	4	1	0	0	0	0	2	0	0	1283	19	0		301	1	2	5	5	5	996	37		5		1	0	1	3	2015	1383	1			3	0	0	1	3	2015	1383	1		3	3	3	11	3
2022	012504101 3	0	0	0	0	0	0	0	0	0	0			0		996	0	8	0	0	0				0		996	0	0							0		0							0		5	0	0
2022	012505901 1	1	1	0	0	0	0	0	1	0	0	1415	16	0		112	1	1	1	1	1	11	51		1		0	0	0							0	0	0							3	1	1	0	0
2022	012507701 2	2	1	1	0	0	0	0	2	1	0	1413	23	0		995	0	6	2	2	2	14	7		2		995	0	0							0		1							3	0	0	9	2
2022	012508701 2	1	1	0	0	0	0	0	1	0	0	1429	15	0		103	1	2	1	1	1	11	37		1		0	0	0							0		0							3	1	1	5	3
2022	012508901 3	0	0	0	0	0	0	0	0	0	0			0		112	1	6	0	0	0				0		0	0	0							0		0							0		5	0	0
2022	012508901 6	1	0	1	0	0	0	0	1	1	0	1465	23	0		995	0	2	1	1	1	7	1		1		995	0	0							0		1							3	0	0	3	3
2022	012511701 2	3	2	1	0	0	0	0	1	0	0	1346	19	0		105	1	3	3	3	3	8	30		3		0	0	1	1	2013	1357	1			2		1	1	1	2013	1357	1		3	1	1	1	3
2022	012513601 2	6	3	2	0	1	0	0	1	1	0	1206	17	0		995	0	6	6	6	6	13	8		6		995	0	0							2		1							2	3	3	0	0
2022	012513601 5	0	0	0	0	0	0	0	0	0	0			0		203	1	8	0	0	0				0		0	0	0							0		0							0		5	0	0
2022	012600701 1	3	1	2	0	0	0	0	1	0	0	1213	21	0		109	1	3	3	3	3	0	34		3		0	0	0							2		1							3	1	1	8	2
2022	012600701 3	0	0	0	0	0	0	0	0	0	0			0		105	1	3	0	0	0				0		0	0	0							0		0							3	0	0	0	0
2022	012600701 4	0	0	0	0	0	0	0	0	0	0			0		105	1	3	0	0	0				0		0	0	0							0		0							0		5	0	0
2022	012603301 1	1	0	1	0	0	0	0	1	1	0	1464	29	0		995	0	3	1	1	1	4	5		1		995	0	0							0		1							3	0	0	0	0
2022	012606201 2	2	2	0	0	0	0	0	1	0	0	1325	20	0		126	1	3	2	2	2	9	51		2		0	0	0							2	0	0							3	0	0	8	2
2022	012606701 5	0	0	0	0	0	0	0	0	0	0			1	4	304	0	3	0	1	1			7	0	2	4	0	0							0		0							3	0	0	0	0
2022	012608701 2	3	2	1	0	0	0	0	1	0	0	1216	15	0		302	0	3	3	3	3	0	28		3		2	0	0							2		1							3	1	1	5	3
2022	012609601 3	0	0	0	0	0	0	0	0	0	0			0		301	1	6	0	0	0				0		1	0	0							0		0							3	0	0	5	3
2022	012609601 5	1	1	0	0	0	0	0	1	0	0	1422	21	0		121	1	8	1	1	1	28	47		1		0	0	0							0	0	0							3	0	0	1	3
2022	012610501 2	4	1	1	0	2	0	0	0	0	0	1157	21	0		994	0	5	4	4	4	11	177		4		994	0	0							1	0	0							3	1	1	0	0
2022	012610501 4	0	0	0	0	0	0	0	0	0	0			0		119	1	1	0	0	0				0		0	0	0							0		0							0		5	0	0
2022	012701301 2	4	1	2	0	1	0	0	1	1	0	1200	16	0		302	0	8	4	4	4	21	5		4		2	0	0							2		1							3	1	1	11	3
2022	012704601 2	1	0	1	0	0	0	0	1	0	0	1427	33	0		124	1	6	1	1	1	78	41		1		0	0	0							0	0	0							2	0	0	8	2
2022	012707701 2	1	1	0	0	0	0	0	1	0	0	1430	27	0		995	0	8	1	1	1	9	38		1		995	0	0							0		0							3	0	0	11	3
2022	012709201 3	1	1	0	0	0	0	0	0	0	0	1381	30	0		125	1	6	1	1	1	11	87		1		0	0	0							1	0	0							3	0	0	5	3
2022	012710101 2	4	1	2	0	0	1	0	0	0	0	1165	15	0		113	1	3	3	3	3	996	94		4		0	0	0							1	0	0							3	3	3	8	2
2022	012710101 3	0	0	0	0	0	0	0	0	0	0			0		202	1	3	0	0	0				0		0	0	0							0		0							0		5	0	0
2022	012710101 4	0	0	0	0	0	0	0	0	0	0			0		202	1	8	0	0	0				0		0	0	0							0		0							0		5	0	0
2022	012710501 1	0	0	0	0	0	0	0	0	0	0			0		102	1	3	0	0	0				0		0	0	0							0		0							3	0	0	5	3
2022	012712301 1	2	1	1	0	0	0	0	0	0	0	1291	24	0		202	1	3	2	2	2	83	106		2		0	0	0							1	0	0							3	0	0	8	2
2022	012712301 3	0	0	0	0	0	0	0	0	0	0			0		103	1	8	0	0	0				0		0	0	0							0		0							0		5	0	0
2022	013100301 2	4	1	0	1	2	0	0	0	0	0	1136	18	0		203	1	8	4	4	4	9	201		4		0	0	0							1	0	0							3	3	3	9	2
2022	013100501 2	2	2	0	0	0	0	0	1	1	0	1386	20	0		995	0	6	2	2	2	23	9		2		995	0	0							2		1							3	0	0	5	3
2022	013101001 1	2	1	1	0	0	0	0	1	0	0	1346	31	0		126	1	3	2	2	2	12	39		2		0	0	0							2		0							3	0	0	8	2
2022	013101101 1	4	2	2	0	0	0	0	0	0	0	1236	21	0		121	1	6	4	4	4	32	107		4		0	0	0							1	0	0							3	1	1	3	3
2022	013101101 4	0	0	0	0	0	0	0	0	0	0			0		201	1	3	0	0	0				0		0	0	0							0		0							0		5	0	0
2022	013104801 1	2	0	2	0	0	0	0	1	0	0	1352	29	0		202	1	6	2	2	2	91	42		2		0	0	0							2	0	0							2	0	0	8	2
2022	013105401 1	9	4	4	1	0	0	0	1	0	0	1190	21	0		201	1	8	9	9	6	20	33		9		0	0	0							2		1							0		5	0	0
2022	013105401 4	0	0	0	0	0	0	0	0	0	0			0		106	1	8	0	0	0				0		0	0	0							0		0							0		5	0	0
2022	013107401 2	1	0	1	0	0	0	0	1	0	0	1421	18	0		109	1	6	1	1	1	16	47		1		0	0	0							0	0	0							3	0	0	8	2
2022	013109501 2	3	2	0	0	1	0	0	1	0	0	1264	16	0		114	1	6	3	3	3	996	41		3		0	0	1	8	2016	1400	1			2	0	0	1	8	2016	1400	1		3	1	1	6	3
2022	013111701 2	2	2	0	0	0	0	0	1	0	0	1314	20	0		102	1	3	2	2	2	7	26		2		0	0	1	4	2021	1456	1	2	0	2		1							3	1	1	8	2
2022	013112201 1	6	3	3	0	0	0	0	0	0	0	1184	17	0		120	1	6	6	6	6	16	78		6		0	0	1	2	1999	1190	1			1	0	0	1	2	1999	1190	1		3	1	1	6	3
2022	013112201 2	0	0	0	0	0	0	0	0	0	0			0		301	1	8	0	0	0				0		1	0	0							0		0							0		5	0	0
2022	013112201 3	0	0	0	0	0	0	0	0	0	0			0		120	1	8	0	0	0				0		0	0	0							0		0							0		5	0	0
2022	013200801 2	5	2	2	0	1	0	0	1	0	0	1232	22	0		302	0	6	5	5	5	11	26		5		2	0	0							2		1							3	2	2	5	3
2022	013200801 4	0	0	0	0	0	0	0	0	0	0			0		998	0	8	0	0	0				0		998	0	0							0		0							0		5	0	0
2022	013200801 7	0	0	0	0	0	0	0	0	0	0			0		103	1	8	0	0	0				0		0	0	0							0		0							2	0	0	9	2
2022	013201301 2	2	1	1	0	0	0	0	1	0	0	1390	23	0		103	1	6	2	2	2	1	25		2		0	0	0							2		1							3	1	1	5	3
2022	013202001 2	3	2	1	0	0	0	0	2	0	0	1323	19	0		119	1	3	3	3	3	0	20		3		0	0	0							3		1							3	1	1	0	0
2022	013202001 5	0	0	0	0	0	0	0	0	0	0			0		996	0	8	0	0	0				0		996	0	0							0		0							0		5	0	0
2022	013203001 1	3	3	0	0	0	0	0	2	1	0	1372	21	0		202	1	6	3	3	3	37	5		3		0	0	0							3		2							3	0	0	1	3
2022	013206901 1	1	0	1	0	0	0	0	1	1	0	1459	20	0		995	0	3	1	1	1	9	8		1		995	0	0							0		1							3	0	0	11	3
2022	013208301 1	1	1	0	0	0	0	0	1	1	0	1460	24	0		302	0	3	1	1	1	35	7		1		2	0	0							0		1							3	0	0	3	3
2022	013209901 2	1	1	0	0	0	0	0	1	0	0	1424	22	1	8	308	0	3	1	2	2	41	43	7	1	2	8	0	0							0	0	0							3	0	0	0	0
2022	013210501 2	2	0	1	1	0	0	0	0	0	0	1170	16	0		994	0	3	2	2	2	6	184		2		994	0	0							1	0	0							3	1	1	0	0
2022	013210501 3	0	0	0	0	0	0	0	0	0	0			0		125	1	6	0	0	0				0		0	0	0							0		0							0		5	0	0
2022	013211201 3	0	0	0	0	0	0	0	0	0	0			0		996	0	5	0	0	0				0		996	0	0							0		0							0		5	0	0
2022	013402201 1	2	0	2	0	0	0	0	1	0	0	1382	18	0		120	1	3	2	2	2	34	19		2		0	0	0							2		1							3	1	1	8	2
2022	013402801 1	0	0	0	0	0	0	0	0	0	0			0		120	1	8	0	0	0				0		0	0	0							0		0							0		5	0	0
2022	013403401 1	6	3	1	0	2	0	0	1	1	0	1183	16	0		104	1	8	6	6	6	10	8		6		0	0	0							2		1							3	0	0	3	3
2022	013405901 1	4	2	1	0	1	0	0	1	0	0	1204	21	0		107	1	2	4	4	4	55	21		4		0	0	1	9	2002	1233	1			2		1	1	9	2002	1233	1		3	1	1	0	0
2022	013406001 1	1	0	1	0	0	0	0	1	0	0	1428	36	0		128	1	3	1	1	1		37		1		0	0	0							0	0	0							3	0	0	0	0
2022	013407101 2	4	0	2	0	2	0	0	0	0	0	1168	18	0		995	0	2	4	4	4	26	190		4		995	0	0							1	0	0							3	1	1	3	3
2022	013407101 3	0	0	0	0	0	0	0	0	0	0			0		111	1	6	0	0	0				0		0	0	0							0		0							0		5	0	0
2022	013407101 4	0	0	0	0	0	0	0	0	0	0			0		103	1	6	0	0	0				0		0	0	0							0		0							0		5	0	0
2022	013408101 2	2	1	1	0	0	0	0	1	0	0	1320	22	0		109	1	8	2	2	2	996	20		2		0	0	0							2		1							3	1	1	3	3
2022	013409501 1	3	2	1	0	0	0	0	1	0	0	1281	24	0		109	1	3	3	3	3	4	14		3		0	0	0							2		1							3	1	1	3	3
2022	013409501 3	0	0	0	0	0	0	0	0	0	0			0		118	1	6	0	0	0				0		0	0	0							0		0							0		5	0	0
2022	013500501 2	1	0	1	0	0	0	0	0	0	0	1404	19	0		112	1	3	1	1	1	0	63		1		0	0	0							1	0	0							3	0	0	8	2
2022	013501501 2	2	1	1	0	0	0	0	2	0	0	1420	24	0		401	0	8	2	2	2	11	21		2		12	0	0							0		1							3	1	1	3	3
2022	013501701 1	3	1	2	0	0	0	0	1	0	0	1316	19	0		104	1	6	3	3	3	8	35		3		0	0	0							2		1							3	1	1	8	2
2022	013501701 3	0	0	0	0	0	0	0	0	0	0			0		102	1	8	0	0	0				0		0	0	0							0		0							0		5	0	0
2022	013502201 1	0	0	0	0	0	0	0	0	0	0			0		101	1	8	0	0	0				0		0	0	0							0		0							0		5	0	0
2022	013504101 2	2	0	1	1	0	0	0	1	0	0	1242	19	0		116	1	8	2	2	2	10	27		2		0	0	1	98	2001	9998	5			2		1	1	98	2001	9998	5		3	1	1	5	3
2022	013504701 2	2	0	2	0	0	0	0	1	0	0	1289	18	0		109	1	8	2	2	2	14	14		2		0	0	0							2		1							3	1	1	0	0
2022	013504701 3	0	0	0	0	0	0	0	0	0	0			0		202	1	1	0	0	0				0		0	0	0							0		0							0		5	0	0
2022	013509001 2	5	2	2	0	1	0	0	1	1	0	1228	21	0		995	0	3	5	5	5	15	8		5		995	0	0							2		1							3	1	1	0	0
2022	013509001 4	0	0	0	0	0	0	0	0	0	0			0		996	0	8	0	0	0				0		996	0	0							0		0							0		5	0	0
2022	013509601 1	1	1	0	0	0	0	0	1	0	0	1443	30	0		117	1	3	1	1	1		24		1		0	0	0							0		1							3	0	0	0	0
2022	013601701 2	1	0	1	0	0	0	0	1	0	0	1429	22	0		129	1	6	1	1	1	10	37		1		0	0	0							0	0	0							3	1	1	8	2
2022	013602701 4	0	0	0	0	0	0	0	0	0	0			0		102	1	8	0	0	0				0		0	0	0							0		0							0		5	0	0
2022	013603001 2	3	1	1	0	0	1	0	1	0	0	1338	24	0		125	1	6	2	2	2	20	36		3		0	0	1	2	2010	1322	1			2		0	1	2	2010	1322	1		2	1	1	8	2
2022	013603301 2	4	3	1	0	0	0	0	1	0	0	1340	20	0		301	1	8	4	4	4	996	48		4		1	0	0							2	0	0							3	2	2	3	3
2022	013607501 5	0	0	0	0	0	0	0	0	0	0			0		107	1	3	0	0	0				0		0	0	0							0		0							0		5	0	0
2022	013607501 9	1	1	0	0	0	0	0	1	1	0	1461	18	0		995	0	6	1	1	1	7	5		1		995	0	0							0		1							3	1	1	5	3
2022	013608301 2	1	1	0	0	0	0	0	1	0	0	1428	29	0		121	1	2	1	1	1	17	38		1		0	0	0							0	0	0							2	0	0	8	2
2022	013610001 3	0	0	0	0	0	0	0	0	0	0			0		124	1	3	0	0	0				0		0	0	0							0		0							3	0	0	0	0
2022	013611001 2	5	1	2	0	2	0	0	0	0	0	1124	17	0		124	1	6	5	5	5	11	217		5		0	0	0							1	0	0							3	2	2	8	2
2022	013611001 4	0	0	0	0	0	0	0	0	0	0			0		101	1	6	0	0	0				0		0	0	0							0		0							0		5	0	0
2022	013611001 5	0	0	0	0	0	0	0	0	0	0			0		107	1	8	0	0	0				0		0	0	0							0		0							0		5	0	0
2022	013700901 2	3	1	0	0	1	1	0	1	0	0	1303	19	0		995	0	2	2	2	2	11	29		3		995	0	0							2		1							3	2	2	0	0
2022	013701101 1	2	0	1	0	0	0	1	0	0	0	1297	17	1	3	304	0	2	1	2	2	996	69	7	2	2	4	0	0							1	0	0							3	1	1	0	0
2022	013702701 2	1	1	0	0	0	0	0	0	0	0	1386	23	0		120	1	6	1	1	1	1	81		1		0	0	1	6	2012	1350	1			1	0	0	1	6	2012	1350	1		3	1	1	5	3
2022	013703801 1	1	1	0	0	0	0	0	1	0	0	1441	21	1	9	309	0	3	1	2	2	9	26	7	1	3	9	0	0							0		1							3	0	0	0	0
2022	013706501 2	1	1	0	0	0	0	0	1	0	0	1420	21	0		301	1	8	1	1	1	11	47		1		1	0	0							0	0	0							3	1	1	0	0
2022	013709801 2	5	1	2	1	1	0	0	1	0	0	1168	15	0		109	1	6	5	5	5	26	23		5		0	0	0							2		1							3	3	3	8	2
2022	014102301 2	0	0	0	0	0	0	0	0	0	0			0		201	1	8	0	0	0				0		0	0	0							0		0							0		5	0	0
2022	014102601 2	2	0	1	0	1	0	0	1	0	0	1377	19	0		304	0	6	2	2	2	996	46		2		4	0	0							2	0	0							3	1	1	11	3
2022	014102701 1	1	1	0	0	0	0	0	0	0	0	1376	21	0		113	1	6	1	1	1	19	94		1		0	0	0							1	0	0							2	1	1	0	0
2022	014102801 2	2	0	0	0	1	1	0	0	0	0	1158	19	0		994	0	6	1	1	1	10	235		2		994	0	1	4	2003	1240	1			1	0	0	1	4	2003	1240	1		2	1	1	0	0
2022	014102901 1	4	0	1	1	2	0	0	0	0	0	1108	15	0		994	0	8	4	4	4	17	158		4		994	0	0							1	0	0							3	2	2	0	0
2022	014102901 2	0	0	0	0	0	0	0	0	0	0			0		101	1	8	0	0	0				0		0	0	0							0		0							0		5	0	0
2022	014104001 2	4	0	2	1	1	0	0	1	0	0	1242	20	0		123	1	1	4	4	4	11	19		4		0	0	0							2		1							3	2	2	6	3
2022	014104101 2	3	0	1	1	1	0	0	0	0	0	1215	21	1	3	303	0	6	3	4	4	25	86	7	3	3	3	0	0							1	0	0							3	1	1	0	0
2022	014104201 2	3	2	1	0	0	0	0	1	1	0	1290	14	0		995	0	6	3	3	3	10	3		3		995	0	0							2		1							3	1	1	0	0
2022	014110101 2	1	1	0	0	0	0	0	1	0	0	1411	17	0		201	1	8	1	1	1	9	59		1		0	0	0							0	0	0							3	1	1	3	3
2022	014110201 3	0	0	0	0	0	0	0	0	0	0			0		996	0	8	0	0	0				0		996	0	0							0		0							0		5	0	0
2022	014110301 3	5	1	2	1	1	0	0	2	0	0	1241	16	0		203	1	4	5	5	5	13	21		5		0	0	0							3		1							3	0	0	0	0
2022	014110301 4	0	0	0	0	0	0	0	0	0	0			0		106	1	8	0	0	0				0		0	0	0							0		0							0		5	0	0
2022	014200701 1	3	1	1	0	1	0	0	0	0	0	1136	16	0		102	1	8	3	3	3	26	226		3		0	0	0							1	0	0							0		5	0	0
2022	014200701 2	0	0	0	0	0	0	0	0	0	0			0		202	1	8	0	0	0				0		0	0	0							0		0							2	0	0	0	0
2022	014200901 2	1	0	1	0	0	0	0	1	0	0	1450	22	0		995	0	6	1	1	1	15	16		1		995	0	0							0		1							3	0	0	11	3
2022	014205001 2	2	1	1	0	0	0	0	1	1	0	1380	22	0		112	1	6	2	2	2	33	8		2		0	0	0							2		1							3	1	1	3	3
2022	014207901 2	3	1	2	0	0	0	0	1	0	0	1308	20	0		995	0	2	3	3	3	34	18		3		995	0	0							2		1							3	0	0	11	3
2022	014207901 3	0	0	0	0	0	0	0	0	0	0			0		119	1	1	0	0	0				0		0	0	0							0		0							0		5	0	0
2022	014208001 3	0	0	0	0	0	0	0	0	0	0			0		203	1	8	0	0	0				0		0	0	0							0		0							0		5	0	0
2022	014208001 4	0	0	0	0	0	0	0	0	0	0			0		996	0	8	0	0	0				0		996	0	0							0		0							0		5	0	0
2022	014208101 2	4	1	3	0	0	0	0	2	1	0	1304	16	0		995	0	2	4	4	4	24	1		4		995	0	0							3		2							3	1	1	3	3
2022	014208101 6	0	0	0	0	0	0	0	0	0	0			0		117	1	5	0	0	0				0		0	0	0							0		0							0		5	0	0
2022	014208201 1	3	3	0	0	0	0	0	1	0	0	1288	17	0		303	0	6	3	3	3	996	29		3		3	0	1	9	2009	1317	1			2		1	1	9	2009	1317	1		3	1	1	3	3
2022	014209201 2	6	3	3	0	0	0	0	2	1	0	1257	20	0		995	0	2	6	6	6	21	12		6		995	0	1	1	2016	1393	1			3		1	1	1	2016	1393	1		3	0	0	11	3
2022	014209201 4	0	0	0	0	0	0	0	0	0	0			0		301	1	8	0	0	0				0		1	0	0							0		0							0		5	0	0
2022	014213101 4	0	0	0	0	0	0	0	0	0	0			0		123	1	8	0	0	0				0		0	0	0							0		0							0		5	0	0
2022	014213101 6	2	0	2	0	0	0	0	1	0	0	1406	18	0		301	1	6	2	2	2	15	15		2		1	0	0							0		1							3	1	1	9	2
2022	014213201 2	2	2	0	0	0	0	0	1	1	0	1341	22	0		995	0	6	2	2	2	13	12		2		995	0	0							2		1							3	1	1	11	3
2022	014213401 2	3	2	1	0	0	0	0	0	0	0	1267	16	0		301	1	2	3	3	3	996	110		3		1	0	0							1	0	0							2	1	1	8	2
2022	014302801 1	5	0	2	2	1	0	0	0	0	0	1127	16	0		201	1	1	5	5	5	14	168		5		0	0	0							1	0	0							0		5	0	0
2022	014302801 2	0	0	0	0	0	0	0	0	0	0			0		108	1	1	0	0	0				0		0	0	0							0		0							0		5	0	0
2022	014302801 3	0	0	0	0	0	0	0	0	0	0			0		996	0	8	0	0	0				0		996	0	0							0		0							0		5	0	0
2022	014302901 2	2	1	1	0	0	0	0	1	0	0	1369	26	0		995	0	6	2	2	2	15	36		2		995	0	0							2		0							3	1	1	11	3
2022	014303101 2	3	1	2	0	0	0	0	1	0	0	1229	22	0		995	0	6	3	3	3	13	15		3		995	0	0							2		1							3	0	0	9	2
2022	014303101 4	0	0	0	0	0	0	0	0	0	0			0		102	1	6	0	0	0				0		0	0	0							0		0							0		5	0	0
2022	014303201 5	2	2	0	0	0	0	0	1	0	0	1312	19	0		310	0	8	2	2	2	9	46		2		10	0	0							2	0	0							3	0	0	3	3
2022	014304401 2	2	2	0	0	0	0	0	2	1	0	1425	19	0		995	0	6	2	2	2	19	6		2		995	0	0							0		1							3	1	1	11	3
2022	014304501 2	1	0	1	0	0	0	0	1	0	0	1457	39	0		995	0	8	1	1	1	26	13		1		995	0	0							0		1							3	1	1	5	3
2022	014304601 1	2	2	0	0	0	0	0	0	0	0	1322	24	0		401	0	3	2	2	2	23	118		2		12	0	0							1	0	0							3	0	0	3	3
2022	014304701 2	2	1	1	0	0	0	0	1	0	0	1354	20	0		402	0	6	2	2	2	10	46		2		24	0	0							2	0	0							3	1	1	3	3
2022	014316701 2	2	1	1	0	0	0	0	0	0	0	1329	21	0		403	0	2	2	2	2	10	60		2		36	0	0							2	0	0							3	0	0	11	3
2022	014316901 1	1	0	1	0	0	0	0	1	0	0	1413	30	0		102	1	3	1	1	1	17	57		1		0	0	1	11	2019	1439	1	1	0	0	0	0							3	0	0	0	0
2022	014317301 2	3	2	1	0	0	0	0	2	0	0	1348	19	0		117	1	4	3	3	3	8	35		3		0	0	0							3		1							3	1	1	6	3
2022	014405101 2	8	3	0	2	3	0	0	1	0	0	1133	16	0		103	1	1	8	8	6	24	42		8		0	0	0							2	0	0							3	5	4	6	3
2022	014405201 2	5	1	1	2	1	0	0	0	0	0	1131	19	0		994	0	6	5	5	5	32	201		5		994	0	1	98	2014	9998	5			1	0	0	1	98	2014	9998	5		3	2	2	0	0
2022	014405201 3	0	0	0	0	0	0	0	0	0	0			0		203	1	8	0	0	0				0		0	0	0							0		0							0		5	0	0
2022	014405401 2	3	1	1	1	0	0	0	0	0	0	1245	22	0		105	1	2	3	3	3	12	70		3		0	0	0							1	0	0							3	2	2	8	2
2022	014405501 2	2	1	1	0	0	0	0	1	0	0	1338	17	0		301	1	2	2	2	2	11	18		2		1	0	0							2		1							3	1	1	6	3
2022	014407101 2	3	2	0	0	0	0	1	1	1	0	1344	20	0		995	0	3	2	2	2	25	10		3		995	0	0							2		1							3	0	0	3	3
2022	014407201 1	3	0	3	0	0	0	0	2	0	0	1342	23	0		105	1	6	3	3	3	996	18		3		0	0	0							3		1							3	1	1	11	3
2022	014407301 2	3	2	0	0	0	0	1	1	0	0	1286	23	0		126	1	8	2	2	2	34	19		3		0	0	0							2		1							3	2	2	3	3
2022	014407401 2	2	1	1	0	0	0	0	0	0	0	1312	23	0		102	1	2	2	2	2	7	120		2		0	0	0							1	0	0							3	1	1	8	2
2022	014407401 4	0	0	0	0	0	0	0	0	0	0			0		996	0	8	0	0	0				0		996	0	0							0		0							0		5	0	0
2022	014407501 1	4	1	1	1	1	0	0	0	0	0	1193	19	0		104	1	8	4	4	4	20	149		4		0	0	1	98	2007	9998	5			1	0	0	1	98	2007	9998	5		3	3	3	0	0
2022	014407501 2	0	0	0	0	0	0	0	0	0	0			0		103	1	8	0	0	0				0		0	0	0							0		0							2	0	0	0	0
2022	014408601 2	3	2	1	0	0	0	0	1	0	0	1362	20	0		306	0	1	3	3	3	57	53		3		6	0	1	98	2011	9998	5			2	0	0	1	98	2011	9998	5		3	0	0	11	3
2022	014409401 2	7	2	2	2	1	0	0	1	1	0	1164	17	0		201	1	2	7	7	6	12	12		7		0	0	0							2		1							3	3	3	11	3
2022	014409401 4	0	0	0	0	0	0	0	0	0	0			0		106	1	5	0	0	0				0		0	0	0							0		0							0		5	0	0
2022	014409601 2	4	3	0	0	0	0	1	2	0	0	1322	24	0		103	1	2	3	3	3	12	47		4		0	0	0							3	0	0							3	2	2	11	3
2022	014605501 2	2	2	0	0	0	0	0	1	0	0	1350	20	0		201	1	8	2	2	2	44	20		2		0	0	0							2		1							3	0	0	11	3
2022	014605601 1	2	1	1	0	0	0	0	1	1	0	1399	33	0		995	0	1	2	2	2	17	11		2		995	0	0							2		1							3	1	1	11	3
2022	014606201 3	0	0	0	0	0	0	0	0	0	0			0		301	1	3	0	0	0				0		1	0	0							0		0							0		5	0	0
2022	014607201 2	4	4	0	0	0	0	0	0	0	0	1221	24	0		404	0	8	4	4	4	21	124		4		48	0	0							1	0	0							3	3	3	0	0
2022	014607301 1	3	1	2	0	0	0	0	0	0	0	1209	17	0		201	1	8	3	3	3	35	160		3		0	0	0							1	0	0							3	1	1	0	0
2022	014607301 3	0	0	0	0	0	0	0	0	0	0			0		202	1	6	0	0	0				0		0	0	0							0		0							0		5	0	0
2022	014607301 4	1	1	0	0	0	0	0	1	0	0	1441	19	0		114	1	2	1	1	1	10	26		1		0	0	0							0		1							2	0	0	0	0
2022	014616401 2	4	0	2	1	1	0	0	0	0	0	1141	16	0		107	1	6	4	4	4	13	194		4		0	0	1	1	2012	1345	1			1	0	0	1	1	2012	1345	1		3	2	2	6	3
2022	014616401 4	0	0	0	0	0	0	0	0	0	0			0		202	1	8	0	0	0				0		0	0	0							0		0							0		5	0	0
2022	014616401 5	1	1	0	0	0	0	0	1	0	0	1414	22	0		103	1	8	1	1	1	23	53		1		0	0	0							0	0	0							3	0	0	5	3
2022	014616601 1	3	2	1	0	0	0	0	1	1	0	1309	17	0		995	0	6	3	3	3	48	8		3		995	0	1	1	2017	1405	1	1	0	2		1							3	2	2	9	2
2022	014616601 3	0	0	0	0	0	0	0	0	0	0			0		115	1	8	0	0	0				0		0	0	0							0		0							0		5	0	0
2022	014616701 1	4	2	2	0	0	0	0	1	0	0	1322	17	0		104	1	2	4	4	4	996	25		4		0	0	0							2		1							3	2	2	0	0
2022	014616701 2	0	0	0	0	0	0	0	0	0	0			0		123	1	8	0	0	0				0		0	0	0							0		0							0		5	0	0
2022	014616801 2	2	2	0	0	0	0	0	1	0	0	1341	20	0		114	1	8	2	2	2	23	56		2		0	0	0							2	0	0							3	0	0	1	3
2022	014703901 2	2	1	1	0	0	0	0	1	1	0	1333	16	0		995	0	3	2	2	2	996	7		2		995	0	0							2		1							3	1	1	11	3
2022	014704301 1	3	1	2	0	0	0	0	1	0	0	1321	22	0		121	1	3	3	3	3	30	29		3		0	0	0							2		1							3	0	0	5	3
2022	014704301 2	0	0	0	0	0	0	0	0	0	0			0		122	1	5	0	0	0				0		0	0	0							0		0							0		5	0	0
2022	014704401 1	1	1	0	0	0	0	0	0	0	0	1354	21	0		111	1	6	1	1	1	31	111		1		0	0	0							1	0	0							3	0	0	0	0
2022	014704501 5	0	0	0	0	0	0	0	0	0	0			0		301	1	1	0	0	0				0		1	0	0							0		0							0		5	0	0
2022	014704501 6	0	0	0	0	0	0	0	0	0	0			0		203	1	5	0	0	0				0		0	0	0							0		0							0		5	0	0
2022	014706301 2	2	0	2	0	0	0	0	2	1	0	1434	22	0		306	0	1	2	2	2	41	10		2		6	0	0							0		2							3	0	0	3	3
2022	014707301 2	2	2	0	0	0	0	0	1	0	0	1366	19	0		116	1	1	2	2	2	996	32		2		0	0	0							2		1							3	1	1	3	3
2022	014713601 2	4	2	1	0	1	0	0	1	0	0	1210	22	0		302	0	6	4	4	4	996	15		4		2	0	0							2		1							3	1	1	0	0
2022	014713801 2	3	3	0	0	0	0	0	0	0	0	1240	20	0		104	1	8	3	3	3	10	62		3		0	0	0							1	0	0							3	1	1	6	3
2022	014713901 3	0	0	0	0	0	0	0	0	0	0			0		301	1	3	0	0	0				0		1	0	0							0		0							0		5	0	0
2022	014713901 4	0	0	0	0	0	0	0	0	0	0			0		105	1	3	0	0	0				0		0	0	0							0		0							0		5	0	0
2022	014714001 2	3	2	1	0	0	0	0	0	0	0	1220	20	1	3	303	0	8	3	4	4	24	121	7	3	3	3	0	0							1	0	0							3	2	2	0	0
2022	014714001 4	0	0	0	0	0	0	0	0	0	0			0		202	1	8	0	0	0				0		0	0	0							0		0							0		5	0	0
2022	014800101 1	4	1	2	0	1	0	0	1	0	0	1215	20	0		201	1	6	4	4	4	5	40		4		0	0	0							2	0	0							3	1	1	0	0
2022	014800101 2	0	0	0	0	0	0	0	0	0	0			0		201	1	1	0	0	0				0		0	0	0							0		0							0		5	0	0
2022	014800301 1	5	1	1	1	2	0	0	0	0	0	1133	20	0		994	0	5	5	5	5	34	111		5		994	0	0							1	0	0							0		5	0	0
2022	014800301 5	1	1	0	0	0	0	0	0	0	0	1404	20	0		302	0	2	1	1	1	35	63		1		2	0	0							1	0	0							3	0	0	3	3
2022	014800401 3	0	0	0	0	0	0	0	0	0	0			0		122	1	3	0	0	0				0		0	0	0							0		0							3	0	0	0	0
2022	014801701 1	1	1	0	0	0	0	0	1	0	0	1420	31	0		401	0	8	1	1	1	20	47		1		12	0	0							0	0	0							3	0	0	3	3
2022	014801801 2	3	1	2	0	0	0	0	1	1	0	1270	18	0		995	0	8	3	3	3	15	10		3		995	0	0							2		1							3	2	2	11	3
2022	014801901 2	7	0	3	2	1	0	1	0	0	0	1100	18	0		125	1	8	6	6	6	9	173		7		0	0	0							1	0	0							3	7	4	6	3
2022	014801901 3	0	0	0	0	0	0	0	0	0	0			0		101	1	8	0	0	0				0		0	0	0							0		0							0		5	0	0
2022	014801901 4	0	0	0	0	0	0	0	0	0	0			0		107	1	8	0	0	0				0		0	0	0							0		0							0		5	0	0
2022	014801901 5	0	0	0	0	0	0	0	0	0	0			0		202	1	8	0	0	0				0		0	0	0							0		0							0		5	0	0
2022	014802101 3	0	0	0	0	0	0	0	0	0	0			0		119	1	8	0	0	0				0		0	0	0							0		0							0		5	0	0
2022	014809701 2	3	2	1	0	0	0	0	2	1	0	1315	19	0		995	0	8	3	3	3	7	9		3		995	0	0							3		1							3	1	1	3	3
2022	014809801 1	4	1	1	0	1	1	0	1	0	0	1236	23	0		110	1	2	3	3	3	7	55		4		0	0	0							2	0	0							3	1	1	5	3
2022	014809801 3	0	0	0	0	0	0	0	0	0	0			0		202	1	8	0	0	0				0		0	0	0							0		0							0		5	0	0
2022	014810001 1	2	1	0	0	1	0	0	0	0	0	1172	19	0		108	1	6	2	2	2	9	250		2		0	0	0							1	0	0							3	1	1	5	3
2022	014810101 2	2	0	2	0	0	0	0	1	1	0	1375	25	0		995	0	8	2	2	2	64	5		2		995	0	0							2		1							3	0	0	11	3
2022	014904901 2	1	1	0	0	0	0	0	1	0	0	1420	23	0		111	1	8	1	1	1	9	45		1		0	0	0							0	0	0							2	1	1	9	2
2022	014905101 2	2	1	1	0	0	0	0	0	0	0	1307	19	0		109	1	6	2	2	2	11	135		2		0	0	1	2	2021	1454	1	3	0	1	0	0							3	1	1	8	2
2022	014905301 2	11	3	3	2	1	2	0	1	0	0	1121	19	0		106	1	5	9	9	6	13	53		11		0	0	1	4	2016	1396	1			2	0	0	1	4	2016	1396	1		2	2	2	9	2
2022	014905501 2	2	1	0	0	0	0	1	2	0	0	1418	20	0		995	0	2	1	1	1	996	21		2		995	0	0							0		1							3	1	1	11	3
2022	014906001 1	2	2	0	0	0	0	0	1	0	0	1374	24	0		104	1	6	2	2	2	24	40		2		0	0	0							2	0	0							3	2	2	3	3
2022	014906501 2	3	2	1	0	0	0	0	1	0	0	1293	18	0		125	1	6	3	3	3	13	49		3		0	0	0							2	0	0							3	2	2	3	3
2022	014906501 4	0	0	0	0	0	0	0	0	0	0			0		996	0	8	0	0	0				0		996	0	0							0		0							0		5	0	0
2022	014906901 2	1	0	1	0	0	0	0	1	0	0	1452	21	0		995	0	4	1	1	1	54	13		1		995	0	0							0		1							3	0	0	3	3
2022	014906901 4	0	0	0	0	0	0	0	0	0	0			1	5	305	0	8	0	1	1			7	0	2	5	0	0							0		0							2	0	0	0	0
2022	014907001 1	4	0	1	1	2	0	0	0	0	0	1101	19	0		994	0	8	4	4	4	996	215		4		994	0	0							1	0	0							0		5	0	0
2022	014907001 2	1	0	1	0	0	0	0	1	1	0	1455	17	0		301	1	1	1	1	1	10	10		1		1	0	0							0		1							3	1	1	3	3
2022	014907501 2	8	4	4	0	0	0	0	3	1	0	1267	20	0		995	0	2	8	8	6	0	1		8		995	0	0							4		2							3	4	4	11	3
2022	014910001 2	2	2	0	0	0	0	0	1	0	0	1393	18	0		106	1	6	2	2	2	3	46		2		0	0	0							2	0	0							3	0	0	1	3
2022	015000201 2	3	1	2	0	0	0	0	0	0	0	1223	24	0		102	1	1	3	3	3	21	174		3		0	0	0							1	0	0							3	1	1	5	3
2022	015000201 4	0	0	0	0	0	0	0	0	0	0			0		114	1	2	0	0	0				0		0	0	0							0		0							0		5	0	0
2022	015000201 5	0	0	0	0	0	0	0	0	0	0			0		103	1	1	0	0	0				0		0	0	0							0		0							0		5	0	0
2022	015000801 2	1	1	0	0	0	0	0	1	0	0	1422	20	0		301	1	5	1	1	1	22	47		1		1	0	0							0	0	0							3	1	1	9	2
2022	015001001 1	3	2	1	0	0	0	0	1	0	0	1264	22	0		115	1	2	3	3	3	5	52		3		0	0	1	10	2016	1402	1			2	0	0	1	10	2016	1402	1		3	2	2	8	2
2022	015004901 2	4	0	2	0	2	0	0	1	0	0	1214	20	0		201	1	8	4	4	4	1	33		4		0	0	1	98	2006	9998	5			2		1	1	98	2006	9998	5		3	1	1	6	3
2022	015007001 2	1	0	1	0	0	0	0	1	0	0	1430	23	0		303	0	8	1	1	1	73	39		1		3	0	1	4	2013	1360	1			0		0	1	4	2013	1360	1		3	0	0	3	3
2022	015007201 2	2	1	1	0	0	0	0	1	0	0	1353	26	0		301	1	6	2	2	2	32	32		2		1	0	1	8	2014	1376	1			2		1	1	8	2014	1376	1		3	0	0	5	3
2022	015008401 2	1	1	0	0	0	0	0	1	1	0	1458	30	0		103	1	6	1	1	1	68	11		1		0	0	1	98	2011	9998	5			0		1	1	98	2011	9998	5		3	0	0	3	3
2022	015202901 2	2	0	2	0	0	0	0	1	0	0	1352	26	0		104	1	6	2	2	2	9	35		2		0	0	0							2		1							3	1	1	8	2
2022	015203001 2	4	1	2	1	0	0	0	0	0	0	1231	22	0		118	1	2	4	4	4	996	86		4		0	0	0							1	0	0							3	3	3	1	3
2022	015203401 2	3	0	2	0	0	0	1	1	1	0	1353	15	0		995	0	6	2	2	2	7	5		3		995	0	0							2		1							3	1	1	6	3
2022	015203601 2	4	1	2	0	1	0	0	0	0	0	1274	20	0		201	1	8	4	4	4	7	121		4		0	0	0							1	0	0							2	4	4	8	2
2022	015203601 3	0	0	0	0	0	0	0	0	0	0			0		102	1	6	0	0	0				0		0	0	0							0		0							0		5	0	0
2022	015205701 2	1	0	1	0	0	0	0	1	0	0	1436	15	0		202	1	3	1	1	1	996	30		1		0	0	0							0		1							3	1	1	3	3
2022	015205801 3	0	0	0	0	0	0	0	0	0	0			0		201	1	8	0	0	0				0		0	0	0							0		0							0		5	0	0
2022	015205901 2	1	1	0	0	0	0	0	1	1	0	1459	20	0		105	1	2	1	1	1	41	7		1		0	0	0							0		1							3	0	0	0	0
2022	015206401 2	4	4	0	0	0	0	0	1	0	0	1283	20	0		124	1	2	4	4	4	14	52		4		0	0	0							2	0	0							3	1	1	1	3
2022	015208001 2	4	1	2	0	0	1	0	2	0	0	1362	17	0		125	1	8	3	3	3	16	20		4		0	0	0							3		1							3	1	1	3	3
2022	015208001 6	3	1	1	1	0	0	0	0	0	0	1151	22	0		994	0	8	3	3	3	996	155		3		994	0	0							1	0	0							0		5	0	0
2022	015208101 2	3	1	2	0	0	0	0	1	0	0	1358	21	0		104	1	6	3	3	3	11	40		3		0	0	0							2	0	0							3	2	2	11	3
2022	015208301 2	5	2	3	0	0	0	0	1	0	0	1243	19	0		103	1	8	5	5	5	23	47		5		0	0	0							2	0	0							3	1	1	0	0
2022	015208301 3	0	0	0	0	0	0	0	0	0	0			0		107	1	1	0	0	0				0		0	0	0							0		0							0		5	0	0
2022	015208301 4	0	0	0	0	0	0	0	0	0	0			0		108	1	8	0	0	0				0		0	0	0							0		0							0		5	0	0
2022	015208401 2	0	0	0	0	0	0	0	0	0	0			0		102	1	8	0	0	0				0		0	0	0							0		0							2	0	0	0	0
2022	015300401 2	2	0	2	0	0	0	0	1	0	0	1323	17	0		125	1	3	2	2	2	996	49		2		0	0	0							2	0	0							3	1	1	1	3
2022	015300401 3	0	0	0	0	0	0	0	0	0	0			0		996	0	8	0	0	0				0		996	0	0							0		0							0		5	0	0
2022	015301301 1	1	1	0	0	0	0	0	1	0	0	1442	22	0		301	1	2	1	1	1	39	25		1		1	0	0							0		1							3	0	0	11	3
2022	015302501 1	7	3	2	1	0	0	1	1	0	0	1165	20	0		103	1	8	6	6	6	2	44		7		0	0	1	3	2017	1407	1	1	0	2	0	0							3	2	2	0	0
2022	015302501 4	0	0	0	0	0	0	0	0	0	0			1	5	305	0	6	0	1	1			7	0	2	5	0	0							0		0							3	0	0	0	0
2022	015305901 2	1	0	1	0	0	0	0	1	0	0	1418	20	0		306	0	6	1	1	1	11	49		1		6	0	0							0	0	0							3	0	0	3	3
2022	015308301 2	1	1	0	0	0	0	0	1	0	0	1450	20	0		995	0	6	1	1	1	34	17		1		995	0	0							0		1							3	0	0	5	3
2022	015313301 2	3	1	1	1	0	0	0	1	0	0	1246	21	0		203	1	6	3	3	3	22	55		3		0	0	0							2	0	0							3	1	1	3	3
2022	015313301 3	0	0	0	0	0	0	0	0	0	0			0		301	1	8	0	0	0				0		1	0	0							0		0							0		5	0	0
2022	015314701 2	3	3	0	0	0	0	0	1	0	0	1292	19	0		202	1	8	3	3	3	7	38		3		0	0	0							2	0	0							3	1	1	5	3
2022	015400101 1	2	0	2	0	0	0	0	1	0	0	1375	26	0		104	1	8	2	2	2	13	54		2		0	0	0							2	0	0							3	0	0	0	0
2022	015400701 2	4	0	3	1	0	0	0	1	1	0	1280	19	0		202	1	6	4	4	4	2	10		4		0	0	0							2		1							3	1	1	6	3
2022	015400701 3	0	0	0	0	0	0	0	0	0	0			0		201	1	8	0	0	0				0		0	0	0							0		0							0		5	0	0
2022	015401201 3	0	0	0	0	0	0	0	0	0	0			0		101	1	1	0	0	0				0		0	0	0							0		0							0		5	0	0
2022	015405801 1	4	0	3	0	1	0	0	1	1	0	1257	18	0		110	1	6	4	4	4	18	10		4		0	0	0							2		1							3	1	1	0	0
2022	015405801 2	0	0	0	0	0	0	0	0	0	0			0		107	1	8	0	0	0				0		0	0	0							0		0							0		5	0	0
2022	015405901 2	1	0	1	0	0	0	0	1	0	0	1430	35	0		103	1	3	1	1	1		38		1		0	0	0							0		0							3	0	0	3	3
2022	015409701 2	3	2	0	0	1	0	0	1	0	0	1158	16	0		109	1	4	3	3	3	996	27		3		0	0	1	6	2018	1422	1	6	0	2		1							3	2	2	1	3
2022	015410001 1	2	1	1	0	0	0	0	1	0	0	1296	18	0		107	1	6	2	2	2	11	24		2		0	0	0							2		1							3	1	1	9	2
2022	015410001 4	0	0	0	0	0	0	0	0	0	0			0		107	1	1	0	0	0				0		0	0	0							0		0							0		5	0	0
2022	015502901 2	2	1	1	0	0	0	0	1	1	0	1269	17	0		101	1	2	2	2	2	1	5		2		0	0	0							2		1							3	1	1	5	3
2022	015503201 1	2	0	2	0	0	0	0	1	0	0	1200	20	0		109	1	3	2	2	2	7	35		2		0	0	0							2		1							3	1	1	0	0
2022	015503201 2	0	0	0	0	0	0	0	0	0	0			0		101	1	3	0	0	0				0		0	0	0							0		0							0		5	0	0
2022	015503801 2	6	1	2	2	1	0	0	1	0	0	1203	15	0		115	1	1	6	6	6	996	41		6		0	0	0							2	0	0							3	3	3	6	3
2022	015503801 3	0	0	0	0	0	0	0	0	0	0			0		103	1	1	0	0	0				0		0	0	0							0		0							0		5	0	0
2022	015506001 2	2	1	1	0	0	0	0	2	1	0	1423	22	0		995	0	3	2	2	2	1	12		2		995	0	0							0		1							3	1	1	3	3
2022	015508601 2	3	2	1	0	0	0	0	2	0	0	1336	18	0		105	1	8	3	3	3	12	19		3		0	0	0							3		1							3	1	1	3	3
2022	015508901 2	2	0	1	1	0	0	0	0	0	0	1263	21	0		108	1	6	2	2	2	996	125		2		0	0	0							1	0	0							3	1	1	8	2
2022	015509101 1	4	2	1	0	1	0	0	1	1	0	1259	16	0		995	0	1	4	4	4	33	10		4		995	0	0							2		1							3	1	1	3	3
2022	015708001 2	5	5	0	0	0	0	0	1	0	0	1236	23	0		102	1	2	5	5	5	996	47		5		0	0	0							2	0	0							3	3	3	6	3
2022	015708201 1	1	0	1	0	0	0	0	1	0	0	1437	19	0		402	0	8	1	1	1	44	30		1		24	0	0							0		1							3	0	0	3	3
2022	015709001 2	1	1	0	0	0	0	0	1	0	0	1451	23	0		995	0	6	1	1	1	9	16		1		995	0	1	6	2018	1422	1	2	0	0		1							3	0	0	11	3
2022	015710001 1	3	3	0	0	0	0	0	0	0	0	1276	18	0		114	1	3	3	3	3	13	60		3		0	0	0							2	0	0							3	1	1	0	0
2022	015710101 4	0	0	0	0	0	0	0	0	0	0			0		202	1	8	0	0	0				0		0	0	0							0		0							0		5	0	0
2022	015710201 1	4	3	1	0	0	0	0	1	1	0	1284	19	0		115	1	3	4	4	4	29	6		4		0	0	0							2		1							3	1	1	6	3
2022	015710201 3	0	0	0	0	0	0	0	0	0	0			0		122	1	2	0	0	0				0		0	0	0							0		0							0		5	0	0
2022	015711001 2	2	0	2	0	0	0	0	0	0	0	1317	17	0		118	1	8	2	2	2	19	88		2		0	0	0							1	0	0							3	0	0	9	2
2022	015711001 3	0	0	0	0	0	0	0	0	0	0			0		301	1	5	0	0	0				0		1	0	0							0		0							0		5	0	0
2022	015711101 2	1	0	1	0	0	0	0	0	0	0	1398	21	0		301	1	6	1	1	1	30	69		1		1	0	0							1	0	0							3	0	0	3	3
2022	015711101 4	4	1	1	0	2	0	0	0	0	0	1224	19	0		103	1	8	4	4	4	996	90		4		0	0	0							1	0	0							3	1	1	0	0
2022	015711201 1	6	1	1	1	3	0	0	0	0	0	1139	16	0		104	1	6	6	6	6	22	100		6		0	0	0							1	0	0							3	4	4	8	2
2022	015711301 2	2	1	1	0	0	0	0	1	0	0	1376	16	0		125	1	2	2	2	2	5	54		2		0	0	0							2	0	0							3	0	0	3	3
2022	015711401 1	1	0	1	0	0	0	0	1	0	0	1419	16	0		113	1	6	1	1	1	14	50		1		0	0	1	5	2021	1457	1	4	0	0	0	0							3	0	0	0	0
2022	016201801 1	1	1	0	0	0	0	0	1	0	0	1443	22	0		103	1	8	1	1	1	996	24		1		0	0	0							0		1							3	0	0	3	3
2022	016202101 2	4	1	1	1	0	1	0	0	0	0	1177	21	0		302	0	8	3	3	3	42	68		4		2	0	0							1	0	0							3	1	1	3	3
2022	016202301 2	5	2	2	0	1	0	0	1	1	0	1189	15	0		995	0	8	5	5	5	19	4		5		995	0	0							2		1							3	1	1	3	3
2022	016202301 4	0	0	0	0	0	0	0	0	0	0			0		201	1	6	0	0	0				0		0	0	0							0		0							0		5	0	0
2022	016203901 1	2	2	0	0	0	0	0	0	0	0	1337	23	0		201	1	2	2	2	2	9	67		2		0	0	0							1	0	0							3	1	1	0	0
2022	016204501 2	1	0	1	0	0	0	0	1	0	0	1435	18	0		995	0	8	1	1	1	42	32		1		995	0	0							0		1							3	1	1	3	3
2022	016210301 1	5	1	4	0	0	0	0	2	1	0	1259	17	0		995	0	3	5	5	5	996	8		5		995	0	0							3		1							3	1	1	3	3
2022	016210301 2	0	0	0	0	0	0	0	0	0	0			0		119	1	3	0	0	0				0		0	0	0							0		0							0		5	0	0
2022	016211001 1	2	1	1	0	0	0	0	0	0	0	1243	25	0		102	1	6	2	2	2	10	63		2		0	0	1	10	2006	1282	1			1	0	0	1	10	2006	1282	1		3	1	1	0	0
2022	016211001 2	0	0	0	0	0	0	0	0	0	0			0		109	1	8	0	0	0				0		0	0	0							0		0							3	0	0	0	0
2022	016211101 2	4	0	1	2	1	0	0	0	0	0	1136	21	0		994	0	8	4	4	4	996	190		4		994	0	0							1	0	0							3	2	2	0	0
2022	016211101 3	0	0	0	0	0	0	0	0	0	0			0		102	1	8	0	0	0				0		0	0	0							0		0							0		5	0	0
2022	016300201 2	2	0	2	0	0	0	0	1	0	0	1316	18	0		125	1	6	2	2	2	4	54		2		0	0	0							2	0	0							3	1	1	2	3
2022	016300201 3	0	0	0	0	0	0	0	0	0	0			0		302	0	1	0	0	0				0		2	0	0							0		0							0		5	0	0
2022	016303301 2	3	1	1	0	0	1	0	1	0	0	1355	16	0		101	1	1	2	2	2	13	31		3		0	0	0							2		1							3	1	1	11	3
2022	016304701 1	1	1	0	0	0	0	0	1	1	0	1460	19	0		995	0	8	1	1	1	4	8		1		995	0	0							0		1							3	0	0	11	3
2022	016305501 2	3	2	1	0	0	0	0	0	0	0	1269	17	0		202	1	6	3	3	3	996	106		3		0	0	0							1	0	0							3	1	1	11	3
2022	016305501 3	0	0	0	0	0	0	0	0	0	0			0		201	1	1	0	0	0				0		0	0	0							0		0							3	0	0	3	3
2022	016305701 2	4	2	1	0	1	0	0	0	0	0	1092	17	0		994	0	8	4	4	4	2	192		4		994	0	0							1	0	0							3	1	1	0	0
2022	016305701 5	0	0	0	0	0	0	0	0	0	0			0		116	1	8	0	0	0				0		0	0	0							0		0							0		5	0	0
2022	016306601 2	1	0	1	0	0	0	0	1	0	0	1417	18	0		301	1	1	1	1	1	996	51		1		1	0	0							0	0	0							3	0	0	11	3
2022	016306601 4	5	1	0	2	2	0	0	0	0	0	1105	19	0		994	0	8	5	5	5	11	153		5		994	0	0							1	0	0							3	1	1	6	3
2022	016307501 2	3	2	1	0	0	0	0	1	0	0	1332	14	0		101	1	8	3	3	3	13	51		3		0	0	0							2	0	0							3	1	1	11	3
2022	016308801 2	1	1	0	0	0	0	0	1	0	0	1411	25	0		124	1	8	1	1	1	10	57		1		0	0	0							0	0	0							3	0	0	2	3
2022	016309501 2	2	0	2	0	0	0	0	1	1	0	1364	15	0		995	0	4	2	2	2	5	9		2		995	0	0							2		1							3	1	1	11	3
2022	016311301 2	3	0	3	0	0	0	0	1	0	0	1264	18	0		401	0	1	3	3	3	14	32		3		12	0	0							2		1							3	1	1	3	3
2022	016311301 3	0	0	0	0	0	0	0	0	0	0			0		110	1	8	0	0	0				0		0	0	0							0		0							0		5	0	0
2022	016311301 4	0	0	0	0	0	0	0	0	0	0			0		996	0	5	0	0	0				0		996	0	0							0		0							0		5	0	0
2022	016313501 2	1	1	0	0	0	0	0	1	0	0	1446	16	0		201	1	8	1	1	1	996	22		1		0	0	0							0		1							3	0	0	3	3
2022	016401701 2	5	1	2	0	2	0	0	0	0	0	1188	22	0		201	1	8	5	5	5	11	159		5		0	0	0							1	0	0							3	1	1	6	3
2022	016401701 4	0	0	0	0	0	0	0	0	0	0			0		996	0	8	0	0	0				0		996	0	0							0		0							0		5	0	0
2022	016401701 5	1	1	0	0	0	0	0	1	0	0	1456	17	0		305	0	1	1	1	1	21	13		1		5	0	0							0		1							3	0	0	0	0
2022	016402501 2	6	1	1	1	2	0	1	1	1	0	1204	18	0		304	0	3	5	5	5	15	7		6		4	0	0							2		1							3	4	4	5	3
2022	016405701 1	0	0	0	0	0	0	0	0	0	0			0		201	1	3	0	0	0				0		0	0	0							0		0							0		5	0	0
2022	016405701 2	0	0	0	0	0	0	0	0	0	0			0		108	1	8	0	0	0				0		0	0	0							0		0							0		5	0	0
2022	016405901 2	2	0	2	0	0	0	0	1	1	0	1379	20	0		304	0	6	2	2	2	1	8		2		4	0	0							2		1							3	0	0	3	3
2022	016406701 2	0	0	0	0	0	0	0	0	0	0			0		201	1	3	0	0	0				0		0	0	0							0		0							0		5	0	0
2022	016406801 2	4	0	4	0	0	0	0	2	0	0	1328	19	0		995	0	1	4	4	4	37	17		4		995	0	1	8	2008	1304	1			3		2	1	8	2008	1304	1		3	0	0	3	3
2022	016406901 2	4	3	1	0	0	0	0	0	0	0	1154	18	0		994	0	6	4	4	4	996	116		4		994	0	0							1	0	0							3	3	3	9	2
2022	016407001 1	4	2	2	0	0	0	0	0	0	0	1196	16	0		203	1	8	4	4	4	13	129		4		0	0	0							1	0	0							3	1	1	0	0
2022	016407001 4	0	0	0	0	0	0	0	0	0	0			0		116	1	8	0	0	0				0		0	0	0							0		0							0		5	0	0
2022	016504201 2	6	3	1	2	0	0	0	1	0	0	1193	20	0		402	0	6	6	6	6	9	45		6		24	0	0							2	0	0							3	5	4	3	3
2022	016504201 3	0	0	0	0	0	0	0	0	0	0			0		112	1	2	0	0	0				0		0	0	0							0		0							0		5	0	0
2022	016504401 2	2	0	1	1	0	0	0	0	0	0	1185	18	0		108	1	4	2	2	2	9	141		2		0	0	0							1	0	0							2	1	1	8	2
2022	016504501 1	2	1	0	0	1	0	0	0	0	0	1160	22	0		406	0	8	2	2	2	8	179		2		72	0	0							1	0	0							3	1	1	0	0
2022	016508601 3	1	1	0	0	0	0	0	0	0	0	1407	18	0		112	1	3	1	1	1	14	63		1		0	0	0							0	0	0							3	0	0	3	3
2022	016508701 2	2	2	0	0	0	0	0	1	0	0	1402	22	0		306	0	6	2	2	2	12	21		2		6	0	0							2		1							3	0	0	0	0
2022	016508701 7	2	0	2	0	0	0	0	1	0	0	1342	19	0		995	0	6	2	2	2	8	13		2		995	0	0							2		1							3	1	1	3	3
2022	016510101 1	9	0	4	5	0	0	0	1	0	0	1135	19	0		125	1	6	9	9	6	11	59		9		0	0	0							2	0	0							3	1	1	8	2
2022	016510101 4	0	0	0	0	0	0	0	0	0	0			0		301	1	8	0	0	0				0		1	0	0							0		0							0		5	0	0
2022	016510401 3	5	1	2	1	1	0	0	1	0	0	1197	18	0		120	1	8	5	5	5	996	47		5		0	0	0							2	0	0							3	4	4	0	0
2022	016510401 5	0	0	0	0	0	0	0	0	0	0			0		201	1	8	0	0	0				0		0	0	0							0		0							0		5	0	0
2022	016510401 7	0	0	0	0	0	0	0	0	0	0			0		301	1	8	0	0	0				0		1	0	0							0		0							0		5	0	0
2022	016510401 8	1	0	1	0	0	0	0	1	1	0	1466	18	0		201	1	8	1	1	1		4		1		0	0	0							0		1							2	0	0	0	0
2022	016510701 2	2	2	0	0	0	0	0	1	0	0	1297	24	0		305	0	8	2	2	2	77	30		2		5	0	0							2		1							3	0	0	11	3
2022	016601301 2	4	3	1	0	0	0	0	0	0	0	1214	17	0		124	1	6	4	4	4	39	73		4		0	0	0							1	0	0							3	1	1	6	3
2022	016601301 6	1	0	1	0	0	0	0	1	0	0	1440	18	0		111	1	6	1	1	1	10	30		1		0	0	0							0		1							3	0	0	11	3
2022	016601601 4	1	1	0	0	0	0	0	1	1	0	1463	19	0		995	0	2	1	1	1	13	7		1		995	0	0							0		1							3	0	0	11	3
2022	016601701 2	2	1	0	0	1	0	0	1	0	0	1363	18	0		107	1	2	2	2	2	996	56		2		0	0	1	12	2018	1428	1	4	0	2	0	0							3	0	0	8	2
2022	016603501 3	3	2	1	0	0	0	0	3	2	0	1422	18	0		995	0	6	3	3	3	14	1		3		995	0	0							0		2							3	0	0	3	3
2022	016603601 2	1	0	1	0	0	0	0	0	0	0	1403	19	0		104	1	1	1	1	1	22	67		1		0	0	0							1	0	0							3	0	0	0	0
2022	016603701 2	2	0	2	0	0	0	0	1	0	0	1395	19	0		121	1	8	2	2	2	7	28		2		0	0	0							2		1							3	1	1	2	3
2022	016608601 2	2	0	2	0	0	0	0	1	0	0	1328	23	0		120	1	8	2	2	2	14	49		2		0	0	1	11	2011	1343	1			2	0	0	1	11	2011	1343	1		2	1	1	9	2
2022	016608701 2	2	0	2	0	0	0	0	0	0	0	1359	21	0		112	1	6	2	2	2	10	60		2		0	0	0							2	0	0							3	1	1	8	2
2022	016608901 2	1	0	1	0	0	0	0	1	1	0	1461	21	0		112	1	2	1	1	1	8	9		1		0	0	0							0		1							3	0	0	3	3
2022	016609301 2	4	0	2	2	0	0	0	0	0	0	1208	21	0		203	1	8	4	4	4	28	145		4		0	0	0							1	0	0							3	1	1	6	3
2022	016609301 3	0	0	0	0	0	0	0	0	0	0			0		108	1	8	0	0	0				0		0	0	0							0		0							0		5	0	0
2022	016609301 4	0	0	0	0	0	0	0	0	0	0			0		996	0	8	0	0	0				0		996	0	0							0		0							0		5	0	0
2022	016609401 2	2	1	0	0	0	0	1	2	1	0	1424	18	0		995	0	2	1	1	1	14	10		2		995	0	0							0		1							3	1	1	11	3
2022	016700601 2	3	1	2	0	0	0	0	1	0	0	1374	17	0		122	1	6	3	3	3	20	23		3		0	0	0							2		1							2	0	0	8	2
2022	016700701 1	1	0	0	0	1	0	0	0	0	0	1220	26	0		114	1	8	1	1	1	996	247		1		0	0	0							1	0	0							3	0	0	0	0
2022	016702201 2	4	3	1	0	0	0	0	1	0	0	1241	15	0		123	1	8	4	4	4	996	59		4		0	0	0							2	0	0							3	1	1	1	3
2022	016702601 4	1	0	1	0	0	0	0	1	0	0	1454	31	0		995	0	6	1	1	1	138	13		1		995	0	0							0		1							3	0	0	11	3
2022	016702601 7	1	0	1	0	0	0	0	1	0	0	1416	17	0		202	1	6	1	1	1	20	51		1		0	0	0							0	0	0							3	0	0	11	3
2022	016702701 1	2	2	0	0	0	0	0	1	0	0	1380	18	0		102	1	8	2	2	2	8	39		2		0	0	0							2	0	0							3	0	0	5	3
2022	016703201 1	2	1	1	0	0	0	0	1	0	0	1399	19	0		301	1	6	2	2	2	27	22		2		1	0	0							2		1							3	1	1	5	3
2022	016703201 5	0	0	0	0	0	0	0	0	0	0			0		123	1	6	0	0	0				0		0	0	0							0		0							3	0	0	3	3
2022	016703201 6	0	0	0	0	0	0	0	0	0	0			0		114	1	3	0	0	0				0		0	0	0							0		0							0		5	0	0
2022	016706001 2	1	0	1	0	0	0	0	1	0	0	1433	20	0		118	1	6	1	1	1	17	34		1		0	0	0							0		1							3	0	0	5	3
2022	016706401 2	3	1	2	0	0	0	0	2	1	0	1297	23	0		995	0	3	3	3	3	0	1		3		995	0	0							3		2							3	1	1	0	0
2022	016706401 3	0	0	0	0	0	0	0	0	0	0			0		104	1	6	0	0	0				0		0	0	0							0		0							0		5	0	0
2022	016707001 2	2	1	1	0	0	0	0	1	0	0	1365	19	0		202	1	3	2	2	2	1	39		2		0	0	0							2	0	0							3	0	0	8	2
2022	016707401 2	3	1	2	0	0	0	0	0	0	0	1253	29	0		404	0	1	3	3	3	17	85		3		48	0	0							1	0	0							3	3	3	3	3
2022	016707401 3	0	0	0	0	0	0	0	0	0	0			0		104	1	8	0	0	0				0		0	0	0							0		0							0		5	0	0
2022	016707401 6	2	1	1	0	0	0	0	2	0	0	1434	19	0		129	1	6	2	2	2	11	18		2		0	0	0							0		2							3	2	2	8	2
2022	016707901 2	3	3	0	0	0	0	0	1	0	0	1334	20	0		995	0	2	3	3	3	24	23		3		995	0	0							2		1							3	1	1	3	3
2022	016708501 2	2	1	1	0	0	0	0	1	0	0	1361	19	0		111	1	3	2	2	2	14	28		2		0	0	0							2		1							3	0	0	3	3
2022	016800501 6	2	0	2	0	0	0	0	0	0	0	1235	20	0		303	0	3	2	2	2	14	190		2		3	0	0							1	0	0							3	0	0	0	0
2022	016800501 7	0	0	0	0	0	0	0	0	0	0			0		106	1	3	0	0	0				0		0	0	0							0		0							0		5	0	0
2022	016800501 8	0	0	0	0	0	0	0	0	0	0			0		201	1	6	0	0	0				0		0	0	0							0		0							0		5	0	0
2022	016800601 3	0	0	0	0	0	0	0	0	0	0			0		102	1	3	0	0	0				0		0	0	0							0		0							0		5	0	0
2022	016802701 2	3	0	0	2	1	0	0	0	0	0	1266	17	0		103	1	6	3	3	3	5	86		3		0	0	1	2	2011	1334	1			1	0	0	1	2	2011	1334	1		3	0	0	6	3
2022	016804001 2	3	1	2	0	0	0	0	1	0	0	1315	25	0		128	1	3	3	3	3	29	23		3		0	0	0							2		1							3	0	0	6	3
2022	016804201 1	1	0	1	0	0	0	0	0	0	0	1405	28	0		301	1	3	1	1	1	49	60		1		1	0	0							0	0	0							3	0	0	8	2
2022	016811501 1	3	0	3	0	0	0	0	0	0	0	1161	20	0		994	0	3	3	3	3	10	93		3		994	0	0							1	0	0							3	1	1	0	0
2022	016811501 2	0	0	0	0	0	0	0	0	0	0			0		203	1	6	0	0	0				0		0	0	0							0		0							3	0	0	1	3
2022	016811501 3	0	0	0	0	0	0	0	0	0	0			0		102	1	6	0	0	0				0		0	0	0							0		0							0		5	0	0
2022	016813401 3	0	0	0	0	0	0	0	0	0	0			0		120	1	3	0	0	0				0		0	0	0							0		0							3	0	0	5	3
2022	016813401 4	1	0	1	0	0	0	0	1	1	0	1453	24	0		107	1	3	1	1	1		12		1		0	0	0							0		1							3	1	1	0	0
2022	016901101 2	3	1	2	0	0	0	0	1	0	0	1310	21	0		202	1	6	3	3	3	4	33		3		0	0	0							2		1							3	0	0	7	3
2022	016901101 3	0	0	0	0	0	0	0	0	0	0			0		301	1	3	0	0	0				0		1	0	0							0		0							0		5	0	0
2022	016904901 2	2	1	1	0	0	0	0	1	0	0	1365	22	0		112	1	2	2	2	2	996	24		2		0	0	0							2		1							3	0	0	6	3
2022	016906601 2	3	2	1	0	0	0	0	1	0	0	1328	26	0		203	1	3	3	3	3	5	23		3		0	0	0							2		1							2	0	0	8	2
2022	016908001 2	3	0	3	0	0	0	0	0	0	0	1216	21	0		115	1	3	3	3	3	15	122		3		0	0	1	2	2000	1202	1			1	0	0	1	2	2000	1202	1		3	0	0	6	3
2022	016908001 3	0	0	0	0	0	0	0	0	0	0			0		203	1	6	0	0	0				0		0	0	0							0		0							0		5	0	0
2022	016908001 4	0	0	0	0	0	0	0	0	0	0			0		201	1	3	0	0	0				0		0	0	0							0		0							0		5	0	0
2022	016908101 2	1	1	0	0	0	0	0	1	0	0	1412	30	0		114	1	3	1	1	1	5	57		1		0	0	0							0	0	0							3	0	0	1	3
2022	016909601 1	0	0	0	0	0	0	0	0	0	0			0		111	1	3	0	0	0				0		0	0	0							0		0							3	0	0	0	0
2022	017101301 1	3	3	0	0	0	0	0	2	1	0	1370	27	0		995	0	3	3	3	3	66	5		3		995	0	0							3		2							3	0	0	0	0
2022	017103601 1	3	0	2	0	0	0	1	0	0	0	1233	19	0		106	1	3	2	2	2	996	168		3		0	0	0							1	0	0							2	0	0	0	0
2022	017103601 2	0	0	0	0	0	0	0	0	0	0			0		122	1	4	0	0	0				0		0	0	0							0		0							0		5	0	0
2022	017103601 3	0	0	0	0	0	0	0	0	0	0			0		202	1	6	0	0	0				0		0	0	0							0		0							0		5	0	0
2022	017104801 1	1	1	0	0	0	0	0	1	0	0	1451	20	0		114	1	3	1	1	1	3	14		1		0	0	1	6	2019	1434	1	1	0	0		1							3	0	0	0	0
2022	017105201 2	3	2	1	0	0	0	0	0	0	0	1255	19	0		123	1	3	3	3	3	996	119		3		0	0	0							1	0	0							3	1	1	8	2
2022	017105201 5	0	0	0	0	0	0	0	0	0	0			0		106	1	3	0	0	0				0		0	0	0							0		0							0		5	0	0
2022	017107201 2	2	1	1	0	0	0	0	1	0	0	1378	23	0		102	1	3	2	2	2	2	21		2		0	0	0							2		1							3	1	1	0	0
2022	017111401 1	0	0	0	0	0	0	0	0	0	0			0		301	1	3	0	0	0				0		1	0	0							0		0							0		5	0	0
2022	017111401 2	0	0	0	0	0	0	0	0	0	0			0		301	1	6	0	0	0				0		1	0	0							0		0							0		5	0	0
2022	017112201 2	3	1	2	0	0	0	0	1	0	0	1372	27	0		119	1	3	3	3	3	5	33		3		0	0	0							2		1							3	0	0	5	3
2022	017300301 2	2	1	1	0	0	0	0	1	0	0	1399	25	0		112	1	3	2	2	2	5	35		2		0	0	0							2		1							3	0	0	5	3
2022	017301801 2	2	0	2	0	0	0	0	1	0	0	1333	34	0		103	1	3	2	2	2	59	51		2		0	0	0							2	0	0							3	0	0	8	2
2022	017303201 1	2	1	1	0	0	0	0	1	1	0	1365	21	0		109	1	3	2	2	2	8	9		2		0	0	1	7	2012	1351	1			2		1	1	7	2012	1351	1		3	0	0	5	3
2022	017303601 2	0	0	0	0	0	0	0	0	0	0			1	6	306	0	6	0	1	1			7	0	1	6	0	0							0		0							3	0	0	0	0
2022	017303901 2	2	1	1	0	0	0	0	0	0	0	1118	18	0		104	1	6	2	2	2	996	224		2		0	0	0							1	0	0							3	1	1	0	0
2022	017303901 4	2	2	0	0	0	0	0	1	0	0	1397	23	0		203	1	3	2	2	2	18	57		2		0	0	0							2	0	0							3	1	1	5	3
2022	017304201 2	1	0	1	0	0	0	0	1	0	0	1435	37	0		101	1	3	1	1	1	82	32		1		0	0	1	2	2013	1358	1			0		1	1	2	2013	1358	1		3	0	0	8	2
2022	017306901 2	3	1	2	0	0	0	0	0	0	0	1227	22	0		994	0	3	3	3	3	7	86		3		994	0	0							1	0	0							3	1	1	2	3
2022	017306901 6	0	0	0	0	0	0	0	0	0	0			0		203	1	3	0	0	0				0		0	0	0							0		0							3	0	0	5	3
2022	017309201 2	3	1	2	0	0	0	0	0	0	0	1135	15	0		108	1	8	3	3	3	10	140		3		0	0	1	10	2007	1294	1			1	0	0	1	10	2007	1294	1		3	1	1	6	3
2022	017309201 3	0	0	0	0	0	0	0	0	0	0			0		102	1	6	0	0	0				0		0	0	0							0		0							0		5	0	0
2022	017309301 2	1	1	0	0	0	0	0	1	1	0	1458	18	0		202	1	3	1	1	1	18	9		1		0	0	1	5	2020	1445	1	3	0	0		1							3	0	0	5	3
2022	017402001 2	3	2	1	0	0	0	0	0	0	0	1226	25	0		404	0	6	3	3	3	996	145		3		48	0	0							1	0	0							3	2	2	2	3
2022	017402001 4	0	0	0	0	0	0	0	0	0	0			0		104	1	3	0	0	0				0		0	0	0							0		0							0		5	0	0
2022	017405401 2	3	2	1	0	0	0	0	1	1	0	1328	19	0		110	1	3	3	3	3	996	12		3		0	0	0							2		1							3	1	1	6	3
2022	017408301 1	2	1	1	0	0	0	0	1	0	0	1391	26	0		202	1	3	2	2	2	5	44		2		0	0	0							2	0	0							3	0	0	7	3
2022	017906601 2	0	0	0	0	0	0	0	0	0	0			1	2	302	0	3	0	1	1			7	0	1	2	0	1	4	2021	1456	1	1	0	0		0							3	0	0	0	0
2022	017907801 3	0	0	0	0	0	0	0	0	0	0			0		203	1	3	0	0	0				0		0	0	0							0		0							3	0	0	5	3
2022	017907801 4	1	1	0	0	0	0	0	0	0	0	1398	22	0		301	1	3	1	1	1		67		1		1	0	1	11	2018	1427	1	2	0	1	0	0							3	1	1	3	3
2022	017909001 2	1	0	1	0	0	0	0	1	0	0	1425	30	0		119	1	3	1	1	1	45	40		1		0	0	0							0	0	0							3	0	0	1	3
2022	017910501 2	1	0	1	0	0	0	0	1	0	0	1416	24	1	4	304	0	3	1	2	2	0	54	7	1	1	4	0	0							0	0	0							3	0	0	0	0
2022	017910601 2	2	1	1	0	0	0	0	2	0	0	1408	28	0		402	0	3	2	2	2	22	27		2		24	0	0							0		1							3	0	0	2	3
2022	017911401 3	2	1	0	0	1	0	0	0	0	0	1044	14	0		994	0	3	2	2	2	6	308		2		994	0	0							1	0	0							3	1	1	0	0
2022	018003901 1	3	1	0	2	0	0	0	1	0	0	1187	17	0		112	1	3	3	3	3	9	43		3		0	0	0							2	0	0							3	0	0	6	3
2022	018004301 1	2	1	1	0	0	0	0	0	0	0	1208	18	0		994	0	3	2	2	2	996	145		2		994	0	0							1	0	0							3	1	1	0	0
2022	018004301 3	0	0	0	0	0	0	0	0	0	0			0		103	1	8	0	0	0				0		0	0	0							0		0							0		5	0	0
2022	018004801 2	2	2	0	0	0	0	0	2	1	0	1438	18	0		995	0	6	2	2	2	32	10		2		995	0	0							0		2							3	1	1	3	3
2022	018006301 2	6	5	1	0	0	0	0	2	0	0	1277	18	0		127	1	6	6	6	6	996	18		6		0	0	0							3		1							3	6	4	6	3
2022	018006301 3	0	0	0	0	0	0	0	0	0	0			0		111	1	8	0	0	0				0		0	0	0							0		0							0		5	0	0
2022	018006801 1	2	2	0	0	0	0	0	1	0	0	1304	27	0		302	0	3	2	2	2	10	20		2		2	0	0							2		1							3	1	1	6	3
2022	018008501 2	3	1	2	0	0	0	0	2	1	0	1403	19	0		995	0	3	3	3	3	0	5		3		995	0	1	7	2018	1423	1	3	0	3		2							3	1	1	5	3
2022	018008501 8	0	0	0	0	0	0	0	0	0	0			0		301	1	8	0	0	0				0		1	0	0							0		0							0		5	0	0
2022	018010101 2	2	1	1	0	0	0	0	1	0	0	1380	22	0		303	0	3	2	2	2	13	47		2		3	0	1	6	2012	1350	1			2	0	0	1	6	2012	1350	1		3	1	1	3	3
2022	018015401 1	3	0	2	0	1	0	0	0	0	0	1179	22	0		102	1	2	3	3	3	0	210		3		0	0	0							1	0	0							3	0	0	9	2
2022	018015401 2	0	0	0	0	0	0	0	0	0	0			0		203	1	4	0	0	0				0		0	0	0							0		0							0		5	0	0
2022	018015401 3	0	0	0	0	0	0	0	0	0	0			0		203	1	3	0	0	0				0		0	0	0							0		0							0		5	0	0
2022	018101301 1	4	0	3	0	0	0	1	1	0	0	1240	22	0		117	1	3	3	3	3	996	21		4		0	0	0							2		1							3	0	0	3	3
2022	018102301 3	0	0	0	0	0	0	0	0	0	0			0		108	1	3	0	0	0				0		0	0	0							0		0							3	0	0	5	3
2022	018104001 2	2	1	1	0	0	0	0	1	0	0	1383	21	0		112	1	3	2	2	2	5	40		2		0	0	1	7	2012	1351	1			2	0	0	1	7	2012	1351	1		3	0	0	8	2
2022	018108801 2	2	0	2	0	0	0	0	1	0	0	1365	27	0		995	0	3	2	2	2	19	45		2		995	0	1	7	2010	1327	1			2	0	0	1	7	2010	1327	1		3	0	0	3	3
2022	018110801 2	2	0	2	0	0	0	0	1	0	0	1277	17	0		120	1	3	2	2	2	996	37		2		0	0	1	12	2014	1380	1			2		0	1	12	2014	1380	1		3	1	1	9	2
2022	018110801 3	0	0	0	0	0	0	0	0	0	0			0		126	1	8	0	0	0				0		0	0	0							0		0							0		5	0	0
2022	018113501 2	2	0	2	0	0	0	0	0	0	0	1183	21	0		302	0	3	2	2	2	9	175		2		2	0	0							1	0	0							3	0	0	8	2
2022	018113501 3	1	1	0	0	0	0	0	1	0	0	1425	20	0		121	1	3	1	1	1	9	45		1		0	0	1	6	2015	1386	1			0	0	0	1	6	2015	1386	1		3	0	0	8	2
2022	018113501 4	0	0	0	0	0	0	0	0	0	0			0		202	1	2	0	0	0				0		0	0	0							0		0							0		5	0	0
2022	018116001 1	0	0	0	0	0	0	0	0	0	0			0		104	1	3	0	0	0				0		0	0	0							0		0							3	0	0	8	2
2022	018200801 2	1	1	0	0	0	0	0	1	0	0	1435	26	0		202	1	3	1	1	1	32	32		1		0	0	0							0		1							3	0	0	2	3
2022	018201401 2	0	0	0	0	0	0	0	0	0	0			0		106	1	3	0	0	0				0		0	0	0							0		0							3	0	0	0	0
2022	018201501 2	1	1	0	0	0	0	0	0	0	0	1362	22	0		201	1	6	1	1	1	46	105		1		0	0	1	2	2011	1334	1			1	0	0	1	2	2011	1334	1		3	0	0	0	0
2022	018205701 2	2	1	1	0	0	0	0	1	0	0	1256	19	0		114	1	6	2	2	2	20	25		2		0	0	1	9	2008	1305	1			2		1	1	9	2008	1305	1		3	0	0	6	3
2022	018205701 3	0	0	0	0	0	0	0	0	0	0			0		114	1	6	0	0	0				0		0	0	0							0		0							0		5	0	0
2022	018209001 2	0	0	0	0	0	0	0	0	0	0			0		301	1	3	0	0	0				0		1	0	0							0		0							3	0	0	0	0
2022	018209201 2	3	1	2	0	0	0	0	1	0	0	1282	18	0		112	1	2	3	3	3	6	30		3		0	0	0							2		1							3	1	1	3	3
2022	018209201 3	0	0	0	0	0	0	0	0	0	0			0		117	1	3	0	0	0				0		0	0	0							0		0							0		5	0	0
2022	018209301 1	4	0	1	0	2	1	0	0	0	0	1141	17	0		302	0	1	3	3	3	996	184		4		2	0	0							1	0	0							3	2	2	6	3
2022	018209301 2	0	0	0	0	0	0	0	0	0	0			0		301	1	6	0	0	0				0		1	0	0							0		0							0		5	0	0
2022	018301901 1	2	1	1	0	0	0	0	1	0	0	1369	24	0		103	1	6	2	2	2	996	42		2		0	0	1	7	2021	1459	1	1	0	2	0	0							3	0	0	3	3
2022	018303101 1	1	0	1	0	0	0	0	0	0	0	1264	26	0		301	1	6	1	1	1		203		1		1	0	0							1	0	0							0		5	0	0
2022	018303101 2	0	0	0	0	0	0	0	0	0	0			0		122	1	2	0	0	0				0		0	0	0							0		0							0		5	0	0
2022	018304401 1	1	0	1	0	0	0	0	0	0	0	1301	26	0		301	1	8	1	1	1	46	169		1		1	0	1	6	2014	1374	1			1	0	0	1	6	2014	1374	1		3	0	0	0	0
2022	018304401 2	0	0	0	0	0	0	0	0	0	0			0		107	1	5	0	0	0				0		0	0	0							0		0							0		5	0	0
2022	018305201 2	4	2	2	0	0	0	0	1	0	0	1220	27	0		125	1	2	4	4	4	29	41		4		0	0	0							2	0	0							3	1	1	3	3
2022	018305201 3	0	0	0	0	0	0	0	0	0	0			0		301	1	3	0	0	0				0		1	0	0							0		0							3	0	0	5	3
2022	018305901 3	0	0	0	0	0	0	0	0	0	0			0		302	0	5	0	0	0				0		2	0	0							0		0							0		5	0	0
2022	018305902 2	2	2	0	0	0	0	0	2	1	0	1438	17	0		201	1	6	2	2	2	10	5		2		0	0	0							0		2							3	0	0	9	2
2022	018308701 2	1	1	0	0	0	0	0	1	0	0	1424	29	0		108	1	6	1	1	1	24	43		1		0	0	0							0	0	0							3	1	1	9	2
2022	018400101 1	2	2	0	0	0	0	0	1	1	0	1328	22	0		301	1	3	2	2	2	10	6		2		1	0	1	7	2017	1411	1	2	0	2		1							3	1	1	0	0
2022	018402201 1	3	1	1	1	0	0	0	0	0	0	1147	21	0		302	0	3	3	3	3	18	206		3		2	0	0							1	0	0							3	0	0	2	3
2022	018402201 3	1	1	0	0	0	0	0	1	0	0	1424	19	0		116	1	6	1	1	1		42		1		0	0	0							0	0	0							3	0	0	5	3
2022	018403901 2	3	0	3	0	0	0	0	1	0	0	1333	17	0		118	1	6	3	3	3	996	20		3		0	0	0							2		1							3	1	1	3	3
2022	018404101 3	0	0	0	0	0	0	0	0	0	0			0		128	1	3	0	0	0				0		0	0	0							0		0							3	0	0	0	0
2022	018406601 1	3	1	2	0	0	0	0	1	0	0	1348	21	0		111	1	6	3	3	3		21		3		0	0	0							2		1							3	1	1	0	0
2022	018409401 2	2	1	1	0	0	0	0	1	0	0	1289	19	0		101	1	4	2	2	2	9	36		2		0	0	0							2		0							3	1	1	8	2
2022	018413201 1	2	0	2	0	0	0	0	1	0	0	1353	26	0		107	1	6	2	2	2	996	31		2		0	0	0							2		1							3	1	1	0	0
2022	018414201 2	5	1	1	0	2	1	0	0	0	0	1073	16	0		101	1	2	4	4	4	15	273		5		0	0	0							1	0	0							3	2	2	8	2
2022	018414201 3	0	0	0	0	0	0	0	0	0	0			0		113	1	3	0	0	0				0		0	0	0							0		0							3	0	0	0	0
2022	018601601 1	1	0	1	0	0	0	0	1	0	0	1449	18	0		204	1	3	1	1	1	8	21		1		0	0	0							0		1							3	0	0	5	3
2022	018601601 4	2	0	1	0	1	0	0	0	0	0	1229	24	0		106	1	3	2	2	2	9	202		2		0	0	0							1	0	0							3	0	0	0	0
2022	018602201 2	1	0	1	0	0	0	0	1	0	0	1414	34	0		203	1	3	1	1	1	30	56		1		0	0	1	12	2013	1368	1			0	0	0	1	12	2013	1368	1		3	0	0	5	3
2022	018602901 4	1	0	1	0	0	0	0	0	0	0	1410	17	0		103	1	2	1	1	1	996	60		1		0	0	1	6	2016	1398	1			0	0	0	1	6	2016	1398	1		3	0	0	11	3
2022	018609201 2	2	0	2	0	0	0	0	2	1	0	1411	32	0		995	0	3	2	2	2	7	5		2		995	0	0							0		1							3	0	0	5	3
2022	018610901 2	1	0	1	0	0	0	0	1	0	0	1454	38	0		203	1	6	1	1	1	30	16		1		0	0	0							0		1							3	0	0	8	2
2022	018611701 1	3	1	1	1	0	0	0	2	1	0	1360	20	0		995	0	3	3	3	3	996	2		3		995	0	1	7	2015	1387	1			3		1	1	7	2015	1387	1		3	1	1	9	2
2022	018701501 2	0	0	0	0	0	0	0	0	0	0			0		203	1	2	0	0	0				0		0	0	0							0		0							3	0	0	0	0
2022	018706501 2	2	2	0	0	0	0	0	0	0	0	1121	20	0		201	1	3	2	2	2	27	300		2		0	0	0							1	0	0							3	1	1	8	2
2022	018706501 5	2	1	1	0	0	0	0	2	1	0	1428	25	0		995	0	3	2	2	2	34	10		2		995	0	0							0		1							3	0	0	5	3
2022	018706701 1	5	4	0	1	0	0	0	2	1	0	1213	21	0		110	1	3	5	5	5	996	7		5		0	0	1	7	2014	1375	1			3		1	1	7	2014	1375	1		3	2	2	6	3
2022	018711701 2	3	3	0	0	0	0	0	1	0	0	1307	20	0		205	1	3	3	3	3	10	42		3		1	0	0							2	0	0							3	1	1	8	2
2022	018712401 1	1	0	1	0	0	0	0	1	0	0	1431	25	0		110	1	4	1	1	1	996	39		1		0	0	1	1	2018	1417	1	1	0	0		0							3	0	0	3	3
2022	018715901 2	3	0	3	0	0	0	0	2	1	0	1271	18	0		204	1	3	3	3	3	996	6		3		0	0	0							3		1							3	0	0	3	3
2022	018715901 5	0	0	0	0	0	0	0	0	0	0			0		202	1	8	0	0	0				0		0	0	0							0		0							0		5	0	0
2022	018801701 4	1	0	1	0	0	0	0	1	0	0	1414	27	0		202	1	3	1	1	1	4	53		1		0	0	1	1	2022	1465	1	3	1	0	0	0	0						3	0	0	0	0
2022	018802201 3	2	1	1	0	0	0	0	0	0	0	1229	17	0		202	1	3	2	2	2	996	77		2		0	0	0							1	0	0							3	0	0	0	0
2022	018802201 5	0	0	0	0	0	0	0	0	0	0			0		110	1	4	0	0	0				0		0	0	0							0		0							3	0	0	1	3
2022	018803301 2	3	1	0	0	1	0	1	2	0	0	1273	20	0		121	1	3	2	2	2	996	39		3		0	0	1	8	2020	1448	1	2	0	3	0	0							3	1	1	5	3
2022	018902301 3	1	1	0	0	0	0	0	1	0	0	1424	22	0		105	1	3	1	1	1		41		1		0	0	1	3	2020	1443	1	1	0	0	0	0							3	0	0	16	3
2022	018903201 2	1	1	0	0	0	0	0	0	0	0	1349	39	0		994	0	3	1	1	1	38	116		1		994	0	1	9	2010	1329	1			1	0	0	1	9	2010	1329	1		3	0	0	0	0
2022	018908201 2	2	2	0	0	0	0	0	1	0	0	1393	27	0		102	1	3	2	2	2	5	42		2		0	0	0							2	0	0							3	0	0	5	3
2022	018908901 1	2	1	1	0	0	0	0	0	0	0	1335	17	0		998	0	3	2	2	2	22	111		2		998	0	1	7	2018	1423	1	2	0	1	0	0							3	2	2	0	0
2022	018910401 2	1	1	0	0	0	0	0	1	1	0	1457	24	0		127	1	3	1	1	1	6	8		1		0	0	0							0		1							3	0	0	5	3
2022	018911001 2	3	3	0	0	0	0	0	1	0	0	1169	19	0		301	1	3	3	3	3	3	44		3		1	0	0							2	0	0							3	1	1	5	3
2022	019001001 1	2	2	0	0	0	0	0	1	0	0	1407	29	0		105	1	2	2	2	2	21	38		2		0	0	0							0		0							3	0	0	8	2
2022	019001002 2	3	2	1	0	0	0	0	2	0	0	1385	27	0		202	1	3	3	3	3	5	24		3		0	0	0							3		1							3	1	1	5	3
2022	019001003 2	2	1	1	0	0	0	0	0	0	0	1378	25	0		202	1	3	2	2	2	42	78		2		0	0	1	8	2006	1280	1			1	0	0	1	8	2006	1280	1		3	0	0	8	2
2022	019001401 2	1	0	1	0	0	0	0	1	0	0	1421	33	0		117	1	3	1	1	1	81	48		1		0	0	1	12	2016	1404	1			0	0	0	1	12	2016	1404	1		3	0	0	8	2
2022	019001402 1	0	0	0	0	0	0	0	0	0	0			0		103	1	8	0	0	0				0		0	0	0							0		0							0		5	0	0
2022	019003101 2	3	2	1	0	0	0	0	2	1	0	1401	17	0		202	1	4	3	3	3	10	8		3		0	0	0							3		1							3	1	1	1	3
2022	019004602 1	1	0	1	0	0	0	0	0	0	0	1309	25	0		104	1	3	1	1	1	23	160		1		0	0	0							1	0	0							3	1	1	0	0
2022	019004602 2	0	0	0	0	0	0	0	0	0	0			0		100	1	5	0	0	0				0		0	0	0							0		0							0		5	0	0
2022	019008501 2	4	2	0	0	1	1	0	0	0	0	1136	16	0		203	1	3	3	3	3	996	195		4		0	0	1	10	2018	1426	1	2	0	1	0	0							3	1	1	0	0
2022	019009001 2	1	0	1	0	0	0	0	1	0	0	1427	28	0		127	1	3	1	1	1	3	42		1		0	0	0							0	0	0							3	0	0	8	2
2022	019010501 3	0	0	0	0	0	0	0	0	0	0			0		114	1	5	0	0	0				0		0	0	0							0		0							0		5	0	0
2022	019011201 1	5	2	2	1	0	0	0	0	0	0	1145	17	0		102	1	3	5	5	5	3	121		5		0	0	0							1	0	0							3	1	1	0	0
2022	019011201 3	0	0	0	0	0	0	0	0	0	0			0		203	1	3	0	0	0				0		0	0	0							0		0							0		5	0	0
2022	019011202 2	1	0	1	0	0	0	0	1	0	0	1421	21	0		203	1	6	1	1	1	8	48		1		0	0	0							0	0	0							3	0	0	5	3
2022	019014902 2	0	0	0	0	0	0	0	0	0	0			0		127	1	5	0	0	0				0		0	0	0							0		0							3	0	0	0	0
2022	019203201 2	2	1	1	0	0	0	0	1	0	0	1379	35	0		125	1	3	2	2	2	54	56		2		0	0	0							2	0	0							3	0	0	0	0
2022	019203401 1	6	3	2	0	0	0	1	2	1	0	1191	13	0		310	0	3	5	5	5	996	10		6		997	2	1	8	2013	1364	1			3		1	1	8	2013	1364	1		3	2	2	0	0
2022	019203401 4	0	0	0	0	0	0	0	0	0	0			0		120	1	2	0	0	0				0		0	0	0							0		0							0		5	0	0
2022	019203801 2	3	0	3	0	0	0	0	0	0	0	1244	22	0		128	1	8	3	3	3	16	128		3		0	0	0							1	0	0							3	1	1	6	3
2022	019203801 3	0	0	0	0	0	0	0	0	0	0			0		109	1	3	0	0	0				0		0	0	0							0		0							0		5	0	0
2022	019203801 4	0	0	0	0	0	0	0	0	0	0			0		104	1	8	0	0	0				0		0	0	0							0		0							0		5	0	0
2022	019204801 2	2	0	2	0	0	0	0	1	0	0	1379	20	0		995	0	6	2	2	2	8	13		2		995	0	0							2		1							3	1	1	5	3
2022	019205501 4	0	0	0	0	0	0	0	0	0	0			0		121	1	8	0	0	0				0		0	0	0							0		0							0		5	0	0
2022	019205901 2	1	1	0	0	0	0	0	1	0	0	1431	19	0		301	1	3	1	1	1	9	37		1		1	0	0							0		0							3	0	0	5	3
2022	019206701 2	3	1	2	0	0	0	0	1	0	0	1319	21	0		105	1	6	3	3	3	996	43		3		0	0	0							2	0	0							3	1	1	3	3
2022	019206701 3	0	0	0	0	0	0	0	0	0	0			0		129	1	8	0	0	0				0		0	0	0							0		0							0		5	0	0
2022	019206801 3	1	0	1	0	0	0	0	1	0	0	1445	25	0		124	1	3	1	1	1	20	23		1		0	0	0							0		1							3	0	0	8	2
2022	019209401 2	2	0	1	0	1	0	0	1	0	0	1134	20	0		123	1	2	2	2	2	28	37		2		0	0	0							2		0							3	0	0	6	3
2022	019209401 4	0	0	0	0	0	0	0	0	0	0			0		114	1	6	0	0	0				0		0	0	0							0		0							0		5	0	0
2022	019301701 2	1	1	0	0	0	0	0	1	0	0	1421	25	1	8	309	0	3	1	2	2	21	49	7	1	1	9	0	0							0	0	0							3	0	0	0	0
2022	019303701 2	2	2	0	0	0	0	0	0	0	0	1316	21	1	2	995	0	5	2	3	3	55	95	7	2	1	995	0	1	3	2008	1299	1			1	0	0	1	3	2008	1299	1		3	1	1	0	0
2022	019304901 1	1	0	1	0	0	0	0	1	0	0	1419	23	0		305	0	6	1	1	1	2	51		1		5	0	0							0	0	0							3	0	0	0	0
2022	019307701 2	2	0	2	0	0	0	0	1	0	0	1328	23	0		402	0	6	2	2	2	21	57		2		24	0	0							2	0	0							3	0	0	3	3
2022	019308601 2	6	4	2	0	0	0	0	1	0	0	1222	21	0		103	1	2	6	6	6	996	54		6		0	0	1	7	2016	1399	1			2	0	0	1	7	2016	1399	1		3	3	3	6	3
2022	019308601 3	0	0	0	0	0	0	0	0	0	0			0		101	1	3	0	0	0				0		0	0	0							0		0							3	0	0	0	0
2022	019308601 5	0	0	0	0	0	0	0	0	0	0			0		104	1	3	0	0	0				0		0	0	0							0		0							3	0	0	1	3
2022	019310001 2	2	1	1	0	0	0	0	1	0	0	1223	17	0		103	1	2	2	2	2	10	25		2		0	0	0							2		1							2	1	1	9	2
2022	019310001 4	0	0	0	0	0	0	0	0	0	0			0		102	1	4	0	0	0				0		0	0	0							0		0							0		5	0	0
2022	019310901 1	3	1	2	0	0	0	0	1	1	0	1239	18	0		995	0	3	3	3	3	4	7		3		995	0	0							2		1							3	1	1	6	3
2022	019310901 2	0	0	0	0	0	0	0	0	0	0			0		201	1	3	0	0	0				0		0	0	0							0		0							0		5	0	0
2022	019312301 2	0	0	0	0	0	0	0	0	0	0			0		104	1	3	0	0	0				0		0	0	0							0		0							3	0	0	5	3
2022	019400101 2	3	1	1	1	0	0	0	0	0	0	1146	18	0		201	1	3	3	3	3	3	193		3		0	0	0							1	0	0							3	0	0	6	3
2022	019400101 3	0	0	0	0	0	0	0	0	0	0			0		202	1	3	0	0	0				0		0	0	0							0		0							3	0	0	0	0
2022	019400501 2	1	1	0	0	0	0	0	1	0	0	1454	29	0		121	1	3	1	1	1	12	14		1		0	0	0							0		1							3	0	0	0	0
2022	019400501 4	0	0	0	0	0	0	0	0	0	0			0		117	1	2	0	0	0				0		0	0	0							0		0							0		5	0	0
2022	019401701 2	4	4	0	0	0	0	0	1	0	0	1267	22	0		110	1	3	4	4	4	13	59		4		0	0	0							2	0	0							3	3	3	6	3
2022	019402701 2	1	1	0	0	0	0	0	0	0	0	1288	22	0		109	1	2	1	1	1	8	180		1		0	0	0							1	0	0							3	0	0	5	3
2022	019404001 2	3	1	2	0	0	0	0	1	1	0	1243	18	0		118	1	3	3	3	3	996	8		3		0	0	1	1	2013	1357	1			2		1	1	1	2013	1357	1		3	0	0	5	3
2022	019404201 1	3	2	1	0	0	0	0	1	0	0	1224	24	0		309	0	3	3	3	3	54	18		3		9	0	1	6	2016	1398	1			2		1	1	6	2016	1398	1		3	0	0	3	3
2022	019404201 3	0	0	0	0	0	0	0	0	0	0			0		202	1	8	0	0	0				0		0	0	0							0		0							0		5	0	0
2022	019404801 2	1	1	0	0	0	0	0	1	0	0	1417	24	0		114	1	3	1	1	1	24	51		1		0	0	0							0	0	0							3	1	1	8	2
2022	019405101 2	1	0	1	0	0	0	0	1	0	0	1415	22	0		102	1	3	1	1	1	11	53		1		0	0	1	6	2016	1398	1			0	0	0	1	6	2016	1398	1		3	0	0	9	2
2022	019701601 2	2	1	1	0	0	0	0	1	0	0	1389	33	0		203	1	3	2	2	2	47	16		2		0	0	0							2		1							3	0	0	6	3
2022	019706701 2	0	0	0	0	0	0	0	0	0	0			1	2	302	0	3	0	1	1			7	0	1	2	0	0							0		0							3	0	0	0	0
2022	019709301 2	2	0	2	0	0	0	0	1	0	0	1371	28	0		103	1	3	2	2	2	18	21		2		0	0	1	8	2018	1424	1	4	0	2		1							3	0	0	5	3
2022	019712701 1	3	3	0	0	0	0	0	1	0	0	1256	28	0		201	1	3	3	3	3	19	37		3		0	0	1	1	2018	1417	1	1	0	2		0							3	1	1	0	0
2022	019901301 1	2	0	2	0	0	0	0	1	0	0	1364	25	0		107	1	6	2	2	2	13	54		2		0	0	1	9	2016	1401	1			2	0	0	1	9	2016	1401	1		3	0	0	6	3
2022	019901501 2	2	1	1	0	0	0	0	0	0	0	1360	28	0		118	1	3	2	2	2	91	77		2		0	0	0							1	0	0							3	0	0	5	3
2022	019903101 5	0	0	0	0	0	0	0	0	0	0			0		201	1	6	0	0	0				0		0	0	0							0		0							3	0	0	0	0
2022	019903401 2	3	2	1	0	0	0	0	2	0	0	1340	18	0		201	1	3	3	3	3	9	31		3		0	0	0							3		1							3	0	0	11	3
2022	019903901 2	2	1	1	0	0	0	0	2	0	0	1418	37	0		104	1	3	2	2	2	14	25		2		0	0	0							0		1							3	0	0	1	3
2022	019907901 1	3	2	1	0	0	0	0	1	0	0	1310	22	0		118	1	3	3	3	3	4	49		3		0	0	0							2	0	0							3	1	1	3	3
2022	019908701 3	0	0	0	0	0	0	0	0	0	0			0		201	1	2	0	0	0				0		0	0	0							0		0							0		5	0	0
2022	020000901 2	3	1	2	0	0	0	0	1	0	0	1306	20	0		102	1	6	3	3	3	996	24		3		0	0	0							2		1							3	0	0	6	3
2022	020007201 5	1	0	1	0	0	0	0	1	0	0	1436	26	1	6	306	0	3	1	2	2	996	32	7	1	1	6	0	0							0		1							3	0	0	0	0
2022	020008301 3	1	1	0	0	0	0	0	1	0	0	1428	29	0		125	1	6	1	1	1	6	39		1		0	0	0							0	0	0							3	0	0	0	0
2022	020008301 5	1	0	1	0	0	0	0	1	0	0	1413	25	0		120	1	3	1	1	1	1	54		1		0	0	1	4	2015	1384	1			0	0	0	1	4	2015	1384	1		3	0	0	8	2
2022	020010901 2	1	1	0	0	0	0	0	1	0	0	1422	22	0		112	1	2	1	1	1	8	45		1		0	0	0							0	0	0							3	0	0	5	3
2022	020014301 5	0	0	0	0	0	0	0	0	0	0			0		105	1	6	0	0	0				0		0	0	0							0		0							0		5	0	0
2022	020014901 2	2	1	1	0	0	0	0	1	0	0	1400	27	0		120	1	3	2	2	2	8	45		2		0	0	0							2	0	0							3	1	1	1	3
2022	020200401 2	2	0	2	0	0	0	0	1	0	0	1393	23	0		107	1	8	2	2	2	14	33		2		0	0	0							2		1							3	0	0	5	3
2022	020202901 1	4	2	2	0	0	0	0	2	0	0	1309	28	0		995	0	6	4	4	4	9	23		4		995	0	1	6	2015	1386	1			3		1	1	6	2015	1386	1		3	1	1	3	3
2022	020203101 2	3	3	0	0	0	0	0	1	0	0	1221	23	0		101	1	6	3	3	3	5	45		3		0	0	1	4	2013	1360	1			2	0	0	1	4	2013	1360	1		3	0	0	8	2
2022	020206501 2	2	1	1	0	0	0	0	1	0	0	1375	20	0		202	1	3	2	2	2	11	54		2		0	0	0							2	0	0							3	0	0	5	3
2022	020206801 1	4	2	2	0	0	0	0	1	0	0	1251	18	0		301	1	4	4	4	4	996	43		4		1	0	0							2	0	0							3	2	2	6	3
2022	020206801 2	0	0	0	0	0	0	0	0	0	0			0		113	1	6	0	0	0				0		0	0	0							0		0							0		5	0	0
2022	020207601 1	1	1	0	0	0	0	0	0	0	0	1357	22	0		117	1	3	1	1	1	0	111		1		0	0	0							1	0	0							3	0	0	8	2
2022	020210201 1	0	0	0	0	0	0	0	0	0	0			0		106	1	6	0	0	0				0		0	0	0							0		0							3	0	0	0	0
2022	020210301 2	1	1	0	0	0	0	0	1	1	0	1459	19	0		995	0	4	1	1	1	1	9		1		995	0	0							0		1							3	0	0	0	0
2022	020305401 2	2	0	2	0	0	0	0	0	0	0	1319	20	0		302	0	3	2	2	2	3	115		2		2	0	0							1	0	0							3	0	0	2	3
2022	020305401 3	0	0	0	0	0	0	0	0	0	0			0		103	1	3	0	0	0				0		0	0	0							0		0							0		5	0	0
2022	020306801 1	1	0	1	0	0	0	0	0	0	0	1362	28	0		301	1	3	1	1	1		107		1		1	0	0							1	0	0							3	0	0	0	0
2022	020307601 1	2	2	0	0	0	0	0	1	0	0	1392	28	0		102	1	3	2	2	2	10	51		2		0	0	0							2	0	0							3	2	2	0	0
2022	020308101 2	3	1	2	0	0	0	0	1	0	0	1287	23	0		107	1	8	3	3	3	11	43		3		0	0	1	5	2014	1373	1			2	0	0	1	5	2014	1373	1		3	0	0	5	3
2022	020308101 3	0	0	0	0	0	0	0	0	0	0			0		102	1	6	0	0	0				0		0	0	0							0		0							0		5	0	0
2022	020308101 4	0	0	0	0	0	0	0	0	0	0			0		996	0	8	0	0	0				0		996	0	0							0		0							0		5	0	0
2022	020312901 2	2	0	2	0	0	0	0	1	0	0	1379	28	0		203	1	3	2	2	2	996	33		2		0	0	1	11	2012	1355	1			2		1	1	11	2012	1355	1		3	0	0	5	3
2022	020314801 3	0	0	0	0	0	0	0	0	0	0			0		108	1	3	0	0	0				0		0	0	0							0		0							3	0	0	0	0
2022	020314801 5	1	1	0	0	0	0	0	1	0	0	1450	28	0		110	1	3	1	1	1	29	19		1		0	0	0							0		1							3	0	0	9	2
2022	020316701 6	0	0	0	0	0	0	0	0	0	0			0		122	1	4	0	0	0				0		0	0	0							0		0							0		5	0	0
2022	020406601 3	0	0	0	0	0	0	0	0	0	0			0		204	1	2	0	0	0				0		0	0	0							0		0							3	0	0	5	3
2022	020408301 1	4	2	1	0	1	0	0	0	0	0	1135	20	0		201	1	3	4	4	4	996	187		4		0	0	0							1	0	0							3	0	0	0	0
2022	020408301 3	0	0	0	0	0	0	0	0	0	0			0		203	1	2	0	0	0				0		0	0	0							0		0							0		5	0	0
2022	020408501 1	1	1	0	0	0	0	0	1	0	0	1439	16	0		995	0	2	1	1	1	9	29		1		995	0	0							0		1							3	0	0	3	3
2022	020409201 2	0	0	0	0	0	0	0	0	0	0			0		202	1	6	0	0	0				0		0	0	0							0		0							3	0	0	5	3
2022	020412501 2	4	2	2	0	0	0	0	2	0	0	1300	22	0		203	1	3	4	4	4	996	33		4		0	0	1	10	2010	1330	1			3		1	1	10	2010	1330	1		3	1	1	8	2
2022	020412501 6	0	0	0	0	0	0	0	0	0	0			0		203	1	2	0	0	0				0		0	0	0							0		0							0		5	0	0
2022	020412801 2	4	1	3	0	0	0	0	0	0	0	1243	27	0		303	0	1	4	4	4	17	94		4		3	0	0							1	0	0							3	0	0	6	3
2022	020412801 3	0	0	0	0	0	0	0	0	0	0			0		301	1	5	0	0	0				0		1	0	0							0		0							0		5	0	0
2022	020412801 4	0	0	0	0	0	0	0	0	0	0			0		104	1	5	0	0	0				0		0	0	0							0		0							0		5	0	0
2022	020500301 2	2	1	1	0	0	0	0	1	0	0	1304	21	0		203	1	3	2	2	2	7	51		2		0	0	0							2	0	0							3	1	1	5	3
2022	020500401 3	0	0	0	0	0	0	0	0	0	0			0		105	1	3	0	0	0				0		0	0	0							0		0							3	0	0	5	3
2022	020501101 2	2	2	0	0	0	0	0	1	0	0	1381	22	0		995	0	3	2	2	2	18	13		2		995	0	0							2		1							3	0	0	5	3
2022	020503101 2	1	1	0	0	0	0	0	1	0	0	1432	24	0		203	1	3	1	1	1	40	34		1		0	0	0							0		1							3	0	0	3	3
2022	020506601 2	2	1	1	0	0	0	0	1	0	0	1391	17	0		206	1	3	2	2	2	9	45		2		1	0	0							2	0	0							3	1	1	3	3
2022	020510701 2	2	1	1	0	0	0	0	1	0	0	1380	23	0		116	1	3	2	2	2	9	28		2		0	0	1	6	2013	1362	1			2		1	1	6	2013	1362	1		3	0	0	8	2
2022	020511401 1	2	0	2	0	0	0	0	1	1	0	1405	25	0		203	1	3	2	2	2	92	8		2		0	0	0							0		1							3	1	1	0	0
2022	020511601 2	2	0	2	0	0	0	0	2	0	0	1415	21	0		103	1	3	2	2	2	10	25		2		0	0	1	10	2016	1402	1			0		1	1	10	2016	1402	1		3	1	1	11	3
2022	020514201 5	1	0	1	0	0	0	0	1	0	0	1436	26	0		203	1	3	1	1	1	10	30		1		0	0	0							0		1							3	0	0	5	3
2022	020600401 2	3	1	2	0	0	0	0	1	0	0	1310	20	0		201	1	2	3	3	3	8	23		3		0	0	0							3		1							3	1	1	5	3
2022	020600401 3	0	0	0	0	0	0	0	0	0	0			0		202	1	2	0	0	0				0		0	0	0							0		0							0		5	0	0
2022	020601001 2	1	1	0	0	0	0	0	1	0	0	1449	18	0		202	1	3	1	1	1	0	17		1		0	0	0							0		1							3	1	1	5	3
2022	020603301 1	3	1	2	0	0	0	0	2	0	0	1346	22	0		203	1	2	3	3	3	3	20		3		0	0	0							3		2							3	1	1	3	3
2022	020604601 1	4	0	1	2	1	0	0	0	0	0	1143	19	0		202	1	3	4	4	4	996	239		4		0	0	1	6	1994	1134	1			1	0	0	1	6	1994	1134	1		3	2	2	0	0
2022	020604601 2	2	2	0	0	0	0	0	1	0	0	1387	19	0		202	1	3	2	2	2	13	36		2		0	0	0							2		0							3	0	0	2	3
2022	020605901 2	4	2	2	0	0	0	0	0	0	0	1190	20	0		302	0	6	4	4	4	996	93		4		2	0	0							1	0	0							3	2	2	6	3
2022	020605901 6	0	0	0	0	0	0	0	0	0	0			0		205	1	3	0	0	0				0		1	0	0							0		0							3	0	0	0	0
2022	020606701 2	2	2	0	0	0	0	0	1	0	0	1321	25	0		103	1	3	2	2	2	23	31		2		0	0	0							2		1							3	0	0	2	3
2022	020607101 2	2	2	0	0	0	0	0	1	0	0	1356	30	0		994	0	3	2	2	2	23	40		2		994	0	1	4	2010	1324	1			2	0	0	1	4	2010	1324	1		3	0	0	0	0
2022	020607901 1	2	1	1	0	0	0	0	0	0	0	1210	25	0		105	1	6	2	2	2	20	171		2		0	0	1	6	2004	1254	1			1	0	0	1	6	2004	1254	1		3	0	0	0	0
2022	020607901 3	0	0	0	0	0	0	0	0	0	0			0		106	1	8	0	0	0				0		0	0	0							0		0							0		5	0	0
2022	021000901 2	2	0	2	0	0	0	0	1	0	0	1371	29	0		103	1	3	2	2	2	14	32		2		0	0	0							2		1							3	0	0	6	3
2022	021001401 6	0	0	0	0	0	0	0	0	0	0			0		203	1	3	0	0	0				0		0	0	0							0		0							3	0	0	0	0
2022	021005301 2	1	0	1	0	0	0	0	1	0	0	1446	20	0		401	0	8	1	1	1	6	23		1		12	0	0							0		1							3	0	0	11	3
2022	021005401 1	0	0	0	0	0	0	0	0	0	0			0		201	1	3	0	0	0				0		0	0	0							0		0							3	0	0	5	3
2022	021006101 2	1	0	1	0	0	0	0	1	0	0	1417	22	0		106	1	3	1	1	1	43	52		1		0	0	1	2	2022	1466	1	2	0	0	0	0							3	0	0	0	0
2022	021006701 1	1	1	0	0	0	0	0	0	0	0	1399	25	0		301	1	4	1	1	1	2	70		1		1	0	1	10	2020	1450	1	3	1	1	0	0	0						3	1	1	9	2
2022	021006801 2	3	2	1	0	0	0	0	1	0	0	1331	25	0		103	1	2	3	3	3	11	21		3		0	0	0							2		1							3	1	1	6	3
2022	021007701 2	2	0	2	0	0	0	0	1	0	0	1327	20	0		301	1	3	2	2	2	8	34		2		1	0	0							2		1							3	1	1	3	3
2022	021203901 1	1	0	1	0	0	0	0	1	0	0	1417	32	0		116	1	3	1	1	1	52	53		1		0	0	1	5	2015	1385	1			0	0	0	1	5	2015	1385	1		3	0	0	0	0
2022	021203901 3	0	0	0	0	0	0	0	0	0	0			0		202	1	6	0	0	0				0		0	0	0							0		0							0		5	0	0
2022	021204001 2	2	1	1	0	0	0	0	1	0	0	1345	29	0		120	1	3	2	2	2	7	51		2		0	0	0							2	0	0							3	0	0	5	3
2022	021204601 1	1	1	0	0	0	0	0	1	0	0	1433	26	0		301	1	3	1	1	1	2	37		1		1	0	0							0		0							3	0	0	3	3
2022	021204801 5	2	0	0	2	0	0	0	0	0	0	1202	25	0		201	1	3	2	2	2	996	206		2		0	0	1	11	1996	1163	1			1	0	0	1	11	1996	1163	1		3	1	1	0	0
2022	021204901 2	2	2	0	0	0	0	0	1	1	0	1392	20	0		995	0	3	2	2	2	22	11		2		995	0	0							2		1							3	0	0	0	0
2022	021205001 2	2	1	1	0	0	0	0	1	0	0	1404	22	0		112	1	2	2	2	2	7	23		2		0	0	0							2		1							3	0	0	5	3
2022	021205301 2	2	0	1	0	1	0	0	0	0	0	1165	17	0		301	1	6	2	2	2	996	258		2		1	0	0							1	0	0							3	1	1	8	2
2022	021205301 3	0	0	0	0	0	0	0	0	0	0			0		201	1	3	0	0	0				0		0	0	0							0		0							0		5	0	0
2022	021205601 2	2	2	0	0	0	0	0	2	1	0	1437	15	0		995	0	3	2	2	2	7	11		2		995	0	0							0		2							3	1	1	0	0
2022	021206801 1	4	2	2	0	0	0	0	1	0	0	1268	25	0		201	1	3	4	4	4	4	55		4		0	0	0							2	0	0							3	0	0	6	3
2022	021304301 1	8	1	6	1	0	0	0	2	0	0	1222	16	0		109	1	3	8	8	6	996	18		8		0	0	1	6	2017	1410	1	1	0	3		1							3	5	4	0	0
2022	021304301 2	0	0	0	0	0	0	0	0	0	0			0		124	1	6	0	0	0				0		0	0	0							0		0							3	0	0	5	3
2022	021304301 3	0	0	0	0	0	0	0	0	0	0			0		203	1	6	0	0	0				0		0	0	0							0		0							0		5	0	0
2022	021306401 3	0	0	0	0	0	0	0	0	0	0			0		301	1	6	0	0	0				0		1	0	0							0		0							3	0	0	0	0
2022	021308901 2	1	0	1	0	0	0	0	1	0	0	1451	23	0		995	0	6	1	1	1	8	15		1		995	0	0							0		1							3	0	0	3	3
2022	021309601 2	3	2	1	0	0	0	0	1	0	0	1345	23	0		109	1	3	3	3	3	58	43		3		0	0	1	10	2008	1306	1			2	0	0	1	10	2008	1306	1		3	0	0	5	3
2022	021311201 4	3	3	0	0	0	0	0	2	0	0	1301	17	0		103	1	6	3	3	3	996	21		3		0	0	0							3		1							3	1	1	6	3
2022	021312001 3	2	0	2	0	0	0	0	2	1	0	1424	19	0		995	0	6	2	2	2		4		2		995	0	0							0		1							3	2	2	0	0
2022	021312001 8	1	0	1	0	0	0	0	0	0	0	1354	29	0		123	1	3	1	1	1	33	112		1		0	0	0							1	0	0							3	0	0	5	3
2022	021312801 2	3	0	1	0	2	0	0	0	0	0	1159	18	0		305	0	2	3	3	3	19	118		3		5	0	0							1	0	0							3	2	2	3	3
2022	021315301 1	3	2	1	0	0	0	0	1	1	0	1261	18	0		315	0	2	3	3	3	996	6		3		995	9	0							2		1							3	0	0	3	3
2022	021401201 2	1	1	0	0	0	0	0	1	0	0	1432	20	0		201	1	3	1	1	1	2	38		1		0	0	0							0		0							3	0	0	9	2
2022	021401901 2	4	4	0	0	0	0	0	1	1	0	1285	21	0		126	1	6	4	4	4	996	12		4		0	0	1	5	2013	1361	1			3		1	1	5	2013	1361	1		3	0	0	6	3
2022	021402301 1	2	1	1	0	0	0	0	1	0	0	1327	26	0		101	1	3	2	2	2	8	57		2		0	0	0							2	0	0							3	0	0	6	3
2022	021402801 2	2	2	0	0	0	0	0	2	1	0	1430	21	0		995	0	6	2	2	2	6	8		2		995	0	1	9	2017	1413	1	2	0	0		1							3	0	0	5	3
2022	021404401 2	5	3	1	0	0	1	0	0	0	0	1205	18	0		202	1	2	4	4	4	23	75		5		0	0	1	2	2014	1370	1			1	0	0	1	2	2014	1370	1		3	2	2	6	3
2022	021404401 5	0	0	0	0	0	0	0	0	0	0			0		203	1	8	0	0	0				0		0	0	0							0		0							0		5	0	0
2022	021405301 2	2	0	2	0	0	0	0	2	1	0	1427	22	0		204	1	4	2	2	2	5	10		2		0	0	0							0		1							3	0	0	6	3
2022	021406401 3	2	2	0	0	0	0	0	1	0	0	1375	22	0		404	0	3	2	2	2	996	55		2		48	0	0							2	0	0							3	1	1	3	3
2022	021407001 2	3	3	0	0	0	0	0	1	1	0	1332	25	0		995	0	1	3	3	3	47	8		3		995	0	0							2		1							3	1	1	3	3
2022	021500801 2	1	1	0	0	0	0	0	1	0	0	1451	22	0		124	1	3	1	1	1	14	17		1		0	0	0							0		1							3	0	0	5	3
2022	021503201 1	3	2	1	0	0	0	0	1	0	0	1150	19	0		402	0	4	3	3	3	21	55		3		24	0	0							2	0	0							3	2	2	0	0
2022	021503201 2	0	0	0	0	0	0	0	0	0	0			0		112	1	3	0	0	0				0		0	0	0							0		0							3	0	0	5	3
2022	021506401 2	1	1	0	0	0	0	0	1	0	0	1421	25	0		108	1	6	1	1	1	13	47		1		0	0	0							0	0	0							2	1	1	8	2
2022	021507001 2	2	1	0	1	0	0	0	1	0	0	1385	19	0		995	0	8	2	2	2	9	13		2		995	0	0							2		1							3	0	0	3	3
2022	021507401 2	1	1	0	0	0	0	0	0	0	0	1323	20	0		106	1	6	1	1	1	15	145		1		0	0	1	11	2021	1463	1	1	0	1	0	0							3	0	0	8	2
2022	021507401 4	0	0	0	0	0	0	0	0	0	0			0		104	1	2	0	0	0				0		0	0	0							0		0							2	0	0	0	0
2022	021512201 2	0	0	0	0	0	0	0	0	0	0			0		117	1	6	0	0	0				0		0	0	0							0		0							0		5	0	0
2022	021512601 2	3	2	1	0	0	0	0	2	0	0	1370	26	0		103	1	3	3	3	3	17	19		3		0	0	0							3		1							3	0	0	5	3
2022	021601801 2	5	1	2	0	1	0	1	2	0	0	1292	16	0		402	0	3	4	4	4	31	42		5		24	0	1	7	2006	1279	1			3	0	0	1	7	2006	1279	1		3	1	1	3	3
2022	021601801 5	0	0	0	0	0	0	0	0	0	0			0		203	1	8	0	0	0				0		0	0	0							0		0							0		5	0	0
2022	021601801 7	0	0	0	0	0	0	0	0	0	0			0		201	1	8	0	0	0				0		0	0	0							0		0							0		5	0	0
2022	021603001 2	1	0	1	0	0	0	0	1	0	0	1447	30	0		107	1	3	1	1	1	103	21		1		0	0	0							0		1							2	0	0	9	2
2022	021603401 1	2	1	1	0	0	0	0	1	0	0	1369	21	0		995	0	6	2	2	2	2	30		2		995	0	0							2		1							3	0	0	0	0
2022	021603701 2	2	0	2	0	0	0	0	1	0	0	1398	22	0		126	1	4	2	2	2	14	34		2		0	0	0							2		1							3	0	0	5	3
2022	021608101 3	0	0	0	0	0	0	0	0	0	0			0		301	1	3	0	0	0				0		1	0	0							0		0							3	0	0	0	0
2022	021608801 1	5	2	2	0	1	0	0	0	0	0	1141	18	0		107	1	2	5	5	5	10	117		5		0	0	0							1	0	0							3	0	0	6	3
2022	021608802 2	1	1	0	0	0	0	0	0	0	0	1405	22	0		301	1	3	1	1	1	17	62		1		1	0	0							0	0	0							3	0	0	3	3
2022	021609601 1	5	4	1	0	0	0	0	1	1	0	1215	18	0		123	1	3	5	5	5	14	7		5		0	0	1	2	2004	1250	1			2		1	1	2	2004	1250	1		3	2	2	0	0
2022	021610901 1	1	1	0	0	0	0	0	1	0	0	1438	21	0		103	1	3	1	1	1		29		1		0	0	1	12	2016	1404	1			0		1	1	12	2016	1404	1		3	0	0	0	0
2022	021611101 2	0	0	0	0	0	0	0	0	0	0			0		125	1	2	0	0	0				0		0	0	1	12	2017	1416	1	2	0	0		0							3	0	0	5	3
2022	021611101 3	2	1	1	0	0	0	0	1	0	0	1328	18	0		301	1	6	2	2	2	996	42		2		1	0	1	8	2016	1400	1			2	0	0	1	8	2016	1400	1		3	1	1	0	0
2022	021701301 2	3	1	2	0	0	0	0	2	1	0	1360	21	0		123	1	3	3	3	3	8	6		3		0	0	0							3		1							3	0	0	6	3
2022	021708001 2	3	1	2	0	0	0	0	1	0	0	1364	25	0		116	1	3	3	3	3	996	39		3		0	0	0							2		0							3	0	0	8	2
2022	021710501 2	2	1	1	0	0	0	0	0	0	0	1301	21	0		112	1	3	2	2	2	9	102		2		0	0	1	10	2015	1390	1			1	0	0	1	10	2015	1390	1		3	0	0	9	2
2022	021710501 3	0	0	0	0	0	0	0	0	0	0			0		202	1	5	0	0	0				0		0	0	0							0		0							0		5	0	0
2022	021711501 3	1	0	1	0	0	0	0	1	0	0	1448	24	0		302	0	6	1	1	1	1	21		1		2	0	0							0		1							3	0	0	3	3
2022	021713401 2	0	0	0	0	0	0	0	0	0	0			0		113	1	8	0	0	0				0		0	0	0							0		0							3	0	0	0	0
2022	021715301 1	2	1	1	0	0	0	0	1	0	0	1205	21	0		995	0	3	2	2	2	996	35		2		995	0	1	98	2005	9998	5			2		1	1	98	2005	9998	5		3	0	0	3	3
2022	021716401 3	0	0	0	0	0	0	0	0	0	0			0		109	1	3	0	0	0				0		0	0	0							0		0							3	0	0	5	3
2022	021716401 4	1	0	1	0	0	0	0	0	0	0	1399	28	0		123	1	2	1	1	1		70		1		0	0	0							1	0	0							3	0	0	5	3
2022	021716402 1	2	2	0	0	0	0	0	1	0	0	1391	23	0		115	1	6	2	2	2	0	32		2		0	0	0							2		1							3	1	1	3	3
2022	021800501 1	4	2	1	1	0	0	0	1	0	0	1219	17	0		110	1	6	4	4	4	7	32		4		0	0	0							2		1							3	0	0	5	3
2022	021800501 3	0	0	0	0	0	0	0	0	0	0			0		301	1	3	0	0	0				0		1	0	0							0		0							3	0	0	3	3
2022	021801301 2	0	0	0	0	0	0	0	0	0	0			0		203	1	6	0	0	0				0		0	0	0							0		0							3	0	0	5	3
2022	021801301 3	0	0	0	0	0	0	0	0	0	0			0		102	1	4	0	0	0				0		0	0	0							0		0							0		5	0	0
2022	021802801 2	4	3	1	0	0	0	0	1	0	0	1236	21	0		204	1	3	4	4	4	11	40		4		0	0	0							2		0							3	1	1	6	3
2022	021803301 4	1	0	1	0	0	0	0	1	0	0	1440	19	0		105	1	3	1	1	1	9	29		1		0	0	0							0		1							3	0	0	0	0
2022	021803401 3	1	0	1	0	0	0	0	1	0	0	1443	17	0		101	1	5	1	1	1	4	26		1		0	0	0							0		1							3	0	0	5	3
2022	021803501 2	3	0	3	0	0	0	0	1	0	0	1200	17	0		110	1	3	3	3	3	33	38		3		0	0	1	6	2003	1242	1			2		0	1	6	2003	1242	1		3	1	1	6	3
2022	021803501 5	0	0	0	0	0	0	0	0	0	0			0		203	1	2	0	0	0				0		0	0	0							0		0							3	0	0	11	3
2022	021803501 6	0	0	0	0	0	0	0	0	0	0			0		120	1	5	0	0	0				0		0	0	0							0		0							0		5	0	0
2022	021808601 1	4	3	1	0	0	0	0	2	0	0	1313	24	0		995	0	4	4	4	4	996	21		4		995	0	1	5	2022	1469	1	1	0	3		1							3	0	0	5	3
2022	022001101 2	6	4	2	0	0	0	0	0	0	0	1160	18	0		110	1	3	6	6	6	6	68		6		0	0	1	11	2020	1451	1	8	0	1	0	0							3	2	2	6	3
2022	022001101 8	1	1	0	0	0	0	0	0	0	0	1401	17	0		202	1	3	1	1	1		66		1		0	0	0							1	0	0							3	0	0	0	0
2022	022002501 1	0	0	0	0	0	0	0	0	0	0			0		202	1	5	0	0	0				0		0	0	0							0		0							0		5	0	0
2022	022002601 1	2	1	1	0	0	0	0	2	1	0	1424	31	0		995	0	3	2	2	2	996	3		2		995	0	0							0		1							3	0	0	0	0
2022	022003801 2	2	1	0	1	0	0	0	2	1	0	1429	21	0		995	0	3	2	2	2	996	7		2		995	0	1	12	2019	1440	1	2	0	0		1							3	0	0	11	3
2022	022004601 2	3	2	1	0	0	0	0	1	0	0	1338	20	0		102	1	6	3	3	3	996	21		3		0	0	1	3	2019	1431	1	2	0	2		1							3	1	1	2	3
2022	022004901 2	2	1	1	0	0	0	0	1	0	0	1322	18	0		102	1	3	2	2	2	12	59		2		0	0	0							2	0	0							3	1	1	3	3
2022	022005601 2	3	3	0	0	0	0	0	1	0	0	1259	23	0		103	1	6	3	3	3	996	31		3		0	0	0							2		1							3	0	0	5	3
2022	022006601 2	5	4	1	0	0	0	0	1	0	0	1220	15	0		301	1	8	5	5	5	996	15		5		1	0	0							2		1							3	0	0	5	3
2022	022007001 1	3	1	2	0	0	0	0	1	0	0	1271	24	0		302	0	6	3	3	3	1	31		3		2	0	1	1	2007	1285	1			2		1	1	1	2007	1285	1		0		5	0	0
2022	022007001 2	0	0	0	0	0	0	0	0	0	0			0		301	1	3	0	0	0				0		1	0	0							0		0							0		5	0	0
2022	022007701 2	1	0	1	0	0	0	0	0	0	0	1407	28	0		121	1	2	1	1	1	27	60		1		0	0	0							0	0	0							3	1	1	5	3
2022	022100601 1	0	0	0	0	0	0	0	0	0	0			0		203	1	3	0	0	0				0		0	0	1	2	2020	1442	1	1	0	0		0							3	0	0	0	0
2022	022100601 3	2	0	2	0	0	0	0	1	0	0	1373	18	0		312	0	3	2	2	2	1	26		2		12	0	0							2		1							3	0	0	3	3
2022	022101701 1	3	2	1	0	0	0	0	1	1	0	1313	21	0		995	0	3	3	3	3	22	5		3		995	0	0							2		1							3	0	0	6	3
2022	022103301 2	2	1	0	1	0	0	0	0	0	0	1104	17	0		108	1	8	2	2	2	996	118		2		0	0	0							1	0	0							3	1	1	0	0
2022	022103701 2	0	0	0	0	0	0	0	0	0	0			0		124	1	5	0	0	0				0		0	0	0							0		0							3	0	0	5	3
2022	022103701 3	0	0	0	0	0	0	0	0	0	0			0		128	1	3	0	0	0				0		0	0	0							0		0							3	0	0	0	0
2022	022104001 2	1	1	0	0	0	0	0	1	0	0	1434	30	0		202	1	3	1	1	1	99	34		1		0	0	0							0		1							3	0	0	1	3
2022	022104401 1	3	1	2	0	0	0	0	1	1	0	1359	18	0		995	0	6	3	3	3	0	6		3		995	0	0							2		1							3	1	1	3	3
2022	022107101 1	4	0	3	0	1	0	0	0	0	0	1186	15	0		203	1	3	4	4	4	7	98		4		0	0	0							1	0	0							3	0	0	0	0
2022	022107101 2	0	0	0	0	0	0	0	0	0	0			0		105	1	1	0	0	0				0		0	0	0							0		0							0		5	0	0
2022	022107101 4	1	1	0	0	0	0	0	1	0	0	1424	19	0		120	1	6	1	1	1		44		1		0	0	0							0	0	0							3	0	0	0	0
2022	022107401 3	0	0	0	0	0	0	0	0	0	0			0		202	1	3	0	0	0				0		0	0	0							0		0							3	0	0	0	0
2022	022107401 4	0	0	0	0	0	0	0	0	0	0			0		103	1	3	0	0	0				0		0	0	0							0		0							3	0	0	0	0
2022	022107401 5	1	1	0	0	0	0	0	1	1	0	1463	27	0		995	0	8	1	1	1	106	5		1		995	0	0							0		1							3	0	0	3	3
2022	022200201 2	4	1	3	0	0	0	0	1	0	0	1249	18	0		120	1	6	4	4	4	996	36		4		0	0	1	11	2007	1295	1			2		0	1	11	2007	1295	1		3	1	1	6	3
2022	022200201 3	0	0	0	0	0	0	0	0	0	0			0		203	1	8	0	0	0				0		0	0	0							0		0							0		5	0	0
2022	022200201 6	0	0	0	0	0	0	0	0	0	0			0		203	1	6	0	0	0				0		0	0	0							0		0							0		5	0	0
2022	022202201 2	2	0	1	0	1	0	0	1	0	0	1353	24	0		202	1	2	2	2	2	996	46		2		0	0	0							2	0	0							3	1	1	3	3
2022	022202501 2	2	0	2	0	0	0	0	1	0	0	1398	35	0		106	1	3	2	2	2	29	33		2		0	0	1	2	2022	1466	1	1	1	2		1	0						3	0	0	8	2
2022	022205801 2	3	0	3	0	0	0	0	2	1	0	1389	30	0		311	0	3	3	3	3	13	1		3		995	9	1	7	2013	1363	1			3		1	1	7	2013	1363	1		3	0	0	13	3
2022	022206801 3	0	0	0	0	0	0	0	0	0	0			0		203	1	3	0	0	0				0		0	0	0							0		0							0		5	0	0
2022	022206801 4	2	0	2	0	0	0	0	1	0	0	1371	23	0		302	0	3	2	2	2	14	27		2		2	0	1	3	2017	1407	1	3	0	2		1							3	0	0	0	0
2022	022209801 2	5	1	4	0	0	0	0	1	0	0	1173	15	0		998	0	5	5	5	5	996	39		5		998	0	0							2	0	0							3	1	1	6	3
2022	022209801 3	0	0	0	0	0	0	0	0	0	0			0		201	1	2	0	0	0				0		0	0	0							0		0							0		5	0	0
2022	022209801 4	0	0	0	0	0	0	0	0	0	0			0		201	1	3	0	0	0				0		0	0	0							0		0							0		5	0	0
2022	022209901 2	5	1	3	0	0	1	0	1	0	0	1260	15	1	8	308	0	2	4	5	5	996	24	7	5	3	8	0	0							2		1							3	1	1	0	0
2022	022601001 1	3	0	1	1	1	0	0	0	0	0	1184	21	0		306	0	3	3	3	3	9	92		3		6	0	0							1	0	0							2	1	1	0	0
2022	022601001 4	0	0	0	0	0	0	0	0	0	0			0		120	1	3	0	0	0				0		0	0	0							0		0							0		5	0	0
2022	022601101 1	3	0	1	1	1	0	0	0	0	0	1181	20	0		401	0	3	3	3	3	18	128		3		12	0	0							1	0	0							3	1	1	0	0
2022	022601401 2	0	0	0	0	0	0	0	0	0	0			0		121	1	6	0	0	0				0		0	0	0							0		0							3	0	0	0	0
2022	022601401 3	1	1	0	0	0	0	0	1	0	0	1412	20	0		201	1	6	1	1	1	996	55		1		0	0	0							0	0	0							3	1	1	0	0
2022	022602001 2	4	2	2	0	0	0	0	1	1	0	1205	16	0		202	1	3	4	4	4	996	11		4		0	0	1	9	2018	1425	1	1	0	2		1							3	2	2	9	2
2022	022602001 4	0	0	0	0	0	0	0	0	0	0			0		203	1	2	0	0	0				0		0	0	0							0		0							0		5	0	0
2022	022602001 5	0	0	0	0	0	0	0	0	0	0			0		106	1	2	0	0	0				0		0	0	0							0		0							0		5	0	0
2022	022602901 2	3	2	1	0	0	0	0	0	0	0	1192	18	0		114	1	3	3	3	3	996	109		3		0	0	1	1	2012	1345	1			1	0	0	1	1	2012	1345	1		3	0	0	8	2
2022	022603001 2	3	2	1	0	0	0	0	1	1	0	1332	20	0		117	1	4	3	3	3	4	8		3		0	0	1	1	2012	1345	1			2		1	1	1	2012	1345	1		3	0	0	3	3
2022	022603001 6	0	0	0	0	0	0	0	0	0	0			0		103	1	3	0	0	0				0		0	0	0							0		0							3	0	0	3	3
2022	022603101 1	2	1	1	0	0	0	0	0	0	0	1292	27	0		125	1	3	2	2	2	15	100		2		0	0	0							1	0	0							2	0	0	8	2
2022	022603101 5	0	0	0	0	0	0	0	0	0	0			0		994	0	2	0	0	0				0		994	0	0							0		0							0		5	0	0
2022	022603301 2	3	2	1	0	0	0	0	1	0	0	1310	18	0		109	1	6	3	3	3	996	19		3		0	0	0							2		1							3	1	1	5	3
2022	022604601 2	2	1	1	0	0	0	0	2	1	0	1409	21	0		301	1	3	2	2	2	8	9		2		1	0	0							0		1							3	0	0	3	3
2022	022604801 2	0	0	0	0	0	0	0	0	0	0			0		117	1	8	0	0	0				0		0	0	0							0		0							3	0	0	0	0
2022	022604901 1	3	0	1	0	2	0	0	0	0	0	1226	23	0		202	1	4	3	3	3	9	129		3		0	0	1	9	2009	1317	1			1	0	0	1	9	2009	1317	1		3	0	0	6	3
2022	022605001 1	1	0	1	0	0	0	0	0	0	0	1374	41	0		301	1	3	1	1	1	249	93		1		1	0	1	4	1995	1144	1			1	0	0	1	4	1995	1144	1		3	0	0	8	2
2022	022605001 3	0	0	0	0	0	0	0	0	0	0			0		116	1	6	0	0	0				0		0	0	0							0		0							3	0	0	0	0
2022	022606801 2	3	1	0	1	1	0	0	0	0	0	1128	19	0		304	0	3	3	3	3	16	219		3		4	0	1	6	2006	1278	1			1	0	0	1	6	2006	1278	1		3	1	1	5	3
2022	022800601 2	2	1	1	0	0	0	0	1	1	0	1350	17	0		301	1	3	2	2	2	8	11		2		1	0	0							2		1							3	1	1	3	3
2022	022800701 2	3	1	0	1	1	0	0	0	0	0	1130	17	0		994	0	3	3	3	3	13	185		3		994	0	0							1	0	0							3	1	1	6	3
2022	022800801 4	2	1	1	0	0	0	0	1	1	0	1390	17	0		995	0	4	2	2	2	996	10		2		995	0	0							2		1							3	0	0	0	0
2022	022800901 1	1	1	0	0	0	0	0	1	0	0	1435	18	0		123	1	3	1	1	1	11	35		1		0	0	0							0		1							3	0	0	5	3
2022	022801001 1	4	1	1	1	0	1	0	0	0	0	1217	15	0		203	1	3	3	3	3		77		4		0	0	0							1	0	0							3	2	2	6	3
2022	022801701 1	4	1	0	0	0	2	1	1	0	0	1149	18	0		121	1	8	1	1	1	31	40		4		0	0	0							2		0							2	1	1	0	0
2022	022801801 2	1	1	0	0	0	0	0	1	0	0	1429	27	0		121	1	3	1	1	1	11	41		1		0	0	0							0		0							3	0	0	8	2
2022	022802001 1	3	2	1	0	0	0	0	2	1	0	1359	21	0		122	1	3	3	3	3	10	4		3		0	0	0							3		1							3	1	1	3	3
2022	022805001 1	3	2	1	0	0	0	0	2	1	0	1370	22	0		995	0	2	3	3	3	39	9		3		995	0	1	5	2013	1361	1			3		1	1	5	2013	1361	1		3	0	0	2	3
2022	022805101 2	0	0	0	0	0	0	0	0	0	0			0		203	1	2	0	0	0				0		0	0	1	3	2022	1467	1	1	0	0		0							0		5	0	0
2022	022805301 2	3	0	2	1	0	0	0	2	1	0	1364	19	0		995	0	2	3	3	3	996	7		3		997	5	0							3		2							3	0	0	3	3
2022	022805401 2	1	1	0	0	0	0	0	1	1	0	1465	26	0		301	1	3	1	1	1	4	5		1		1	0	0							0		1							3	0	0	3	3
2022	022906101 2	4	2	1	0	0	1	0	1	1	0	1209	16	0		104	1	6	3	3	3	12	11		4		0	0	0							2		1							3	1	1	1	3
2022	022906201 4	1	0	1	0	0	0	0	1	0	0	1417	21	0		119	1	3	1	1	1	4	49		1		0	0	0							0	0	0							3	1	1	0	0
2022	022906301 2	1	0	1	0	0	0	0	1	0	0	1426	18	0		203	1	6	1	1	1	9	40		1		0	0	0							0	0	0							3	1	1	8	2
2022	022906501 1	3	0	2	1	0	0	0	1	0	0	1183	16	0		202	1	3	3	3	3	996	46		3		0	0	1	10	2005	1270	1			2	0	0	1	10	2005	1270	1		2	1	1	0	0
2022	022912701 2	2	0	2	0	0	0	0	0	0	0	1222	17	0		108	1	3	2	2	2	9	106		2		0	0	1	5	2019	1433	1	2	0	1	0	0							3	1	1	8	2
2022	022912701 3	0	0	0	0	0	0	0	0	0	0			0		301	1	3	0	0	0				0		1	0	0							0		0							0		5	0	0
2022	022912801 2	1	0	1	0	0	0	0	1	0	0	1439	28	0		105	1	6	1	1	1	63	27		1		0	0	1	10	2008	1306	1			0		1	1	10	2008	1306	1		3	0	0	5	3
2022	022913201 1	2	1	1	0	0	0	0	1	0	0	1358	21	0		117	1	6	2	2	2	3	18		2		0	0	0							2		1							3	1	1	5	3
2022	022913801 2	1	0	1	0	0	0	0	1	0	0	1446	22	0		203	1	2	1	1	1	19	20		1		0	0	0							0		1							3	0	0	9	2
2022	022913901 1	3	2	0	0	1	0	0	0	0	0	1173	22	0		994	0	2	3	3	3	19	144		3		994	0	0							1	0	0							3	2	2	0	0
2022	022914001 2	2	0	2	0	0	0	0	0	0	0	1345	20	0		204	1	3	2	2	2	39	62		2		0	0	1	11	2021	1463	1	1	1	1	0	0	1	5	2015	1385	1		3	0	0	5	3
2022	022914101 1	1	1	0	0	0	0	0	0	0	0	1349	30	0		994	0	3	1	1	1	4	117		1		994	0	0							1	0	0							3	1	1	0	0
2022	022914201 1	3	2	0	1	0	0	0	2	0	0	1290	20	0		123	1	3	3	3	3	9	42		3		0	0	1	7	2019	1435	1	2	0	3	0	0							3	1	1	3	3
2022	023001701 2	5	0	0	2	3	0	0	0	0	0	1116	17	0		401	0	8	5	5	5	10	188		5		12	0	0							1	0	0							3	5	4	0	0
2022	023002601 4	1	0	1	0	0	0	0	1	0	0	1443	27	0		115	1	3	1	1	1	15	26		1		0	0	0							0		1							3	0	0	5	3
2022	023002601 7	2	1	1	0	0	0	0	1	1	0	1396	20	0		995	0	3	2	2	2	9	5		2		995	0	0							2		1							3	0	0	5	3
2022	023004601 2	2	1	0	0	1	0	0	0	0	0	1199	17	0		403	0	2	2	2	2	996	120		2		36	0	1	1	2011	1333	1			1	0	0	1	1	2011	1333	1		3	1	1	6	3
2022	023004601 6	1	0	0	1	0	0	0	0	0	0	1217	21	0		104	1	3	1	1	1	16	252		1		0	0	0							1	0	0							3	1	1	1	3
2022	023004901 2	2	1	1	0	0	0	0	2	1	0	1424	23	0		995	0	6	2	2	2	9	12		2		995	0	0							0		1							3	1	1	5	3
2022	023100301 2	1	0	1	0	0	0	0	0	0	0	1261	16	0		103	1	2	1	1	1	996	208		1		0	0	1	98	2012	9998	5			1	0	0	1	98	2012	9998	5		3	1	1	0	0
2022	023100301 3	0	0	0	0	0	0	0	0	0	0			0		102	1	2	0	0	0				0		0	0	1	6	2021	1458	1	3	0	0		0							3	0	0	0	0
2022	023100801 2	1	0	1	0	0	0	0	1	0	0	1439	18	0		119	1	3	1	1	1	996	30		1		0	0	0							0		1							3	1	1	8	2
2022	023104301 2	2	1	1	0	0	0	0	2	1	0	1417	23	0		303	0	3	2	2	2	13	4		2		3	0	1	1	2017	1405	1	2	0	0		1							3	0	0	11	3
2022	023104701 2	2	0	2	0	0	0	0	1	0	0	1327	21	1	8	309	0	8	2	3	3	38	24	7	2	1	9	0	0							2		1							3	0	0	0	0
2022	023105501 2	3	3	0	0	0	0	0	1	0	0	1332	19	0		301	1	6	3	3	3	996	35		3		1	0	0							2		1							3	0	0	8	2
2022	023106601 3	0	0	0	0	0	0	0	0	0	0			0		202	1	2	0	0	0				0		0	0	0							0		0							3	0	0	0	0
2022	023106701 2	3	1	2	0	0	0	0	1	0	0	1241	16	0		123	1	3	3	3	3	996	51		3		0	0	0							2	0	0							3	0	0	5	3
2022	023106701 5	0	0	0	0	0	0	0	0	0	0			0		102	1	8	0	0	0				0		0	0	0							0		0							3	0	0	5	3
2022	023107801 2	3	1	1	1	0	0	0	0	0	0	1097	18	0		994	0	2	3	3	3	8	205		3		994	0	0							1	0	0							3	2	2	0	0
2022	023107801 4	1	0	1	0	0	0	0	1	0	0	1416	25	0		118	1	3	1	1	1	8	53		1		0	0	0							0	0	0							3	0	0	0	0
2022	023201501 2	3	0	3	0	0	0	0	1	0	0	1223	25	0		102	1	2	3	3	3	10	37		3		0	0	0							2		0							3	1	1	0	0
2022	023201601 4	0	0	0	0	0	0	0	0	0	0			0		996	0	8	0	0	0				0		996	0	0							0		0							0		5	0	0
2022	023201601 6	2	0	2	0	0	0	0	2	0	0	1425	20	0		301	1	6	2	2	2	55	17		2		1	0	0							0		1							3	0	0	5	3
2022	023202501 1	2	1	1	0	0	0	0	2	0	0	1425	24	0		125	1	3	2	2	2	8	16		2		0	0	0							0		1							3	0	0	5	3
2022	023203301 3	0	0	0	0	0	0	0	0	0	0			0		103	1	3	0	0	0				0		0	0	0							0		0							3	0	0	0	0
2022	023203301 4	0	0	0	0	0	0	0	0	0	0			0		102	1	2	0	0	0				0		0	0	0							0		0							0		5	0	0
2022	023209801 1	2	0	2	0	0	0	0	0	0	0	1142	22	0		994	0	1	2	2	2	2	87		2		994	0	1	98	2012	9998	5			1	0	0	1	98	2012	9998	5		3	1	1	0	0
2022	023210501 2	4	2	2	0	0	0	0	1	0	0	1217	16	0		201	1	2	4	4	4	30	56		4		0	0	1	3	2009	1311	1			2	0	0	1	3	2009	1311	1		3	0	0	11	3
2022	023210501 6	1	0	1	0	0	0	0	1	0	0	1435	18	0		102	1	2	1	1	1		32		1		0	0	0							0		1							3	0	0	11	3
2022	023211901 1	2	2	0	0	0	0	0	1	0	0	1343	32	0		124	1	3	2	2	2	7	35		2		0	0	1	3	2021	1455	1	2	0	2		1							3	1	1	0	0
2022	023211901 5	3	0	3	0	0	0	0	0	0	0	1345	15	1	9	310	0	8	3	4	4	996	76	7	3	2	10	0	0							1	0	0							3	0	0	0	0
2022	023215401 2	3	1	2	0	0	0	0	0	0	0	1326	18	0		112	1	8	3	3	3	3	65		3		0	0	0							1	0	0							3	1	1	9	2
2022	023400101 6	0	0	0	0	0	0	0	0	0	0			0		202	1	1	0	0	0				0		0	0	0							0		0							0		5	0	0
2022	023402201 1	1	0	1	0	0	0	0	1	0	0	1418	20	0		201	1	3	1	1	1	996	49		1		0	0	1	12	2021	1464	1	2	0	0	0	0							3	0	0	8	2
2022	023402301 1	2	1	1	0	0	0	0	1	0	0	1239	24	0		201	1	3	2	2	2	996	39		2		0	0	0							2	0	0							3	0	0	0	0
2022	023402301 2	0	0	0	0	0	0	0	0	0	0			0		106	1	3	0	0	0				0		0	0	0							0		0							0		5	0	0
2022	023403001 1	1	0	1	0	0	0	0	1	0	0	1412	21	0		127	1	2	1	1	1	7	55		1		0	0	0							0	0	0							3	0	0	3	3
2022	023403201 2	2	1	1	0	0	0	0	1	0	0	1321	23	0		127	1	6	2	2	2	996	24		2		0	0	1	6	2012	1350	1			2		1	1	6	2012	1350	1		3	1	1	0	0
2022	023403201 3	0	0	0	0	0	0	0	0	0	0			0		103	1	6	0	0	0				0		0	0	0							0		0							0		5	0	0
2022	023405201 1	2	0	1	1	0	0	0	0	0	0	1142	22	0		994	0	3	2	2	2	3	303		2		994	0	0							1	0	0							3	1	1	0	0
2022	023405301 1	0	0	0	0	0	0	0	0	0	0			0		106	1	3	0	0	0				0		0	0	0							0		0							3	0	0	0	0
2022	023406101 2	2	1	0	0	1	0	0	0	0	0	1254	18	0		101	1	3	2	2	2	9	109		2		0	0	0							1	0	0							3	0	0	9	2
2022	023500201 2	1	1	0	0	0	0	0	1	1	0	1465	32	0		995	0	3	1	1	1	6	5		1		995	0	0							0		1							3	0	0	5	3
2022	023500701 4	0	0	0	0	0	0	0	0	0	0			0		301	1	2	0	0	0				0		1	0	0							0		0							3	0	0	1	3
2022	023500701 5	2	2	0	0	0	0	0	1	1	0	1402	23	0		995	0	2	2	2	2	7	7		2		995	0	0							2		1							3	0	0	11	3
2022	023503001 1	1	1	0	0	0	0	0	0	0	0	1308	23	0		201	1	8	1	1	1	12	161		1		0	0	0							1	0	0							3	1	1	0	0
2022	023503201 1	2	2	0	0	0	0	0	1	1	0	1315	22	0		202	1	3	2	2	2	13	5		2		0	0	0							2		1							3	1	1	0	0
2022	023503701 2	3	0	3	0	0	0	0	1	1	0	1297	19	0		994	0	2	3	3	3	10	3		3		994	0	1	98	2016	9998	5			2		1	1	98	2016	9998	5		3	0	0	3	3
2022	023503701 3	0	0	0	0	0	0	0	0	0	0			0		202	1	5	0	0	0				0		0	0	0							0		0							0		5	0	0
2022	023505801 2	5	2	3	0	0	0	0	2	1	0	1234	18	0		995	0	8	5	5	5	46	1		5		995	0	0							3		1							3	2	2	0	0
2022	023505801 4	0	0	0	0	0	0	0	0	0	0			0		103	1	8	0	0	0				0		0	0	0							0		0							0		5	0	0
2022	023506401 1	0	0	0	0	0	0	0	0	0	0			0		125	1	3	0	0	0				0		0	0	0							0		0							3	0	0	5	3
2022	023506401 2	0	0	0	0	0	0	0	0	0	0			0		121	1	3	0	0	0				0		0	0	0							0		0							3	0	0	0	0
2022	023506401 3	0	0	0	0	0	0	0	0	0	0			0		301	1	6	0	0	0				0		1	0	0							0		0							3	0	0	5	3
2022	023507901 2	0	0	0	0	0	0	0	0	0	0			0		103	1	8	0	0	0				0		0	0	1	9	2017	1413	1	1	0	0		0							3	0	0	3	3
2022	023508001 2	1	0	1	0	0	0	0	0	0	0	1360	23	0		201	1	3	1	1	1	996	109		1		0	0	0							1	0	0							3	0	0	9	2
2022	023700801 2	2	1	1	0	0	0	0	1	0	0	1394	23	0		201	1	3	2	2	2	23	30		2		0	0	0							2		1							3	1	1	11	3
2022	023701801 2	2	0	1	0	1	0	0	0	0	0	1300	18	0		203	1	6	2	2	2	996	117		2		0	0	0							1	0	0							3	0	0	0	0
2022	023701801 3	0	0	0	0	0	0	0	0	0	0			0		202	1	8	0	0	0				0		0	0	0							0		0							0		5	0	0
2022	023702401 2	3	2	0	0	0	1	0	2	0	0	1396	16	0		995	0	2	2	2	2	1	19		3		995	0	0							3		1							3	3	3	3	3
2022	023704001 2	4	2	2	0	0	0	0	1	1	0	1213	18	0		201	1	6	4	4	4	996	6		4		0	0	0							2		1							3	1	1	8	2
2022	023705101 2	4	3	0	0	0	0	1	0	0	0	1168	17	0		301	1	6	3	3	3	996	140		4		1	0	1	8	2002	1232	1			1	0	0	1	8	2002	1232	1		2	1	1	0	0
2022	023705501 1	1	1	0	0	0	0	0	1	0	0	1446	20	0		104	1	3	1	1	1		20		1		0	0	0							0		1							3	0	0	0	0
2022	023708101 2	5	1	1	0	3	0	0	0	0	0	1185	23	0		994	0	8	5	5	5	996	154		5		994	0	0							1	0	0							3	2	2	9	2
2022	023708101 4	0	0	0	0	0	0	0	0	0	0			0		109	1	8	0	0	0				0		0	0	0							0		0							0		5	0	0
2022	023709201 2	2	0	2	0	0	0	0	1	1	0	1363	20	0		301	1	2	2	2	2	8	9		2		997	2	0							2		1							3	0	0	3	3
2022	023710801 2	2	1	1	0	0	0	0	1	0	0	1388	30	0		995	0	3	2	2	2	5	26		2		995	0	1	98	2012	9998	5			2		1	1	98	2012	9998	5		3	0	0	3	3
2022	023711401 3	0	0	0	0	0	0	0	0	0	0			0		202	1	3	0	0	0				0		0	0	0							0		0							3	0	0	0	0
2022	023802101 3	0	0	0	0	0	0	0	0	0	0			0		201	1	8	0	0	0				0		0	0	0							0		0							0		5	0	0
2022	023802801 2	1	0	1	0	0	0	0	1	0	0	1419	20	0		401	0	3	1	1	1	3	49		1		12	0	0							0	0	0							3	0	0	3	3
2022	023803101 1	1	1	0	0	0	0	0	1	0	0	1413	25	0		301	1	8	1	1	1	44	55		1		1	0	0							0	0	0							3	0	0	0	0
2022	023806901 2	1	0	1	0	0	0	0	1	0	0	1417	17	0		301	1	6	1	1	1	9	51		1		1	0	0							0	0	0							3	0	0	8	2
2022	023808101 2	2	1	1	0	0	0	0	1	0	0	1348	18	0		995	0	5	2	2	2	2	29		2		995	0	0							2		1							3	1	1	3	3
2022	023808601 2	5	2	3	0	0	0	0	1	1	1	1279	20	0		995	0	8	5	5	5	18	0		5		995	0	0							2		1							3	2	2	3	3
2022	023810301 2	2	0	2	0	0	0	0	1	0	0	1342	18	0		301	1	6	2	2	2	9	30		2		1	0	1	6	2018	1422	1	2	0	2		1							3	1	1	9	2
2022	023814801 2	1	1	0	0	0	0	0	1	0	0	1426	24	0		301	1	8	1	1	1	5	42		1		1	0	0							0	0	0							3	0	0	11	3
2022	023815001 1	7	1	2	1	3	0	0	2	1	0	1257	19	0		995	0	8	7	7	6	28	9		7		995	0	1	2	2003	1238	1			3		1	1	2	2003	1238	1		3	2	2	3	3
2022	023902801 2	1	1	0	0	0	0	0	1	0	0	1450	34	0		202	1	3	1	1	1	33	18		1		0	0	1	5	2018	1421	1	2	0	0		1							3	0	0	8	2
2022	023905101 2	2	1	1	0	0	0	0	1	1	0	1357	24	0		995	0	3	2	2	2	14	2		2		995	0	1	12	2018	1428	1	1	0	2		1							3	0	0	0	0
2022	023905501 5	1	1	0	0	0	0	0	1	0	0	1452	15	0		103	1	2	1	1	1		16		1		0	0	0							0		1							3	0	0	11	3
2022	023905601 2	2	1	1	0	0	0	0	1	0	0	1380	24	0		118	1	6	2	2	2	12	58		2		0	0	0							2	0	0							3	0	0	5	3
2022	023908401 3	1	1	0	0	0	0	0	1	0	0	1436	33	0		121	1	3	1	1	1	16	32		1		0	0	0							0		1							3	0	0	8	2
2022	024002501 4	0	0	0	0	0	0	0	0	0	0			0		120	1	3	0	0	0				0		0	0	0							0		0							3	0	0	0	0
2022	024002601 2	2	1	1	0	0	0	0	0	0	0	1193	23	0		995	0	3	2	2	2	996	160		2		995	0	1	2	1998	1178	1			1	0	0	1	2	1998	1178	1		3	0	0	3	3
2022	024002601 3	0	0	0	0	0	0	0	0	0	0			0		113	1	3	0	0	0				0		0	0	0							0		0							3	0	0	0	0
2022	024003501 2	6	0	5	1	0	0	0	1	0	0	1060	14	0		106	1	8	6	6	6	996	21		6		0	0	0							2		1							3	5	4	9	2
2022	024003501 3	0	0	0	0	0	0	0	0	0	0			0		127	1	8	0	0	0				0		0	0	0							0		0							3	0	0	0	0
2022	024003501 4	0	0	0	0	0	0	0	0	0	0			0		107	1	8	0	0	0				0		0	0	0							0		0							0		5	0	0
2022	024003501 5	0	0	0	0	0	0	0	0	0	0			0		301	1	8	0	0	0				0		1	0	0							0		0							0		5	0	0
2022	024003501 6	0	0	0	0	0	0	0	0	0	0			0		996	0	8	0	0	0				0		996	0	0							0		0							0		5	0	0
2022	024004401 2	2	1	0	1	0	0	0	0	0	0	1216	25	0		103	1	3	2	2	2	9	228		2		0	0	0							1	0	0							3	0	0	0	0
2022	024004901 5	0	0	0	0	0	0	0	0	0	0			0		107	1	8	0	0	0				0		0	0	0							0		0							0		5	0	0
2022	024004901 6	0	0	0	0	0	0	0	0	0	0			0		113	1	8	0	0	0				0		0	0	0							0		0							0		5	0	0
2022	024004901 8	2	1	1	0	0	0	0	2	1	0	1431	28	0		995	0	3	2	2	2	996	1		2		995	0	0							0		2							3	0	0	6	3
2022	024008901 2	1	1	0	0	0	0	0	1	0	0	1414	28	0		202	1	3	1	1	1	12	52		1		0	0	0							0	0	0							3	0	0	0	0
2022	024009601 1	1	0	1	0	0	0	0	1	0	0	1427	32	0		108	1	3	1	1	1	0	39		1		0	0	0							0	0	0							3	0	0	0	0
2022	024101001 2	4	2	2	0	0	0	0	0	0	0	1173	19	0		110	1	2	4	4	4	11	87		4		0	0	0							1	0	0							3	1	1	6	3
2022	024101001 6	1	0	1	0	0	0	0	1	0	0	1428	21	0		121	1	3	1	1	1	8	42		1		0	0	0							0	0	0							3	0	0	3	3
2022	024101001 10	0	0	0	0	0	0	0	0	0	0			0		115	1	6	0	0	0				0		0	0	1	10	2019	1438	1	1	0	0		0							3	0	0	3	3
2022	024101001 11	0	0	0	0	0	0	0	0	0	0			0		101	1	2	0	0	0				0		0	0	0							0		0							0		5	0	0
2022	024101101 2	2	1	1	0	0	0	0	1	0	0	1234	24	0		128	1	6	2	2	2	996	52		2		0	0	0							2	0	0							2	0	0	9	2
2022	024101101 4	0	0	0	0	0	0	0	0	0	0			0		110	1	6	0	0	0				0		0	0	0							0		0							0		5	0	0
2022	024101901 3	0	0	0	0	0	0	0	0	0	0			0		201	1	6	0	0	0				0		0	0	0							0		0							0		5	0	0
2022	024101901 6	1	0	1	0	0	0	0	1	0	0	1445	35	0		106	1	3	1	1	1	12	25		1		0	0	0							0		1							3	0	0	8	2
2022	024105001 1	3	3	0	0	0	0	0	1	0	0	1340	21	0		122	1	6	3	3	3	5	43		3		0	0	0							2	0	0							3	0	0	3	3
2022	024106301 2	2	0	2	0	0	0	0	1	0	0	1344	19	0		108	1	3	2	2	2	996	51		2		0	0	0							2	0	0							3	0	0	1	3
2022	024114701 3	0	0	0	0	0	0	0	0	0	0			0		106	1	6	0	0	0				0		0	0	0							0		0							3	0	0	0	0
2022	024114702 2	2	0	2	0	0	0	0	0	0	0	1292	19	0		995	0	6	2	2	2	1	79		2		995	0	0							1	0	0							3	0	0	3	3
2022	024114702 3	0	0	0	0	0	0	0	0	0	0			0		112	1	2	0	0	0				0		0	0	0							0		0							0		5	0	0
2022	024114703 1	2	2	0	0	0	0	0	1	0	0	1323	19	0		306	0	6	2	2	2		40		2		6	0	0							2		0							3	0	0	0	0
2022	024115601 1	4	1	3	0	0	0	0	0	0	0	1257	19	0		110	1	2	4	4	4	996	93		4		0	0	0							1	0	0							3	0	0	6	3
2022	024115601 4	0	0	0	0	0	0	0	0	0	0			0		112	1	5	0	0	0				0		0	0	0							0		0							0		5	0	0
2022	024200201 1	3	2	0	0	1	0	0	1	0	0	1221	20	0		110	1	3	3	3	3		55		3		0	0	0							2	0	0							3	2	2	11	3
2022	024200801 1	1	1	0	0	0	0	0	1	0	0	1429	35	0		301	1	6	1	1	1	28	39		1		1	0	0							0	0	0							3	1	1	0	0
2022	024205201 2	3	1	2	0	0	0	0	2	1	0	1380	29	0		202	1	6	3	3	3	33	7		3		0	0	0							3		1							3	0	0	5	3
2022	024207401 2	5	3	2	0	0	0	0	0	0	0	1128	20	0		994	0	6	5	5	5	996	145		5		994	0	0							1	0	0							3	3	3	0	0
2022	024207401 5	0	0	0	0	0	0	0	0	0	0			0		122	1	6	0	0	0				0		0	0	0							0		0							0		5	0	0
2022	024207401 7	0	0	0	0	0	0	0	0	0	0			0		101	1	4	0	0	0				0		0	0	0							0		0							3	0	0	0	0
2022	024209501 2	2	1	1	0	0	0	0	0	0	0	1335	21	0		301	1	3	2	2	2	996	67		2		1	0	0							1	0	0							3	1	1	3	3
2022	024212001 1	2	1	1	0	0	0	0	1	0	0	1318	21	0		202	1	3	2	2	2	10	38		2		0	0	0							2		0							3	1	1	5	3
2022	024212001 3	0	0	0	0	0	0	0	0	0	0			0		201	1	8	0	0	0				0		0	0	0							0		0							0		5	0	0
2022	024214101 2	1	1	0	0	0	0	0	1	0	0	1448	26	0		301	1	3	1	1	1	35	20		1		1	0	0							0		1							3	0	0	5	3
2022	024400901 2	1	1	0	0	0	0	0	1	1	0	1468	29	0		995	0	3	1	1	1	25	2		1		995	0	0							0		1							3	0	0	0	0
2022	024401501 1	3	0	3	0	0	0	0	0	0	0	1179	18	0		203	1	8	3	3	3	996	149		3		0	0	1	8	2000	1208	1			1	0	0	1	8	2000	1208	1		3	2	2	0	0
2022	024401501 2	0	0	0	0	0	0	0	0	0	0			0		202	1	3	0	0	0				0		0	0	0							0		0							3	0	0	0	0
2022	024401501 3	0	0	0	0	0	0	0	0	0	0			0		201	1	8	0	0	0				0		0	0	0							0		0							0		5	0	0
2022	024401501 4	0	0	0	0	0	0	0	0	0	0			0		202	1	5	0	0	0				0		0	0	0							0		0							0		5	0	0
2022	024403401 2	2	2	0	0	0	0	0	1	0	0	1307	20	0		118	1	3	2	2	2	21	54		2		0	0	0							2	0	0							3	0	0	3	3
2022	024405501 2	2	1	1	0	0	0	0	1	0	0	1400	29	0		122	1	6	2	2	2	61	46		2		0	0	1	3	2020	1443	1	3	0	2	0	0							3	0	0	1	3
2022	024406701 2	1	1	0	0	0	0	0	1	1	0	1467	33	0		995	0	3	1	1	1	76	3		1		995	0	1	10	2015	1390	1			0		1	1	10	2015	1390	1		3	0	0	0	0
2022	024407901 2	2	0	2	0	0	0	0	1	0	0	1391	21	1	7	307	0	8	2	3	3	11	35	7	2	1	7	0	0							2		1							3	0	0	0	0
2022	024409501 2	5	1	3	0	0	0	1	2	0	0	1290	21	0		104	1	2	4	4	4	14	25		5		0	0	1	2	2008	1298	1			3		1	1	2	2008	1298	1		3	0	0	11	3
2022	024409501 7	0	0	0	0	0	0	0	0	0	0			0		120	1	2	0	0	0				0		0	0	0							0		0							3	0	0	0	0
2022	024501001 2	4	2	2	0	0	0	0	0	0	0	1202	19	0		201	1	2	4	4	4	5	155		4		0	0	1	98	2012	9998	5			1	0	0	1	98	2012	9998	5		0		5	0	0
2022	024501001 5	0	0	0	0	0	0	0	0	0	0			0		301	1	8	0	0	0				0		1	0	0							0		0							0		5	0	0
2022	024501001 6	0	0	0	0	0	0	0	0	0	0			0		116	1	8	0	0	0				0		0	0	0							0		0							0		5	0	0
2022	024501401 3	3	1	2	0	0	0	0	1	0	0	1197	19	0		202	1	8	3	3	3	20	33		3		0	0	0							2		1							3	1	1	0	0
2022	024501401 5	0	0	0	0	0	0	0	0	0	0			0		301	1	8	0	0	0				0		1	0	0							0		0							0		5	0	0
2022	024501901 1	2	1	1	0	0	0	0	1	0	0	1331	23	0		106	1	2	2	2	2	10	36		2		0	0	1	9	2016	1401	1			2		0	1	9	2016	1401	1		3	1	1	3	3
2022	024505001 2	4	1	2	0	1	0	0	1	0	0	1322	33	0		203	1	8	4	4	4	0	48		4		0	0	0							2	0	0							3	0	0	2	3
2022	024505001 3	0	0	0	0	0	0	0	0	0	0			0		996	0	5	0	0	0				0		996	0	0							0		0							0		5	0	0
2022	024505801 2	1	0	1	0	0	0	0	1	0	0	1417	22	0		202	1	3	1	1	1	996	51		1		0	0	0							0	0	0							3	0	0	1	3
2022	024507201 1	1	1	0	0	0	0	0	1	0	0	1446	27	0		302	0	2	1	1	1	75	22		1		2	0	0							0		1							3	0	0	3	3
2022	024507701 2	2	2	0	0	0	0	0	1	0	0	1388	29	0		202	1	3	2	2	2	996	22		2		0	0	0							2		1							3	0	0	3	3
2022	024511501 2	3	1	2	0	0	0	0	1	0	0	1307	19	0		109	1	2	3	3	3	6	43		3		0	0	0							2	0	0							3	0	0	5	3
2022	024511501 3	0	0	0	0	0	0	0	0	0	0			0		201	1	8	0	0	0				0		0	0	0							0		0							0		5	0	0
2022	024601001 2	3	2	1	0	0	0	0	1	0	0	1348	22	0		201	1	6	3	3	3	7	38		3		0	0	1	11	2014	1379	1			2	0	0	1	11	2014	1379	1		3	1	1	6	3
2022	024601601 1	1	0	1	0	0	0	0	0	0	0	1389	26	1	4	304	0	3	1	2	2	7	76	7	1	2	4	0	0							1	0	0							3	0	0	0	0
2022	024603901 2	2	1	1	0	0	0	0	1	0	0	1394	23	0		204	1	3	2	2	2	20	36		2		0	0	0							2		0							3	1	1	5	3
2022	024606801 2	0	0	0	0	0	0	0	0	0	0			0		120	1	3	0	0	0				0		0	0	1	5	2010	1325	1			0		0	1	5	2010	1325	1		3	0	0	0	0
2022	024606801 4	0	0	0	0	0	0	0	0	0	0			0		103	1	4	0	0	0				0		0	0	0							0		0							0		5	0	0
2022	024608901 2	3	1	1	0	0	0	1	1	0	0	1362	18	0		202	1	8	2	2	2	22	21		3		0	0	0							2		1							3	0	0	9	2
2022	024613901 2	2	0	2	0	0	0	0	1	0	0	1401	19	0		108	1	8	2	2	2	996	23		2		0	0	0							2		1							2	2	2	9	2
2022	024614201 2	1	0	1	0	0	0	0	1	0	0	1432	30	0		109	1	3	1	1	1	32	33		1		0	0	0							0		1							3	0	0	5	3
2022	024701801 2	0	0	0	0	0	0	0	0	0	0			0		101	1	6	0	0	0				0		0	0	0							0		0							3	0	0	5	3
2022	024702601 7	2	1	1	0	0	0	0	2	1	0	1440	33	0		995	0	6	2	2	2	8	1		2		995	0	1	11	2017	1415	1	2	0	0		2							3	0	0	6	3
2022	024703001 2	2	1	1	0	0	0	0	1	0	0	1277	19	0		202	1	8	2	2	2	996	58		2		0	0	0							2	0	0							3	1	1	11	3
2022	024705901 2	1	1	0	0	0	0	0	1	0	0	1430	19	0		122	1	6	1	1	1	13	36		1		0	0	0							0		0							3	1	1	8	2
2022	024706501 3	1	1	0	0	0	0	0	0	0	0	1263	20	0		106	1	2	1	1	1		203		1		0	0	0							1	0	0							3	1	1	0	0
2022	024708501 2	1	0	1	0	0	0	0	1	0	0	1425	20	0		202	1	6	1	1	1	2	41		1		0	0	0							0	0	0							3	0	0	3	3
2022	024710401 2	2	1	1	0	0	0	0	1	1	0	1398	25	0		995	0	3	2	2	2	23	5		2		995	0	1	9	2014	1377	1			2		1	1	9	2014	1377	1		3	0	0	5	3
2022	024712801 2	0	0	0	0	0	0	0	0	0	0			0		118	1	3	0	0	0				0		0	0	0							0		0							3	0	0	5	3
2022	024713001 2	3	1	1	0	0	0	1	0	0	0	1247	16	0		110	1	8	2	2	2	996	102		3		0	0	0							1	0	0							3	0	0	0	0
2022	025100601 2	3	2	0	0	1	0	0	1	0	0	1209	19	0		103	1	2	3	3	3	19	38		3		0	0	1	12	2017	1416	1	2	0	2		0							3	1	1	9	2
2022	025100901 2	2	0	2	0	0	0	0	1	0	0	1314	17	0		104	1	8	2	2	2	996	18		2		0	0	0							2		1							2	1	1	9	2
2022	025100901 3	0	0	0	0	0	0	0	0	0	0			0		201	1	8	0	0	0				0		0	0	0							0		0							0		5	0	0
2022	025102601 2	8	0	1	3	4	0	0	1	0	0	1104	15	0		106	1	2	8	8	6	996	57		8		0	0	0							2	0	0							3	0	0	8	2
2022	025102801 2	2	1	1	0	0	0	0	1	0	0	1353	15	0		301	1	3	2	2	2	0	42		2		1	0	0							2	0	0							3	1	1	11	3
2022	025102801 4	0	0	0	0	0	0	0	0	0	0			0		301	1	8	0	0	0				0		1	0	0							0		0							3	0	0	3	3
2022	025103001 2	2	1	1	0	0	0	0	1	0	0	1389	21	0		301	1	3	2	2	2	24	26		2		1	0	0							2		1							3	1	1	5	3
2022	025104301 1	1	1	0	0	0	0	0	0	0	0	1334	17	0		202	1	3	1	1	1		136		1		0	0	0							1	0	0							3	1	1	0	0
2022	025104301 3	0	0	0	0	0	0	0	0	0	0			0		120	1	3	0	0	0				0		0	0	0							0		0							3	0	0	5	3
2022	025104401 2	3	2	1	0	0	0	0	2	0	0	1343	20	0		103	1	4	3	3	3	18	22		3		0	0	0							3		1							3	0	0	6	3
2022	025105001 1	1	1	0	0	0	0	0	0	0	0	1405	24	0		106	1	8	1	1	1	3	65		1		0	0	0							0	0	0							3	1	1	0	0
2022	025107101 2	5	2	1	0	1	1	0	1	0	0	1314	17	0		119	1	3	4	4	4	996	14		5		0	0	0							3		1							3	1	1	1	3
2022	025107101 4	0	0	0	0	0	0	0	0	0	0			0		116	1	8	0	0	0				0		0	0	0							0		0							0		5	0	0
2022	025202901 2	2	1	1	0	0	0	0	1	0	0	1361	19	0		103	1	3	2	2	2	996	35		2		0	0	0							2		1							3	1	1	0	0
2022	025203401 2	4	2	2	0	0	0	0	2	0	0	1337	18	0		301	1	8	4	4	4	996	24		4		1	0	1	8	2015	1388	1			3		1	1	8	2015	1388	1		3	1	1	6	3
2022	025203801 2	5	3	1	0	0	1	0	1	0	0	1305	21	0		995	0	8	4	4	4	12	19		5		995	0	0							2		1							3	1	1	9	2
2022	025203801 3	0	0	0	0	0	0	0	0	0	0			0		115	1	8	0	0	0				0		0	0	0							0		0							0		5	0	0
2022	025205501 2	2	1	1	0	0	0	0	1	0	0	1276	20	0		301	1	8	2	2	2	13	55		2		1	0	0							2	0	0							3	1	1	1	3
2022	025205501 3	0	0	0	0	0	0	0	0	0	0			0		104	1	3	0	0	0				0		0	0	0							0		0							0		5	0	0
2022	025205701 2	4	0	2	1	1	0	0	0	0	0	1209	14	0		123	1	3	4	4	4	996	62		4		0	0	1	10	2021	1462	1	3	0	2	0	0							3	1	1	8	2
2022	025205701 5	0	0	0	0	0	0	0	0	0	0			0		201	1	8	0	0	0				0		0	0	0							0		0							3	0	0	0	0
2022	025206001 3	0	0	0	0	0	0	0	0	0	0			0		202	1	3	0	0	0				0		0	0	0							0		0							3	0	0	0	0
2022	025206201 2	3	1	2	0	0	0	0	0	0	0	1229	17	0		118	1	6	3	3	3	21	131		3		0	0	0							1	0	0							3	2	2	1	3
2022	025206201 3	0	0	0	0	0	0	0	0	0	0			0		101	1	6	0	0	0				0		0	0	0							0		0							3	0	0	0	0
2022	025206201 5	1	1	0	0	0	0	0	1	1	0	1461	19	0		995	0	6	1	1	1	15	6		1		995	0	0							0		1							3	0	0	3	3
2022	025207401 1	3	2	0	0	0	0	1	1	0	0	1260	19	0		201	1	2	2	2	2	37	44		3		0	0	0							2	0	0							3	1	1	3	3
2022	025301501 1	2	1	1	0	0	0	0	1	0	0	1332	35	0		119	1	8	2	2	2	58	53		2		0	0	1	98	2013	9998	5			2	0	0	1	98	2013	9998	5		3	0	0	0	0
2022	025303101 2	3	2	1	0	0	0	0	1	1	0	1244	17	0		305	0	3	3	3	3	996	8		3		5	0	0							2		1							3	2	2	3	3
2022	025306801 3	0	0	0	0	0	0	0	0	0	0			0		103	1	3	0	0	0				0		0	0	0							0		0							0		5	0	0
2022	025307601 2	1	0	1	0	0	0	0	1	1	0	1456	26	0		301	1	6	1	1	1	15	10		1		1	0	0							0		1							3	0	0	3	3
2022	025308801 1	1	0	1	0	0	0	0	1	0	0	1444	33	0		102	1	3	1	1	1	67	22		1		0	0	0							0		1							3	0	0	5	3
2022	025310901 1	3	0	2	0	0	0	1	1	0	0	1286	18	0		110	1	8	2	2	2		46		3		0	0	0							2	0	0							3	1	1	0	0
2022	025310901 2	0	0	0	0	0	0	0	0	0	0			0		996	0	8	0	0	0				0		996	0	0							0		0							0		5	0	0
2022	025311001 2	2	2	0	0	0	0	0	0	0	0	1354	27	0		301	1	8	2	2	2	7	68		2		1	0	0							1	0	0							3	1	1	3	3
2022	025311501 2	1	0	1	0	0	0	0	1	0	0	1407	26	0		105	1	6	1	1	1	4	59		1		0	0	0							0	0	0							3	0	0	1	3
2022	025400401 2	1	0	1	0	0	0	0	1	0	0	1436	32	0		201	1	3	1	1	1	50	30		1		0	0	1	1	2018	1417	1	2	1	0		1	0						3	0	0	5	3
2022	025400901 2	2	0	2	0	0	0	0	1	0	0	1405	20	0		302	0	3	2	2	2	11	40		2		2	0	0							0	0	0							3	0	0	3	3
2022	025402301 1	0	0	0	0	0	0	0	0	0	0			0		103	1	2	0	0	0				0		0	0	0							0		0							3	0	0	11	3
2022	025404501 2	4	1	2	0	0	1	0	0	0	0	1189	18	0		128	1	3	3	3	3	13	164		4		0	0	0							1	0	0							3	2	2	7	3
2022	025404501 4	0	0	0	0	0	0	0	0	0	0			0		104	1	1	0	0	0				0		0	0	0							0		0							0		5	0	0
2022	025404501 5	1	0	1	0	0	0	0	1	0	0	1413	18	0		402	0	4	1	1	1		53		1		24	0	0							0	0	0							3	0	0	11	3
2022	025404601 2	2	1	1	0	0	0	0	1	0	0	1368	27	0		201	1	3	2	2	2	20	37		2		0	0	0							2		0							3	1	1	0	0
2022	025405701 2	1	0	1	0	0	0	0	1	0	0	1420	20	0		117	1	8	1	1	1	9	46		1		0	0	0							0	0	0							3	0	0	5	3
2022	025406101 2	2	2	0	0	0	0	0	1	0	0	1349	25	0		401	0	3	2	2	2	10	17		2		12	0	0							2		1							3	1	1	3	3
2022	025406301 2	3	1	2	0	0	0	0	1	0	0	1244	20	0		301	1	3	3	3	3	12	25		3		1	0	0							2		1							3	1	1	3	3
2022	025406301 3	0	0	0	0	0	0	0	0	0	0			0		121	1	3	0	0	0				0		0	0	0							0		0							3	0	0	0	0
2022	025409601 2	4	3	0	0	1	0	0	0	0	0	1115	19	0		994	0	3	4	4	4	996	177		4		994	0	0							1	0	0							3	1	1	5	3
2022	025800601 2	5	2	2	1	0	0	0	2	1	0	1305	19	0		995	0	8	5	5	5	996	8		5		995	0	0							3		1							3	3	3	11	3
2022	025801201 1	4	2	1	1	0	0	0	1	0	0	1227	21	0		102	1	8	4	4	4	996	56		4		0	0	0							2	0	0							3	1	1	3	3
2022	025801201 3	0	0	0	0	0	0	0	0	0	0			0		111	1	8	0	0	0				0		0	0	0							0		0							0		5	0	0
2022	025803601 2	2	2	0	0	0	0	0	2	0	0	1415	30	0		123	1	6	2	2	2	23	38		2		0	0	0							0		0							2	0	0	9	2
2022	025804201 2	7	4	0	0	3	0	0	1	0	0	1063	15	0		994	0	2	7	7	6	12	52		7		994	0	0							2	0	0							0		5	0	0
2022	025806401 2	2	2	0	0	0	0	0	0	0	0	1364	18	0		105	1	3	2	2	2	0	68		2		0	0	0							1	0	0							3	1	1	8	2
2022	025807601 2	4	1	2	1	0	0	0	1	0	0	1188	16	0		105	1	8	4	4	4	996	20		4		0	0	0							2		1							3	2	2	11	3
2022	025808401 2	3	1	2	0	0	0	0	1	0	0	1301	15	0		403	0	8	3	3	3	0	33		3		995	9	0							2		1							3	2	2	3	3
2022	025808401 4	0	0	0	0	0	0	0	0	0	0			0		202	1	8	0	0	0				0		0	0	0							0		0							0		5	0	0
2022	025808401 5	0	0	0	0	0	0	0	0	0	0			0		110	1	8	0	0	0				0		0	0	0							0		0							0		5	0	0
2022	025900201 2	3	3	0	0	0	0	0	1	1	0	1276	22	0		995	0	3	3	3	3	4	6		3		995	0	0							2		1							2	1	1	0	0
2022	025900701 2	2	0	1	1	0	0	0	1	0	0	1357	16	0		404	0	8	2	2	2	996	55		2		48	0	0							2	0	0							3	1	1	5	3
2022	025901301 1	5	3	0	1	1	0	0	1	0	0	1185	16	0		103	1	6	5	5	5	996	35		5		0	0	1	98	2007	9998	5			2		1	1	98	2007	9998	5		3	2	2	8	2
2022	025903501 2	2	0	2	0	0	0	0	1	0	0	1334	27	0		109	1	3	2	2	2	38	44		2		0	0	0							2	0	0							3	0	0	5	3
2022	025905201 2	1	0	1	0	0	0	0	1	0	0	1451	24	0		102	1	2	1	1	1	21	18		1		0	0	0							0		1							3	0	0	3	3
2022	025906601 1	3	3	0	0	0	0	0	2	1	0	1353	19	0		995	0	6	3	3	3	14	1		3		995	0	0							3		1							3	1	1	0	0
2022	025906901 2	4	0	0	1	2	1	0	0	0	0	1139	17	0		994	0	8	3	3	3	11	142		4		994	0	1	98	2004	9998	5			1	0	0	1	98	2004	9998	5		3	1	1	0	0
2022	026000201 2	4	1	1	1	1	0	0	0	0	0	1081	16	0		994	0	8	4	4	4	9	173		4		994	0	1	6	1997	1170	1			1	0	0	1	6	1997	1170	1		0		5	0	0
2022	026000201 4	0	0	0	0	0	0	0	0	0	0			0		105	1	6	0	0	0				0		0	0	0							0		0							0		5	0	0
2022	026000601 2	3	2	1	0	0	0	0	0	0	0	1287	20	0		121	1	2	3	3	3	7	71		3		0	0	0							1	0	0							3	0	0	8	2
2022	026003501 2	3	3	0	0	0	0	0	1	0	0	1317	27	0		301	1	6	3	3	3	996	45		3		1	0	0							2	0	0							3	1	1	3	3
2022	026005101 2	2	2	0	0	0	0	0	1	0	0	1381	19	1	4	304	0	6	2	3	3	4	51	7	2	2	4	0	0							2	0	0							3	2	2	0	0
2022	026008101 2	2	2	0	0	0	0	0	1	0	0	1390	17	0		201	1	1	2	2	2	22	38		2		0	0	0							2	0	0							3	1	1	11	3
2022	026008301 2	0	0	0	0	0	0	0	0	0	0			0		103	1	8	0	0	0				0		0	0	0							0		0							3	0	0	9	2
2022	026008301 3	1	0	1	0	0	0	0	1	1	0	1465	18	0		121	1	8	1	1	1	12	2		1		0	0	0							0		1							3	0	0	0	0
2022	026008901 2	4	2	2	0	0	0	0	1	0	0	1228	20	0		201	1	2	4	4	4	4	40		4		0	0	0							2	0	0							3	1	1	9	2
2022	026008901 6	0	0	0	0	0	0	0	0	0	0			0		127	1	8	0	0	0				0		0	0	0							0		0							0		5	0	0
2022	026100201 1	1	1	0	0	0	0	0	1	0	0	1456	24	0		301	1	2	1	1	1		14		1		1	0	0							0		1							3	0	0	0	0
2022	026100301 2	4	0	0	3	1	0	0	0	0	0	1159	16	0		302	0	6	4	4	4	4	70		4		2	0	0							1	0	0							3	2	2	0	0
2022	026103301 1	6	1	3	0	1	1	0	1	0	0	1175	16	0		401	0	2	5	5	5	996	17		6		12	0	0							2		1							3	2	2	11	3
2022	026103301 2	0	0	0	0	0	0	0	0	0	0			0		201	1	8	0	0	0				0		0	0	0							0		0							0		5	0	0
2022	026103901 1	2	0	2	0	0	0	0	1	0	0	1315	22	0		110	1	3	2	2	2	23	57		2		0	0	0							2	0	0							3	0	0	8	2
2022	026103901 2	0	0	0	0	0	0	0	0	0	0			0		201	1	8	0	0	0				0		0	0	0							0		0							0		5	0	0
2022	026105001 1	7	4	1	1	0	0	1	1	0	0	1261	19	0		202	1	3	6	6	6	13	46		7		0	0	0							2	0	0							3	1	1	8	2
2022	026105001 2	0	0	0	0	0	0	0	0	0	0			0		202	1	8	0	0	0				0		0	0	0							0		0							0		5	0	0
2022	026105801 2	2	1	1	0	0	0	0	0	0	0	1317	21	0		124	1	4	2	2	2	17	80		2		0	0	0							1	0	0							3	0	0	0	0
2022	026106501 1	2	1	0	1	0	0	0	1	0	0	1222	21	0		105	1	3	2	2	2		58		2		0	0	0							2	0	0							3	1	1	0	0
2022	026108301 2	3	2	1	0	0	0	0	1	1	0	1372	26	0		301	1	8	3	3	3	27	9		3		1	0	0							3		1							3	0	0	3	3
2022	026108401 2	3	2	1	0	0	0	0	1	1	0	1257	21	0		995	0	8	3	3	3	996	4		3		995	0	1	9	2019	1437	1	2	0	2		1							3	2	2	3	3
2022	026108401 5	0	0	0	0	0	0	0	0	0	0			0		117	1	2	0	0	0				0		0	0	0							0		0							0		5	0	0
2022	026603101 1	4	0	1	2	1	0	0	0	0	0	1131	20	0		994	0	6	4	4	4	996	90		4		994	0	1	8	2005	1268	1			1	0	0	1	8	2005	1268	1		3	2	2	0	0
2022	026603501 1	5	2	0	1	2	0	0	0	0	0	1118	20	0		994	0	2	5	5	5	34	75		5		994	0	1	98	1994	9998	5			1	0	0	1	98	1994	9998	5		3	2	2	0	0
2022	026604101 3	1	1	0	0	0	0	0	1	0	0	1421	17	0		301	1	6	1	1	1	3	44		1		1	0	0							0	0	0							3	0	0	3	3
2022	026604901 2	1	0	1	0	0	0	0	1	0	0	1423	28	0		106	1	3	1	1	1	996	43		1		0	0	1	12	2016	1404	1			0	0	0	1	12	2016	1404	1		3	0	0	5	3
2022	026607301 1	9	2	2	2	2	0	1	2	0	0	1175	17	0		125	1	6	8	8	6	996	13		9		0	0	1	98	2010	9998	5			3		2	1	98	2010	9998	5		3	2	2	8	2
2022	026607401 2	2	1	1	0	0	0	0	1	0	0	1317	21	0		116	1	6	2	2	2	21	46		2		0	0	0							2	0	0							3	0	0	5	3
2022	026607401 3	0	0	0	0	0	0	0	0	0	0			0		127	1	5	0	0	0				0		0	0	0							0		0							0		5	0	0
2022	026609701 2	5	1	1	0	3	0	0	1	0	0	1193	20	0		301	1	8	5	5	5	996	52		5		1	0	0							2	0	0							3	3	3	11	3
2022	026700301 2	2	2	0	0	0	0	0	1	0	0	1355	20	0		118	1	2	2	2	2	10	43		2		0	0	0							2	0	0							3	0	0	9	2
2022	026701901 2	2	1	0	0	0	0	1	0	0	0	1282	31	0		119	1	6	1	1	1	17	142		2		0	0	0							1	0	0							2	0	0	8	2
2022	026702301 1	2	2	0	0	0	0	0	1	0	0	1368	25	0		103	1	6	2	2	2	21	27		2		0	0	0							2		1							3	0	0	1	3
2022	026702801 2	3	2	0	0	1	0	0	1	0	0	1233	17	0		202	1	3	3	3	3	996	22		3		0	0	0							2		1							3	0	0	5	3
2022	026703601 2	3	1	2	0	0	0	0	0	0	0	1241	16	0		998	0	6	3	3	3	6	145		3		998	0	1	6	2006	1278	1			1	0	0	1	6	2006	1278	1		3	0	0	11	3
2022	026703601 4	0	0	0	0	0	0	0	0	0	0			0		123	1	5	0	0	0				0		0	0	0							0		0							0		5	0	0
2022	026703601 5	0	0	0	0	0	0	0	0	0	0			0		996	0	8	0	0	0				0		996	0	0							0		0							0		5	0	0
2022	026705901 2	2	1	1	0	0	0	0	2	0	0	1413	27	0		402	0	2	2	2	2	19	33		2		24	0	0							0		1							3	1	1	3	3
2022	026708101 2	2	1	0	0	1	0	0	0	0	0	1257	17	0		127	1	4	2	2	2	21	191		2		0	0	0							1	0	0							3	0	0	8	2
2022	026708701 1	3	1	2	0	0	0	0	0	0	0	1301	22	0		103	1	3	3	3	3	11	70		3		0	0	0							1	0	0							3	0	0	3	3
2022	026708701 3	0	0	0	0	0	0	0	0	0	0			0		104	1	8	0	0	0				0		0	0	0							0		0							0		5	0	0
2022	026801001 1	2	2	0	0	0	0	0	1	1	0	1405	28	0		995	0	3	2	2	2	11	4		2		995	0	0							0		1							0		5	0	0
2022	026801901 1	3	2	1	0	0	0	0	2	0	0	1373	28	0		995	0	3	3	3	3	55	14		3		995	0	1	4	2010	1324	1			3		1	1	4	2010	1324	1		3	0	0	0	0
2022	026803701 2	6	1	2	2	1	0	0	1	1	0	1130	15	0		995	0	4	6	6	6	996	4		6		995	0	1	98	2010	9998	5			2		1	1	98	2010	9998	5		3	1	1	0	0
2022	026805601 1	2	2	0	0	0	0	0	1	0	0	1366	30	0		201	1	2	2	2	2		38		2		0	0	0							2		0							3	1	1	6	3
2022	026806601 2	1	1	0	0	0	0	0	0	0	0	1276	26	0		110	1	2	1	1	1	65	194		1		0	0	1	11	2016	1403	1			1	0	0	1	11	2016	1403	1		3	0	0	9	2
2022	026806901 2	4	2	1	1	0	0	0	1	0	0	1177	22	0		115	1	3	4	4	4	32	52		4		0	0	1	6	2009	1314	1			2	0	0	1	6	2009	1314	1		3	0	0	8	2
2022	026809001 1	3	1	1	0	0	0	1	1	1	0	1360	27	0		995	0	8	2	2	2	0	12		3		995	0	0							3		1							3	1	1	11	3
2022	026900701 2	2	1	1	0	0	0	0	1	1	0	1385	24	0		995	0	2	2	2	2	12	2		2		995	0	1	98	2013	9998	5			2		1	1	98	2013	9998	5		3	0	0	3	3
2022	026904501 2	2	1	1	0	0	0	0	1	0	0	1396	18	0		995	0	8	2	2	2	5	13		2		995	0	0							2		1							3	0	0	0	0
2022	026906501 5	0	0	0	0	0	0	0	0	0	0			0		201	1	8	0	0	0				0		0	0	0							0		0							0		5	0	0
2022	026907101 2	4	1	1	1	1	0	0	0	0	0	1136	20	0		303	0	8	4	4	4	996	89		4		3	0	1	1	2003	1237	1			1	0	0	1	1	2003	1237	1		3	1	1	5	3
2022	026908201 1	4	1	2	1	0	0	0	1	0	0	1279	19	0		103	1	3	4	4	4	0	43		4		0	0	0							2	0	0							3	0	0	1	3
2022	026908301 2	3	1	1	0	1	0	0	1	0	0	1269	19	0		103	1	6	3	3	3	996	41		3		0	0	0							2	0	0							3	1	1	8	2
2022	027001901 2	1	1	0	0	0	0	0	1	1	0	1458	23	0		301	1	3	1	1	1	10	8		1		1	0	0							0		1							3	0	0	0	0
[truncated: 33,788 more rows]
[truncated: 100 more columns]
