# Supplementary material for: Diabetes Mellitus screening and associated factors in Peru: A cross-sectional analysis of a national health survey
Source: PLOS Glob Public Health. 2025 Sep 3;5(9):e0005150. doi: 10.1371/journal.pgph.0005150 (PMC12407462; doi:10.1371/journal.pgph.0005150)
Supplement: S2 Data — (ZIP) [file pgph.0005150.s002.zip]

Archive with 3 entries (2 files):
- S2_Data/
- S2_Data/CSALUD01.csv
- __MACOSX/S2_Data/._CSALUD01.csv
