# Supplementary material for: Diabetes Mellitus screening and associated factors in Peru: A cross-sectional analysis of a national health survey
Source: PLOS Glob Public Health. 2025 Sep 3;5(9):e0005150. doi: 10.1371/journal.pgph.0005150 (PMC12407462; doi:10.1371/journal.pgph.0005150)
Supplement: S2 Data — (ZIP) [file pgph.0005150.s002.zip › S2_Data/CSALUD01.csv]

ID1	QHCLUSTER	QHNUMBER	QHHOME	HHID	QSNUMERO	QSINTM	QSINTY	QSTOTVISIT	QSRESULT	QSRESULTX	QSNINOS	QSRESINF	QSORDNIN1	QSRESNIN1	QSORDNIN2	QSRESNIN2	QSORDNIN3	QSRESNIN3	QSORDNIN4	QSRESNIN4	QSORDNIN5	QSRESNIN5	QSORDNIN6	QSRESNIN6	QSORDNIN7	QSRESNIN7	QSORDNIN8	QSRESNIN8	QSORDNIN9	QSRESNIN9	QSORDNIND	QSRESNIND	CONTROL_S	QS20C	QSSEXO	QSMEF	QSDIA	QS22M	QS22A	QS23	QS24	QS25N	QS25AG	QS25A	QS25G	QS25AA	QS25BB	QS26	QS27
2022	1	17	1	000101701	3	3	2022	2	1			1																						3	1	2	14	9	1982	39	1	2	1	5		10	7	1	A
2022	1	22	1	000102201	2	3	2022	5	1			1																						2	2	1	10	1	2000	22	1	4	1	4		10	7	1	A
2022	1	52	1	000105201	3	3	2022	1	1			1																						3	2	1	19	9	2001	20	1	4	1	2		10	6	1	A
2022	1	53	1	000105301	2	3	2022	2	1			1																						2	2	1	1	1	2007	15	1	2	1	3		10	7	1	A
2022	1	55	1	000105501	1	3	2022	1	1			1																						1	1	2	23	2	1989	33	1	3	1	3		10	7	1	A
2022	1	83	1	000108301	2	3	2022	2	1			1																						2	2	1	28	9	1983	38	1	3	1	3		10	7	1	C
2022	1	85	1	000108501	1	3	2022	4	1			1																						1	1	2	15	6	1986	35	1	4	1	5		10	7	1	B
2022	1	103	1	000110301	2	3	2022	1	1			1																						2	2	1	19	10	1995	26	1	3	1	3		10	7	1	A
2022	1	107	1	000110701	2	3	2022	1	1			1																						2	2	1	3	2	1987	35	1	4	1	5		10	7	2
2022	3	6	1	000300601	3	5	2022	1	1			1																						3	2	1	25	2	1998	24	1	4	1	3		10	7	2
2022	3	12	1	000301201	1	5	2022	3	1			1																						1	1	2	5	12	1987	34	1	3	1	3		10	7	1	A
2022	3	22	1	000302201	1	5	2022	2	1			1																						1	1	2	14	7	1987	34	1	4	1	1		10	7	1	B
2022	3	60	1	000306001	2	5	2022	1	1			1																						2	2	1	29	1	1998	24	1	3	1	3		10	7	1	B
2022	3	71	1	000307101	2	5	2022	1	1			1																						2	2	1	26	11	1989	32	1	4	1	5		10	7	1	B
2022	3	72	1	000307201	1	5	2022	2	1			1																						1	1	2	14	2	1968	54	1	1	1	5		10	7	2
2022	3	89	1	000308901	1	5	2022	1	1			1																						1	2	1	13	11	2001	20	1	4	1	3		10	7	1	A
2022	3	97	1	000309701	4	5	2022	1	1			1																						4	1	2	2	3	2007	15	1	2	1	3		10	5	1	A
2022	3	125	1	000312501	1	5	2022	1	1			1																						1	1	2	29	12	1965	56	1	2	1	4		10	6	1	A
2022	3	138	1	000313801	2	5	2022	1	1			1																						2	2	1	17	1	1991	31	1	3	1	3		10	7	1	A
2022	6	15	1	000601501	2	4	2022	1	1			1																						2	2	1	25	3	1989	33	1	4	1	5		10	7	1	B
2022	6	25	1	000602501	2	4	2022	1	1			1																						2	2	1	27	7	1988	33	1	3	1	3		10	7	1	A
2022	6	38	1	000603801	4	4	2022	1	1			1																						4	1	2	16	2	1998	24	1	4	1	3		10	7	1	A
2022	6	62	1	000606201	1	4	2022	1	1			1																						1	1	2	19	3	1948	74	1	2	1	1		1	7	1	B
2022	6	119	1	000611901	5	4	2022	2	1			1																						5	1	2	2	2	1999	23	1	2	1	5		10	7	1	B
2022	6	158	1	000615801	1	4	2022	1	1			1																						1	2	1	5	7	1976	45	1	1	2		5	10	7	1	A
2022	6	176	1	000617601	7	4	2022	1	1			1																						7	1	2	12	3	1997	25	1	3	1	3		10	1	1	A
2022	6	180	1	000618001	2	4	2022	1	1			1																						2	1	2	23	11	2004	17	1	2	1	5		10	7	1	A
2022	7	8	1	000700801	1	4	2022	1	1			1																						1	1	2	23	7	1975	46	1	3	1	5		10	5	1	B
2022	7	10	1	000701001	2	4	2022	1	1			1																						2	2	1	27	2	1995	27	1	1	2		6	10	7	1	A
2022	7	19	1	000701901	2	4	2022	2	1			1																						2	2	1	16	8	1984	37	1	3	1	3		10	7	1	B
2022	7	34	1	000703401	1	4	2022	1	1			1																						1	1	2	1	11	1994	27	1	3	1	3		10	7	1	A
2022	7	48	1	000704801	2	4	2022	1	1			1																						2	2	1	19	2	1993	29	1	4	1	5		10	7	1	A
2022	7	52	1	000705201	1	4	2022	1	1			1																						1	1	2	6	11	1973	48	1	4	1	6		10	5	1	A
2022	7	54	1	000705401	1	4	2022	4	1			1																						1	1	2	18	3	1966	56	1	1	1	3		10	5	1	A
2022	7	57	1	000705701	1	4	2022	1	1			1																						1	1	2	5	2	1990	32	1	2	1	5		10	7	1	A
2022	7	78	1	000707801	1	4	2022	2	1			1																						1	1	2	18	1	1988	34	1	2	1	3		10	7	1	A
2022	7	88	1	000708801	2	4	2022	1	1			1																						2	2	1	27	1	1998	24	1	2	1	3		10	5	1	A
2022	8	45	1	000804501	2	5	2022	1	1			1																						2	2	1	6	3	1998	24	1	2	1	1		4	98	1	A
2022	8	56	1	000805601	2	5	2022	1	1			1																						2	2	2	24	11	1971	50	1	2	1	2		10	5	1	A
2022	8	62	1	000806201	1	5	2022	1	1			1																						1	1	2	14	3	1983	39	1	2	1	4		10	3	1	A
2022	8	113	1	000811301	1	5	2022	2	2			2
2022	8	114	1	000811401	3	5	2022	2	1			1																						3	1	2	17	4	1989	33	1	1	2		2	10	7	1	A
2022	8	132	1	000813201	2	5	2022	1	1			1																						2	2	1	13	3	1983	39	1	4	1	5		10	3	1	B
2022	8	150	1	000815001	2	5	2022	1	1			1																						2	2	1	24	12	1993	28	1	3	1	3		4	4	1	A
2022	9	6	1	000900601	3	2	2022	2	1			1																						3	2	1	15	10	2000	21	1	4	1	3		10	6	2
2022	9	47	1	000904701	2	2	2022	2	1			1																						2	2	2	11	12	1949	72	1	1	1	2		10	7	1	A
2022	9	71	1	000907101	1	2	2022	2	1			1																						1	1	2	8	2	1988	34	1	2	1	4		10	7	1	A
2022	9	93	1	000909301	1	2	2022	2	1			1																						1	1	2	12	12	1968	53	1	3	1	2		10	7	1	A
2022	9	103	1	000910301	2	2	2022	3	1			1																						2	1	2	13	11	2004	17	1	2	1	4		10	7	1	A
2022	9	111	1	000911101	2	2	2022	1	1			1																						2	2	1	26	5	1985	36	1	3	1	3		10	7	1	A
2022	9	122	1	000912201	2	2	2022	1	1			1																						2	2	1	1	1	1995	27	1	2	1	5		10	7	1	A
2022	10	9	1	001000901	1	3	2022	2	1			1																						1	2	1	2	9	1987	34	1	3	1	3		10	7	1	A
2022	10	34	1	001003401	1	3	2022	3	1			1																						1	1	2	16	7	1985	36	1	1	2		5	10	5	1	A
2022	10	46	1	001004601	1	3	2022	1	1			1																						1	2	2	30	8	1961	60	1	1	1	0		10	7	1	A
2022	10	52	1	001005201	5	3	2022	1	1			1																						5	2	1	29	1	2006	16	1	2	1	4		10	6	1	A
2022	10	59	1	001005901	1	3	2022	1	1			1																						1	2	2	16	1	1950	72	2					10	5	1	A
2022	10	63	1	001006301	1	3	2022	3	2			2
2022	10	66	1	001006601	2	3	2022	1	1			1																						2	2	2	16	1	1962	60	1	1	1	5		10	7	2
2022	10	70	1	001007001	1	3	2022	1	1			1																						1	2	1	6	9	1976	45	1	3	1	5		10	7	2
2022	10	79	1	001007901	1	3	2022	1	1			1																						1	1	2	15	9	1961	60	1	2	1	5		10	7	1	B
2022	10	93	1	001009301	1	3	2022	1	1			1																						1	2	1	25	8	1997	24	1	4	1	5		10	7	1	A
2022	11	40	1	001104001	3	4	2022	1	1			1																						3	1	2	20	2	1997	25	1	2	1	5		10	5	1	A
2022	11	53	1	001105301	1	5	2022	2	2			2
2022	11	64	1	001106401	7	4	2022	2	1			1																						7	2	1	17	4	2006	16	1	2	1	4		10	7	1	A
2022	11	82	1	001108201	2	4	2022	1	1			1																						2	2	2	17	11	1964	57	1	1	1	2		10	7	1	A
2022	11	84	1	001108401	2	4	2022	1	1			1																						2	2	1	28	11	1989	32	1	2	1	5		10	7	1	A
2022	11	98	1	001109801	3	4	2022	1	1			1																						3	1	2	26	3	2003	19	1	2	1	1		10	5	1	A
2022	11	102	1	001110201	2	5	2022	2	1			1																						2	2	1	25	4	1998	24	1	2	1	5		10	7	1	A
2022	11	104	1	001110401	1	5	2022	1	1			1																						1	1	2	4	4	1956	66	1	2	1	3		10	6	2
2022	12	8	1	001200801	1	4	2022	3	1			1																						1	1	2	21	3	1960	62	1	3	1	3		10	6	1	B
2022	12	27	1	001202701	1	4	2022	1	1			1																						1	1	2	22	7	1990	31	1	3	1	2		10	7	1	C
2022	12	48	1	001204801	5	4	2022	1	1			1																						5	2	2	7	12	1951	70	1	2	1	3		10	6	1	A
2022	12	51	1	001205101	1	4	2022	1	1			1																						1	2	1	16	9	1975	46	1	3	1	1		10	6	2
2022	12	74	1	001207401	2	4	2022	1	1			1																						2	2	1	23	2	2002	20	1	3	1	1		10	7	1	A
2022	12	88	1	001208801	1	4	2022	1	1			1																						1	1	2	8	10	1965	56	1	2	1	5		10	7	1	A
2022	12	109	1	001210901	2	4	2022	1	1			1																						2	2	1	23	9	2005	16	1	2	1	4		10	7	2
2022	12	113	1	001211301	1	4	2022	1	1			1																						1	1	2	27	11	2000	21	1	2	1	5		10	6	2
2022	12	126	1	001212601	2	4	2022	1	1			1																						2	2	1	19	2	1983	39	1	3	1	3		10	7	1	B
2022	13	14	1	001301401	2	3	2022	1	1			1																						2	2	1	27	2	1986	36	1	2	1	5		10	7	1	A
2022	13	21	1	001302101	1	3	2022	1	1			1																						1	1	2	3	1	1984	38	1	2	1	5		10	7	1	A
2022	13	38	1	001303801	2	3	2022	2	1			1																						2	2	1	25	2	1985	37	2					10	5	1	A
2022	13	44	1	001304401	7	3	2022	2	1			1																						7	2	1	28	2	1997	25	1	4	1	3		10	7	1	A
2022	13	45	1	001304501	1	3	2022	1	1			1																						1	1	2	3	2	1953	69	1	1	1	1		10	7	1	A
2022	13	45	2	001304502	2	3	2022	2	1			1																						2	2	1	16	2	1991	31	1	2	1	5		10	5	1	A
2022	13	45	3	001304503	2	3	2022	1	1			1																						2	2	1	6	10	1995	26	1	1	2		3	4	3	1	A
2022	13	46	1	001304601	2	3	2022	1	1			1																						2	2	1	21	10	1996	25	1	2	1	5		10	7	1	A
2022	13	56	1	001305601	1	3	2022	2	1			1																						1	1	2	2	8	1984	37	1	2	1	5		10	7	1	B
2022	13	61	1	001306101	2	3	2022	1	1			1																						2	2	1	9	5	1986	35	1	2	1	5		10	5	1	A
2022	13	90	1	001309001	1	3	2022	1	1			1																						1	1	2	11	12	1998	23	1	2	1	2		10	7	1	A
2022	13	99	1	001309901	1	3	2022	1	1			1																						1	1	2	21	1	1952	70	1	2	1	5		10	7	1	A
2022	15	17	1	001501701	1	6	2022	2	1			1																						1	1	2	28	10	1983	38	1	3	1	3		10	6	2
2022	15	22	1	001502201	2	6	2022	2	1			1																						2	2	1	22	5	2003	19	1	2	1	5		10	6	1	A
2022	15	24	1	001502401	1	6	2022	2	1			1																						1	2	1	12	12	1977	44	1	2	1	5		10	7	1	B
2022	15	25	1	001502501	2	6	2022	3	1			1																						2	2	2	17	3	1960	62	1	3	1	3		10	7	1	B
2022	15	58	1	001505801	1	6	2022	1	1			1																						1	2	2	4	7	1958	63	1	3	1	5		10	5	1	B
2022	15	69	1	001506901	3	6	2022	1	5			1																						3	1	2	22	3	2004	18	1	2	1	5		10	8	1	A
2022	15	92	1	001509201	2	6	2022	1	1			1																						2	2	1	17	2	1982	40	1	2	1	1		10	7	1	A
2022	15	124	1	001512401	1	6	2022	2	1			1																						1	1	2	23	3	1978	44	1	3	1	5		10	7	1	B
2022	15	131	1	001513101	4	6	2022	5	1			1																						4	1	2	30	5	1979	43	1	1	2		5	10	7	1	A
2022	15	131	2	001513102	1	6	2022	1	1			1																						1	1	2	1	11	1995	26	1	3	1	3		10	6	1	B
2022	16	18	1	001601801	2	6	2022	1	1			1																						2	2	1	4	6	2001	21	1	3	1	1		10	6	1	A
2022	16	31	1	001603101	1	6	2022	2	1			1																						1	1	2	13	5	1995	27	1	2	1	5		10	7	2
2022	16	40	1	001604001	3	6	2022	1	2			2
2022	16	41	1	001604101	2	6	2022	2	1			1																						2	2	1	30	3	1984	38	1	1	2		6	10	7	1	A
2022	16	50	1	001605001	1	6	2022	1	1			1																						1	2	1	15	9	1993	28	1	3	1	2		10	7	1	A
2022	16	55	1	001605501	2	6	2022	2	1			1																						2	1	2	28	4	1983	39	1	2	1	5		10	7	1	B
2022	16	61	1	001606101	2	6	2022	1	4			4
2022	16	70	1	001607001	1	6	2022	2	1			1																						1	2	1	15	2	1976	46	1	2	1	5		10	7	1	A
2022	16	77	1	001607701	1	6	2022	4	5			4
2022	16	81	1	001608101	1	6	2022	3	1			1																						1	1	2	12	10	1988	33	1	2	1	2		10	7	2
2022	17	9	1	001700901	1	4	2022	1	1			1																						1	1	2	7	7	1987	34	1	3	1	3		10	7	1	A
2022	17	15	1	001701501	1	4	2022	1	1			1																						1	2	1	23	12	2006	15	1	2	1	3		10	7	1	A
2022	17	37	1	001703701	2	4	2022	1	1			1																						2	2	1	18	4	1985	37	1	1	2		5	10	5	2
2022	17	49	1	001704901	3	4	2022	1	1			1																						3	1	2	23	3	1989	33	1	4	1	4		10	7	2
2022	17	64	1	001706401	2	4	2022	1	1			1																						2	2	1	17	4	1991	31	1	2	1	5		10	5	1	A
2022	17	104	1	001710401	6	4	2022	3	5			2
2022	17	104	2	001710402	2	4	2022	1	1			1																						2	2	1	20	1	1993	29	1	2	1	4		10	7	1	A
2022	17	125	1	001712501	5	4	2022	2	1			1																						5	2	1	26	12	1999	22	1	2	1	5		10	5	1	A
2022	17	126	1	001712601	1	4	2022	1	1			1																						1	1	2	15	1	1986	36	1	2	1	5		10	7	2
2022	17	149	1	001714901	2	4	2022	1	1			1																						2	2	1	15	4	1984	38	1	4	1	5		10	7	1	B
2022	18	16	1	001801601	1	3	2022	1	1			1																						1	1	2	29	7	1977	44	1	2	1	5		10	7	2
2022	18	20	1	001802001	2	3	2022	1	1			1																						2	1	2	23	2	1988	34	1	2	1	3		10	7	1	A
2022	18	30	1	001803001	4	3	2022	1	6			6
2022	18	32	1	001803201	6	3	2022	1	1			1																						6	1	2	24	2	1975	47	1	1	2		6	10	98	2
2022	18	45	1	001804501	4	3	2022	9	2			2
2022	18	68	1	001806801	2	3	2022	1	1			1																						2	1	2	11	10	2005	16	1	2	1	4		10	7	1	A
2022	18	71	1	001807101	2	3	2022	1	2			2
2022	18	76	1	001807601	1	3	2022	1	1			1																						1	1	2	1	2	1960	62	1	4	1	5		10	7	1	B
2022	18	83	1	001808301	2	3	2022	1	1			1																						2	1	2	3	10	2002	19	1	2	1	5		10	7	1	A
2022	20	15	1	002001501	2	5	2022	1	1			1																						2	2	1	12	12	1994	27	1	2	1	5		10	7	1	A
2022	20	41	1	002004101	1	5	2022	1	1			1																						1	1	2	15	10	1966	55	1	2	1	3		10	7	1	A
2022	20	55	1	002005501	1	5	2022	1	1			1																						1	1	2	5	5	1956	66	1	1	1	5		10	5	2
2022	20	56	1	002005601	2	5	2022	1	1			1																						2	2	1	25	2	1981	41	1	1	2		6	10	5	1	A
2022	20	78	1	002007801	1	5	2022	1	1			1																						1	1	2	20	4	1977	45	1	2	1	2		10	6	1	B
2022	20	95	1	002009501	3	5	2022	1	1			1																						3	1	2	5	9	2005	16	1	2	1	4		10	7	1	A
2022	20	121	1	002012101	2	5	2022	1	1			1																						2	2	1	20	3	2002	20	1	2	1	4		10	7	1	A
2022	20	130	1	002013001	1	5	2022	2	1			1																						1	1	2	5	3	1978	44	1	2	1	5		10	7	1	A
2022	20	138	1	002013801	2	5	2022	2	1			1																						2	2	2	4	2	1964	58	2					10	5	1	A
2022	21	15	1	002101501	2	4	2022	1	1			1																						2	2	1	11	12	1986	35	1	1	2		3	10	6	1	A
2022	21	35	1	002103501	2	4	2022	1	1			1																						2	2	1	7	12	2003	18	1	2	1	3		10	7	1	A
2022	21	45	1	002104501	3	4	2022	1	1			1																						3	1	2	25	12	2000	21	1	4	1	2		10	7	1	A
2022	21	52	1	002105201	1	4	2022	2	1			1																						1	1	2	30	10	1963	58	1	1	1	5		10	7	1	A
2022	21	61	1	002106101	4	4	2022	1	1			1																						4	2	1	24	3	2005	17	1	2	1	4		10	7	1	A
2022	21	69	1	002106901	1	4	2022	1	1			1																						1	2	2	1	9	1931	90	2					10	98	1	A
2022	21	74	1	002107401	1	4	2022	1	1			1																						1	1	2	25	8	1969	52	1	3	1	5		10	7	1	B
2022	21	108	1	002110801	2	4	2022	1	1			1																						2	2	1	1	3	1996	26	1	2	1	5		10	98	1	A
2022	21	115	1	002111501	3	4	2022	2	1			1																						3	1	2	14	3	2006	16	1	2	1	4		10	5	1	A
2022	21	120	1	002112001	1	4	2022	1	1			1																						1	1	2	4	3	1989	33	1	2	1	5		10	7	1	A
2022	22	8	1	002200801	1	4	2022	1	1			1																						1	2	1	2	5	1989	32	1	2	1	5		10	5	1	A
2022	22	20	1	002202001	1	4	2022	2	1			1																						1	1	2	10	3	1955	67	1	2	1	5		10	5	1	B
2022	22	21	1	002202101	1	4	2022	4	1			1																						1	1	2	12	10	1973	48	1	2	1	5		10	7	1	A
2022	22	37	1	002203701	1	4	2022	2	1			1																						1	1	2	11	8	1987	34	1	4	1	5		10	7	1	B
2022	22	79	1	002207901	1	5	2022	1	1			1																						1	1	2	12	9	1991	30	1	2	1	5		10	5	1	A
2022	22	93	1	002209301	3	4	2022	1	1			1																						3	1	2	10	9	2001	20	1	2	1	5		10	98	1	A
2022	22	106	1	002210601	2	4	2022	1	1			1																						2	2	1	31	5	1995	26	1	4	1	5		10	7	1	B
2022	22	109	1	002210901	5	5	2022	2	1			1																						5	1	2	30	10	1959	62	1	1	1	1		10	5	1	A
2022	22	135	1	002213501	1	5	2022	1	1			1																						1	1	2	10	12	1950	71	1	1	1	5		10	7	2
2022	23	12	1	002301201	1	2	2022	1	1			1																						1	1	2	13	8	1977	44	1	2	1	1		10	7	1	A
2022	23	13	1	002301301	2	2	2022	1	1			1																						2	2	2	15	12	1966	55	1	2	1	3		10	5	1	A
2022	23	50	1	002305001	1	2	2022	1	1			1																						1	2	2	28	12	1965	56	1	1	1	5		10	5	1	A
2022	23	51	1	002305101	5	2	2022	1	1			1																						5	1	2	4	1	1998	24	1	1	2		5	10	7	1	A
2022	23	63	1	002306301	1	2	2022	3	1			1																						1	1	2	12	12	1996	25	1	2	1	5		10	7	1	A
2022	23	78	1	002307801	2	2	2022	2	1			1																						2	2	1	9	1	1979	43	1	1	2		3	10	6	1	A
2022	23	83	1	002308301	2	2	2022	1	2			2
2022	23	120	1	002312001	1	2	2022	2	1			1																						1	1	2	26	9	1992	29	1	2	1	3		10	7	1	A
2022	27	9	1	002700901	2	1	2022	2	1			1																						2	2	1	23	4	1984	37	1	2	1	5		10	6	1	A
2022	27	16	1	002701601	1	1	2022	1	1			1																						1	2	1	18	1	1984	38	1	2	1	5		10	7	2
2022	27	21	1	002702101	2	1	2022	1	1			1																						2	2	1	16	1	1996	26	1	4	1	2		10	5	1	B
2022	27	26	1	002702601	1	1	2022	3	1			1																						1	1	2	14	1	1960	62	1	2	1	5		10	7	1	A
2022	27	47	1	002704701	2	1	2022	1	1			1																						2	1	2	18	10	1986	35	1	4	1	5		10	7	1	A
2022	27	55	1	002705501	4	1	2022	1	1			1																						4	2	1	28	1	1998	24	1	3	1	3		10	7	1	A
2022	27	72	1	002707201	1	1	2022	1	1			1																						1	1	2	6	10	1992	29	1	3	1	3		10	7	1	A
2022	27	85	1	002708501	1	1	2022	1	1			1																						1	2	1	4	3	1991	30	1	4	1	5		10	7	1	B
2022	29	14	1	002901401	5	6	2022	2	5			1																						5	2	1	21	4	2006	16	1	1	2		6	9	3	1	A
2022	29	16	1	002901601	1	6	2022	1	1			1																						1	1	2	15	5	2000	22	1	2	1	5		9	3	1	A
2022	29	18	1	002901801	1	6	2022	1	1			1																						1	1	2	1	9	1993	28	1	2	1	3		9	3	1	A
2022	29	19	1	002901901	1	6	2022	1	1			1																						1	1	2	3	5	1997	25	1	2	1	5		9	3	1	A
2022	29	20	1	002902001	1	6	2022	1	1			1																						1	2	1	15	5	1989	33	1	2	1	1		9	3	1	A
2022	29	22	1	002902201	3	6	2022	1	1			1																						3	2	1	14	5	2004	18	1	1	2		6	9	4	1	A
2022	29	23	1	002902301	1	6	2022	1	1			1																						1	1	2	26	2	1990	32	1	2	1	3		4	3	1	A
2022	29	25	1	002902501	1	6	2022	1	1			1																						1	2	1	30	9	1997	24	1	2	1	2		9	3	1	A
2022	29	26	1	002902601	1	6	2022	1	5			1																						1	1	2	17	4	1975	47	1	1	2		4	9	3	1	A
2022	29	84	1	002908401	2	6	2022	1	1			1																						2	2	1	5	5	1995	27	1	2	1	2		9	3	1	A
2022	29	85	1	002908501	1	6	2022	1	1			1																						1	1	2	18	5	1985	37	1	2	1	2		9	3	1	A
2022	29	87	1	002908701	2	6	2022	1	1			1																						2	2	1	28	5	1992	30	1	2	1	5		9	3	1	A
2022	29	88	1	002908801	1	6	2022	1	1			1																						1	2	2	5	3	1971	51	1	1	2		6	9	3	1	A
2022	29	89	1	002908901	1	6	2022	1	1			1																						1	1	2	1	10	1989	32	1	2	1	5		9	3	1	A
2022	30	13	1	003001301	2	6	2022	1	1			1																						2	2	1	18	12	2003	18	1	2	1	4		4	3	1	A
2022	30	14	1	003001401	1	6	2022	1	1			1																						1	1	2	3	2	1982	40	1	2	1	4		4	3	1	A
2022	30	15	1	003001501	1	6	2022	2	1			1																						1	1	2	30	5	1973	49	1	2	1	5		4	5	1	A
2022	30	16	1	003001601	1	6	2022	1	1			1																						1	1	2	19	12	1983	38	1	1	2		6	10	7	1	A
2022	30	140	1	003014001	3	6	2022	2	1			1																						3	2	1	29	4	1999	23	1	2	1	1		4	3	1	A
2022	30	144	1	003014401	1	6	2022	1	1			1																						1	1	2	18	4	1996	26	1	2	1	5		4	3	1	A
2022	30	145	1	003014501	1	6	2022	1	1			1																						1	1	2	21	2	1987	35	1	2	1	4		4	3	1	A
2022	30	146	1	003014601	2	6	2022	1	1			1																						2	2	1	2	1	1999	23	1	2	1	4		4	3	1	A
2022	30	147	1	003014701	1	6	2022	1	1			1																						1	1	2	7	2	1992	30	1	2	1	2		4	3	2
2022	30	173	1	003017301	1	6	2022	1	1			1																						1	1	2	31	3	1986	36	1	2	1	4		10	7	1	A
2022	30	174	1	003017401	1	6	2022	1	1			1																						1	1	2	15	5	1976	46	1	2	1	5		10	7	1	A
2022	30	175	1	003017501	3	6	2022	1	5			2
2022	30	176	1	003017601	7	6	2022	1	1			1																						7	1	2	31	5	1995	27	1	2	1	5		10	7	1	A
2022	30	177	1	003017701	1	6	2022	1	1			1																						1	2	1	16	10	1993	28	1	1	2		6	10	3	1	A
2022	31	2	1	003100201	2	6	2022	1	1			1																						2	2	1	26	11	2003	18	1	2	1	5		4	3	1	A
2022	31	3	1	003100301	1	6	2022	1	1			1																						1	1	2	8	2	1966	56	1	1	1	5		4	3	1	A
2022	31	4	1	003100401	2	6	2022	1	1			1																						2	2	1	1	2	1995	27	1	1	2		6	4	3	1	A
2022	31	5	1	003100501	1	6	2022	1	1			1																						1	1	2	3	5	1974	48	1	2	1	5		4	3	1	A
2022	31	16	1	003101601	1	6	2022	3	1			1																						1	1	2	18	6	1985	37	1	1	2		6	4	3	1	A
2022	31	17	1	003101701	2	6	2022	1	1			1																						2	2	1	8	2	1990	32	1	1	2		6	4	3	1	A
2022	31	18	1	003101801	1	6	2022	1	1			1																						1	1	2	6	10	1999	22	1	1	2		6	4	3	2
2022	31	20	1	003102001	1	6	2022	1	1			1																						1	1	2	28	5	1987	35	1	1	2		6	4	3	1	A
2022	31	162	1	003116201	2	6	2022	2	1			1																						2	2	1	20	6	1975	47	1	1	2		4	4	3	1	A
2022	31	163	1	003116301	2	6	2022	1	1			1																						2	2	1	1	6	1999	23	1	1	2		6	4	3	1	A
2022	31	164	1	003116401	1	6	2022	1	1			1																						1	1	2	19	11	1989	32	1	2	1	2		4	3	1	A
2022	31	165	1	003116501	1	6	2022	1	1			1																						1	1	2	8	5	1956	66	1	1	1	5		4	3	1	A
2022	31	173	1	003117301	1	6	2022	1	1			1																						1	1	2	25	1	1981	41	1	1	2		6	4	3	1	A
2022	33	30	1	003303001	3	4	2022	1	1			1																						3	2	1	15	8	1979	42	1	2	1	5		10	7	1	A
2022	33	31	1	003303101	2	4	2022	2	1			1																						2	2	2	8	12	1953	68	1	1	1	5		10	7	1	A
2022	33	32	1	003303201	2	4	2022	1	1			1																						2	2	1	10	2	1995	27	1	2	1	2		10	7	1	A
2022	33	33	1	003303301	2	4	2022	2	1			1																						2	2	1	15	1	1977	45	1	1	2		2	10	7	1	A
2022	33	34	1	003303401	2	4	2022	1	1			1																						2	2	1	15	12	1978	43	1	1	2		6	10	5	1	A
2022	33	86	1	003308601	1	4	2022	1	1			1																						1	1	2	29	12	1980	41	1	1	2		6	10	7	1	A
2022	33	87	1	003308701	6	4	2022	2	1			1																						6	1	2	4	10	1954	67	1	1	1	3		10	7	2
2022	33	88	1	003308801	3	4	2022	1	1			1																						3	1	2	2	2	2006	16	1	2	1	4		4	7	1	A
2022	33	89	1	003308901	2	4	2022	1	1			1																						2	2	1	6	4	1985	37	1	2	1	2		10	7	1	A
2022	33	90	1	003309001	1	4	2022	1	1			1																						1	1	2	1	1	1980	42	1	1	2		6	10	7	1	A
2022	33	95	1	003309501	1	4	2022	1	1			1																						1	1	2	17	2	1965	57	1	1	1	5		10	7	1	A
2022	33	97	1	003309701	6	4	2022	1	1			1																						6	2	1	25	12	2003	18	1	2	1	5		10	7	1	A
2022	33	98	1	003309801	3	4	2022	2	1			1																						3	2	1	23	8	2005	16	1	2	1	4		10	7	1	A
2022	33	99	1	003309901	1	4	2022	1	1			1																						1	1	2	15	9	1983	38	1	2	1	5		10	7	1	A
2022	33	100	1	003310001	2	4	2022	1	1			1																						2	2	2	1	12	1956	65	1	1	1	2		10	7	1	A
2022	34	12	1	003401201	2	3	2022	1	1			1																						2	2	1	17	2	1998	24	1	2	1	5		4	3	1	A
2022	34	13	1	003401301	1	4	2022	1	1			1																						1	1	2	29	7	1960	61	1	1	1	5		4	3	1	A
2022	34	14	1	003401401	2	3	2022	1	1			1																						2	1	2	30	10	2005	16	1	1	2		6	4	3	1	A
2022	34	15	1	003401501	2	3	2022	1	1			1																						2	2	1	6	11	1995	26	1	1	2		6	4	3	1	A
2022	34	16	1	003401601	2	3	2022	1	1			1																						2	2	1	10	10	2001	20	1	2	1	3		4	3	1	A
2022	34	55	1	003405501	1	3	2022	1	1			1																						1	1	2	13	2	1986	36	1	2	1	2		4	3	1	A
2022	34	56	1	003405601	1	3	2022	1	1			1																						1	1	2	14	3	1962	60	1	1	1	2		4	3	1	A
2022	34	59	1	003405901	1	3	2022	2	1			1																						1	1	2	16	2	2001	21	1	1	2		6	4	3	1	A
2022	34	60	1	003406001	2	3	2022	2	1			1																						2	2	1	14	3	2002	20	1	1	2		4	4	3	1	A
2022	34	62	1	003406201	1	3	2022	3	1			1																						1	1	2	20	2	1985	37	1	1	2		6	4	3	1	A
2022	34	64	1	003406401	2	3	2022	1	1			1																						2	2	1	22	3	1998	24	1	2	1	5		10	7	1	A
2022	34	65	1	003406501	2	3	2022	1	1			1																						2	2	1	20	3	1999	23	1	2	1	5		10	7	1	A
2022	34	66	1	003406601	3	3	2022	2	1			1																						3	1	2	8	1	2007	15	1	2	1	3		10	5	1	A
2022	34	67	1	003406701	1	3	2022	1	1			1																						1	1	2	7	1	1981	41	1	2	1	5		10	7	1	A
2022	34	68	1	003406801	1	3	2022	2	1			1																						1	1	2	1	10	1983	38	1	2	1	5		10	5	1	A
2022	35	20	1	003502001	3	4	2022	2	1			1																						3	1	2	27	11	2003	18	1	2	1	5		4	3	1	A
2022	35	21	1	003502101	1	4	2022	1	1			1																						1	1	2	1	3	1974	48	1	3	1	5		4	3	1	B
2022	35	22	1	003502201	1	4	2022	1	1			1																						1	2	1	1	8	1982	39	1	3	1	3		4	3	1	A
2022	35	23	1	003502301	2	4	2022	1	1			1																						2	2	1	1	2	1984	38	2					4	3	1	A
2022	35	24	1	003502401	3	4	2022	1	5			5																						3	1	2	28	3	2003	19	1	2	1	5		4	3	1	A
2022	35	45	1	003504501	2	4	2022	3	1			1																						2	1	2	15	3	1978	44	1	1	2		6	4	3	1	A
2022	35	46	1	003504601	2	4	2022	1	1			1																						2	2	1	8	4	1983	39	1	1	2		1	4	3	1	A
2022	35	47	1	003504701	1	4	2022	1	1			1																						1	1	2	11	4	1984	38	1	3	1	3		4	3	2
2022	35	48	1	003504801	1	4	2022	1	1			1																						1	1	2	28	7	1973	48	1	2	1	5		4	3	1	A
2022	35	50	1	003505001	1	4	2022	1	1			1																						1	1	2	12	1	1985	37	1	3	1	3		4	3	1	B
2022	35	89	1	003508901	1	4	2022	2	1			1																						1	1	2	29	9	1989	32	1	2	1	5		4	5	1	A
2022	35	96	1	003509601	2	4	2022	2	1			1																						2	2	1	10	11	1994	27	1	2	1	1		4	3	1	A
2022	35	98	1	003509801	1	4	2022	1	1			1																						1	1	2	25	3	1947	75	1	1	1	5		4	3	1	A
2022	36	36	1	003603601	4	4	2022	1	1			1																						4	2	1	1	1	2002	20	1	3	1	1		10	7	1	A
2022	36	37	1	003603701	1	4	2022	1	1			1																						1	1	2	24	3	1973	49	1	1	2		5	10	7	1	A
2022	36	39	1	003603901	5	4	2022	2	1			1																						5	2	1	24	12	2006	15	1	2	1	2		10	7	1	A
2022	36	40	1	003604001	1	4	2022	1	1			1																						1	2	2	28	8	1966	55	1	3	1	5		10	7	1	B
2022	36	54	1	003605401	1	4	2022	1	1			1																						1	1	2	6	8	1998	23	1	2	1	5		10	7	1	A
2022	36	55	1	003605501	1	4	2022	2	1			1																						1	1	2	7	1	1965	57	1	1	1	5		10	7	1	A
2022	36	56	1	003605601	1	4	2022	1	1			1																						1	2	2	25	10	1952	69	1	1	1	3		10	5	1	A
2022	36	57	1	003605701	2	4	2022	1	1			1																						2	2	1	6	4	1989	33	2					10	7	1	A
2022	36	93	1	003609301	1	4	2022	1	1			1																						1	1	2	13	8	1965	56	1	1	1	5		10	7	1	A
2022	36	94	1	003609401	1	4	2022	1	1			1																						1	1	2	6	12	1996	25	1	1	2		5	10	7	1	A
2022	36	95	1	003609501	2	4	2022	1	1			1																						2	2	1	10	6	1985	36	1	2	1	5		10	7	1	A
2022	36	96	1	003609601	2	4	2022	1	1			1																						2	2	1	25	2	1986	36	1	2	1	3		10	7	1	A
2022	37	17	1	003701701	1	3	2022	2	1			1																						1	1	2	12	5	1987	34	1	1	2		6	10	6	1	A
2022	37	18	1	003701801	1	3	2022	4	1			1																						1	1	2	26	11	1975	46	1	2	1	3		10	7	1	B
2022	37	19	1	003701901	2	3	2022	1	1			1																						2	2	1	3	1	1986	36	1	1	2		6	10	7	1	A
2022	37	21	1	003702101	3	3	2022	2	1			1																						3	1	2	20	2	2001	21	1	2	1	5		10	7	1	A
2022	37	47	1	003704701	2	3	2022	1	1			1																						2	2	2	22	4	1971	50	2					10	7	1	A
2022	37	50	1	003705001	1	3	2022	1	1			1																						1	2	1	23	11	2001	20	1	2	1	5		10	5	1	A
2022	37	51	1	003705101	1	3	2022	2	1			1																						1	2	1	6	12	1972	49	1	1	2		6	10	7	1	A
2022	37	52	1	003705201	2	3	2022	1	1			1																						2	2	1	8	10	1999	22	1	2	1	2		10	7	1	A
2022	37	53	1	003705301	2	3	2022	1	1			1																						2	2	2	13	2	1964	58	1	1	1	5		10	7	1	A
2022	37	62	1	003706201	2	3	2022	1	5			2
2022	37	65	1	003706501	2	3	2022	1	1			1																						2	2	1	12	1	1978	44	1	1	2		6	4	3	1	A
2022	37	66	1	003706601	2	3	2022	1	1			1																						2	2	2	26	2	1972	50	1	1	2		5	4	5	1	B
2022	37	72	1	003707201	1	3	2022	1	1			1																						1	1	2	22	3	1981	40	1	1	2		6	4	3	1	A
2022	38	35	1	003803501	2	3	2022	1	1			1																						2	2	1	19	6	1992	29	1	1	2		6	10	6	1	A
2022	38	36	1	003803601	1	3	2022	1	1			1																						1	2	1	22	5	1972	49	1	1	2		2	10	5	1	A
2022	38	39	1	003803901	2	3	2022	1	1			1																						2	2	1	22	2	1994	28	1	1	2		6	10	5	1	A
2022	38	42	1	003804201	1	3	2022	1	1			1																						1	2	1	10	6	1984	37	1	2	1	2		10	7	1	A
2022	38	97	1	003809701	2	3	2022	1	1			1																						2	2	2	20	12	1961	60	2					10	5	1	A
2022	38	98	1	003809801	2	3	2022	1	1			1																						2	2	1	8	8	1983	38	1	2	1	5		10	5	1	A
2022	38	99	1	003809901	2	3	2022	1	1			1																						2	2	2	10	1	1946	76	1	0	1	0		10	6	1	A
2022	38	100	1	003810001	1	3	2022	1	5			5																						1	1	2	15	3	1976	46	1	1	2		3	10	7	1	A
2022	38	108	1	003810801	1	3	2022	1	1			1																						1	2	1	11	2	1985	37	1	1	2		6	10	5	1	A
2022	38	110	1	003811001	3	3	2022	1	1			1																						3	2	1	15	1	2000	22	1	4	1	3		10	7	1	A
2022	38	111	1	003811101	2	3	2022	1	1			1																						2	2	2	26	2	1959	63	2					10	6	1	A
2022	39	17	1	003901701	2	3	2022	1	1			1																						2	2	1	11	10	1996	25	1	1	2		6	10	5	1	A
2022	39	19	1	003901901	2	3	2022	1	1			1																						2	2	1	2	12	1975	46	1	1	2		2	10	6	1	A
2022	39	21	1	003902101	1	3	2022	1	1			1																						1	1	2	27	2	1984	38	1	2	1	1		10	7	1	A
2022	39	22	1	003902201	1	3	2022	1	1			1																						1	2	2	1	1	1941	81	2					10	5	1	A
2022	39	25	1	003902501	1	3	2022	1	1			1																						1	2	1	24	10	1972	49	1	1	2		3	10	7	2
2022	39	52	1	003905201	2	3	2022	1	1			1																						2	1	2	12	11	1966	55	1	2	1	5		10	5	1	A
2022	39	53	1	003905301	1	3	2022	1	1			1																						1	2	2	10	7	1954	67	1	1	1	2		10	7	1	A
2022	39	54	1	003905401	3	3	2022	1	1			1																						3	1	2	22	1	2003	19	1	2	1	4		10	5	1	A
2022	39	55	1	003905501	2	3	2022	1	1			1																						2	2	1	2	3	1989	33	1	2	1	5		10	7	1	A
2022	39	56	1	003905601	1	3	2022	1	1			1																						1	1	2	10	11	1956	65	1	1	1	1		10	5	1	A
2022	39	113	1	003911301	1	3	2022	1	1			1																						1	1	2	20	1	1971	51	1	1	2		5	10	7	1	A
2022	39	114	1	003911401	2	3	2022	1	1			1																						2	2	1	11	7	1988	33	1	1	2		2	10	6	1	A
2022	39	115	1	003911501	1	3	2022	1	1			1																						1	1	2	10	1	1970	52	1	1	2		5	10	6	1	A
2022	39	116	1	003911601	1	3	2022	2	5			2
2022	39	117	1	003911701	1	3	2022	1	1			1																						1	1	2	17	1	1952	70	1	1	1	5		10	5	1	B
2022	40	10	1	004001001	1	5	2022	2	5			2
2022	40	11	1	004001101	3	5	2022	1	2			2
2022	40	12	1	004001201	2	5	2022	1	1			1																						2	2	2	15	8	1969	52	2					10	5	1	A
2022	40	14	1	004001401	1	5	2022	1	1			1																						1	1	2	6	1	1962	60	1	1	1	3		10	98	1	A
2022	40	79	1	004007901	2	5	2022	1	1			1																						2	2	2	2	5	1970	52	2					10	5	1	A
2022	40	80	1	004008001	3	5	2022	1	1			1																						3	1	2	1	4	1992	30	1	4	1	2		10	7	1	A
2022	40	81	1	004008101	1	5	2022	1	1			1																						1	2	2	5	10	1957	64	1	1	1	1		10	7	2
2022	40	84	1	004008401	2	5	2022	1	1			1																						2	2	1	29	1	1982	40	1	1	2		3	10	5	1	A
2022	40	85	1	004008501	3	5	2022	1	1			1																						3	2	1	22	1	2007	15	1	2	1	3		10	5	1	A
2022	40	121	1	004012101	2	5	2022	1	1			1																						2	2	1	16	9	1983	38	1	1	2		6	10	5	2
2022	40	122	1	004012201	1	5	2022	1	1			1																						1	1	2	18	4	2000	22	1	2	1	5		10	6	1	A
2022	40	123	1	004012301	2	5	2022	1	1			1																						2	2	1	22	4	1990	32	1	2	1	5		10	6	1	A
2022	40	124	1	004012401	2	5	2022	1	1			1																						2	2	1	15	5	1996	26	1	1	2		4	10	6	1	A
2022	40	125	1	004012501	1	5	2022	2	5			2
2022	42	82	1	004208201	2	4	2022	1	1			1																						2	2	1	5	11	1978	43	1	2	1	5		10	5	1	A
2022	42	83	1	004208301	1	4	2022	1	1			1																						1	1	2	26	4	1944	77	1	1	1	0		10	98	1	A
2022	42	84	1	004208401	1	4	2022	3	5			1																						1	1	2	18	11	1961	60	1	1	1	5		10	7	1	A
2022	42	87	1	004208701	2	4	2022	1	1			1																						2	1	2	28	11	1926	95	1	3	1	4		10	1	1	B
2022	42	88	1	004208801	3	4	2022	2	1			1																						3	1	2	1	2	1979	43	1	2	1	5		10	98	2
2022	42	104	1	004210401	2	4	2022	1	1			1																						2	2	1	23	1	1992	30	1	2	1	3		10	7	1	A
2022	42	105	1	004210501	2	4	2022	2	1			1																						2	2	2	1	8	1967	54	1	1	1	5		10	7	1	A
2022	42	106	1	004210601	1	4	2022	5	5			1																						1	1	2	27	7	1998	23	1	2	1	5		10	5	1	A
2022	42	107	1	004210701	2	4	2022	2	1			1																						2	2	2	21	11	1969	52	1	1	2		2	10	7	1	A
2022	42	166	1	004216601	2	4	2022	1	1			1																						2	2	1	15	9	1989	32	1	1	2		2	10	6	1	A
2022	42	168	1	004216801	1	4	2022	1	1			1																						1	1	2	8	1	1980	42	1	1	2		3	10	5	1	A
2022	42	170	1	004217001	4	4	2022	1	1			1																						4	1	2	16	4	1958	64	1	1	1	5		10	7	1	A
2022	42	173	1	004217301	2	4	2022	1	1			1																						2	2	1	25	7	1981	40	1	2	1	5		10	7	1	A
2022	44	49	1	004404901	2	4	2022	1	1			1																						2	2	1	24	1	1994	28	1	4	1	1		10	7	1	A
2022	44	50	1	004405001	4	4	2022	1	1			1																						4	1	2	24	10	2000	21	1	2	1	5		10	5	1	A
2022	44	51	1	004405101	2	4	2022	1	1			1																						2	2	1	28	7	1995	26	1	3	1	3		10	7	1	A
2022	44	52	1	004405201	1	4	2022	1	1			1																						1	2	2	1	4	1943	79	2					10	5	1	A
2022	44	53	1	004405301	2	4	2022	2	1			1																						2	2	1	3	6	1982	39	1	1	2		6	10	7	1	A
2022	44	60	1	004406001	2	4	2022	1	1			1																						2	2	1	12	8	1978	43	1	1	2		3	10	5	1	A
2022	44	61	1	004406101	1	4	2022	2	5			2
2022	44	66	1	004406601	1	4	2022	1	1			1																						1	1	2	29	10	1977	44	1	1	2		6	10	4	1	A
2022	44	67	1	004406701	1	4	2022	1	1			1																						1	2	1	28	1	1978	44	1	1	2		3	10	7	1	A
2022	44	68	1	004406801	1	4	2022	1	1			1																						1	1	2	14	9	1974	47	1	2	1	2		10	4	1	A
2022	44	69	1	004406901	1	4	2022	1	1			1																						1	1	2	3	1	1975	47	1	2	1	5		10	7	1	A
2022	44	70	1	004407001	3	4	2022	1	2			2
2022	44	71	1	004407101	2	4	2022	1	1			1																						2	2	2	5	4	1953	69	1	1	1	2		10	7	2
2022	44	72	1	004407201	1	4	2022	1	1			1																						1	1	2	27	11	1978	43	1	1	2		6	10	7	1	A
2022	44	73	1	004407301	2	4	2022	2	1			1																						2	1	2	18	2	2005	17	1	2	1	3		10	98	1	A
2022	45	5	1	004500501	1	2	2022	1	1			1																						1	1	2	16	1	1960	62	1	1	1	5		10	5	1	A
2022	45	6	1	004500601	5	2	2022	1	1			1																						5	2	1	1	12	1997	24	1	1	2		6	10	6	1	A
2022	45	8	1	004500801	1	2	2022	1	1			1																						1	1	2	8	11	1956	65	1	1	1	5		10	7	1	A
2022	45	9	1	004500901	1	2	2022	1	1			1																						1	1	2	17	11	1954	67	1	1	1	5		10	8	2
2022	45	33	1	004503301	4	2	2022	1	1			1																						4	2	1	14	9	1994	27	1	2	1	5		10	7	1	A
2022	45	34	1	004503401	1	2	2022	1	1			1																						1	1	2	15	4	1972	49	1	1	2		4	10	5	1	A
2022	45	35	1	004503501	2	2	2022	1	1			1																						2	2	1	26	9	1994	27	1	3	1	3		10	7	1	A
2022	45	36	1	004503601	3	2	2022	1	1			1																						3	2	1	15	10	1999	22	1	2	1	5		10	6	1	A
2022	45	37	1	004503701	1	2	2022	1	1			1																						1	2	1	11	3	1984	37	1	1	2		6	10	7	1	A
2022	45	84	1	004508401	2	2	2022	1	1			1																						2	2	1	15	10	2000	21	1	2	1	2		10	8	1	A
2022	45	85	1	004508501	1	2	2022	2	1			1																						1	1	2	20	1	1967	55	1	1	1	5		10	7	1	A
2022	45	87	1	004508701	1	2	2022	1	1			1																						1	2	1	2	9	1992	29	1	1	2		2	10	8	1	A
2022	45	89	1	004508901	2	2	2022	1	1			1																						2	2	1	19	8	1990	31	1	1	2		6	10	7	1	A
2022	45	90	1	004509001	2	2	2022	1	1			1																						2	2	1	10	1	1998	24	1	3	1	3		10	6	1	A
2022	48	4	1	004800401	1	2	2022	1	1			1																						1	1	2	11	8	1995	26	1	2	1	5		10	7	1	A
2022	48	10	1	004801001	2	2	2022	1	1			1																						2	2	1	12	12	1978	43	1	2	1	4		10	7	1	A
2022	48	14	1	004801401	1	2	2022	1	1			1																						1	2	1	15	9	1985	36	1	1	2		2	10	7	1	A
2022	48	63	1	004806301	1	2	2022	1	1			1																						1	2	2	14	10	1971	50	1	1	2		6	10	1	1	A
2022	48	68	1	004806801	3	2	2022	2	2			2
2022	48	70	1	004807001	2	2	2022	4	1			1																						2	1	2	15	9	1986	35	1	1	2		3	10	7	1	A
2022	48	73	1	004807301	1	2	2022	1	1			1																						1	2	2	7	9	1958	63	1	3	1	1		10	7	1	B
2022	48	78	1	004807801	2	2	2022	2	1			1																						2	2	2	1	9	1943	78	2					10	98	1	A
2022	48	80	1	004808001	2	2	2022	1	1			1																						2	2	1	11	11	1992	29	1	1	2		6	10	5	1	A
2022	48	84	1	004808401	1	2	2022	1	1			1																						1	2	2	23	9	1960	61	1	1	1	2		10	7	1	A
2022	48	85	1	004808501	1	2	2022	1	1			1																						1	1	2	24	2	1954	67	1	1	1	5		10	98	1	A
2022	48	89	1	004808901	2	2	2022	2	1			1																						2	2	1	18	9	1999	22	1	2	1	3		10	7	1	A
2022	48	96	1	004809601	1	2	2022	2	1			1																						1	1	2	25	1	1960	62	1	2	1	5		10	7	1	A
2022	48	104	1	004810401	2	2	2022	1	1			1																						2	2	1	6	12	1991	30	1	4	1	5		10	7	1	A
2022	48	105	1	004810501	1	2	2022	1	1			1																						1	1	2	4	12	1967	54	1	4	1	5		10	1	1	B
2022	49	15	1	004901501	3	4	2022	2	1			1																						3	1	2	12	3	1993	29	1	1	2		3	10	5	2
2022	49	17	1	004901701	1	4	2022	1	1			1																						1	1	2	12	1	1954	68	1	1	1	5		10	98	1	A
2022	49	18	1	004901801	2	4	2022	1	1			1																						2	2	1	15	6	1993	28	1	3	1	3		10	1	1	B
2022	49	29	1	004902901	2	4	2022	1	1			1																						2	2	1	5	11	1997	24	1	1	2		6	10	7	1	A
2022	49	30	1	004903001	4	4	2022	1	1			1																						4	2	1	23	3	2006	16	1	2	1	2		10	5	1	A
2022	49	32	1	004903201	3	4	2022	1	1			1																						3	1	2	19	1	1991	31	1	1	2		4	10	6	2
2022	49	44	1	004904401	2	4	2022	1	1			1																						2	2	2	13	11	1958	63	1	1	1	5		10	5	1	A
2022	49	45	1	004904501	10	4	2022	1	1			1																						10	1	2	24	2	1996	26	1	2	1	3		10	1	1	A
2022	49	55	1	004905501	1	4	2022	1	1			1																						1	1	2	6	6	1942	79	1	1	1	5		10	5	1	A
2022	49	56	1	004905601	2	4	2022	1	1			1																						2	2	2	9	3	1969	53	1	1	2		6	10	7	1	A
2022	49	57	1	004905701	1	4	2022	1	1			1																						1	2	1	28	8	1991	30	1	2	1	2		10	5	1	A
2022	49	58	1	004905801	1	4	2022	1	1			1																						1	1	2	31	12	1986	35	1	3	1	1		10	7	1	A
2022	49	59	1	004905901	1	4	2022	1	1			1																						1	2	2	20	12	1947	74	1	1	1	2		10	6	1	A
2022	51	5	1	005100501	2	6	2022	1	1			1																						2	2	1	29	3	1980	42	1	1	2		6	10	6	1	A
2022	51	8	1	005100801	1	6	2022	2	1			1																						1	1	2	26	2	1985	37	1	1	2		6	10	7	1	A
2022	51	13	1	005101301	2	6	2022	1	1			1																						2	2	1	31	1	1993	29	1	1	2		6	10	5	1	A
2022	51	14	1	005101401	1	6	2022	2	1			1																						1	2	2	29	3	1962	60	1	1	1	3		10	6	1	A
2022	51	15	1	005101501	1	6	2022	2	1			1																						1	1	2	6	12	1966	55	1	2	1	1		10	7	1	A
2022	51	78	1	005107801	2	6	2022	1	1			1																						2	2	2	12	6	1967	55	1	1	1	5		10	7	1	A
2022	51	79	1	005107901	2	6	2022	1	1			1																						2	2	2	4	2	1940	82	2					10	7	1	A
2022	51	80	1	005108001	2	6	2022	2	1			1																						2	2	1	24	2	1984	38	1	1	2		3	10	7	1	A
2022	51	81	1	005108101	1	6	2022	1	1			1																						1	1	2	25	3	1981	41	1	2	1	3		10	5	1	A
2022	51	82	1	005108201	1	6	2022	1	1			1																						1	1	2	30	3	1994	28	1	3	1	2		10	7	1	A
2022	51	126	1	005112601	2	6	2022	1	1			1																						2	2	2	8	6	1959	63	1	1	1	4		10	5	1	A
2022	51	131	1	005113101	2	6	2022	1	1			1																						2	2	1	10	6	1982	40	1	2	1	2		10	7	1	A
2022	51	145	1	005114501	1	6	2022	1	1			1																						1	1	2	28	5	1990	32	1	3	1	3		10	7	1	A
2022	51	147	1	005114701	1	6	2022	5	1			1																						1	1	2	24	4	1978	44	1	2	1	2		10	7	2
2022	51	148	1	005114801	3	6	2022	1	1			1																						3	1	2	1	5	1986	36	1	1	2		6	10	7	1	A
2022	53	16	1	005301601	1	2	2022	1	1			1																						1	1	2	17	5	1965	56	1	0	1	0		10	98	2
2022	53	18	1	005301801	1	2	2022	1	1			1																						1	1	2	2	2	1971	51	1	3	1	5		10	7	1	B
2022	53	19	1	005301901	1	2	2022	1	1			1																						1	1	2	17	1	1996	26	1	1	2		5	10	6	1	A
2022	53	20	1	005302001	2	2	2022	1	1			1																						2	2	1	3	9	1981	40	1	1	2		6	10	98	1	A
2022	53	87	1	005308701	1	2	2022	1	1			1																						1	1	2	28	8	1989	32	1	2	1	5		10	7	1	A
2022	53	90	1	005309001	1	2	2022	1	1			1																						1	1	2	2	4	1990	31	1	2	1	1		10	7	1	A
2022	53	91	1	005309101	2	2	2022	1	1			1																						2	2	1	18	1	1983	39	1	1	2		3	10	7	1	A
2022	53	92	1	005309201	3	2	2022	1	1			1																						3	2	1	12	10	1996	25	1	2	1	5		10	7	1	A
2022	53	93	1	005309301	1	2	2022	1	1			1																						1	1	2	20	12	1987	34	1	1	2		6	10	6	1	A
2022	53	111	1	005311101	1	2	2022	2	1			1																						1	1	2	24	7	1980	41	1	3	1	3		10	7	1	BD
2022	53	113	1	005311301	5	2	2022	4	1			1																						5	1	2	3	2	1963	59	2					10	5	1	A
2022	53	115	1	005311501	1	2	2022	2	1			1																						1	1	2	6	9	1976	45	1	1	2		6	10	7	1	A
2022	53	116	1	005311601	2	2	2022	1	1			1																						2	2	1	22	9	1990	31	1	1	2		6	10	7	1	A
2022	54	1	1	005400101	1	5	2022	2	1			1																						1	1	2	4	3	1977	45	1	1	2		3	10	6	1	A
2022	54	2	1	005400201	2	5	2022	1	1			1																						2	2	2	10	6	1970	51	1	1	2		6	10	5	2
2022	54	3	1	005400301	3	5	2022	2	1			1																						3	2	1	23	1	1986	36	1	3	1	5		10	7	1	A
2022	54	17	1	005401701	3	5	2022	2	1			1																						3	2	2	15	9	1942	79	1	1	1	2		10	98	1	A
2022	54	18	1	005401801	4	5	2022	1	1			1																						4	2	1	23	4	2006	16	1	2	1	3		10	7	1	A
2022	54	28	1	005402801	1	5	2022	1	1			1																						1	2	1	4	12	1981	40	1	1	2		6	10	7	1	A
2022	54	29	1	005402901	1	5	2022	1	1			1																						1	1	2	8	10	1933	88	2					10	98	1	A
2022	54	29	2	005402902	1	5	2022	2	1			1																						1	1	2	13	2	1985	37	1	1	2		6	10	5	1	A
2022	54	30	1	005403001	1	5	2022	2	1			1																						1	1	2	9	1	1988	34	1	1	2		6	10	7	2
2022	54	31	1	005403101	1	5	2022	1	1			1																						1	1	2	7	3	1939	83	1	1	1	1		10	98	1	A
2022	54	32	1	005403201	2	5	2022	1	1			1																						2	2	2	15	2	1968	54	1	1	1	3		10	6	1	A
2022	54	63	1	005406301	1	5	2022	2	1			1																						1	1	2	2	4	1965	57	1	1	1	5		10	5	1	A
2022	54	64	1	005406401	1	5	2022	1	1			1																						1	2	2	12	1	1968	54	1	1	1	4		10	98	1	A
2022	54	65	1	005406501	5	5	2022	3	1			1																						5	1	2	5	3	2004	18	1	2	1	5		10	5	1	A
2022	54	67	1	005406701	1	5	2022	1	1			1																						1	2	1	5	5	1975	47	1	1	2		3	10	5	1	A
2022	57	16	1	005701601	2	5	2022	1	1			1																						2	2	1	15	7	1988	33	1	2	1	3		10	5	1	A
2022	57	17	1	005701701	2	5	2022	1	1			1																						2	2	1	28	2	1992	30	1	2	1	5		10	7	1	A
2022	57	18	1	005701801	1	5	2022	2	1			1																						1	1	2	30	1	1981	41	1	1	2		3	10	1	1	A
2022	57	19	1	005701901	2	5	2022	2	1			1																						2	2	1	12	4	2007	15	1	2	1	3		10	6	1	A
2022	57	20	1	005702001	2	5	2022	1	2			2
2022	57	66	1	005706601	1	5	2022	1	1			1																						1	1	2	28	9	1996	25	1	2	1	5		10	7	1	A
2022	57	67	1	005706701	1	5	2022	1	1			1																						1	1	2	23	2	1986	36	1	1	2		6	10	7	1	A
2022	57	70	1	005707001	2	5	2022	1	1			1																						2	1	2	18	9	1977	44	1	3	1	3		10	7	2
2022	57	71	1	005707101	4	5	2022	1	1			1																						4	2	1	24	3	2006	16	1	2	1	3		10	7	1	A
2022	57	72	1	005707201	2	5	2022	1	1			1																						2	2	1	10	1	1993	29	1	1	2		5	10	7	1	A
2022	57	111	1	005711101	1	5	2022	3	5			2
2022	57	116	1	005711601	2	5	2022	1	1			1																						2	2	1	20	1	1994	28	1	1	2		6	10	7	1	A
2022	57	118	1	005711801	2	5	2022	1	1			1																						2	2	2	24	1	1957	65	1	1	1	5		10	7	1	A
2022	57	119	1	005711901	2	5	2022	1	1			1																						2	2	1	28	7	1996	25	1	1	2		6	10	1	1	A
2022	57	120	1	005712001	1	5	2022	1	1			1																						1	1	2	18	2	1987	35	1	2	1	5		10	7	1	A
2022	58	26	1	005802601	2	4	2022	1	1			1																						2	2	1	3	2	1987	35	1	4	1	5		10	5	1	A
2022	58	37	1	005803701	2	4	2022	1	1			1																						2	2	1	15	3	2001	21	1	2	1	5		10	7	1	A
2022	58	41	1	005804101	1	4	2022	2	1			1																						1	1	2	23	9	1990	31	1	2	1	5		10	7	1	A
2022	58	49	1	005804901	2	4	2022	1	1			1																						2	2	1	23	11	1993	28	1	2	1	5		10	7	2
2022	58	52	1	005805201	2	4	2022	1	1			1																						2	2	1	23	3	1993	29	1	2	1	5		10	7	1	A
2022	58	54	1	005805401	2	4	2022	1	1			1																						2	2	1	11	12	1994	27	1	2	1	5		10	7	1	B
2022	58	64	1	005806401	2	4	2022	1	1			1																						2	2	1	7	10	1985	36	1	4	1	5		10	7	1	B
2022	58	65	1	005806501	3	4	2022	3	1			1																						3	1	2	3	3	1990	32	1	2	1	5		10	7	1	A
2022	58	95	1	005809501	2	4	2022	1	1			1																						2	2	1	20	3	1977	45	1	2	1	5		10	7	1	A
2022	58	100	1	005810001	2	4	2022	1	1			1																						2	2	1	19	12	1985	36	1	4	1	5		10	1	1	A
2022	58	105	1	005810501	5	4	2022	1	1			1																						5	2	2	29	8	1938	83	2					10	98	1	A
2022	58	124	1	005812401	1	4	2022	1	1			1																						1	2	2	3	5	1945	76	1	1	1	2		10	98	1	A
2022	58	127	1	005812701	2	4	2022	1	1			1																						2	2	2	29	3	1960	62	1	2	1	5		10	7	1	B
2022	61	25	1	006102501	1	2	2022	2	1			1																						1	2	1	25	11	1984	37	1	4	1	5		10	7	1	B
2022	61	50	1	006105001	1	2	2022	2	1			1																						1	1	2	1	5	1991	30	1	1	2		6	10	5	2
2022	61	54	1	006105401	3	2	2022	4	1			1																						3	1	2	5	9	1993	28	1	2	1	5		10	5	1	A
2022	61	62	1	006106201	1	2	2022	2	1			1																						1	1	2	2	2	1962	60	1	2	1	5		10	7	1	A
2022	61	67	1	006106701	2	2	2022	2	1			1																						2	1	2	1	2	1990	32	1	2	1	5		10	7	1	B
2022	61	94	1	006109401	3	2	2022	4	1			1																						3	1	2	1	2	2003	19	1	2	1	4		10	6	1	A
2022	61	101	1	006110101	1	2	2022	3	1			1																						1	1	2	5	10	1991	30	1	2	1	5		10	7	1	A
2022	61	118	1	006111801	2	2	2022	2	1			1																						2	1	2	4	12	1939	82	1	1	1	3		10	7	1	A
2022	61	123	1	006112301	1	2	2022	1	1			1																						1	1	2	30	12	1970	51	1	3	1	3		10	6	1	B
2022	63	59	1	006305901	1	3	2022	1	1			1																						1	1	2	3	9	1966	55	1	3	1	3		10	7	1	B
2022	63	59	2	006305902	1	3	2022	2	1			1																						1	1	2	11	3	1997	25	1	2	1	5		10	6	1	A
2022	63	69	1	006306901	10	3	2022	2	1			1																						10	1	2	13	3	2005	17	1	2	1	3		10	5	1	A
2022	63	101	1	006310101	2	3	2022	1	1			1																						2	2	2	8	10	1942	79	1	1	1	1		10	5	1	B
2022	63	114	1	006311401	1	3	2022	1	1			1																						1	2	2	9	3	1955	67	1	2	1	5		10	6	1	A
2022	63	118	1	006311801	1	3	2022	4	1			1																						1	2	2	20	8	1953	68	1	1	1	5		10	7	1	A
2022	63	124	1	006312401	7	3	2022	2	1			1																						7	2	1	6	11	2005	16	1	2	1	4		10	7	1	A
2022	63	137	1	006313701	2	3	2022	2	1			1																						2	2	2	10	2	1960	62	1	1	1	1		10	5	2
2022	63	148	1	006314801	2	3	2022	1	1			1																						2	2	1	2	4	1986	35	1	2	1	5		10	5	1	A
2022	63	156	1	006315601	2	3	2022	1	1			1																						2	1	2	23	2	2002	20	1	3	1	1		10	5	1	E
2022	63	159	1	006315901	10	3	2022	1	5			1																						10	2	1	16	1	1990	32	1	3	1	2		10	5	1	A
2022	65	1	1	006500101	4	6	2022	1	1			1																						4	1	2	15	4	1998	24	1	4	1	1		10	7	2
2022	65	1	2	006500102	3	6	2022	1	1			1																						3	2	1	18	5	1995	27	1	4	1	5		10	7	1	B
2022	65	23	1	006502301	2	6	2022	1	1			1																						2	2	2	5	4	1945	77	1	1	1	5		10	7	1	B
2022	65	23	2	006502302	2	6	2022	2	1			1																						2	1	2	31	1	1975	47	1	2	1	5		10	5	1	A
2022	65	23	3	006502303	3	6	2022	1	1			1																						3	2	1	1	6	1992	30	1	2	1	5		10	5	1	A
2022	65	47	1	006504701	1	6	2022	1	1			1																						1	1	2	30	6	1952	69	1	2	1	5		10	7	1	BD
2022	65	61	1	006506101	7	6	2022	1	1			1																						7	2	1	7	5	1996	26	1	2	1	5		10	6	1	A
2022	65	73	1	006507301	1	6	2022	1	1			1																						1	1	2	16	3	1986	35	1	2	1	5		1	1	1	A
2022	65	74	1	006507401	1	6	2022	1	1			1																						1	1	2	23	3	1947	75	1	4	1	5		10	6	1	B
2022	65	78	1	006507801	2	6	2022	1	5			4
2022	65	83	1	006508301	1	6	2022	3	5			4
2022	65	85	1	006508501	1	6	2022	1	1			1																						1	2	1	21	11	1996	25	1	4	1	4		10	7	1	B
2022	65	92	1	006509201	2	6	2022	2	1			1																						2	2	1	12	1	1990	32	1	3	1	3		10	6	2
2022	66	7	1	006600701	1	6	2022	1	1			1																						1	1	2	1	5	1986	36	1	3	1	3		10	7	2
2022	66	24	1	006602401	2	6	2022	2	1			1																						2	2	2	28	5	1955	67	1	3	1	3		10	6	2
2022	66	40	1	006604001	2	6	2022	1	1			1																						2	2	1	7	3	1973	49	1	2	1	5		10	7	1	A
2022	66	45	1	006604501	2	6	2022	1	1			1																						2	1	2	1	6	1957	65	1	2	1	3		10	5	1	A
2022	66	63	1	006606301	1	6	2022	1	1			1																						1	1	2	15	3	1980	42	1	5	1	2		10	7	1	B
2022	66	68	1	006606801	2	6	2022	1	1			1																						2	2	1	31	10	2002	19	1	4	1	1		10	6	2
2022	66	74	1	006607401	2	6	2022	1	1			1																						2	2	1	29	1	1982	40	1	4	1	1		10	6	2
2022	66	78	1	006607801	1	6	2022	1	1			1																						1	1	2	3	6	1988	34	1	3	1	3		10	7	1	B
2022	66	100	1	006610001	2	6	2022	2	1			1																						2	2	1	24	5	1983	39	1	3	1	3		10	7	1	A
2022	67	3	1	006700301	2	4	2022	1	1			1																						2	1	2	5	4	1999	23	1	3	1	2		10	7	2
2022	67	39	1	006703901	2	4	2022	2	1			1																						2	2	1	8	5	1993	28	1	2	1	5		10	5	2
2022	67	41	1	006704101	2	4	2022	1	1			1																						2	2	2	18	11	1965	56	1	1	1	5		10	4	2
2022	67	43	1	006704301	1	4	2022	1	5			1																						1	2	2	3	2	1957	65	1	2	1	5		10	5	1	A
2022	67	46	1	006704601	1	4	2022	1	1			1																						1	2	2	6	8	1957	64	1	4	1	5		10	7	1	B
2022	67	59	1	006705901	1	4	2022	1	1			1																						1	1	2	17	11	1947	74	1	1	1	5		10	6	1	B
2022	67	90	1	006709001	2	4	2022	1	5			4
2022	67	92	1	006709201	2	4	2022	1	1			1																						2	2	1	2	4	1990	32	1	2	1	3		10	5	1	B
2022	67	112	1	006711201	1	4	2022	7	5			2
2022	67	126	1	006712601	1	4	2022	2	1			1																						1	1	2	5	3	1999	23	1	3	1	3		10	6	2
2022	68	1	1	006800101	1	2	2022	1	1			1																						1	1	2	16	11	1970	51	1	3	1	3		10	7	1	A
2022	68	29	1	006802901	5	2	2022	2	1			1																						5	2	1	22	1	1994	28	1	4	1	5		10	7	1	B
2022	68	41	1	006804101	6	2	2022	2	1			1																						6	2	1	12	2	1999	23	1	4	1	3		10	5	1	A
2022	68	48	1	006804801	4	2	2022	3	1			1																						4	1	2	3	11	2002	19	1	2	1	5		10	7	1	A
2022	68	71	1	006807101	1	2	2022	1	1			1																						1	2	2	21	9	1960	61	1	1	1	1		10	7	1	B
2022	68	84	1	006808401	1	2	2022	3	1			1																						1	1	2	3	12	1969	52	1	2	1	3		10	7	1	A
2022	68	99	1	006809901	1	2	2022	1	1			1																						1	1	2	15	9	1972	49	1	2	1	1		10	5	1	A
2022	68	105	1	006810501	4	2	2022	5	4			4
2022	68	129	1	006812901	3	2	2022	1	1			1																						3	1	2	24	1	1992	30	1	4	1	3		10	6	1	A
2022	69	10	1	006901001	2	5	2022	1	1			1																						2	2	1	7	8	1999	22	1	2	1	5		10	7	1	A
2022	69	36	1	006903601	2	5	2022	1	1			1																						2	2	1	14	11	1978	43	1	1	2		3	10	1	1	A
2022	69	36	2	006903602	1	5	2022	3	1			1																						1	1	2	16	1	1997	25	1	2	1	5		10	7	1	A
2022	69	51	1	006905101	1	5	2022	2	1			1																						1	2	1	5	1	1980	42	1	2	1	1		10	5	1	A
2022	69	61	1	006906101	2	5	2022	2	1			1																						2	2	1	10	9	1995	26	1	2	1	5		10	98	1	A
2022	69	86	1	006908601	2	5	2022	1	1			1																						2	2	1	26	3	1982	40	1	2	1	5		10	6	1	A
2022	69	95	1	006909501	1	5	2022	1	1			1																						1	2	2	19	4	1971	51	1	1	2		6	10	5	1	A
2022	69	103	1	006910301	3	5	2022	2	1			1																						3	2	1	31	12	2006	15	1	2	1	2		10	5	1	A
2022	69	123	1	006912301	2	5	2022	1	1			1																						2	2	1	26	4	1992	30	1	2	1	5		10	7	1	A
2022	69	125	1	006912501	2	5	2022	1	1			1																						2	2	1	18	3	1977	45	1	2	1	2		10	6	1	A
2022	69	141	1	006914101	3	5	2022	1	1			1																						3	1	2	24	4	2007	15	1	2	1	2		10	7	1	A
2022	70	7	1	007000701	1	4	2022	7	1			1																						1	1	2	17	1	1995	27	1	2	1	4		10	5	1	B
2022	70	28	1	007002801	4	2	2022	1	1			1																						4	1	2	10	12	1990	31	1	2	1	5		10	7	2
2022	70	28	2	007002802	1	2	2022	2	1			1																						1	1	2	28	4	1987	34	1	2	1	5		10	7	2
2022	70	33	1	007003301	2	2	2022	1	1			1																						2	1	2	24	1	2000	22	1	3	1	3		10	7	1	A
2022	70	34	1	007003401	2	2	2022	2	1			1																						2	2	1	15	2	1981	41	1	1	2		3	10	6	1	A
2022	70	39	1	007003901	1	2	2022	1	1			1																						1	1	2	6	10	1987	34	1	4	1	5		10	6	1	B
2022	70	52	1	007005201	3	2	2022	1	1			1																						3	1	2	27	11	2001	20	1	2	1	5		10	5	1	A
2022	70	60	1	007006001	1	2	2022	1	1			1																						1	1	2	2	7	2003	18	1	2	1	5		10	7	1	B
2022	70	64	1	007006401	2	3	2022	1	2			2
2022	70	92	1	007009201	1	5	2022	5	1			1																						1	1	2	17	2	1972	50	1	2	1	3		10	5	1	A
2022	70	108	1	007010801	1	2	2022	1	1			1																						1	2	1	3	3	1984	37	1	2	1	5		10	5	1	A
2022	72	12	1	007201201	1	1	2022	2	1			1																						1	1	2	28	10	1953	68	1	1	1	1		10	5	1	B
2022	72	20	1	007202001	2	1	2022	3	1			1																						2	1	2	21	11	1971	50	1	2	1	1		10	5	1	A
2022	72	40	1	007204001	2	1	2022	1	1			1																						2	2	1	11	9	1983	38	1	2	1	5		10	5	1	A
2022	72	51	1	007205101	3	1	2022	2	1			1																						3	2	1	23	1	1992	30	1	2	1	5		10	7	1	A
2022	72	59	1	007205901	3	1	2022	2	1			1																						3	2	1	13	1	2000	22	1	3	1	3		10	5	1	A
2022	72	87	1	007208701	1	1	2022	1	1			1																						1	1	2	11	9	1992	29	1	2	1	5		10	5	1	A
2022	72	101	1	007210101	4	1	2022	1	1			1																						4	1	2	13	1	2004	18	1	2	1	5		10	5	2
2022	72	113	1	007211301	1	1	2022	1	1			1																						1	1	2	12	8	1966	55	1	2	1	5		1	1	1	A
2022	72	120	1	007212001	1	1	2022	1	1			1																						1	1	2	13	10	1965	56	1	1	1	5		1	1	1	A
2022	73	36	1	007303601	1	3	2022	2	1			1																						1	1	2	26	9	1975	46	1	4	1	5		10	7	1	B
2022	73	56	1	007305601	4	3	2022	1	1			1																						4	2	1	21	1	2006	16	1	2	1	4		10	6	1	A
2022	73	71	1	007307101	3	3	2022	1	1			1																						3	1	2	15	11	1988	33	1	4	1	1		10	5	1	A
2022	73	75	1	007307501	3	3	2022	1	1			1																						3	2	1	21	1	1997	25	1	4	1	5		10	7	1	A
2022	73	84	1	007308401	1	3	2022	1	1			1																						1	2	1	16	6	1991	30	1	4	1	5		10	5	2
2022	73	118	1	007311801	4	3	2022	1	1			1																						4	2	1	25	12	1985	36	1	2	1	5		10	7	2
2022	73	133	1	007313301	3	3	2022	1	4			4
2022	73	139	1	007313901	3	3	2022	4	4			4
2022	73	145	1	007314501	1	3	2022	3	1			1																						1	2	2	1	3	1968	54	1	1	1	5		10	98	1	A
2022	73	146	1	007314601	1	3	2022	1	1			1																						1	2	2	15	1	1970	52	1	2	1	5		10	6	1	B
2022	74	37	1	007403701	1	1	2022	4	1			1																						1	1	2	26	11	1969	52	1	2	1	5		10	1	1	BD
2022	74	56	1	007405601	2	1	2022	1	5			4
2022	74	65	1	007406501	2	1	2022	1	1			1																						2	2	1	22	6	1987	34	1	4	1	5		10	7	1	B
2022	74	82	1	007408201	3	1	2022	1	1			1																						3	2	1	5	12	1980	41	1	1	2		5	10	5	1	A
2022	74	83	1	007408301	6	1	2022	2	1			1																						6	1	2	14	10	1954	67	1	2	1	3		10	7	1	A
2022	74	164	1	007416401	7	1	2022	1	1			1																						7	2	1	17	11	1986	35	1	2	1	5		10	7	1	A
2022	75	48	1	007504801	3	5	2022	4	1			1																						3	1	2	27	2	1984	38	1	4	1	5		10	7	1	B
2022	75	54	1	007505401	1	5	2022	1	1			1																						1	1	2	13	3	1947	75	1	1	1	5		10	7	1	B
2022	75	60	1	007506001	2	5	2022	1	1			1																						2	1	2	13	9	1992	29	1	2	1	5		10	7	1	B
2022	75	67	1	007506701	1	5	2022	1	1			1																						1	2	2	3	4	1939	83	1	3	1	3		10	6	1	B
2022	75	111	1	007511101	4	5	2022	2	1			1																						4	1	2	13	3	1992	30	1	4	1	5		10	5	1	B
2022	75	128	1	007512801	1	5	2022	1	1			1																						1	1	2	19	3	1945	77	1	2	1	3		10	7	1	B
2022	75	140	1	007514001	1	5	2022	1	1			1																						1	1	2	27	4	1960	62	1	2	1	5		10	6	1	A
2022	76	5	1	007600501	1	3	2022	1	1			1																						1	2	2	24	6	1944	77	1	2	1	5		10	5	1	B
2022	76	7	1	007600701	2	3	2022	2	1			1																						2	2	1	1	11	1983	38	1	4	1	5		10	5	1	A
2022	76	16	1	007601601	1	3	2022	2	1			1																						1	2	2	27	3	1971	51	1	2	1	4		10	5	1	C
2022	76	26	1	007602601	3	3	2022	1	1			1																						3	2	1	28	1	1999	23	1	4	1	3		10	5	1	A
2022	76	49	1	007604901	2	3	2022	1	5			5																						2	2	2	24	3	1972	50	1	1	2		6	10	7	1	A
2022	76	62	1	007606201	2	3	2022	1	1			1																						2	1	2	8	12	2003	18	1	3	1	1		10	5	1	A
2022	76	92	1	007609201	2	4	2022	1	4			4
2022	76	104	1	007610401	2	3	2022	1	1			1																						2	2	1	3	12	1988	33	1	4	1	3		10	6	1	A
2022	76	106	1	007610601	2	3	2022	1	1			1																						2	2	1	30	7	1991	30	1	1	2		6	10	5	1	A
2022	77	19	1	007701901	2	1	2022	1	1			1																						2	2	1	29	6	1989	32	1	2	1	5		10	7	1	A
2022	77	30	1	007703001	5	1	2022	1	1			1																						5	1	2	29	9	1994	27	1	2	1	4		10	7	2
2022	77	45	1	007704501	2	1	2022	2	1			1																						2	1	2	11	1	1999	23	1	2	1	5		10	5	1	A
2022	77	75	1	007707501	1	1	2022	3	5			1																						1	1	2	2	11	1986	35	1	4	1	5		10	6	2
2022	77	77	1	007707701	1	1	2022	1	1			1																						1	2	1	14	9	1974	47	1	1	2		3	1	1	1	A
2022	77	80	1	007708001	2	1	2022	1	1			1																						2	2	2	18	7	1970	51	1	1	2		6	10	7	1	A
2022	77	86	1	007708601	4	1	2022	2	5			2
2022	77	98	1	007709801	2	1	2022	1	1			1																						2	2	1	18	7	1982	39	1	2	1	4		10	5	1	A
2022	77	111	1	007711101	3	1	2022	2	1			1																						3	2	1	22	10	2004	17	1	2	1	4		10	7	1	B
2022	77	115	1	007711501	1	1	2022	1	5			9
2022	78	23	1	007802301	1	4	2022	1	1			1																						1	2	1	25	3	1985	37	1	3	1	2		10	1	1	A
2022	78	34	1	007803401	2	4	2022	1	1			1																						2	2	1	22	10	1974	47	1	1	2		6	10	1	1	A
2022	78	46	1	007804601	2	4	2022	1	1			1																						2	2	1	18	10	1992	29	1	2	1	3		1	1	1	A
2022	78	106	1	007810601	1	4	2022	1	1			1																						1	1	2	9	3	1983	39	1	3	1	3		10	1	1	A
2022	78	127	1	007812701	5	4	2022	1	1			1																						5	2	1	28	1	2004	18	1	2	1	5		10	1	2
2022	78	132	1	007813201	2	4	2022	1	1			1																						2	2	1	25	10	1998	23	1	4	1	3		10	5	2
2022	78	135	1	007813501	1	4	2022	4	1			1																						1	1	2	26	2	1973	49	1	3	1	3		10	1	1	B
2022	78	136	1	007813601	2	4	2022	1	1			1																						2	2	1	21	10	1980	41	1	3	1	5		10	5	1	B
2022	78	169	1	007816901	2	4	2022	1	1			1																						2	2	1	27	3	2001	21	1	4	1	1		10	5	1	B
2022	80	23	1	008002301	4	6	2022	3	1			1																						4	2	2	12	10	1959	62	1	2	1	3		1	1	1	B
2022	80	41	1	008004101	1	4	2022	1	5			1																						1	2	2	2	3	1963	59	1	1	1	1		1	1	2
2022	80	46	1	008004601	2	4	2022	2	1			1																						2	2	1	29	1	1992	30	1	4	1	5		10	1	1	B
2022	80	64	1	008006401	2	4	2022	1	1			1																						2	2	1	29	2	1980	42	1	2	1	1		1	1	1	A
2022	80	76	1	008007601	4	4	2022	1	1			1																						4	1	2	15	4	1992	30	1	1	2		6	1	1	1	A
2022	80	118	1	008011801	1	4	2022	1	1			1																						1	1	2	24	6	1970	51	1	1	2		5	1	1	2
2022	80	124	1	008012401	1	4	2022	2	5			2
2022	80	132	1	008013201	1	4	2022	1	1			1																						1	1	2	3	2	1994	28	1	3	1	3		1	1	1	A
2022	85	7	1	008500701	2	6	2022	1	1			1																						2	2	1	11	2	1997	25	1	4	1	3		10	6	1	A
2022	85	24	1	008502401	1	6	2022	1	1			1																						1	1	2	10	4	1978	44	1	2	1	5		10	7	2
2022	85	53	1	008505301	1	6	2022	1	1			1																						1	1	2	9	4	1974	48	1	4	1	4		1	5	1	B
2022	85	63	1	008506301	1	6	2022	1	1			1																						1	2	1	15	12	1986	35	1	2	1	5		10	5	1	A
2022	85	73	1	008507301	1	6	2022	1	1			1																						1	1	2	5	6	1990	32	1	4	1	4		10	5	2
2022	85	75	1	008507501	1	6	2022	9	5			4
2022	85	84	1	008508401	2	6	2022	5	1			1																						2	1	2	10	4	1993	29	1	2	1	4		10	5	1	A
2022	85	101	1	008510101	2	6	2022	1	1			1																						2	1	2	31	3	1967	55	1	2	1	2		10	6	1	A
2022	85	102	1	008510201	1	6	2022	1	1			1																						1	2	1	14	11	1992	29	1	3	1	3		1	1	1	A
2022	85	120	1	008512001	1	6	2022	1	1			1																						1	2	1	14	4	1993	29	1	4	1	5		10	7	1	B
2022	87	6	1	008700601	1	3	2022	1	1			1																						1	1	2	21	11	1964	57	1	1	1	4		10	5	2
2022	87	6	2	008700602	3	3	2022	2	1			1																						3	2	1	20	3	2004	18	1	2	1	5		10	5	1	A
2022	87	6	3	008700603	2	3	2022	1	1			1																						2	1	2	14	6	2004	17	1	2	1	1		10	6	1	A
2022	87	6	4	008700604	2	4	2022	2	1			1																						2	2	1	2	9	1994	27	1	2	1	5		10	7	1	A
2022	87	26	1	008702601	2	3	2022	1	1			1																						2	2	1	16	2	1988	34	1	1	2		6	10	7	1	B
2022	87	58	1	008705801	2	3	2022	4	1			1																						2	1	2	24	3	1967	55	1	1	1	4		10	7	1	A
2022	87	74	1	008707401	1	4	2022	4	1			1																						1	1	2	14	3	1958	64	1	0	1	0		10	98	1	A
2022	87	102	1	008710201	4	4	2022	2	1			1																						4	1	2	26	11	1955	66	2					10	1	1	A
2022	87	108	1	008710801	1	4	2022	2	1			1																						1	1	2	10	12	1985	36	1	2	1	5		10	7	1	A
2022	87	111	1	008711101	1	3	2022	1	1			1																						1	1	2	14	5	1964	57	1	3	1	2		10	5	1	B
2022	87	150	1	008715001	2	3	2022	1	1			1																						2	2	1	20	1	1984	38	1	2	1	1		10	7	1	A
2022	87	162	1	008716201	2	3	2022	1	1			1																						2	2	1	10	1	1995	27	1	1	2		5	10	1	1	A
2022	88	10	1	008801001	2	6	2022	1	1			1																						2	2	1	28	5	1980	42	1	2	1	5		10	6	1	A
2022	88	17	1	008801701	1	6	2022	2	1			1																						1	1	2	19	5	1961	61	1	2	1	5		10	1	1	B
2022	88	31	1	008803101	1	6	2022	1	1			1																						1	1	2	20	3	1960	62	1	4	1	5		10	6	1	B
2022	88	36	1	008803601	2	6	2022	3	5			2
2022	88	53	1	008805301	2	6	2022	1	1			1																						2	2	1	4	1	1985	37	1	1	2		1	10	5	1	B
2022	88	56	1	008805601	2	6	2022	1	1			1																						2	2	2	29	1	1961	61	2					1	6	1	B
2022	88	60	1	008806001	2	6	2022	2	1			1																						2	2	1	1	6	1979	43	1	2	1	3		10	7	1	B
2022	88	65	1	008806501	2	6	2022	1	1			1																						2	2	1	24	5	1983	39	1	2	1	2		10	7	1	B
2022	88	96	1	008809601	1	6	2022	2	1			1																						1	1	2	11	3	1982	40	1	3	1	3		10	7	1	A
2022	88	98	1	008809801	1	6	2022	1	1			1																						1	1	2	31	7	1969	52	1	2	1	5		10	5	1	B
2022	91	22	1	009102201	5	4	2022	2	1			1																						5	1	2	25	3	1989	33	1	3	1	3		10	1	1	C
2022	91	36	1	009103601	2	4	2022	2	1			1																						2	1	2	12	4	2006	16	1	2	1	4		10	5	1	A
2022	91	50	1	009105001	1	4	2022	7	2			2
2022	91	57	1	009105701	1	4	2022	1	1			1																						1	2	2	3	9	1956	65	1	1	1	2		1	1	1	A
2022	91	76	1	009107601	1	4	2022	1	1			1																						1	2	2	13	7	1952	69	1	2	1	5		10	7	1	BE
2022	91	82	1	009108201	1	4	2022	4	1			1																						1	1	2	22	12	1979	42	1	4	1	3		10	5	1	A
2022	91	85	1	009108501	1	4	2022	1	1			1																						1	2	1	6	2	1985	37	1	4	1	5		10	1	1	C
2022	91	104	1	009110401	1	4	2022	2	1			1																						1	2	2	8	4	1972	50	1	3	1	3		10	6	1	B
2022	91	107	1	009110701	2	4	2022	2	1			1																						2	2	1	15	2	2003	19	1	1	2		6	10	1	1	A
2022	91	123	1	009112301	2	4	2022	1	4			4
2022	92	4	1	009200401	1	4	2022	2	1			1																						1	2	2	9	3	1971	51	1	1	2		2	1	7	1	A
2022	92	6	1	009200601	1	4	2022	2	1			1																						1	1	2	2	11	1987	34	2					1	1	1	A
2022	92	31	1	009203101	1	4	2022	1	1			1																						1	1	2	26	11	1960	61	1	2	1	5		1	7	1	A
2022	92	49	1	009204901	5	4	2022	2	5			6
2022	92	55	1	009205501	1	4	2022	4	1			1																						1	1	2	6	10	1982	39	1	2	1	5		10	1	1	A
2022	92	73	1	009207301	2	4	2022	2	1			1																						2	1	2	3	12	1975	46	1	2	1	4		10	7	1	A
2022	92	78	1	009207801	2	4	2022	1	1			1																						2	2	1	16	4	1996	26	1	2	1	5		10	7	1	B
2022	92	81	1	009208101	2	4	2022	2	1			1																						2	2	1	9	10	1981	40	1	2	1	5		10	7	2
2022	93	16	1	009301601	2	3	2022	3	1			1																						2	1	2	6	12	2005	16	1	2	1	4		10	6	1	A
2022	93	19	1	009301901	5	3	2022	2	1			1																						5	2	1	9	11	1975	46	1	1	2		6	1	1	1	B
2022	93	22	1	009302201	3	3	2022	2	1			1																						3	2	1	20	6	2005	16	1	2	1	5		10	7	1	A
2022	93	23	1	009302301	2	3	2022	2	1			1																						2	2	1	18	1	1989	33	1	2	1	5		10	7	1	A
2022	93	44	1	009304401	2	3	2022	2	1			1																						2	2	1	1	11	1994	27	1	3	1	1		10	7	1	A
2022	93	59	1	009305901	2	3	2022	2	1			1																						2	2	1	3	2	1994	28	1	4	1	5		10	7	1	C
2022	93	88	1	009308801	3	3	2022	2	1			1																						3	1	2	25	12	1997	24	1	3	1	3		10	1	1	A
2022	93	104	1	009310401	1	3	2022	1	1			1																						1	1	2	16	10	1987	34	1	2	1	5		10	5	1	A
2022	93	107	1	009310701	1	3	2022	1	1			1																						1	1	2	28	10	1979	42	1	3	1	3		10	7	1	E
2022	93	116	1	009311601	4	3	2022	1	2			2
2022	94	7	1	009400701	2	5	2022	1	1			1																						2	2	1	10	12	1980	41	1	2	1	4		10	7	2
2022	94	8	1	009400801	1	5	2022	1	1			1																						1	1	2	19	9	1974	47	1	2	1	5		10	6	1	B
2022	94	9	1	009400901	1	5	2022	2	1			1																						1	1	2	9	9	1978	43	1	1	2		6	10	7	2
2022	94	23	1	009402301	1	5	2022	1	1			1																						1	1	2	28	9	1990	31	1	2	1	5		10	5	1	A
2022	94	32	1	009403201	3	5	2022	4	1			1																						3	1	2	11	5	2004	18	1	4	1	1		10	7	2
2022	94	49	1	009404901	1	5	2022	1	1			1																						1	2	2	18	12	1958	63	1	1	1	2		10	7	1	A
2022	94	51	1	009405101	1	5	2022	1	1			1																						1	2	1	3	1	1976	46	1	1	2		6	1	5	1	A
2022	94	63	1	009406301	1	5	2022	1	1			1																						1	2	1	11	7	1972	49	1	3	1	2		10	7	1	B
2022	94	71	1	009407101	4	5	2022	1	1			1																						4	1	2	10	3	1986	36	1	2	1	4		10	5	1	A
2022	96	28	1	009602801	1	2	2022	1	1			1																						1	2	2	1	7	1968	53	1	2	1	5		10	7	1	A
2022	96	29	1	009602901	2	2	2022	2	1			1																						2	2	1	3	10	1992	29	1	1	2		6	10	7	1	A
2022	96	30	1	009603001	1	2	2022	1	1			1																						1	2	2	3	11	1970	51	1	1	2		3	10	8	2
2022	96	31	1	009603101	1	2	2022	2	1			1																						1	1	2	8	12	1987	34	1	2	1	2		10	7	1	A
2022	96	32	1	009603201	1	2	2022	1	1			1																						1	1	2	29	10	1950	71	1	1	1	1		1	1	1	A
2022	96	80	1	009608001	1	2	2022	1	1			1																						1	1	2	20	8	1966	55	1	2	1	3		10	8	2
2022	96	81	1	009608101	2	2	2022	1	1			1																						2	2	1	14	8	2001	20	1	2	1	4		10	1	2
2022	96	82	1	009608201	2	2	2022	1	1			1																						2	2	1	24	12	1993	28	1	2	1	5		10	7	1	A
2022	96	83	1	009608301	1	2	2022	1	1			1																						1	2	1	22	5	1999	22	1	2	1	5		10	1	1	A
2022	96	84	1	009608401	1	2	2022	2	1			1																						1	1	2	1	2	1985	37	1	2	1	5		10	7	2
2022	96	144	1	009614401	3	2	2022	2	6			6
2022	96	145	1	009614501	1	2	2022	1	1			1																						1	2	1	17	11	1986	35	1	2	1	3		10	1	2
2022	96	146	1	009614601	4	2	2022	4	1			1																						4	1	2	28	12	1984	37	1	3	1	3		10	1	1	A
2022	96	147	1	009614701	2	2	2022	1	1			1																						2	2	1	28	9	1987	34	1	2	1	1		10	8	1	A
2022	96	148	1	009614801	1	2	2022	1	1			1																						1	2	1	29	12	1980	41	1	2	1	5		1	1	1	A
2022	98	20	1	009802001	4	1	2022	1	1			1																						4	1	2	22	9	2004	17	1	1	2		6	10	1	1	A
2022	98	21	1	009802101	2	1	2022	1	1			1																						2	2	1	7	9	1983	38	1	1	2		4	1	1	1	A
2022	98	22	1	009802201	1	1	2022	1	1			1																						1	1	2	31	12	1963	58	1	1	1	4		1	1	1	A
2022	98	24	1	009802401	2	1	2022	1	1			1																						2	2	1	8	11	1985	36	1	2	1	5		1	1	1	A
2022	98	25	1	009802501	2	1	2022	1	1			1																						2	2	1	25	10	1997	24	1	1	2		6	1	1	1	A
2022	98	51	1	009805101	3	1	2022	1	1			1																						3	2	1	11	10	1994	27	1	3	1	3		10	1	1	A
2022	98	52	1	009805201	1	1	2022	2	1			1																						1	1	2	4	11	1981	40	1	2	1	2		1	1	1	A
2022	98	53	1	009805301	2	1	2022	1	1			1																						2	2	2	31	7	1946	75	1	1	1	3		1	1	1	A
2022	98	57	1	009805701	1	1	2022	1	1			1																						1	2	2	14	9	1948	73	1	1	1	0		1	1	1	A
2022	98	58	1	009805801	3	1	2022	3	1			1																						3	1	2	1	12	2004	17	1	2	1	3		10	1	1	A
2022	98	100	1	009810001	5	1	2022	1	1			1																						5	1	2	29	12	2001	20	1	2	1	5		1	1	1	B
2022	98	101	1	009810101	2	1	2022	1	1			1																						2	1	2	24	11	1935	86	1	1	1	5		10	1	1	A
2022	98	102	1	009810201	1	1	2022	1	5			1																						1	1	2	6	1	1990	32	1	1	2		3	10	1	2
2022	98	103	1	009810301	4	1	2022	1	1			1																						4	1	2	25	7	1990	31	1	3	1	3		1	7	1	B
2022	98	104	1	009810401	1	1	2022	1	1			1																						1	1	2	7	5	1996	25	1	2	1	5		1	1	1	A
2022	99	18	1	009901801	1	5	2022	2	1			1																						1	1	2	12	3	1983	39	1	5	1	2		1	1	1	B
2022	99	27	1	009902701	1	5	2022	1	1			1																						1	1	2	17	9	1981	40	1	5	1	2		10	1	1	B
2022	99	31	1	009903101	5	5	2022	2	1			1																						5	1	2	8	3	2001	21	1	4	1	1		10	1	1	A
2022	99	36	1	009903601	1	5	2022	1	1			1																						1	1	2	9	4	1985	37	1	2	1	5		1	1	1	A
2022	99	43	1	009904301	1	5	2022	1	1			1																						1	1	2	14	4	1994	28	1	2	1	5		10	1	1	A
2022	99	54	1	009905401	1	5	2022	1	1			1																						1	2	2	8	2	1959	63	1	4	1	5		1	1	1	A
2022	99	62	1	009906201	1	5	2022	1	1			1																						1	1	2	6	8	1990	31	1	4	1	5		10	8	1	D
2022	99	64	1	009906401	3	5	2022	1	1			1																						3	1	2	5	5	2005	17	1	2	1	4		10	1	1	A
2022	99	68	1	009906801	2	5	2022	1	1			1																						2	2	1	10	3	1992	30	1	3	1	5		1	1	1	A
2022	99	78	1	009907801	3	5	2022	1	1			1																						3	2	1	10	1	2005	17	1	2	1	5		10	7	1	A
2022	99	87	1	009908701	2	5	2022	1	1			1																						2	2	2	15	12	1956	65	1	2	1	5		1	1	1	A
2022	99	88	1	009908801	1	5	2022	1	1			1																						1	1	2	14	3	1977	45	1	3	1	5		10	1	1	A
2022	99	94	1	009909401	2	5	2022	2	1			1																						2	1	2	15	4	1991	31	1	3	1	5		1	1	1	A
2022	99	98	1	009909801	2	5	2022	1	1			1																						2	2	1	28	10	1990	31	1	1	2		6	1	1	1	A
2022	99	105	1	009910501	1	5	2022	2	1			1																						1	2	1	14	5	1975	47	1	3	1	5		1	1	1	A
2022	100	6	1	010000601	1	3	2022	2	1			1																						1	1	2	10	1	1980	42	1	3	1	5		1	1	1	B
2022	100	7	1	010000701	2	3	2022	1	1			1																						2	2	1	22	9	1987	34	1	3	1	3		1	1	1	A
2022	100	8	1	010000801	1	3	2022	1	1			1																						1	2	1	1	5	1982	39	1	2	1	5		10	1	1	B
2022	100	9	1	010000901	2	3	2022	1	1			1																						2	2	1	28	12	1980	41	1	1	2		5	1	1	1	A
2022	100	10	1	010001001	3	3	2022	2	1			1																						3	2	1	14	9	2006	15	1	2	1	3		10	1	1	A
2022	100	21	1	010002101	2	3	2022	1	5			2
2022	100	22	1	010002201	1	3	2022	2	1			1																						1	1	2	4	2	1990	32	1	3	1	3		1	1	1	A
2022	100	23	1	010002301	3	3	2022	1	1			1																						3	2	1	8	3	1998	24	1	3	1	1		1	1	1	A
2022	100	27	1	010002701	1	3	2022	2	1			1																						1	2	2	4	1	1972	50	1	1	2		1	1	1	1	A
2022	100	29	1	010002901	3	3	2022	2	1			1																						3	1	2	7	1	1996	26	1	3	1	5		1	1	1	A
2022	100	47	1	010004701	1	3	2022	2	1			1																						1	1	2	17	1	1976	46	1	2	1	3		1	1	1	A
2022	100	48	1	010004801	1	3	2022	1	1			1																						1	2	2	28	8	1959	62	2					1	1	1	A
2022	100	57	1	010005701	1	4	2022	2	5			2
2022	100	58	1	010005801	1	3	2022	1	1			1																						1	1	2	2	2	1960	62	1	3	1	1		10	1	1	A
2022	100	59	1	010005901	2	4	2022	2	1			1																						2	2	1	27	8	1976	45	1	1	2		6	1	1	1	A
2022	101	16	1	010101601	1	3	2022	1	1			1																						1	2	2	8	8	1968	53	2					1	1	1	A
2022	101	17	1	010101701	2	3	2022	2	1			1																						2	2	1	12	2	2004	18	1	2	1	5		1	1	1	A
2022	101	18	1	010101801	2	3	2022	1	1			1																						2	2	1	24	5	1988	33	1	1	2		5	1	1	1	A
2022	101	19	1	010101901	1	3	2022	1	1			1																						1	2	2	14	3	1955	66	1	1	1	1		1	1	1	A
2022	101	20	1	010102001	1	3	2022	1	1			1																						1	2	2	31	10	1961	60	2					1	1	1	A
2022	101	34	1	010103401	4	3	2022	1	1			1																						4	2	1	22	2	2002	20	1	3	1	3		1	1	1	A
2022	101	35	1	010103501	1	3	2022	1	1			1																						1	2	1	28	7	1987	34	1	2	1	5		1	1	1	A
2022	101	36	1	010103601	4	3	2022	2	1			1																						4	2	1	11	3	2006	16	1	2	1	4		1	1	1	A
2022	101	49	1	010104901	1	3	2022	1	1			1																						1	2	2	30	12	1967	54	1	0				1	1	1	A
2022	101	53	1	010105301	1	3	2022	2	1			1																						1	1	2	10	4	1961	60	1	1	1	0		1	1	1	A
2022	101	55	1	010105501	2	3	2022	1	1			1																						2	2	1	28	12	1973	48	1	1	2		4	1	1	1	B
2022	101	56	1	010105601	2	3	2022	2	1			1																						2	2	1	3	2	1988	34	1	1	2		2	1	1	1	A
2022	101	58	1	010105801	2	3	2022	1	1			1																						2	2	1	27	2	2003	19	1	2	1	4		1	1	1	A
2022	101	85	1	010108501	1	3	2022	2	1			1																						1	1	2	22	12	1960	61	1	1	1	2		1	1	1	A
2022	101	86	1	010108601	1	3	2022	1	1			1																						1	1	2	24	2	1975	47	1	3	1	5		1	1	1	B
2022	103	36	1	010303601	2	3	2022	2	1			1																						2	2	1	30	7	1980	41	1	1	2		6	10	5	1	A
2022	103	38	1	010303801	1	3	2022	1	1			1																						1	1	2	8	12	1947	74	1	1	1	2		1	1	1	A
2022	103	39	1	010303901	1	3	2022	1	1			1																						1	1	2	5	2	1979	43	1	1	2		1	1	1	1	A
2022	103	42	1	010304201	1	3	2022	1	1			1																						1	1	2	1	2	1978	44	1	2	1	5		1	1	1	A
2022	103	49	1	010304901	1	3	2022	1	1			1																						1	1	2	19	11	1984	37	1	1	2		5	1	1	1	A
2022	103	64	1	010306401	2	3	2022	1	1			1																						2	2	2	16	1	1964	58	1	1	1	5		1	1	1	A
2022	103	65	1	010306501	2	3	2022	1	1			1																						2	2	1	29	1	1981	41	1	3	1	3		1	1	1	B
2022	103	66	1	010306601	1	3	2022	2	1			1																						1	2	1	26	1	1981	41	1	2	1	3		1	1	1	A
2022	103	67	1	010306701	1	3	2022	1	2			2
2022	103	68	1	010306801	1	3	2022	1	1			1																						1	1	2	4	6	1941	80	1	1	1	1		1	6	1	A
2022	103	69	1	010306901	1	3	2022	1	1			1																						1	2	2	26	6	1950	71	1	1	1	1		1	1	2
2022	103	70	1	010307001	1	3	2022	1	1			1																						1	2	1	5	2	1997	25	1	3	1	3		1	7	1	A
2022	103	71	1	010307101	3	3	2022	1	1			1																						3	2	1	15	2	2004	18	1	2	1	5		1	1	2
2022	103	72	1	010307201	1	3	2022	1	1			1																						1	2	2	6	1	1966	56	1	1	1	2		1	1	1	A
2022	104	39	1	010403901	2	5	2022	1	1			1																						2	2	1	8	2	1980	42	2					1	1	1	A
2022	104	40	1	010404001	1	5	2022	1	1			1																						1	2	2	29	1	1949	73	2					1	1	2
2022	104	41	1	010404101	2	5	2022	1	1			1																						2	2	1	5	4	1995	27	1	1	2		6	1	5	1	A
2022	104	42	1	010404201	1	5	2022	2	1			1																						1	1	2	19	1	1964	58	1	2	1	5		1	1	2
2022	104	43	1	010404301	2	5	2022	1	1			1																						2	2	1	24	1	1993	29	1	2	1	5		1	1	1	A
2022	104	49	1	010404901	2	5	2022	1	1			1																						2	2	1	17	1	1987	35	2					1	1	2
2022	104	50	1	010405001	1	5	2022	1	1			1																						1	1	2	21	3	1980	42	1	1	2		4	1	5	1	A
2022	104	51	1	010405101	1	5	2022	1	1			1																						1	1	2	8	3	1950	72	1	1	1	2		1	1	2
2022	104	53	1	010405301	1	5	2022	1	1			1																						1	1	2	24	10	1991	30	1	2	1	5		10	1	1	A
2022	104	54	1	010405401	1	5	2022	1	1			1																						1	1	2	7	4	1968	54	1	1	2		1	1	1	1	A
2022	104	83	1	010408301	2	5	2022	2	1			1																						2	1	2	10	3	2001	21	1	2	1	5		10	6	2
2022	104	84	1	010408401	2	5	2022	2	1			1																						2	2	1	4	10	1987	34	1	2	1	5		10	7	1	A
2022	104	85	1	010408501	3	5	2022	1	1			1																						3	1	2	27	3	1995	27	1	1	2		3	10	5	1	A
2022	104	86	1	010408601	2	5	2022	1	1			1																						2	2	2	7	3	1960	62	1	1	1	3		1	1	2
2022	104	87	1	010408701	2	5	2022	1	1			1																						2	2	1	5	11	1991	30	1	1	2		6	10	5	1	A
2022	106	1	1	010600101	2	6	2022	1	1			1																						2	2	1	25	3	1978	44	1	1	2		1	1	1	1	A
2022	106	2	1	010600201	1	6	2022	1	1			1																						1	1	2	26	8	1998	23	1	2	1	3		1	1	1	A
2022	106	3	1	010600301	1	6	2022	2	1			1																						1	1	2	17	6	1983	39	1	1	2		1	1	1	1	A
2022	106	4	1	010600401	2	6	2022	1	1			1																						2	2	2	8	4	1947	75	2					1	1	1	A
2022	106	5	1	010600501	3	6	2022	1	1			1																						3	2	1	22	4	1980	42	1	1	2		6	1	1	1	A
2022	106	49	1	010604901	1	6	2022	1	1			1																						1	2	1	7	11	1985	36	1	1	2		5	1	1	1	A
2022	106	50	1	010605001	1	6	2022	3	1			1																						1	1	2	13	5	1955	67	2					1	1	1	A
2022	106	51	1	010605101	2	6	2022	1	1			1																						2	2	2	28	5	1963	59	1	1	1	1		1	1	1	A
2022	106	52	1	010605201	1	6	2022	1	1			1																						1	2	1	4	8	1994	27	1	2	1	5		1	1	1	A
2022	106	53	1	010605301	3	6	2022	1	1			1																						3	2	1	16	6	2004	18	1	2	1	5		10	1	1	A
2022	106	59	1	010605901	1	6	2022	1	1			1																						1	1	2	9	1	1957	65	1	1	1	3		1	5	1	A
2022	106	60	1	010606001	1	6	2022	1	1			1																						1	2	1	2	3	1979	43	1	1	2		6	1	1	1	A
2022	106	61	1	010606101	2	6	2022	1	1			1																						2	2	1	4	4	1988	34	1	1	2		3	1	1	1	A
2022	106	62	1	010606201	1	6	2022	1	1			1																						1	1	2	15	5	1970	52	1	2	1	5		10	5	1	A
2022	106	63	1	010606301	1	6	2022	1	1			1																						1	1	2	13	1	1963	59	1	2	1	1		1	5	1	A
2022	107	1	1	010700101	1	5	2022	1	1			1																						1	2	1	3	6	1981	40	2					1	1	1	A
2022	107	2	1	010700201	1	5	2022	1	1			1																						1	1	2	18	11	1942	79	2					1	1	1	A
2022	107	4	1	010700401	1	5	2022	1	1			1																						1	2	1	17	12	1986	35	1	1	2		1	1	6	1	A
2022	107	5	1	010700501	2	5	2022	2	1			1																						2	2	1	18	2	2007	15	1	2	1	3		1	1	1	A
2022	107	76	1	010707601	1	5	2022	1	1			1																						1	2	1	26	11	1972	49	2					1	1	1	A
2022	107	77	1	010707701	1	5	2022	1	1			1																						1	1	2	2	9	1984	37	1	1	2		4	1	1	1	A
2022	107	78	1	010707801	2	5	2022	1	1			1																						2	2	2	19	1	1972	50	1	1	2		3	1	1	1	A
2022	107	79	1	010707901	1	5	2022	1	1			1																						1	1	2	13	3	1985	37	1	1	2		6	1	1	1	A
2022	107	80	1	010708001	1	5	2022	1	1			1																						1	1	2	10	5	1964	58	1	1	1	3		1	1	1	A
2022	107	106	1	010710601	1	5	2022	1	1			1																						1	2	2	23	7	1946	75	2					1	1	1	A
2022	107	107	1	010710701	1	5	2022	1	1			1																						1	2	1	20	7	1977	44	2					1	1	1	A
2022	107	108	1	010710801	2	5	2022	1	1			1																						2	2	1	13	4	2002	20	1	2	1	1		1	1	1	A
2022	107	109	1	010710901	1	5	2022	1	1			1																						1	2	1	9	5	1980	42	2					1	1	1	A
2022	107	110	1	010711001	1	5	2022	1	1			1																						1	2	1	16	11	1989	32	2					1	1	1	A
2022	109	1	1	010900101	1	4	2022	1	1			1																						1	2	2	23	11	1943	78	2					1	1	1	A
2022	109	2	1	010900201	1	4	2022	1	1			1																						1	1	2	10	2	1985	37	1	2	1	2		1	5	1	A
2022	109	3	1	010900301	1	4	2022	1	1			1																						1	1	2	17	9	1988	33	1	2	1	1		1	1	1	A
2022	109	4	1	010900401	1	4	2022	1	1			1																						1	2	2	23	4	1944	77	2					1	1	1	A
2022	109	5	1	010900501	2	4	2022	1	1			1																						2	2	1	2	10	2003	18	1	2	1	3		1	1	1	A
2022	109	24	1	010902401	1	4	2022	1	1			1																						1	1	2	18	3	1981	41	1	1	2		6	1	1	1	A
2022	109	25	1	010902501	3	4	2022	1	1			1																						3	2	1	18	1	2006	16	1	2	1	4		1	1	1	A
2022	109	26	1	010902601	1	4	2022	1	1			1																						1	1	2	20	8	1982	39	1	1	2		6	1	1	1	A
2022	109	30	1	010903001	2	4	2022	1	1			1																						2	2	1	21	2	1976	46	1	1	2		3	1	1	2
2022	109	31	1	010903101	3	4	2022	2	1			1																						3	1	2	24	11	2005	16	1	2	1	3		1	1	1	A
2022	109	32	1	010903201	1	4	2022	1	1			1																						1	1	2	3	12	1982	39	1	1	2		6	1	5	1	B
2022	109	33	1	010903301	2	4	2022	1	1			1																						2	2	2	20	6	1964	57	1	1	1	2		1	1	1	A
2022	109	34	1	010903401	1	4	2022	1	1			1																						1	1	2	6	3	1972	50	1	1	2		3	1	1	1	A
2022	109	35	1	010903501	1	4	2022	3	1			1																						1	1	2	12	1	1996	26	1	2	1	5		1	1	1	A
2022	110	1	1	011000101	1	6	2022	2	1			1																						1	1	2	18	3	1977	45	1	3	1	3		10	1	1	A
2022	110	3	1	011000301	2	6	2022	1	1			1																						2	2	1	9	8	1984	37	1	3	1	3		1	1	1	A
2022	110	4	1	011000401	1	6	2022	1	1			1																						1	1	2	6	10	1961	60	1	2	1	5		1	1	2
2022	110	5	1	011000501	2	6	2022	1	1			1																						2	2	1	30	3	1978	44	1	1	2		5	1	1	1	A
2022	110	20	1	011002001	1	6	2022	1	1			1																						1	1	2	1	8	1986	35	1	2	1	5		1	1	1	A
2022	110	29	1	011002901	2	6	2022	3	2			2
2022	110	54	1	011005401	2	6	2022	2	1			1																						2	2	1	13	4	1999	23	1	2	1	5		1	1	1	A
2022	110	75	1	011007501	2	6	2022	1	1			1																						2	2	1	28	5	1990	32	1	1	2		6	1	1	1	A
2022	110	95	1	011009501	2	6	2022	1	1			1																						2	2	1	14	11	1979	42	1	2	1	5		1	1	1	A
2022	110	109	1	011010901	2	6	2022	2	1			1																						2	2	1	10	3	2007	15	1	2	1	3		1	1	1	A
2022	110	111	1	011011101	1	6	2022	1	1			1																						1	1	2	25	3	1982	40	1	2	1	5		1	6	1	A
2022	110	120	1	011012001	1	6	2022	1	1			1																						1	1	2	19	11	1957	64	1	4	1	5		10	1	1	B
2022	110	123	1	011012301	1	6	2022	3	1			1																						1	1	2	5	5	1994	28	1	2	1	5		10	1	1	A
2022	110	128	1	011012801	2	6	2022	2	1			1																						2	2	1	25	3	1973	49	1	1	2		4	1	1	1	B
2022	111	1	1	011100101	1	6	2022	1	1			1																						1	2	1	28	1	1984	38	1	2	1	1		1	98	1	A
2022	111	6	1	011100601	2	6	2022	1	1			1																						2	2	1	2	3	1995	27	1	3	1	2		1	1	1	A
2022	111	7	1	011100701	1	6	2022	1	1			1																						1	2	2	9	4	1967	55	1	1	1	1		1	1	1	A
2022	111	8	1	011100801	2	6	2022	1	1			1																						2	2	2	24	2	1959	63	1	1	1	2		1	1	1	A
2022	111	9	1	011100901	2	6	2022	1	1			1																						2	2	1	28	4	1991	31	1	2	1	3		1	1	1	A
2022	111	15	1	011101501	2	6	2022	1	1			1																						2	2	2	16	3	1951	71	1	1	1	2		1	1	1	A
2022	111	18	1	011101801	1	6	2022	2	1			1																						1	2	1	8	2	1978	44	1	2	1	5		1	1	1	A
2022	111	21	1	011102101	1	6	2022	1	1			1																						1	1	2	13	4	1968	54	1	2	1	5		1	1	1	A
2022	111	36	1	011103601	1	6	2022	1	1			1																						1	2	2	26	6	1948	73	2					1	1	1	A
2022	111	37	1	011103701	1	6	2022	1	1			1																						1	1	2	26	11	1942	79	1	1	1	2		1	1	1	A
2022	111	38	1	011103801	2	6	2022	1	1			1																						2	2	2	24	2	1963	59	1	1	1	6		1	1	1	A
2022	111	39	1	011103901	2	6	2022	1	1			1																						2	2	1	31	1	1983	39	1	2	1	3		1	6	1	A
2022	111	40	1	011104001	2	6	2022	1	1			1																						2	2	1	11	2	1975	47	1	1	2		6	1	6	1	A
2022	112	29	1	011202901	2	4	2022	1	1			1																						2	2	1	7	7	2004	17	1	2	1	5		1	1	1	A
2022	112	31	1	011203101	1	4	2022	1	1			1																						1	1	2	20	2	1951	71	1	1	1	2		1	1	1	A
2022	112	32	1	011203201	3	4	2022	2	1			1																						3	1	2	24	2	1977	45	1	2	1	3		1	1	1	A
2022	112	33	1	011203301	1	4	2022	1	1			1																						1	1	2	8	4	1985	37	1	2	1	5		1	1	1	A
2022	112	34	1	011203401	1	4	2022	2	1			1																						1	1	2	5	11	1978	43	1	2	1	5		1	1	1	A
2022	112	37	1	011203701	1	4	2022	3	1			1																						1	1	2	25	11	1986	35	1	1	2		4	1	1	1	A
2022	112	38	1	011203801	2	4	2022	2	1			1																						2	2	1	3	3	1984	38	1	2	1	3		1	1	1	A
2022	112	40	1	011204001	1	4	2022	1	1			1																						1	1	2	14	3	1994	28	1	2	1	5		1	1	2
2022	112	42	1	011204201	2	4	2022	2	1			1																						2	2	1	8	10	1997	24	1	2	1	5		1	1	1	B
2022	112	44	1	011204401	1	4	2022	1	1			1																						1	2	2	22	12	1965	56	1	1	1	4		10	1	1	A
2022	112	60	1	011206001	2	4	2022	2	1			1																						2	2	1	26	8	1996	25	1	2	1	5		1	1	1	A
2022	112	66	1	011206601	1	4	2022	1	1			1																						1	1	2	10	3	1986	36	1	2	1	5		1	1	1	A
2022	112	67	1	011206701	1	4	2022	1	1			1																						1	1	2	28	1	1969	53	1	2	1	5		1	1	1	A
2022	112	69	1	011206901	1	4	2022	1	1			1																						1	1	2	15	8	1942	79	1	1	1	2		1	1	1	A
2022	112	70	1	011207001	1	4	2022	1	1			1																						1	1	2	12	4	1952	70	1	2	1	5		1	1	1	A
2022	113	7	1	011300701	1	3	2022	1	1			1																						1	1	2	28	11	1958	63	1	3	1	3		10	6	1	B
2022	113	9	1	011300901	1	3	2022	1	1			1																						1	1	2	4	1	1981	41	1	1	2		6	1	1	2
2022	113	13	1	011301301	1	3	2022	3	1			1																						1	1	2	10	11	1984	37	1	2	1	5		10	1	1	A
2022	113	20	1	011302001	1	3	2022	1	1			1																						1	1	2	20	2	1985	37	1	3	1	5		1	1	1	B
2022	113	25	1	011302501	1	3	2022	1	1			1																						1	1	2	20	8	1980	41	1	2	1	5		10	1	1	A
2022	113	29	1	011302901	3	3	2022	2	1			1																						3	1	2	24	12	2005	16	1	2	1	4		10	6	1	A
2022	113	32	1	011303201	1	3	2022	1	1			1																						1	2	2	27	8	1935	86	1	1	1	5		1	1	1	A
2022	113	34	1	011303401	2	3	2022	1	1			1																						2	2	2	21	11	1967	54	1	1	1	4		1	1	1	A
2022	113	36	1	011303601	1	3	2022	1	1			1																						1	2	1	24	12	1994	27	1	2	1	5		1	5	1	A
2022	113	38	1	011303801	4	3	2022	1	1			1																						4	2	1	2	3	2007	15	1	2	1	3		10	7	1	A
2022	113	47	1	011304701	2	3	2022	1	1			1																						2	2	2	5	2	1969	53	1	2	1	1		10	5	1	B
2022	113	51	1	011305101	3	3	2022	2	1			1																						3	2	1	13	11	2000	21	1	3	1	3		10	7	1	A
2022	113	60	1	011306001	1	3	2022	1	1			1																						1	1	2	11	11	1940	81	1	2	1	5		1	7	1	C
2022	113	61	1	011306101	1	3	2022	1	1			1																						1	2	1	22	1	1979	43	1	1	2		1	1	1	1	A
2022	116	1	1	011600101	2	4	2022	2	1			1																						2	2	1	26	12	1989	32	1	4	1	5		10	7	1	B
2022	116	15	1	011601501	1	1	2022	2	1			1																						1	2	1	5	7	1988	33	1	4	1	1		10	98	1	A
2022	116	34	1	011603401	1	2	2022	1	1			1																						1	2	1	9	4	1998	23	1	4	1	1		10	1	1	A
2022	116	37	1	011603701	1	1	2022	1	1			1																						1	1	2	24	6	1999	22	1	2	1	5		1	98	2
2022	116	66	1	011606601	2	2	2022	2	1			1																						2	2	1	27	5	1996	25	1	3	1	3		10	1	1	A
2022	116	81	1	011608101	1	1	2022	1	1			1																						1	2	1	18	11	1976	45	1	4	1	5		10	1	1	B
2022	116	103	1	011610301	1	1	2022	1	1			1																						1	2	1	22	12	1998	23	1	2	1	5		10	1	1	A
2022	116	106	1	011610601	2	1	2022	1	1			1																						2	2	1	31	7	2002	19	1	2	1	5		1	1	2
2022	116	116	1	011611601	1	1	2022	1	1			1																						1	2	2	6	5	1942	79	2					1	1	1	C
2022	117	9	1	011700901	1	5	2022	1	1			1																						1	1	2	20	5	1993	29	1	3	1	3		1	1	2
2022	117	27	1	011702701	1	5	2022	2	1			1																						1	1	2	16	3	1990	32	1	4	1	5		1	1	2
2022	117	29	1	011702901	1	5	2022	2	1			1																						1	2	1	4	12	1992	29	1	2	1	5		10	1	1	A
2022	117	49	1	011704901	4	5	2022	3	1			1																						4	1	2	20	4	2003	19	1	2	1	5		10	6	1	A
2022	117	64	1	011706401	1	5	2022	1	1			1																						1	2	1	18	9	1993	28	1	3	1	3		1	1	1	A
2022	117	86	1	011708601	2	5	2022	1	1			1																						2	1	2	18	3	1998	24	1	2	1	5		10	7	1	A
2022	117	98	1	011709801	2	5	2022	1	5			2
2022	117	103	1	011710301	6	5	2022	2	1			1																						6	2	1	30	3	2005	17	1	2	1	5		10	7	1	A
2022	117	108	1	011710801	2	5	2022	1	1			1																						2	2	1	23	4	1993	29	1	4	1	5		10	1	1	A
2022	117	115	1	011711501	1	5	2022	2	1			1																						1	1	2	9	3	1968	54	1	1	1	3		1	1	2
2022	119	17	1	011901701	2	5	2022	2	1			1																						2	1	2	6	1	2006	16	1	2	1	4		10	7	1	A
2022	119	30	1	011903001	1	5	2022	1	1			1																						1	2	1	26	2	1994	28	1	4	1	6		10	7	1	A
2022	119	37	1	011903701	2	5	2022	2	1			1																						2	2	1	14	9	1991	30	1	4	1	5		10	1	1	B
2022	119	44	1	011904401	5	5	2022	2	1			1																						5	2	2	27	1	1946	76	2					1	1	1	A
2022	119	95	1	011909501	2	5	2022	5	1			1																						2	1	2	15	1	1970	52	1	4	1	1		1	1	1	B
2022	119	97	1	011909701	1	5	2022	1	1			1																						1	2	2	19	10	1944	77	2					1	1	1	A
2022	119	118	1	011911801	2	5	2022	2	1			1																						2	2	1	29	6	1995	26	1	2	1	5		1	1	1	A
2022	120	3	1	012000301	2	2	2022	5	1			1																						2	1	2	31	10	1988	33	1	4	1	2		1	1	2
2022	120	4	1	012000401	1	2	2022	1	1			1																						1	1	2	5	3	1988	33	1	4	1	5		10	1	1	A
2022	120	53	1	012005301	1	2	2022	1	1			1																						1	2	1	21	10	1993	28	1	2	1	5		10	1	1	A
2022	120	54	1	012005401	1	5	2022	1	1			1																						1	2	1	13	11	1998	23	1	2	1	5		1	98	1	A
2022	120	78	1	012007801	2	2	2022	2	1			1																						2	1	2	14	12	1997	24	1	3	1	3		1	1	1	A
2022	120	91	1	012009101	1	2	2022	1	1			1																						1	2	2	22	7	1949	72	2					1	1	1	A
2022	120	94	1	012009401	2	2	2022	1	1			1																						2	2	1	30	4	1992	29	1	3	1	3		1	1	1	A
2022	120	99	1	012009901	1	2	2022	2	1			1																						1	1	2	6	2	1986	36	1	4	1	5		1	1	1	B
2022	120	102	1	012010201	2	4	2022	1	1			1																						2	2	1	27	2	2000	22	1	2	1	5		1	1	1	A
2022	121	3	1	012100301	1	6	2022	2	1			1																						1	1	2	21	11	1967	54	1	1	2		6	10	1	1	A
2022	121	39	1	012103901	1	6	2022	3	2			2
2022	121	89	1	012108901	2	6	2022	3	5			2
2022	121	101	1	012110101	2	6	2022	1	1			1																						2	2	1	26	8	1990	31	1	4	1	5		10	1	1	A
2022	121	159	1	012115901	2	6	2022	1	1			1																						2	2	1	5	6	1992	30	1	2	1	5		10	1	1	A
2022	121	186	1	012118601	2	6	2022	1	1			1																						2	2	1	24	2	1987	35	1	4	1	5		10	1	1	B
2022	121	195	1	012119501	1	6	2022	1	1			1																						1	2	1	29	8	1995	26	1	3	1	3		10	1	1	A
2022	121	196	1	012119601	1	6	2022	1	1			1																						1	2	1	22	4	1986	36	1	2	1	4		10	1	1	A
2022	125	30	1	012503001	5	2	2022	2	1			1																						5	1	2	21	1	2007	15	1	2	1	2		1	1	1	A
2022	125	41	1	012504101	7	2	2022	1	1			1																						7	1	2	3	11	2006	15	1	2	1	3		10	1	1	A
2022	125	56	1	012505601	1	2	2022	1	1			1																						1	1	2	8	4	1990	31	1	2	1	5		1	1	1	A
2022	125	59	1	012505901	1	2	2022	1	1			1																						1	2	1	4	11	2001	20	1	1	2		4	1	1	1	A
2022	125	77	1	012507701	2	2	2022	1	1			1																						2	2	1	27	3	1994	27	1	4	1	5		1	1	1	A
2022	125	87	1	012508701	1	2	2022	2	5			2
2022	125	89	1	012508901	5	2	2022	1	1			1																						5	1	2	5	11	1997	24	1	2	1	5		1	1	1	A
2022	125	117	1	012511701	2	2	2022	1	1			1																						2	2	1	18	1	1993	29	1	2	1	5		10	1	1	A
2022	125	136	1	012513601	5	2	2022	1	1			1																						5	2	1	5	1	2007	15	1	2	1	2		1	1	1	A
2022	126	7	1	012600701	2	5	2022	4	1			1																						2	1	2	21	3	1979	43	1	2	1	5		1	1	1	B
2022	126	33	1	012603301	1	5	2022	1	1			1																						1	2	1	16	5	1992	29	1	4	1	5		1	7	1	A
2022	126	50	1	012605001	2	5	2022	1	1			1																						2	2	2	10	10	1962	59	1	4	1	3		10	7	1	B
2022	126	62	1	012606201	1	5	2022	1	1			1																						1	1	2	5	7	1987	34	1	3	1	2		1	1	2
2022	126	65	1	012606501	3	5	2022	2	6			6
2022	126	67	1	012606701	2	5	2022	1	1			1																						2	2	2	21	3	1970	52	2					1	1	1	A
2022	126	87	1	012608701	5	5	2022	1	1			1																						5	1	2	3	4	2001	21	1	4	1	3		10	1	1	A
2022	126	96	1	012609601	2	5	2022	4	1			1																						2	2	2	29	4	1971	51	2					1	1	1	A
2022	126	105	1	012610501	3	5	2022	2	1			1																						3	1	2	28	4	1996	26	1	2	1	5		10	5	1	A
2022	127	13	1	012701301	1	4	2022	1	1			1																						1	1	2	20	12	1994	27	1	1	2		6	1	1	1	A
2022	127	46	1	012704601	1	4	2022	1	1			1																						1	1	2	24	2	1975	47	1	4	1	5		10	7	1	B
2022	127	77	1	012707701	2	4	2022	1	1			1																						2	2	1	15	1	1992	30	1	3	1	5		10	1	1	B
2022	127	92	1	012709201	3	4	2022	2	1			1																						3	2	1	20	11	1984	37	1	4	1	6		10	1	2
2022	127	101	1	012710101	2	4	2022	1	1			1																						2	2	1	17	12	1981	40	1	1	2		4	1	1	2
2022	127	105	1	012710501	1	4	2022	1	1			1																						1	2	1	8	7	1994	27	1	4	1	6		1	1	1	B
2022	127	123	1	012712301	1	4	2022	1	1			1																						1	2	1	18	10	1982	39	1	3	1	3		10	1	2
2022	127	144	1	012714401	1	4	2022	1	5			1																						1	1	2	19	2	1973	49	1	4	1	4		10	1	1	A
2022	131	3	1	013100301	1	4	2022	1	1			1																						1	1	2	14	11	1973	48	1	1	2		5	1	1	1	A
2022	131	5	1	013100501	1	4	2022	2	1			1																						1	1	2	18	7	1988	33	1	2	1	5		1	1	1	A
2022	131	10	1	013101001	2	5	2022	1	1			1																						2	1	2	15	3	1985	37	1	2	1	5		1	1	1	A
2022	131	11	1	013101101	4	4	2022	2	1			1																						4	2	1	9	2	2007	15	1	2	1	3		10	1	1	A
2022	131	48	1	013104801	1	4	2022	1	1			1																						1	2	1	24	3	1983	39	1	4	1	5		1	1	1	B
2022	131	54	1	013105401	3	4	2022	2	1			1																						3	1	2	13	4	2004	18	1	2	1	5		1	1	1	A
2022	131	74	1	013107401	1	4	2022	1	1			1																						1	1	2	4	2	1996	26	1	3	1	1		1	1	2
2022	131	95	1	013109501	1	4	2022	2	1			1																						1	1	2	22	5	1987	34	1	1	2		6	1	1	1	A
2022	131	117	1	013111701	1	4	2022	1	1			1																						1	1	2	28	3	1988	34	1	2	1	5		1	1	1	A
2022	131	122	1	013112201	1	4	2022	1	1			1																						1	2	1	30	8	1980	41	1	2	1	5		10	1	2
2022	132	8	1	013200801	2	3	2022	2	1			1																						2	2	1	24	9	1979	42	1	1	2		6	1	1	1	A
2022	132	13	1	013201301	1	3	2022	2	1			1																						1	1	2	2	12	1989	32	1	2	1	5		1	1	1	A
2022	132	20	1	013202001	2	3	2022	1	1			1																						2	2	1	21	1	1991	31	1	4	1	1		10	1	1	B
2022	132	30	1	013203001	2	3	2022	2	1			1																						2	1	2	15	11	1989	32	1	1	2		6	1	1	2
2022	132	39	1	013203901	2	4	2022	1	1			1																						2	2	1	28	3	1976	46	1	4	1	5		10	1	1	B
2022	132	69	1	013206901	1	3	2022	1	1			1																						1	2	1	26	10	2000	21	1	4	1	2		10	1	1	A
2022	132	83	1	013208301	1	3	2022	1	1			1																						1	2	1	24	8	1996	25	1	4	1	5		10	1	1	A
2022	132	99	1	013209901	1	3	2022	1	1			1																						1	1	2	1	1	1992	30	1	2	1	5		10	1	1	A
2022	132	105	1	013210501	3	3	2022	1	1			1																						3	2	1	27	10	2006	15	1	2	1	3		10	1	2
2022	132	112	1	013211201	1	3	2022	1	1			1																						1	1	2	12	10	1965	56	1	4	1	5		10	1	1	B
2022	134	1	1	013400101	2	1	2022	2	1			1																						2	2	2	13	10	1969	52	2					1	1	1	A
2022	134	22	1	013402201	1	1	2022	1	1			1																						1	2	1	4	9	1996	25	1	2	1	3		1	1	1	A
2022	134	28	1	013402801	1	1	2022	1	1			1																						1	2	1	3	10	2006	15	1	2	1	3		10	98	1	A
2022	134	34	1	013403401	2	1	2022	2	1			1																						2	1	2	10	6	2005	16	1	2	1	5		10	1	1	A
2022	134	59	1	013405901	1	1	2022	1	1			1																						1	2	1	22	10	1978	43	1	4	1	5		10	1	1	B
2022	134	60	1	013406001	1	1	2022	1	1			1																						1	2	1	8	5	1982	39	1	4	1	5		10	7	1	A
2022	134	71	1	013407101	1	1	2022	1	1			1																						1	1	2	11	1	1971	51	1	1	2		6	1	1	1	A
2022	134	81	1	013408101	2	1	2022	1	1			1																						2	2	1	5	12	1987	34	1	3	1	5		1	1	1	B
2022	134	82	1	013408201	1	1	2022	1	1			1																						1	1	2	6	12	1952	69	1	4	1	6		1	1	1	B
2022	134	95	1	013409501	1	1	2022	1	1			1																						1	2	1	3	12	1981	40	1	2	1	5		1	1	1	A
2022	135	5	1	013500501	1	3	2022	2	1			1																						1	1	2	26	12	1995	26	1	2	1	5		1	5	1	A
2022	135	15	1	013501501	1	3	2022	1	1			1																						1	1	2	2	7	1990	31	1	2	1	5		1	1	2
2022	135	17	1	013501701	1	3	2022	1	1			1																						1	2	1	11	1	1990	32	1	2	1	5		1	1	1	A
2022	135	22	1	013502201	2	3	2022	2	1			1																						2	2	2	15	2	1943	79	2					1	1	1	A
2022	135	40	1	013504001	3	3	2022	3	1			1																						3	1	2	14	2	2005	17	1	2	1	5		10	1	1	A
2022	135	41	1	013504101	1	3	2022	7	1			1																						1	1	2	17	12	1982	39	1	2	1	4		1	7	1	A
2022	135	47	1	013504701	1	3	2022	2	1			1																						1	1	2	26	7	1985	36	1	2	1	5		1	1	1	A
2022	135	90	1	013509001	1	3	2022	2	1			1																						1	1	2	24	1	1977	45	1	2	1	4		1	1	1	A
2022	135	96	1	013509601	1	3	2022	1	1			1																						1	2	1	15	4	1989	32	1	3	1	3		1	1	2
2022	136	17	1	013601701	2	2	2022	1	1			1																						2	2	1	23	9	1996	25	1	2	1	5		1	1	1	A
2022	136	27	1	013602701	1	2	2022	1	1			1																						1	1	2	10	10	1969	52	1	1	2		3	1	1	1	A
2022	136	30	1	013603001	2	2	2022	1	1			1																						2	2	1	15	11	1986	35	1	1	2		6	1	1	1	A
2022	136	33	1	013603301	1	2	2022	2	1			1																						1	1	2	14	12	1990	31	1	2	1	5		1	1	1	A
2022	136	75	1	013607501	9	2	2022	2	1			1																						9	2	1	7	2	2003	19	1	2	1	5		1	1	1	A
2022	136	83	1	013608301	1	2	2022	1	1			1																						1	1	2	24	12	1992	29	1	2	1	2		1	1	1	A
2022	136	93	1	013609301	2	2	2022	2	1			1																						2	2	1	8	10	1977	44	1	1	2		2	1	1	1	A
2022	136	100	1	013610001	2	2	2022	2	2			2
2022	136	110	1	013611001	5	2	2022	1	1			1																						5	2	1	18	1	2004	18	1	2	1	5		1	1	1	A
2022	137	9	1	013700901	2	3	2022	1	1			1																						2	2	1	6	1	1989	33	1	3	1	5		2	2	1	B
2022	137	11	1	013701101	3	3	2022	2	1			1																						3	2	2	25	1	1942	80	2					1	1	1	A
2022	137	27	1	013702701	1	3	2022	2	1			1																						1	1	2	26	11	1993	28	1	3	1	2		10	1	2
2022	137	32	1	013703201	2	3	2022	1	4			4
2022	137	38	1	013703801	1	3	2022	1	1			1																						1	2	1	11	6	1998	23	1	2	1	4		1	1	1	A
2022	137	65	1	013706501	1	3	2022	3	1			1																						1	1	2	28	4	1997	24	1	2	1	5		1	1	1	B
2022	137	78	1	013707801	2	3	2022	2	1			1																						2	2	1	9	10	1993	28	1	3	1	3		1	1	1	A
2022	137	98	1	013709801	4	3	2022	2	1			1																						4	1	2	26	2	2002	20	1	3	1	1		10	1	1	A
2022	141	23	1	014102301	1	6	2022	2	1			1																						1	1	2	31	1	1979	43	1	1	2		5	1	1	2
2022	141	26	1	014102601	1	6	2022	1	1			1																						1	1	2	18	1	1998	24	1	2	1	5		1	1	1	A
2022	141	27	1	014102701	3	6	2022	1	1			1																						3	2	2	12	2	1964	58	1	1	1	1		1	1	1	A
2022	141	28	1	014102801	1	6	2022	1	1			1																						1	1	2	11	3	1976	46	1	2	1	3		1	1	2
2022	141	29	1	014102901	1	6	2022	1	1			1																						1	2	1	14	9	1976	45	1	1	2		2	1	1	1	A
2022	141	40	1	014104001	1	6	2022	2	1			1																						1	1	2	19	11	1984	37	1	1	2		6	1	1	1	A
2022	141	41	1	014104101	1	6	2022	1	1			1																						1	1	2	2	6	1979	43	1	1	2		5	1	1	1	A
2022	141	42	1	014104201	3	6	2022	2	1			1																						3	1	2	22	5	2007	15	1	2	1	3		10	1	1	A
2022	141	48	1	014104801	1	6	2022	1	1			1																						1	1	2	18	7	1933	88	1	1	1	4		1	1	1	A
2022	141	101	1	014110101	1	6	2022	2	1			1																						1	1	2	29	4	1995	27	1	2	1	5		1	1	1	A
2022	141	102	1	014110201	2	6	2022	2	1			1																						2	1	2	24	4	2007	15	1	2	1	3		1	5	1	A
2022	141	103	1	014110301	3	6	2022	1	1			1																						3	2	1	26	3	1987	35	1	1	2		3	1	1	1	A
2022	141	104	1	014110401	1	6	2022	1	1			1																						1	1	2	20	12	1965	56	1	1	1	2		1	1	1	A
2022	141	105	1	014110501	2	6	2022	1	1			1																						2	2	2	6	2	1956	66	1	1	1	5		1	1	1	A
2022	142	6	1	014200601	1	2	2022	1	1			1																						1	2	2	25	12	1956	65	2					1	1	1	A
2022	142	7	1	014200701	1	2	2022	1	1			1																						1	2	1	7	9	1977	44	2					1	1	2
2022	142	8	1	014200801	1	2	2022	1	1			1																						1	2	2	28	7	1941	80	2					1	1	1	A
2022	142	9	1	014200901	1	2	2022	1	5			2
2022	142	50	1	014205001	2	2	2022	1	1			1																						2	2	1	27	11	1992	29	1	2	1	3		1	1	1	A
2022	142	79	1	014207901	2	2	2022	1	1			1																						2	2	1	28	11	1988	33	1	1	2		2	1	1	1	A
2022	142	80	1	014208001	1	2	2022	1	1			1																						1	1	2	22	1	1966	56	2					1	1	1	A
2022	142	81	1	014208101	1	2	2022	1	1			1																						1	1	2	16	1	1993	29	1	2	1	3		1	1	1	A
2022	142	82	1	014208201	1	2	2022	1	1			1																						1	2	1	4	5	1989	32	1	1	2		6	1	1	1	A
2022	142	92	1	014209201	1	2	2022	4	1			1																						1	1	2	10	2	1979	43	1	1	2		6	1	1	1	A
2022	142	131	1	014213101	1	2	2022	1	1			1																						1	1	2	27	12	1970	51	1	1	2		3	1	1	1	A
2022	142	132	1	014213201	1	2	2022	2	1			1																						1	1	2	29	12	1990	31	1	2	1	5		1	1	1	A
2022	142	134	1	014213401	1	2	2022	1	1			1																						1	1	2	19	2	1986	36	1	1	2		3	1	1	2
2022	143	28	1	014302801	2	6	2022	2	1			1																						2	2	1	17	2	2005	17	1	2	1	4		10	1	1	A
2022	143	29	1	014302901	2	6	2022	1	1			1																						2	2	1	18	8	1987	34	1	2	1	5		1	1	2
2022	143	30	1	014303001	1	6	2022	1	1			1																						1	2	2	30	9	1966	55	1	2	1	1		1	1	2
2022	143	31	1	014303101	2	6	2022	1	1			1																						2	2	1	1	5	1980	42	1	2	1	5		1	1	1	A
2022	143	32	1	014303201	1	6	2022	2	1			1																						1	1	2	21	4	1940	82	2					1	1	1	A
2022	143	44	1	014304401	2	6	2022	1	1			1																						2	2	1	3	12	1998	23	1	2	1	2		1	1	1	A
2022	143	45	1	014304501	1	6	2022	3	1			1																						1	2	2	30	4	1952	70	2					1	1	1	A
2022	143	46	1	014304601	1	6	2022	2	1			1																						1	2	1	5	4	1985	37	1	2	1	5		1	1	1	A
2022	143	47	1	014304701	1	6	2022	2	1			1																						1	1	2	21	2	1989	33	1	2	1	5		1	1	1	A
2022	143	48	1	014304801	1	6	2022	1	1			1																						1	2	2	26	4	1949	73	2					1	1	1	A
2022	143	167	1	014316701	1	6	2022	1	1			1																						1	1	2	30	1	1984	38	1	2	1	5		1	1	1	A
2022	143	168	1	014316801	2	6	2022	2	1			1																						2	1	2	21	8	1993	28	1	2	1	5		1	1	1	A
2022	143	169	1	014316901	1	6	2022	1	1			1																						1	2	1	10	11	1986	35	1	2	1	5		1	1	1	A
2022	143	172	1	014317201	2	6	2022	1	1			1																						2	2	2	10	5	1954	68	1	2	1	2		1	1	1	A
2022	143	173	1	014317301	2	6	2022	1	1			1																						2	2	1	1	9	1992	29	1	2	1	5		1	7	1	A
2022	144	51	1	014405101	1	4	2022	2	1			1																						1	1	2	27	8	1968	53	1	1	2		6	1	98	1	A
2022	144	52	1	014405201	1	4	2022	2	1			1																						1	1	2	13	4	1969	53	1	1	2		4	1	6	1	A
2022	144	54	1	014405401	2	4	2022	1	1			1																						2	2	1	11	12	1980	41	1	1	2		2	1	1	1	A
2022	144	55	1	014405501	2	4	2022	2	1			1																						2	2	1	4	9	1993	28	1	1	2		3	1	1	1	A
2022	144	71	1	014407101	1	4	2022	2	1			1																						1	1	2	5	9	1989	32	1	2	1	5		1	1	1	A
2022	144	72	1	014407201	2	5	2022	6	1			1																						2	1	2	27	11	1988	33	1	2	1	5		1	1	1	A
2022	144	73	1	014407301	3	4	2022	1	1			1																						3	1	2	28	1	2007	15	1	2	1	2		10	1	1	A
2022	144	74	1	014407401	2	4	2022	1	1			1																						2	2	1	12	1	1986	36	1	2	1	5		1	1	1	A
2022	144	75	1	014407501	1	4	2022	1	1			1																						1	2	1	13	2	1980	42	1	1	2		1	1	1	2
2022	144	86	1	014408601	2	4	2022	1	1			1																						2	2	1	14	11	1992	29	1	2	1	3		1	1	1	A
2022	144	94	1	014409401	3	4	2022	1	1			1																						3	1	2	30	3	2005	17	1	2	1	4		1	1	1	A
2022	144	95	1	014409501	2	4	2022	1	1			1																						2	2	2	20	2	1952	70	2					1	1	1	A
2022	144	96	1	014409601	1	4	2022	1	1			1																						1	1	2	24	3	1988	34	1	1	2		6	1	1	1	A
2022	144	97	1	014409701	2	4	2022	1	1			1																						2	2	2	5	6	1955	66	2					1	1	1	A
2022	146	55	1	014605501	2	3	2022	1	1			1																						2	2	1	29	10	1991	30	1	2	1	5		1	1	1	A
2022	146	56	1	014605601	1	3	2022	2	1			1																						1	2	1	28	11	1982	39	1	2	1	5		1	6	1	A
2022	146	58	1	014605801	1	3	2022	1	1			1																						1	2	2	1	12	1947	74	2					1	1	1	A
2022	146	59	1	014605901	1	3	2022	1	1			1																						1	2	2	13	11	1971	50	1	1	2		3	1	1	1	A
2022	146	62	1	014606201	2	3	2022	1	1			1																						2	2	2	3	1	1962	60	2					1	1	1	A
2022	146	72	1	014607201	1	3	2022	1	1			1																						1	1	2	5	3	1982	40	1	1	2		1	1	1	1	A
2022	146	73	1	014607301	1	3	2022	1	1			1																						1	2	1	2	1	1983	39	1	1	2		1	1	1	1	A
2022	146	75	1	014607501	3	4	2022	3	1			1																						3	1	2	1	10	1995	26	1	2	1	5		10	1	2
2022	146	164	1	014616401	3	3	2022	1	6			6
2022	146	165	1	014616501	1	3	2022	1	1			1																						1	1	2	1	1	1966	56	1	1	1	3		1	1	1	A
2022	146	166	1	014616601	2	4	2022	2	1			1																						2	1	2	21	2	1995	27	1	2	1	5		1	1	2
2022	146	167	1	014616701	1	3	2022	1	1			1																						1	2	1	12	4	1992	29	1	1	2		6	1	1	1	A
2022	146	168	1	014616801	2	3	2022	1	1			1																						2	2	1	23	2	1991	31	1	1	2		6	1	1	1	A
2022	147	39	1	014703901	2	1	2022	1	1			1																						2	2	1	8	1	1995	27	1	2	1	3		1	1	1	A
2022	147	43	1	014704301	1	1	2022	1	1			1																						1	2	1	15	6	1987	34	1	4	1	5		1	1	1	A
2022	147	44	1	014704401	1	1	2022	1	1			1																						1	2	1	29	4	1991	30	1	2	1	5		1	7	2
2022	147	45	1	014704501	3	1	2022	5	1			1																						3	1	2	6	11	1997	24	1	3	1	1		1	1	1	A
2022	147	46	1	014704601	1	1	2022	1	1			1																						1	1	2	20	10	1989	32	1	4	1	4		1	1	1	A
2022	147	63	1	014706301	1	2	2022	4	1			1																						1	1	2	4	6	1998	23	1	2	1	5		1	1	2
2022	147	64	1	014706401	3	1	2022	1	1			1																						3	1	2	28	6	2004	17	1	2	1	4		10	1	1	A
2022	147	71	1	014707101	1	1	2022	1	1			1																						1	1	2	16	7	1942	79	1	1	1	1		1	1	1	A
2022	147	72	1	014707201	2	2	2022	2	1			1																						2	2	1	28	11	1993	28	1	2	1	5		1	1	1	A
2022	147	73	1	014707301	1	2	2022	4	1			1																						1	1	2	6	1	1991	31	1	2	1	4		1	1	1	A
2022	147	136	1	014713601	1	1	2022	1	1			1																						1	1	2	15	8	1970	51	1	2	1	5		2	1	1	A
2022	147	137	1	014713701	2	1	2022	4	1			1																						2	1	2	27	12	1977	44	1	2	1	5		10	1	1	E
2022	147	138	1	014713801	1	1	2022	1	1			1																						1	1	2	23	8	1974	47	1	1	2		1	1	1	1	A
2022	147	139	1	014713901	2	1	2022	5	1			1																						2	2	2	14	1	1962	60	1	1	1	1		1	1	1	B
2022	147	140	1	014714001	1	1	2022	1	1			1																						1	1	2	16	12	1973	48	1	1	2		4	1	1	1	A
2022	148	1	1	014800101	1	3	2022	1	1			1																						1	2	1	21	1	1981	41	1	1	2		2	1	1	1	A
2022	148	3	1	014800301	1	3	2022	2	1			1																						1	2	1	4	7	1973	48	1	1	2		6	1	1	1	A
2022	148	4	1	014800401	3	3	2022	2	1			1																						3	2	1	30	3	1985	37	1	4	1	5		1	1	1	A
2022	148	5	1	014800501	1	4	2022	1	1			1																						1	1	2	16	4	1949	72	1	3	1	5		1	7	1	B
2022	148	17	1	014801701	2	3	2022	1	1			1																						2	1	2	25	9	1987	34	1	2	1	5		1	1	1	A
2022	148	18	1	014801801	1	3	2022	2	1			1																						1	1	2	8	11	1978	43	1	1	2		4	1	1	1	A
2022	148	19	1	014801901	3	3	2022	1	1			1																						3	2	1	10	3	2002	20	1	2	1	5		1	1	1	A
2022	148	21	1	014802101	1	3	2022	2	1			1																						1	1	2	4	2	1965	57	1	1	1	5		1	1	1	A
2022	148	97	1	014809701	2	3	2022	1	1			1																						2	2	1	29	3	1990	32	1	2	1	5		1	7	1	A
2022	148	98	1	014809801	1	3	2022	1	1			1																						1	2	1	6	3	1979	43	1	2	1	5		1	1	1	A
2022	148	99	1	014809901	1	3	2022	1	1			1																						1	1	2	30	1	1943	79	2					1	1	1	A
2022	148	100	1	014810001	1	3	2022	1	1			1																						1	2	1	22	7	1978	43	1	1	2		2	1	1	1	A
2022	148	101	1	014810101	2	3	2022	1	1			1																						2	2	1	12	12	1988	33	1	2	1	2		1	1	1	A
2022	149	49	1	014904901	3	1	2022	2	5			2
2022	149	51	1	014905101	1	1	2022	1	1			1																						1	1	2	22	7	1989	32	1	2	1	5		1	1	1	A
2022	149	52	1	014905201	1	1	2022	1	1			1																						1	2	2	12	10	1962	59	2					1	1	1	A
2022	149	53	1	014905301	2	1	2022	1	1			1																						2	2	1	18	5	1974	47	1	1	2		2	1	1	1	A
2022	149	55	1	014905501	1	1	2022	1	1			1																						1	1	2	1	10	1992	29	1	2	1	5		1	1	1	A
2022	149	60	1	014906001	2	1	2022	4	1			1																						2	1	2	30	8	1988	33	1	2	1	5		1	1	1	B
2022	149	61	1	014906101	1	1	2022	1	1			1																						1	1	2	7	9	1949	72	2					1	1	1	A
2022	149	65	1	014906501	1	1	2022	2	1			1																						1	1	2	31	10	1987	34	1	1	2		6	1	1	1	A
2022	149	69	1	014906901	4	1	2022	1	1			1																						4	2	1	24	6	2004	17	1	2	1	4		1	1	1	A
2022	149	70	1	014907001	3	1	2022	3	1			1																						3	1	2	22	6	2003	18	1	2	1	3		1	6	1	A
2022	149	75	1	014907501	2	1	2022	1	1			1																						2	2	1	14	12	1984	37	1	1	2		6	1	1	1	A
2022	149	76	1	014907601	2	1	2022	1	1			1																						2	2	2	17	1	1942	80	2					1	1	1	A
2022	149	100	1	014910001	1	1	2022	2	1			1																						1	1	2	25	9	1992	29	1	1	2		3	1	1	1	A
2022	149	101	1	014910101	2	2	2022	3	1			1																						2	1	2	22	3	2006	15	1	2	1	4		1	1	1	A
2022	150	2	1	015000201	1	5	2022	1	1			1																						1	1	2	17	2	1979	43	1	1	2		6	1	1	1	A
2022	150	8	1	015000801	1	5	2022	1	1			1																						1	1	2	24	12	1992	29	1	2	1	5		1	1	1	A
2022	150	10	1	015001001	3	5	2022	2	1			1																						3	1	2	22	3	2005	17	1	2	1	4		1	1	1	A
2022	150	16	1	015001601	1	5	2022	6	1			1																						1	1	2	4	11	1968	53	1	2	1	5		1	1	1	A
2022	150	45	1	015004501	3	5	2022	2	1			1																						3	1	2	10	1	2007	15	1	2	1	3		10	1	1	A
2022	150	49	1	015004901	2	5	2022	1	1			1																						2	2	1	14	4	1980	42	1	1	2		6	1	1	1	A
2022	150	64	1	015006401	1	5	2022	1	1			1																						1	1	2	1	1	1945	77	1	1	1	5		1	1	1	B
2022	150	70	1	015007001	1	5	2022	1	1			1																						1	1	2	13	2	1989	33	1	2	1	5		1	1	1	A
2022	150	71	1	015007101	1	5	2022	1	1			1																						1	1	2	25	2	1939	83	1	1	1	3		1	1	1	B
2022	150	72	1	015007201	1	5	2022	1	1			1																						1	1	2	5	3	1984	38	1	3	1	3		10	1	1	A
2022	150	84	1	015008401	1	5	2022	8	1			1																						1	1	2	14	2	1992	30	1	3	1	3		1	1	1	A
2022	150	101	1	015010101	2	5	2022	1	1			1																						2	2	2	8	12	1965	56	1	1	1	5		1	1	1	A
2022	150	102	1	015010201	1	5	2022	2	1			1																						1	1	2	28	4	1951	71	1	1	1	5		1	1	1	A
2022	152	29	1	015202901	2	2	2022	1	1			1																						2	2	1	31	12	1985	36	1	1	2		6	1	1	1	A
2022	152	30	1	015203001	1	2	2022	2	1			1																						1	1	2	11	9	1988	33	1	2	1	5		1	1	1	A
2022	152	34	1	015203401	1	2	2022	2	1			1																						1	1	2	13	8	1984	37	1	1	2		6	1	1	1	A
2022	152	36	1	015203601	2	2	2022	1	1			1																						2	2	1	1	7	1985	36	1	1	2		6	1	1	1	A
2022	152	57	1	015205701	1	2	2022	2	1			1																						1	1	2	18	1	2000	22	1	2	1	5		1	1	1	A
2022	152	58	1	015205801	3	2	2022	1	1			1																						3	2	1	14	10	2001	20	1	2	1	3		1	1	1	A
2022	152	59	1	015205901	2	2	2022	1	1			1																						2	2	1	17	8	2000	21	1	2	1	5		1	1	1	A
2022	152	64	1	015206401	3	2	2022	4	5			2
2022	152	80	1	015208001	6	2	2022	2	1			1																						6	2	1	9	11	1972	49	2					1	1	1	A
2022	152	81	1	015208101	2	2	2022	1	1			1																						2	2	1	5	11	1991	30	1	2	1	5		1	1	1	A
2022	152	82	1	015208201	1	2	2022	1	1			1																						1	2	2	13	9	1956	65	2					1	1	1	A
2022	152	83	1	015208301	1	2	2022	3	5			2
2022	152	84	1	015208401	1	2	2022	2	1			1																						1	1	2	1	1	1988	34	1	2	1	5		1	1	1	A
2022	153	2	1	015300201	1	3	2022	1	1			1																						1	2	2	22	12	1940	81	2					1	1	1	A
2022	153	4	1	015300401	1	3	2022	2	1			1																						1	1	2	6	12	1984	37	1	2	1	5		1	1	1	A
2022	153	13	1	015301301	1	3	2022	1	1			1																						1	2	1	15	8	1997	24	1	2	1	5		1	1	1	A
2022	153	17	1	015301701	1	3	2022	1	1			1																						1	1	2	10	2	2004	18	1	3	1	2		1	1	1	A
2022	153	25	1	015302501	3	3	2022	2	1			1																						3	1	2	16	12	1996	25	1	2	1	2		1	1	1	A
2022	153	32	1	015303201	2	3	2022	1	1			1																						2	2	1	7	4	1992	29	1	2	1	5		1	1	1	A
2022	153	40	1	015304001	1	3	2022	1	1			1																						1	1	2	31	8	1975	46	1	1	2		3	10	1	1	A
2022	153	59	1	015305901	2	3	2022	1	1			1																						2	2	1	5	1	1998	24	1	2	1	5		1	1	1	A
2022	153	60	1	015306001	1	3	2022	1	1			1																						1	2	1	2	9	2006	15	1	2	1	3		1	1	1	A
2022	153	83	1	015308301	1	3	2022	2	1			1																						1	1	2	1	10	1998	23	1	2	1	5		1	1	1	A
2022	153	133	1	015313301	1	3	2022	2	1			1																						1	1	2	2	1	1979	43	1	1	2		5	1	1	1	A
2022	153	147	1	015314701	1	3	2022	2	1			1																						1	1	2	23	2	1983	39	1	4	1	5		1	1	1	A
2022	153	150	1	015315001	1	3	2022	1	5			2
2022	154	1	1	015400101	1	4	2022	1	1			1																						1	2	1	17	10	1987	34	1	2	1	2		1	1	2
2022	154	5	1	015400501	2	4	2022	1	1			1																						2	2	2	6	4	1963	59	1	1	1	1		1	1	1	A
2022	154	7	1	015400701	2	4	2022	1	1			1																						2	2	1	25	3	1987	35	1	1	2		6	1	7	1	A
2022	154	12	1	015401201	3	4	2022	1	1			1																						3	2	1	26	2	2004	18	1	2	1	5		10	1	1	A
2022	154	13	1	015401301	3	4	2022	1	1			1																						3	1	2	21	10	1994	27	1	3	1	1		10	1	1	A
2022	154	32	1	015403201	1	4	2022	4	1			1																						1	1	2	28	8	1967	54	1	2	1	2		1	5	1	A
2022	154	47	1	015404701	2	4	2022	1	1			1																						2	2	2	11	1	1971	51	1	1	2		3	1	1	1	B
2022	154	49	1	015404901	1	4	2022	1	1			1																						1	1	2	13	2	1991	31	1	2	1	4		1	1	1	A
2022	154	58	1	015405801	1	4	2022	1	1			1																						1	2	1	10	12	1985	36	1	2	1	5		1	1	1	A
2022	154	59	1	015405901	2	4	2022	1	1			1																						2	2	1	14	1	1984	38	1	4	1	5		10	1	1	A
2022	154	97	1	015409701	2	4	2022	2	1			1																						2	2	1	25	1	1980	42	1	2	1	2		10	1	1	A
2022	154	100	1	015410001	2	4	2022	2	1			1																						2	1	2	28	1	1985	37	1	4	1	4		10	7	1	A
2022	155	29	1	015502901	2	4	2022	1	1			1																						2	2	1	9	1	1988	34	1	2	1	5		1	1	1	A
2022	155	32	1	015503201	1	4	2022	2	1			1																						1	2	1	11	1	1979	43	1	2	1	5		1	1	1	A
2022	155	38	1	015503801	1	4	2022	2	1			1																						1	1	2	12	1	1976	46	1	1	2		3	1	1	1	A
2022	155	40	1	015504001	2	4	2022	2	1			1																						2	2	2	8	4	1955	67	2					1	1	1	A
2022	155	58	1	015505801	1	4	2022	3	1			1																						1	1	2	29	8	1941	80	2					1	1	1	A
2022	155	59	1	015505901	3	4	2022	1	1			1																						3	1	2	31	10	2004	17	1	2	1	5		10	1	1	A
2022	155	60	1	015506001	2	4	2022	1	1			1																						2	2	1	5	2	1996	26	1	3	1	1		1	5	1	A
2022	155	61	1	015506101	1	4	2022	1	1			1																						1	2	2	3	3	1967	55	1	1	1	1		1	1	1	A
2022	155	62	1	015506201	1	4	2022	1	1			1																						1	1	2	19	7	1962	59	1	4	1	1		1	1	1	B
2022	155	86	1	015508601	1	4	2022	3	1			1																						1	1	2	11	2	1988	34	1	1	2		5	1	1	1	A
2022	155	87	1	015508701	1	4	2022	1	1			1																						1	1	2	24	4	1983	38	1	1	2		3	1	1	1	A
2022	155	89	1	015508901	1	4	2022	2	1			1																						1	1	2	1	1	1973	49	1	2	1	5		1	1	1	A
2022	155	90	1	015509001	1	4	2022	1	1			1																						1	2	2	18	2	1963	59	2					1	1	1	A
2022	155	91	1	015509101	2	4	2022	2	1			1																						2	1	2	14	2	1990	32	1	1	2		5	1	6	1	A
2022	157	80	1	015708001	2	3	2022	2	1			1																						2	2	1	14	2	1979	43	1	2	1	1		1	1	1	A
2022	157	82	1	015708201	1	3	2022	1	1			1																						1	2	1	18	11	1999	22	1	3	1	1		1	1	1	A
2022	157	84	1	015708401	1	3	2022	1	1			1																						1	1	2	23	8	1992	29	1	2	1	5		10	1	1	B
2022	157	89	1	015708901	1	3	2022	1	1			1																						1	2	2	23	10	1960	61	1	1	1	2		1	1	1	A
2022	157	90	1	015709001	2	3	2022	1	1			1																						2	2	1	11	11	1997	24	1	4	1	5		1	1	1	A
2022	157	98	1	015709801	3	3	2022	1	1			1																						3	2	2	13	2	1965	57	1	3	1	3		1	1	1	A
2022	157	100	1	015710001	1	3	2022	1	1			1																						1	2	1	28	7	1987	34	1	2	1	5		1	1	1	A
2022	157	101	1	015710101	1	3	2022	1	1			1																						1	2	1	6	12	1982	39	1	1	2		6	1	1	1	A
2022	157	102	1	015710201	2	3	2022	2	1			1																						2	1	2	21	12	1987	34	1	2	1	3		1	1	1	A
2022	157	110	1	015711001	2	3	2022	1	1			1																						2	2	1	1	1	1992	30	1	3	1	3		10	1	1	A
2022	157	111	1	015711101	1	3	2022	2	1			1																						1	1	2	4	3	1992	30	1	3	1	3		1	1	1	B
2022	157	112	1	015711201	1	3	2022	1	1			1																						1	2	1	9	10	1978	43	1	1	2		2	1	1	2
2022	157	113	1	015711301	2	3	2022	1	1			1																						2	2	1	13	2	1998	24	1	4	1	1		10	7	1	A
2022	157	114	1	015711401	1	5	2022	1	1			1																						1	2	1	14	6	2001	20	1	2	1	3		10	1	2
2022	162	18	1	016201801	2	3	2022	1	1			1																						2	1	2	15	11	1988	33	1	2	1	5		1	1	1	A
2022	162	19	1	016201901	1	3	2022	2	1			1																						1	1	2	13	2	1954	68	1	1	1	2		1	1	1	A
2022	162	21	1	016202101	2	3	2022	1	1			1																						2	2	1	11	1	1977	45	1	2	1	2		1	1	1	A
2022	162	22	1	016202201	1	3	2022	1	5			1																						1	1	2	10	6	1949	72	1	1	1	5		2	1	1	A
2022	162	23	1	016202301	3	3	2022	2	1			1																						3	1	2	5	3	2002	20	1	2	1	5		1	6	1	A
2022	162	39	1	016203901	1	3	2022	1	1			1																						1	2	1	27	12	1987	34	1	2	1	5		10	1	1	A
2022	162	42	1	016204201	2	3	2022	1	1			1																						2	2	2	16	2	1960	62	1	1	1	1		1	1	1	A
2022	162	45	1	016204501	2	3	2022	1	1			1																						2	2	1	6	3	2001	21	1	2	1	5		10	1	1	A
2022	162	101	1	016210101	1	3	2022	1	1			1																						1	2	1	24	12	1993	28	1	4	1	5		1	7	1	A
2022	162	103	1	016210301	2	3	2022	2	1			1																						2	2	1	19	11	2004	17	1	2	1	5		10	1	1	A
2022	162	109	1	016210901	2	3	2022	1	1			1																						2	1	2	3	2	2000	22	1	2	1	5		1	1	1	A
2022	162	110	1	016211001	1	3	2022	1	1			1																						1	2	1	26	9	1977	44	1	2	1	5		1	1	1	A
2022	162	111	1	016211101	1	3	2022	1	1			1																						1	1	2	9	12	1973	48	1	2	1	5		1	1	1	A
2022	163	2	1	016300201	2	4	2022	1	1			1																						2	2	1	14	4	1991	31	1	2	1	5		1	1	1	A
2022	163	33	1	016303301	2	4	2022	1	1			1																						2	2	1	28	3	1996	26	1	2	1	3		1	1	1	A
2022	163	37	1	016303701	2	4	2022	1	1			1																						2	1	2	18	3	2001	21	1	3	1	1		1	1	1	A
2022	163	47	1	016304701	1	4	2022	1	1			1																						1	2	1	10	3	2002	20	1	2	1	5		1	1	1	A
2022	163	55	1	016305501	2	4	2022	1	1			1																						2	2	1	6	3	1988	34	1	2	1	5		1	1	1	A
2022	163	57	1	016305701	5	4	2022	2	1			1																						5	2	1	18	4	2006	16	1	2	1	4		10	1	1	B
2022	163	66	1	016306601	2	4	2022	1	1			1																						2	2	1	15	1	2000	22	1	3	1	3		1	1	1	A
2022	163	75	1	016307501	2	4	2022	1	1			1																						2	2	1	14	4	1996	26	1	2	1	2		10	1	1	A
2022	163	84	1	016308401	2	4	2022	1	1			1																						2	2	2	12	4	1928	94	2					1	98	1	A
2022	163	88	1	016308801	2	4	2022	1	1			1																						2	2	1	30	11	1991	30	1	2	1	5		1	1	1	A
2022	163	95	1	016309501	1	4	2022	2	1			1																						1	1	2	30	3	1993	29	1	3	1	3		1	1	1	A
2022	163	113	1	016311301	3	4	2022	2	1			1																						3	2	1	3	4	2005	17	1	2	1	4		10	1	1	A
2022	163	129	1	016312901	4	4	2022	1	1			1																						4	1	2	30	3	1995	27	1	2	1	5		10	1	1	A
2022	163	135	1	016313501	1	4	2022	4	1			1																						1	1	2	14	4	2003	19	1	2	1	5		10	1	1	A
2022	164	17	1	016401701	2	5	2022	2	1			1																						2	2	1	21	4	1976	46	2					1	1	1	A
2022	164	22	1	016402201	2	5	2022	1	1			1																						2	2	2	28	2	1955	67	2					1	1	1	A
2022	164	25	1	016402501	1	5	2022	1	1			1																						1	1	2	10	3	1975	47	1	3	1	3		1	1	2
2022	164	51	1	016405101	1	5	2022	1	1			1																						1	2	2	12	1	1965	57	2					1	1	1	A
2022	164	55	1	016405501	1	5	2022	1	1			1																						1	2	2	5	8	1942	79	1	1	1	1		1	1	1	A
2022	164	57	1	016405701	1	5	2022	1	1			1																						1	2	1	7	2	2004	18	1	2	1	5		10	1	1	A
2022	164	58	1	016405801	1	5	2022	1	1			1																						1	1	2	16	12	1943	78	1	1	1	4		1	1	1	A
2022	164	59	1	016405901	2	5	2022	1	1			1																						2	2	1	28	3	1994	28	1	2	1	5		1	1	1	A
2022	164	67	1	016406701	2	5	2022	1	1			1																						2	2	1	31	1	2002	20	1	2	1	5		1	1	1	A
2022	164	68	1	016406801	2	5	2022	1	1			1																						2	2	1	25	3	1991	31	1	2	1	3		1	1	1	A
2022	164	69	1	016406901	1	5	2022	2	1			1																						1	1	2	15	4	1979	43	1	2	1	5		1	1	1	A
2022	164	70	1	016407001	3	5	2022	1	1			1																						3	1	2	16	3	2004	18	1	3	1	1		1	1	1	A
2022	164	71	1	016407101	1	5	2022	1	5			1																						1	1	2	9	3	1962	60	1	1	1	5		1	1	1	A
2022	165	41	1	016504101	3	6	2022	1	1			1																						3	1	2	31	5	2004	18	1	2	1	5		1	1	1	A
2022	165	42	1	016504201	4	6	2022	4	1			1																						4	1	2	9	10	2006	15	1	2	1	3		1	1	1	A
2022	165	43	1	016504301	1	6	2022	1	1			1																						1	1	2	3	3	1967	55	1	1	1	5		1	1	1	A
2022	165	44	1	016504401	2	6	2022	1	1			1																						2	2	1	19	12	1979	42	1	1	2		5	1	1	1	A
2022	165	45	1	016504501	1	6	2022	2	1			1																						1	2	1	23	12	1973	48	1	1	2		1	1	1	1	A
2022	165	86	1	016508601	2	6	2022	1	1			1																						2	1	2	10	4	1995	27	1	3	1	3		1	1	1	A
2022	165	87	1	016508701	2	6	2022	2	1			1																						2	2	1	15	5	1994	28	1	2	1	5		1	1	1	A
2022	165	88	1	016508801	2	6	2022	1	1			1																						2	1	2	14	2	2006	16	1	2	1	3		10	1	1	A
2022	165	89	1	016508901	2	6	2022	1	1			1																						2	2	2	25	7	1965	56	1	1	1	3		1	1	2
2022	165	101	1	016510101	2	6	2022	2	1			1																						2	1	2	29	3	1972	50	1	1	2		6	1	1	1	A
2022	165	102	1	016510201	1	6	2022	1	1			1																						1	2	2	2	2	1935	87	2					1	1	1	A
2022	165	103	1	016510301	2	6	2022	1	1			1																						2	2	2	19	12	1960	61	1	1	1	1		1	1	1	A
2022	165	104	1	016510401	2	6	2022	2	1			1																						2	2	2	10	6	1949	73	2					1	1	1	A
2022	165	107	1	016510701	2	6	2022	1	1			1																						2	2	1	25	5	1983	39	1	1	2		3	1	1	1	A
2022	166	13	1	016601301	7	6	2022	1	1			1																						7	1	2	18	2	1995	27	1	2	1	5		1	1	1	A
2022	166	14	1	016601401	1	6	2022	1	1			1																						1	1	2	26	5	1972	50	1	1	2		3	1	1	1	A
2022	166	15	1	016601501	1	6	2022	1	5			1																						1	1	2	5	2	1988	34	1	2	1	5		1	1	1	B
2022	166	16	1	016601601	4	6	2022	1	1			1																						4	2	1	10	1	2002	20	1	2	1	3		1	1	1	A
2022	166	17	1	016601701	1	6	2022	1	1			1																						1	1	2	31	3	1995	27	1	2	1	5		1	7	2
2022	166	29	1	016602901	1	6	2022	1	1			1																						1	2	2	1	2	1945	77	2					1	1	1	A
2022	166	34	1	016603401	1	6	2022	1	1			1																						1	2	2	20	3	1935	87	2					1	1	1	A
2022	166	35	1	016603501	1	6	2022	2	1			1																						1	1	2	12	4	1962	60	1	1	1	5		1	1	1	A
2022	166	36	1	016603601	1	6	2022	1	1			1																						1	1	2	1	3	1995	27	1	2	1	2		1	1	2
2022	166	37	1	016603701	1	6	2022	2	1			1																						1	1	2	13	3	1989	33	1	2	1	5		1	1	2
2022	166	86	1	016608601	1	6	2022	2	1			1																						1	1	2	29	12	1985	36	1	1	2		3	1	1	2
2022	166	87	1	016608701	1	6	2022	1	1			1																						1	1	2	19	4	1988	34	1	2	1	5		1	1	1	A
2022	166	89	1	016608901	2	6	2022	1	1			1																						2	2	1	28	3	2000	22	1	2	1	5		10	1	1	A
2022	166	93	1	016609301	1	6	2022	2	1			1																						1	1	2	15	4	1979	43	1	1	2		3	1	1	1	A
2022	166	94	1	016609401	1	6	2022	1	1			1																						1	1	2	1	1	1997	25	1	2	1	5		1	1	1	A
2022	167	6	1	016700601	1	3	2022	2	1			1																						1	1	2	31	10	1976	45	1	2	1	2		1	1	1	A
2022	167	7	1	016700701	1	3	2022	1	1			1																						1	2	1	14	10	1974	47	1	2	1	5		1	1	1	A
2022	167	10	1	016701001	1	3	2022	1	1			1																						1	1	2	19	3	1995	27	1	2	1	5		10	1	1	A
2022	167	14	1	016701401	1	3	2022	3	5			1																						1	1	2	11	3	1980	42	1	1	2		6	1	1	1	A
2022	167	22	1	016702201	2	3	2022	1	1			1																						2	2	1	10	1	1988	34	1	1	2		6	1	1	1	A
2022	167	26	1	016702601	7	3	2022	2	1			1																						7	2	1	1	10	2000	21	1	2	1	5		10	1	1	A
2022	167	27	1	016702701	1	3	2022	1	1			1																						1	2	1	29	8	1996	25	1	2	1	5		1	1	1	A
2022	167	32	1	016703201	5	3	2022	2	1			1																						5	2	1	26	10	2002	19	1	4	1	2		10	1	1	A
2022	167	60	1	016706001	1	3	2022	2	1			1																						1	1	2	12	2	1992	30	1	3	1	3		1	1	1	A
2022	167	64	1	016706401	2	3	2022	2	1			1																						2	2	1	23	7	1984	37	1	3	1	1		1	1	1	A
2022	167	70	1	016707001	1	3	2022	3	1			1																						1	1	2	4	2	1995	27	1	3	1	3		1	1	2
2022	167	74	1	016707401	6	3	2022	2	1			1																						6	2	1	8	3	2000	22	1	2	1	5		1	1	1	A
2022	167	79	1	016707901	1	3	2022	3	1			1																						1	1	2	20	3	1990	32	1	2	1	5		1	1	1	A
2022	167	85	1	016708501	2	3	2022	1	1			1																						2	2	1	26	11	1993	28	1	2	1	5		1	1	1	A
2022	168	5	1	016800501	7	1	2022	1	1			1																						7	2	1	4	11	2002	19	1	3	1	2		10	5	1	A
2022	168	6	1	016800601	1	1	2022	3	1			1																						1	1	2	24	12	1955	66	1	2	1	5		10	6	1	B
2022	168	27	1	016802701	2	1	2022	1	1			1																						2	2	1	27	6	1987	34	1	2	1	3		10	7	2
2022	168	40	1	016804001	1	3	2022	2	1			1																						1	1	2	22	1	1978	44	1	2	1	5		11	7	1	B
2022	168	40	2	016804002	1	1	2022	1	1			1																						1	1	2	22	8	1952	69	1	2	1	5		1	1	1	B
2022	168	42	1	016804201	1	1	2022	1	1			1																						1	2	1	14	12	1988	33	1	5	1	2		10	7	1	B
2022	168	115	1	016811501	1	1	2022	2	1			1																						1	2	1	31	12	1975	46	1	3	1	3		10	7	1	A
2022	168	126	1	016812601	1	1	2022	1	1			1																						1	1	2	12	3	1984	37	1	3	1	3		10	2	2
2022	168	134	1	016813401	4	1	2022	1	1			1																						4	2	1	14	10	1996	25	1	2	1	5		10	7	1	A
2022	169	11	1	016901101	2	6	2022	8	1			1																						2	2	1	23	11	1987	34	1	3	1	3		10	7	1	BD
2022	169	23	1	016902301	1	5	2022	1	5			5																						1	1	2	15	1	1984	38	1	4	1	6		10	7	2
2022	169	49	1	016904901	2	5	2022	1	1			1																						2	2	1	29	12	1990	31	1	4	1	6		10	7	2
2022	169	66	1	016906601	1	5	2022	1	1			1																						1	1	2	30	8	1978	43	1	4	1	5		10	7	1	BD
2022	169	71	1	016907101	2	5	2022	2	5			2
2022	169	80	1	016908001	3	5	2022	2	1			1																						3	2	1	28	3	2001	21	1	4	1	3		10	7	1	BD
2022	169	81	1	016908101	4	5	2022	1	1			1																						4	2	2	13	2	1953	69	1	2	1	5		10	7	1	B
2022	169	96	1	016909601	1	5	2022	1	1			1																						1	2	1	14	6	1992	29	1	4	1	6		10	7	1	B
2022	169	106	1	016910601	2	6	2022	1	1			1																						2	1	2	24	5	1971	51	1	4	1	5		10	7	1	B
2022	171	11	1	017101101	1	1	2022	1	1			1																						1	1	2	13	9	1982	39	1	3	1	3		10	1	1	B
2022	171	13	1	017101301	2	1	2022	2	1			1																						2	1	2	17	10	1986	35	1	2	1	5		3	3	1	B
2022	171	36	1	017103601	3	1	2022	2	1			1																						3	2	1	11	10	2005	16	1	2	1	4		10	5	1	B
2022	171	48	1	017104801	1	1	2022	1	1			1																						1	2	1	1	8	2000	21	1	4	1	4		10	7	1	A
2022	171	52	1	017105201	5	1	2022	1	1			1																						5	2	1	9	12	2006	15	1	2	1	3		10	7	1	B
2022	171	72	1	017107201	1	1	2022	1	1			1																						1	1	2	21	8	1994	27	1	3	1	2		10	7	1	A
2022	171	106	1	017110601	1	1	2022	3	5			2
2022	171	114	1	017111401	1	1	2022	1	1			1																						1	2	1	1	12	2000	21	1	3	1	3		10	2	2
2022	171	122	1	017112201	1	1	2022	2	1			1																						1	1	2	3	12	1990	31	1	3	1	3		10	7	1	B
2022	173	3	1	017300301	2	3	2022	1	1			1																						2	2	1	19	1	1991	31	1	4	1	5		10	7	1	B
2022	173	3	2	017300302	3	3	2022	2	1			1																						3	1	2	14	1	1998	24	1	4	1	4		10	7	1	B
2022	173	18	1	017301801	1	3	2022	1	1			1																						1	1	2	14	7	1975	46	1	4	1	5		10	7	1	B
2022	173	32	1	017303201	1	3	2022	1	1			1																						1	2	1	26	11	1991	30	1	3	1	3		10	7	1	D
2022	173	36	1	017303601	1	3	2022	4	1			1																						1	1	2	2	12	1987	34	1	4	1	5		10	1	1	BD
2022	173	39	1	017303901	4	3	2022	1	1			1																						4	2	1	30	1	1993	29	1	3	1	3		10	7	1	A
2022	173	42	1	017304201	2	3	2022	1	1			1																						2	2	1	25	2	1982	40	1	5	1	2		10	7	1	A
2022	173	69	1	017306901	6	3	2022	1	1			1																						6	2	1	27	2	2002	20	1	4	1	2		10	7	1	A
2022	173	87	1	017308701	1	3	2022	1	5			1																						1	1	2	31	12	1947	74	1	4	1	5		10	6	1	B
2022	173	92	1	017309201	1	3	2022	1	5			1																						1	1	2	12	1	1962	60	1	2	1	5		10	7	1	B
2022	173	93	1	017309301	1	3	2022	5	5			2
2022	174	19	1	017401901	1	6	2022	1	1			1																						1	2	2	10	10	1966	55	1	4	1	5		10	7	2
2022	174	20	1	017402001	6	6	2022	1	1			1																						6	2	2	10	5	1941	81	1	4	1	5		1	1	1	A
2022	174	23	1	017402301	1	6	2022	1	5			1																						1	2	2	20	8	1962	59	1	3	1	3		10	7	1	BD
2022	174	45	1	017404501	1	6	2022	2	4			4
2022	174	54	1	017405401	1	6	2022	3	1			1																						1	1	2	3	2	1991	31	1	4	1	5		10	7	1	BD
2022	174	67	1	017406701	1	6	2022	1	1			1																						1	1	2	6	4	1943	79	1	4	1	5		10	7	1	B
2022	174	73	1	017407301	2	6	2022	2	1			1																						2	1	2	13	9	1990	31	1	5	1	2		10	7	2
2022	174	83	1	017408301	1	6	2022	4	1			1																						1	2	1	7	6	1989	33	1	4	1	5		10	7	1	BD
2022	174	84	1	017408401	1	6	2022	1	1			1																						1	1	2	25	10	1944	77	1	1	1	5		10	98	2
2022	179	66	1	017906601	2	1	2022	1	1			1																						2	2	1	14	11	1984	37	1	5	1	2		10	7	1	B
2022	179	78	1	017907801	3	1	2022	2	1			1																						3	2	1	10	1	2002	20	1	4	1	3		10	7	1	B
2022	179	90	1	017909001	2	1	2022	1	1			1																						2	2	1	7	11	1987	34	1	5	1	2		10	7	1	E
2022	179	105	1	017910501	2	6	2022	2	1			1																						2	2	1	22	9	1993	28	1	4	1	5		10	7	1	BD
2022	179	106	1	017910601	2	1	2022	2	1			1																						2	2	1	10	10	1988	33	1	4	1	5		10	7	1	BE
2022	179	114	1	017911401	1	1	2022	1	1			1																						1	2	2	6	1	1945	77	2					1	1	1	A
2022	180	39	1	018003901	1	4	2022	1	1			1																						1	2	1	22	2	1981	41	1	2	1	5		10	1	1	B
2022	180	43	1	018004301	2	4	2022	1	1			1																						2	1	2	23	8	2000	21	1	4	1	2		10	7	2
2022	180	48	1	018004801	2	4	2022	1	1			1																						2	2	1	26	2	2001	21	1	2	1	5		10	1	1	A
2022	180	57	1	018005701	1	4	2022	1	1			1																						1	1	2	10	4	1963	59	1	2	1	3		1	1	1	A
2022	180	63	1	018006301	2	4	2022	1	1			1																						2	2	1	20	3	1988	34	1	2	1	5		10	6	1	A
2022	180	68	1	018006801	1	4	2022	1	1			1																						1	2	1	25	1	1981	41	1	4	1	5		10	1	2
2022	180	85	1	018008501	7	5	2022	5	1			1																						7	2	2	9	2	1970	52	1	1	2		5	1	1	1	A
2022	180	101	1	018010101	1	5	2022	8	1			1																						1	1	2	10	3	1983	39	1	2	1	5		10	7	1	B
2022	180	113	1	018011301	2	4	2022	1	1			1																						2	2	2	30	3	1965	57	1	3	1	3		10	7	1	B
2022	180	154	1	018015401	2	4	2022	2	1			1																						2	2	1	19	3	1998	24	1	4	1	3		10	7	2
2022	181	1	1	018100101	1	5	2022	1	1			1																						1	2	2	19	8	1967	54	1	3	1	3		1	1	1	B
2022	181	2	1	018100201	1	5	2022	3	1			1																						1	1	2	22	10	1995	26	1	4	1	1		10	7	2
2022	181	13	1	018101301	2	5	2022	1	1			1																						2	1	2	1	3	1986	36	1	2	1	5		10	8	1	A
2022	181	23	1	018102301	4	5	2022	1	1			1																						4	1	2	28	1	1993	29	1	4	1	5		10	7	1	B
2022	181	40	1	018104001	1	5	2022	1	1			1																						1	1	2	15	1	1990	32	1	4	1	5		10	7	2
2022	181	88	1	018108801	2	5	2022	1	1			1																						2	2	1	29	12	1985	36	1	3	1	3		10	7	1	B
2022	181	108	1	018110801	3	5	2022	2	1			1																						3	2	1	27	4	2006	16	1	2	1	4		10	7	2
2022	181	135	1	018113501	2	5	2022	1	1			1																						2	2	1	18	3	1977	45	1	2	1	5		10	7	1	B
2022	181	160	1	018116001	1	5	2022	1	1			1																						1	2	1	2	4	1999	23	1	4	1	4		10	7	2
2022	182	8	1	018200801	2	3	2022	2	1			1																						2	2	1	22	9	1992	29	1	3	1	3		10	1	1	B
2022	182	14	1	018201401	1	3	2022	1	1			1																						1	2	2	27	12	1967	54	1	1	2		5	1	7	2
2022	182	15	1	018201501	1	3	2022	1	1			1																						1	1	2	9	10	1961	60	1	1	1	2		1	1	2
2022	182	45	1	018204501	1	3	2022	1	1			1																						1	1	2	18	12	1994	27	1	2	1	5		1	1	1	A
2022	182	57	1	018205701	1	3	2022	2	1			1																						1	1	2	1	8	1974	47	1	2	1	3		1	1	1	B
2022	182	90	1	018209001	1	3	2022	1	1			1																						1	2	2	25	1	1965	57	1	2	1	1		10	1	1	A
2022	182	92	1	018209201	2	3	2022	2	1			1																						2	2	1	4	12	1987	34	1	2	1	4		10	1	1	A
2022	182	93	1	018209301	2	3	2022	1	1			1																						2	2	1	23	10	2006	15	1	2	1	3		10	1	1	A
2022	182	98	1	018209801	2	3	2022	1	1			1																						2	1	2	11	8	2001	20	1	3	1	2		10	1	1	A
2022	182	121	1	018212101	2	3	2022	1	1			1																						2	2	1	25	9	1996	25	1	3	1	2		10	2	1	A
2022	183	1	1	018300101	1	3	2022	1	1			1																						1	2	2	6	3	1959	63	1	2	1	5		1	1	1	A
2022	183	19	1	018301901	1	3	2022	2	1			1																						1	2	1	28	10	1989	32	1	3	1	3		10	7	1	A
2022	183	28	1	018302801	1	6	2022	2	1			1																						1	1	2	7	1	1992	30	1	2	1	5		10	1	1	A
2022	183	31	1	018303101	1	3	2022	2	1			1																						1	2	1	26	7	1978	43	2					1	7	2
2022	183	34	1	018303401	1	3	2022	1	1			1																						1	1	2	23	4	2002	19	1	3	1	1		10	1	2
2022	183	44	1	018304401	1	6	2022	1	1			1																						1	2	1	2	2	1982	40	1	1	2		6	10	98	2
2022	183	52	1	018305201	2	3	2022	2	1			1																						2	2	1	19	11	1973	48	1	2	1	5		1	1	1	A
2022	183	59	1	018305901	1	3	2022	1	1			1																						1	2	2	18	7	1970	51	1	2	1	5		1	1	1	A
2022	183	59	2	018305902	2	3	2022	4	1			1																						2	2	1	23	12	2001	20	1	2	1	5		10	98	1	A
2022	183	81	1	018308101	1	3	2022	1	1			1																						1	1	2	8	5	1968	53	1	2	1	4		10	1	1	A
2022	183	87	1	018308701	1	3	2022	3	1			1																						1	1	2	16	12	1985	36	1	2	1	5		10	7	1	A
2022	184	1	1	018400101	1	2	2022	2	1			1																						1	2	1	11	5	1988	33	1	2	1	5		1	1	2
2022	184	22	1	018402201	2	2	2022	2	1			1																						2	1	2	24	11	2004	17	1	2	1	5		10	5	2
2022	184	30	1	018403001	2	2	2022	1	4			4
2022	184	39	1	018403901	2	2	2022	1	1			1																						2	2	1	4	1	1993	29	1	3	1	2		10	1	1	B
2022	184	41	1	018404101	1	2	2022	1	1			1																						1	1	2	13	12	1964	57	1	2	1	5		1	1	1	A
2022	184	66	1	018406601	1	2	2022	1	1			1																						1	2	1	16	5	1990	31	1	2	1	2		10	1	1	A
2022	184	73	1	018407301	1	2	2022	1	1			1																						1	2	2	4	9	1954	67	2					2	2	1	A
2022	184	94	1	018409401	2	2	2022	1	1			1																						2	2	1	21	12	1987	34	1	1	2		6	1	5	1	A
2022	184	132	1	018413201	1	2	2022	1	1			1																						1	2	1	9	5	1986	35	1	4	1	5		10	1	2
2022	184	142	1	018414201	2	2	2022	2	1			1																						2	2	1	4	6	1972	49	1	1	2		6	1	1	1	B
2022	186	1	1	018600101	2	6	2022	1	1			1																						2	2	2	17	1	1961	61	1	2	1	5		10	98	1	B
2022	186	16	1	018601601	1	6	2022	1	1			1																						1	2	1	19	5	2002	20	1	2	1	5		10	7	1	B
2022	186	22	1	018602201	1	6	2022	1	1			1																						1	1	2	17	2	1971	51	1	4	1	5		10	5	2
2022	186	29	1	018602901	2	6	2022	5	1			1																						2	2	2	23	2	1961	61	1	3	1	5		10	7	1	B
2022	186	31	1	018603101	2	6	2022	1	1			1																						2	2	2	22	5	1961	61	1	3	1	2		10	1	1	B
2022	186	92	1	018609201	2	6	2022	2	1			1																						2	2	1	24	11	1984	37	1	3	1	3		10	1	1	B
2022	186	109	1	018610901	2	6	2022	1	1			1																						2	2	1	17	5	1982	40	1	3	1	3		10	1	1	B
2022	186	117	1	018611701	2	6	2022	1	1			1																						2	1	2	1	6	1988	34	1	4	1	5		10	1	1	B
2022	187	15	1	018701501	2	6	2022	1	1			1																						2	2	1	22	9	1998	23	1	2	1	5		10	98	2
2022	187	65	1	018706501	4	6	2022	1	1			1																						4	1	2	8	5	1997	25	1	3	1	3		10	7	2
2022	187	67	1	018706701	2	6	2022	2	1			1																						2	1	2	12	4	1981	41	1	2	1	3		10	1	1	A
2022	187	74	1	018707401	1	6	2022	1	1			1																						1	2	2	14	3	1968	54	1	3	1	3		1	1	1	A
2022	187	92	1	018709201	2	6	2022	1	5			1																						2	1	2	4	5	1987	35	1	2	1	5		10	98	1	B
2022	187	117	1	018711701	2	6	2022	1	1			1																						2	2	1	26	7	1988	33	1	2	1	5		10	1	2
2022	187	124	1	018712401	5	6	2022	1	1			1																						5	1	2	4	4	1972	50	1	2	1	5		1	98	1	A
2022	187	157	1	018715701	2	6	2022	1	1			1																						2	2	2	4	5	1950	72	1	1	1	3		2	2	2
2022	187	158	1	018715801	1	6	2022	1	1			1																						1	1	2	17	7	2005	16	1	2	1	5		10	1	1	A
2022	187	159	1	018715901	2	6	2022	2	1			1																						2	2	1	6	5	1987	35	1	2	1	5		10	7	2
2022	188	16	1	018801601	4	3	2022	1	4			4
2022	188	17	1	018801701	3	3	2022	1	1			1																						3	1	2	17	2	1984	38	1	4	1	4		10	1	1	A
2022	188	22	1	018802201	5	3	2022	1	1			1																						5	2	1	4	5	2002	19	1	4	1	1		10	7	1	A
2022	188	33	1	018803301	2	3	2022	1	1			1																						2	2	1	3	8	1985	36	1	4	1	5		10	7	2
2022	188	39	1	018803901	3	3	2022	2	1			1																						3	1	2	2	12	1975	46	1	4	1	4		10	7	1	C
2022	188	41	1	018804101	3	3	2022	1	1			1																						3	1	2	19	2	1986	36	1	4	1	5		10	7	2
2022	188	63	1	018806301	2	3	2022	1	1			1																						2	2	2	17	10	1943	78	1	2	1	5		10	7	1	B
2022	189	23	1	018902301	2	1	2022	2	1			1																						2	2	2	17	12	1967	54	1	3	1	3		10	7	1	B
2022	189	30	1	018903001	1	1	2022	2	5			1																						1	1	2	19	1	1961	61	1	3	1	3		10	7	1	A
2022	189	32	1	018903201	1	1	2022	2	1			1																						1	2	2	28	9	1941	80	1	1	1	5		1	1	1	B
2022	189	41	1	018904101	1	1	2022	6	1			1																						1	2	2	2	10	1941	80	1	1	1	1		1	7	2
2022	189	80	1	018908001	1	1	2022	6	1			1																						1	1	2	8	8	1962	59	1	2	1	5		1	1	1	A
2022	189	82	1	018908201	2	1	2022	1	1			1																						2	2	1	2	1	1989	33	1	2	1	2		10	7	1	A
2022	189	83	1	018908301	2	1	2022	1	2			2
2022	189	89	1	018908901	1	2	2022	7	1			1																						1	2	1	5	11	1993	28	1	2	1	3		10	7	2
2022	189	104	1	018910401	2	1	2022	1	1			1																						2	2	1	29	10	1996	25	1	4	1	5		10	5	1	A
2022	189	110	1	018911001	4	1	2022	1	1			1																						4	1	2	16	1	2006	16	1	2	1	4		10	7	1	A
2022	190	10	1	019001001	1	5	2022	2	1			1																						1	2	1	7	9	1987	34	1	3	1	3		10	1	1	B
2022	190	10	2	019001002	1	5	2022	4	1			1																						1	1	2	2	7	1983	38	1	2	1	3		1	1	1	B
2022	190	10	3	019001003	1	5	2022	5	1			1																						1	1	2	10	3	1989	33	1	3	1	3		10	1	2
2022	190	14	1	019001401	2	5	2022	2	1			1																						2	2	1	11	2	1985	37	1	3	1	3		10	7	1	A
2022	190	14	2	019001402	2	5	2022	1	1			1																						2	2	2	7	5	1952	70	2					1	1	1	A
2022	190	31	1	019003101	6	5	2022	1	1			1																						6	2	2	23	9	1961	60	2					1	1	2
2022	190	46	1	019004601	1	5	2022	1	1			1																						1	2	2	12	8	1955	66	1	1	1	3		1	1	1	A
2022	190	46	2	019004602	1	5	2022	2	1			1																						1	2	1	8	9	1983	38	1	2	1	5		10	98	1	A
2022	190	85	1	019008501	2	5	2022	1	1			1																						2	2	1	28	1	1978	44	1	2	1	2		10	7	1	A
2022	190	90	1	019009001	3	5	2022	1	1			1																						3	1	2	12	9	1992	29	1	3	1	3		1	7	1	A
2022	190	95	1	019009501	2	5	2022	2	1			1																						2	2	2	30	11	1956	65	1	1	1	5		1	1	1	B
2022	190	105	1	019010501	2	5	2022	1	4			4
2022	190	112	1	019011201	2	5	2022	3	5			2
2022	190	112	2	019011202	1	5	2022	1	1			1																						1	1	2	11	5	1997	25	1	3	1	3		10	1	1	B
2022	190	149	1	019014901	1	5	2022	1	1			1																						1	1	2	19	5	1988	33	1	3	1	3		10	7	1	A
2022	190	149	2	019014902	1	5	2022	1	1			1																						1	2	2	11	11	1968	53	1	2	1	4		1	1	1	C
2022	192	32	1	019203201	2	4	2022	1	1			1																						2	2	1	21	3	1979	43	1	2	1	1		1	1	1	B
2022	192	34	1	019203401	4	6	2022	2	1			1																						4	2	1	28	1	2003	19	1	2	1	5		10	1	1	A
2022	192	38	1	019203801	2	4	2022	2	1			1																						2	2	1	22	9	1980	41	1	1	2		6	1	1	1	A
2022	192	48	1	019204801	1	4	2022	1	1			1																						1	1	2	16	7	1991	30	1	2	1	5		10	7	2
2022	192	55	1	019205501	6	4	2022	3	1			1																						6	2	2	3	1	1930	92	2					1	1	1	A
2022	192	59	1	019205901	2	4	2022	1	1			1																						2	2	1	30	3	1999	23	1	2	1	5		10	2	1	A
2022	192	67	1	019206701	2	4	2022	2	1			1																						2	2	1	6	6	1988	33	1	2	1	5		10	7	1	A
2022	192	68	1	019206801	2	4	2022	2	1			1																						2	2	2	16	3	1971	51	1	1	2		5	1	1	1	A
2022	192	73	1	019207301	1	4	2022	1	1			1																						1	1	2	22	4	1992	29	1	3	1	3		10	1	1	A
2022	192	94	1	019209401	4	4	2022	2	1			1																						4	2	1	15	2	1998	24	1	3	1	3		10	98	1	A
2022	193	17	1	019301701	1	6	2022	1	1			1																						1	1	2	12	5	1990	32	1	2	1	5		1	1	1	B
2022	193	37	1	019303701	1	6	2022	1	1			1																						1	1	2	30	4	1991	31	1	2	1	5		1	1	1	A
2022	193	46	1	019304601	1	6	2022	1	5			5																						1	1	2	6	2	1999	23	1	2	1	5		10	1	1	A
2022	193	49	1	019304901	1	6	2022	1	1			1																						1	2	1	3	10	1994	27	1	4	1	4		10	1	1	A
2022	193	77	1	019307701	2	6	2022	2	1			1																						2	2	1	11	9	1986	35	1	2	1	5		10	1	1	A
2022	193	86	1	019308601	2	6	2022	2	1			1																						2	2	1	11	5	1980	42	1	1	2		5	1	1	2
2022	193	100	1	019310001	2	6	2022	2	1			1																						2	2	1	24	3	1984	38	1	1	2		4	1	1	2
2022	193	107	1	019310701	2	6	2022	1	1			1																						2	1	2	7	12	2006	15	1	2	1	3		10	1	1	A
2022	193	109	1	019310901	1	6	2022	2	1			1																						1	2	1	30	3	1984	38	1	2	1	5		1	1	1	B
2022	193	123	1	019312301	1	6	2022	1	1			1																						1	2	2	27	2	1966	56	1	1	1	5		1	1	1	A
2022	194	1	1	019400101	4	4	2022	2	1			1																						4	1	2	17	3	2006	16	1	2	1	4		10	7	2
2022	194	5	1	019400501	1	4	2022	2	5			1																						1	1	2	26	3	1994	28	1	4	1	5		10	1	2
2022	194	17	1	019401701	4	4	2022	1	1			1																						4	1	2	12	1	2007	15	1	2	1	2		10	7	2
2022	194	27	1	019402701	1	4	2022	3	1			1																						1	1	2	22	12	1986	35	1	2	1	5		1	1	1	A
2022	194	40	1	019404001	1	4	2022	4	1			1																						1	1	2	24	2	1985	37	1	1	2		4	1	1	1	A
2022	194	42	1	019404201	3	4	2022	2	1			1																						3	2	1	12	4	2006	16	1	2	1	4		10	7	2
2022	194	48	1	019404801	1	4	2022	2	1			1																						1	1	2	24	1	1988	34	1	3	1	3		10	98	1	A
2022	194	51	1	019405101	1	4	2022	1	1			1																						1	1	2	17	4	1992	30	1	2	1	5		2	2	1	A
2022	194	68	1	019406801	2	4	2022	1	4			4
2022	197	3	1	019700301	1	3	2022	1	1			1																						1	1	2	27	11	1952	69	1	4	1	3		10	7	1	B
2022	197	16	1	019701601	2	3	2022	1	1			1																						2	2	1	28	2	1982	40	1	5	1	2		10	7	1	BD
2022	197	34	1	019703401	2	3	2022	1	1			1																						2	1	2	17	1	1980	42	1	4	1	5		10	7	1	B
2022	197	67	1	019706701	2	3	2022	2	1			1																						2	2	1	14	1	1992	30	1	3	1	3		10	7	1	B
2022	197	81	1	019708101	1	3	2022	1	5			1																						1	2	2	8	11	1967	54	1	4	1	1		10	7	2
2022	197	93	1	019709301	2	3	2022	2	1			1																						2	2	1	25	8	1985	36	1	5	1	2		10	7	1	BD
2022	197	127	1	019712701	2	3	2022	2	1			1																						2	1	2	25	7	2004	17	1	2	1	5		10	7	1	B
2022	197	133	1	019713301	1	3	2022	1	1			1																						1	1	2	11	5	1994	27	1	4	1	5		10	7	1	B
2022	199	13	1	019901301	1	3	2022	2	1			1																						1	2	1	23	5	1988	33	1	4	1	6		10	7	2
2022	199	15	1	019901501	2	3	2022	1	1			1																						2	2	1	14	3	1985	37	1	2	1	5		10	7	2
2022	199	24	1	019902401	1	3	2022	7	2			2
2022	199	31	1	019903101	2	4	2022	1	2			2
2022	199	34	1	019903401	1	3	2022	3	1			1																						1	1	2	2	3	1986	36	1	2	1	5		10	1	2
2022	199	39	1	019903901	1	3	2022	8	1			1																						1	1	2	13	3	1986	36	1	4	1	5		10	7	2
2022	199	79	1	019907901	1	3	2022	2	1			1																						1	2	1	22	11	1986	35	1	3	1	3		10	7	1	B
2022	199	87	1	019908701	2	3	2022	6	1			1																						2	1	2	20	3	1991	31	1	5	1	1		10	7	1	B
2022	200	9	1	020000901	1	3	2022	1	1			1																						1	1	2	24	12	1982	39	1	2	1	5		10	1	1	B
2022	200	11	1	020001101	2	3	2022	6	1			1																						2	1	2	29	10	1994	27	1	4	1	5		10	7	1	B
2022	200	63	1	020006301	2	4	2022	1	2			2
2022	200	72	1	020007201	1	3	2022	1	1			1																						1	1	2	11	12	1958	63	1	2	1	5		2	2	1	B
2022	200	83	1	020008301	3	3	2022	2	1			1																						3	2	1	6	1	1989	33	1	4	1	5		10	7	1	BD
2022	200	102	1	020010201	1	3	2022	1	5			1																						1	2	2	9	3	1960	62	1	1	1	5		10	7	2
2022	200	104	1	020010401	1	4	2022	4	5			2
2022	200	109	1	020010901	1	3	2022	1	1			1																						1	1	2	2	1	1997	25	1	3	1	3		10	7	2
2022	200	143	1	020014301	4	3	2022	2	1			1																						4	1	2	1	1	1996	26	1	3	1	3		10	1	1	B
2022	200	149	1	020014901	1	3	2022	1	1			1																						1	1	2	19	2	1988	34	1	4	1	4		10	7	1	A
2022	202	4	1	020200401	1	6	2022	5	1			1																						1	1	2	13	9	1990	31	1	2	1	5		10	7	1	C
2022	202	29	1	020202901	1	6	2022	2	1			1																						1	2	1	17	10	1980	41	1	2	1	5		10	1	1	A
2022	202	31	1	020203101	1	4	2022	1	1			1																						1	1	2	23	2	1976	46	1	3	1	3		1	7	1	B
2022	202	57	1	020205701	4	4	2022	1	1			1																						4	1	2	19	1	1990	32	1	2	1	5		10	7	1	A
2022	202	65	1	020206501	1	4	2022	1	1			1																						1	1	2	23	3	1991	31	1	2	1	5		10	7	1	B
2022	202	68	1	020206801	2	4	2022	2	1			1																						2	2	1	3	3	2004	18	1	3	1	1		10	2	1	A
2022	202	76	1	020207601	1	4	2022	1	1			1																						1	2	1	27	11	1990	31	1	2	1	5		10	1	1	B
2022	202	102	1	020210201	1	4	2022	1	1			1																						1	2	1	30	3	1995	27	1	4	1	3		2	2	1	B
2022	202	103	1	020210301	1	4	2022	2	1			1																						1	1	2	15	2	2001	21	1	2	1	5		10	2	1	A
2022	203	54	1	020305401	1	6	2022	7	1			1																						1	1	2	9	5	1976	46	1	2	1	5		10	7	1	B
2022	203	68	1	020306801	2	5	2022	1	1			1																						2	2	2	16	8	1946	75	2					1	1	1	A
2022	203	76	1	020307601	1	5	2022	3	1			1																						1	2	1	10	5	1987	35	1	3	1	3		10	7	1	A
2022	203	81	1	020308101	3	5	2022	1	1			1																						3	2	1	16	3	2007	15	1	2	1	3		10	98	1	A
2022	203	129	1	020312901	5	5	2022	1	1			1																						5	1	2	21	1	1949	73	1	2	1	5		10	6	1	A
2022	203	132	1	020313201	1	5	2022	1	1			1																						1	1	2	12	10	1947	74	1	2	1	5		10	98	1	C
2022	203	148	1	020314801	2	5	2022	1	1			1																						2	2	2	19	2	1967	55	1	2	1	5		10	1	1	C
2022	203	154	1	020315401	2	5	2022	1	1			1																						2	2	2	9	3	1955	67	1	2	1	5		10	1	1	A
2022	203	167	1	020316701	2	5	2022	1	1			1																						2	2	2	18	2	1971	51	1	3	1	3		10	7	1	B
2022	204	35	1	020403501	1	4	2022	2	1			1																						1	1	2	29	5	1961	60	1	2	1	5		2	2	1	A
2022	204	66	1	020406601	1	4	2022	1	1			1																						1	2	2	30	3	1966	56	1	2	1	1		10	1	1	A
2022	204	83	1	020408301	1	4	2022	1	1			1																						1	2	1	11	2	1974	48	1	2	1	5		1	7	2
2022	204	85	1	020408501	1	4	2022	1	1			1																						1	2	1	31	5	2003	18	1	2	1	5		10	7	1	A
2022	204	92	1	020409201	1	4	2022	5	1			1																						1	1	2	1	11	1948	73	1	3	1	3		1	1	1	B
2022	204	106	1	020410601	3	4	2022	3	1			1																						3	1	2	27	9	1999	22	1	3	1	3		10	1	1	B
2022	204	125	1	020412501	2	4	2022	2	1			1																						2	2	1	9	1	1986	36	1	4	1	5		10	1	1	B
2022	204	128	1	020412801	2	4	2022	1	1			1																						2	2	1	25	2	1976	46	1	2	1	5		10	98	1	A
2022	205	3	1	020500301	1	2	2022	4	1			1																						1	1	2	20	2	1986	36	1	3	1	2		10	7	2
2022	205	4	1	020500401	2	2	2022	1	1			1																						2	2	2	16	1	1967	55	1	1	1	6		10	1	1	A
2022	205	11	1	020501101	1	2	2022	1	1			1																						1	1	2	18	1	1992	30	1	3	1	3		10	1	2
2022	205	31	1	020503101	2	2	2022	1	1			1																						2	2	1	6	9	1994	27	1	2	1	5		10	7	2
2022	205	32	1	020503201	1	2	2022	1	5			2
2022	205	66	1	020506601	1	3	2022	3	1			1																						1	1	2	12	8	1993	28	1	2	1	5		10	6	2
2022	205	107	1	020510701	2	2	2022	1	1			1																						2	2	1	27	12	1990	31	1	3	1	3		10	7	2
2022	205	114	1	020511401	1	2	2022	1	1			1																						1	2	1	6	4	1991	30	1	3	1	3		10	7	1	A
2022	205	116	1	020511601	1	2	2022	3	1			1																						1	1	2	3	7	1991	30	1	2	1	5		10	7	2
2022	205	142	1	020514201	6	2	2022	1	1			1																						6	1	2	25	10	1997	24	1	2	1	4		11	6	2
2022	206	4	1	020600401	2	2	2022	1	1			1																						2	2	1	17	1	1989	33	1	2	1	5		1	1	2
2022	206	10	1	020601001	1	2	2022	1	1			1																						1	1	2	10	5	2003	18	1	2	1	5		10	1	1	A
2022	206	33	1	020603301	2	5	2022	3	1			1																						2	1	2	23	11	1988	33	1	2	1	2		10	1	1	B
2022	206	34	1	020603401	1	6	2022	2	1			1																						1	1	2	2	2	1990	32	1	3	1	3		10	7	1	B
2022	206	46	1	020604601	1	2	2022	2	1			1																						1	2	1	27	8	1975	46	1	2	1	1		10	7	1	A
2022	206	54	1	020605401	2	2	2022	1	1			1																						2	2	2	26	11	1969	52	1	1	2		6	1	1	1	A
2022	206	59	1	020605901	6	2	2022	1	1			1																						6	2	1	16	2	1999	23	1	4	1	4		10	1	1	A
2022	206	67	1	020606701	2	2	2022	1	1			1																						2	2	1	14	3	1984	37	1	2	1	5		1	1	1	A
2022	206	71	1	020607101	2	2	2022	1	1			1																						2	2	1	23	5	1982	39	1	3	1	3		1	1	2
2022	206	79	1	020607901	2	2	2022	3	1			1																						2	1	2	26	9	2000	21	1	2	1	5		10	7	1	A
2022	210	7	1	021000701	1	5	2022	1	1			1																						1	1	2	30	6	1997	24	1	2	1	3		1	1	1	A
2022	210	9	1	021000901	5	6	2022	5	1			1																						5	2	2	16	4	1966	56	1	1	1	3		1	1	2
2022	210	14	1	021001401	2	5	2022	1	4			4
2022	210	53	1	021005301	1	5	2022	1	1			1																						1	1	2	28	2	1989	33	1	2	1	5		1	1	2
2022	210	54	1	021005401	1	5	2022	1	1			1																						1	2	1	24	1	2001	21	1	4	1	2		10	7	2
2022	210	61	1	021006101	1	6	2022	4	1			1																						1	1	2	3	11	1984	37	1	2	1	5		10	1	2
2022	210	62	1	021006201	4	5	2022	4	5			2
2022	210	67	1	021006701	1	5	2022	2	1			1																						1	2	1	25	4	1991	31	1	3	1	2		10	7	1	A
2022	210	68	1	021006801	2	5	2022	1	1			1																						2	2	1	28	10	1985	36	1	1	2		3	1	1	1	B
2022	210	77	1	021007701	1	6	2022	3	5			2
2022	212	39	1	021203901	1	6	2022	2	1			1																						1	2	1	11	2	1985	37	1	3	1	3		10	7	1	A
2022	212	40	1	021204001	1	6	2022	3	1			1																						1	1	2	22	3	1977	45	1	4	1	5		10	98	2
2022	212	42	1	021204201	1	6	2022	1	1			1																						1	1	2	2	7	1973	48	1	2	1	3		1	1	2
2022	212	46	1	021204601	1	6	2022	1	1			1																						1	2	1	24	9	1992	29	1	4	1	4		10	7	1	B
2022	212	48	1	021204801	4	6	2022	4	1			1																						4	2	2	10	1	1937	85	1	1	1	2		2	2	1	B
2022	212	49	1	021204901	1	6	2022	2	1			1																						1	1	2	16	3	1993	29	1	2	1	5		10	2	2
2022	212	50	1	021205001	2	6	2022	1	1			1																						2	2	1	12	5	1994	28	1	2	1	5		10	7	2
2022	212	53	1	021205301	1	6	2022	2	1			1																						1	1	2	1	6	1974	48	1	2	1	5		10	98	1	B
2022	212	56	1	021205601	1	6	2022	1	1			1																						1	1	2	22	4	1999	23	1	2	1	5		1	1	1	A
2022	212	68	1	021206801	1	6	2022	1	1			1																						1	2	1	4	9	1979	42	1	3	1	5		10	8	1	B
2022	213	43	1	021304301	2	2	2022	2	1			1																						2	2	1	15	10	2003	18	1	2	1	5		10	7	1	A
2022	213	64	1	021306401	5	2	2022	2	1			1																						5	1	2	29	11	2005	16	1	2	1	4		10	5	1	A
2022	213	80	1	021308001	1	2	2022	1	1			1																						1	2	2	1	10	1945	76	2					10	98	1	A
2022	213	89	1	021308901	1	2	2022	3	1			1																						1	1	2	24	8	1999	22	1	2	1	5		10	6	1	A
2022	213	96	1	021309601	2	2	2022	1	1			1																						2	2	1	12	1	1988	34	1	3	1	3		10	7	1	A
2022	213	112	1	021311201	5	2	2022	1	1			1																						5	1	2	18	10	1987	34	1	2	1	5		10	7	1	A
2022	213	120	1	021312001	1	2	2022	1	1			1																						1	2	2	14	9	1965	56	1	2	1	2		10	7	1	A
2022	213	128	1	021312801	2	2	2022	1	1			1																						2	2	1	31	12	1977	44	1	2	1	3		10	7	1	A
2022	213	153	1	021315301	3	2	2022	3	1			1																						3	1	2	30	12	2004	17	1	2	1	5		10	7	1	A
2022	214	12	1	021401201	4	6	2022	2	1			1																						4	2	1	14	5	1975	47	1	1	2		4	1	6	1	A
2022	214	19	1	021401901	3	6	2022	1	1			1																						3	1	2	18	12	2006	15	1	2	1	3		10	98	1	A
2022	214	23	1	021402301	1	6	2022	2	1			1																						1	2	1	5	9	1983	38	1	1	2		6	10	1	1	A
2022	214	28	1	021402801	2	6	2022	2	1			1																						2	2	1	7	1	1998	24	1	2	1	5		10	1	1	B
2022	214	44	1	021404401	1	6	2022	2	1			1																						1	1	2	1	6	1971	51	1	2	1	2		1	1	1	A
2022	214	51	1	021405101	1	6	2022	1	1			1																						1	2	2	20	4	1957	65	1	1	1	1		10	1	1	A
2022	214	53	1	021405301	1	6	2022	3	1			1																						1	1	2	13	4	1992	30	1	2	1	5		1	1	1	A
2022	214	64	1	021406401	2	6	2022	2	1			1																						2	1	2	8	12	1992	29	1	3	1	3		10	98	1	B
2022	214	70	1	021407001	2	6	2022	1	1			1																						2	2	1	10	5	1985	37	1	2	1	5		1	1	1	A
2022	214	73	1	021407301	2	6	2022	1	5			2
2022	215	6	1	021500601	2	4	2022	1	1			1																						2	2	2	28	7	1961	60	1	2	1	2		10	1	1	A
2022	215	8	1	021500801	2	4	2022	1	1			1																						2	2	1	27	3	1998	24	1	2	1	5		10	1	2
2022	215	32	1	021503201	2	4	2022	2	1			1																						2	2	1	15	10	1995	26	1	3	1	2		10	7	2
2022	215	64	1	021506401	2	4	2022	1	1			1																						2	2	1	31	10	1992	29	1	3	1	3		10	1	2
2022	215	70	1	021507001	2	4	2022	3	1			1																						2	2	1	28	1	1996	26	1	1	2		4	1	1	1	A
2022	215	74	1	021507401	4	4	2022	2	1			1																						4	2	1	31	1	2004	18	1	2	1	5		1	1	1	A
2022	215	111	1	021511101	1	4	2022	1	1			1																						1	2	2	8	7	1958	63	1	2	1	5		10	1	1	B
2022	215	122	1	021512201	2	4	2022	1	1			1																						2	2	1	1	4	2002	20	1	3	1	1		10	1	2
2022	215	126	1	021512601	2	4	2022	1	1			1																						2	2	1	9	3	1987	35	1	4	1	5		10	1	1	B
2022	216	18	1	021601801	2	3	2022	2	1			1																						2	2	1	16	2	1991	31	1	2	1	3		1	7	2
2022	216	30	1	021603001	2	4	2022	2	1			1																						2	2	1	10	1	1990	32	1	2	1	5		1	1	1	A
2022	216	34	1	021603401	1	3	2022	1	1			1																						1	2	1	4	3	1992	30	1	1	2		5	10	1	1	A
2022	216	37	1	021603701	1	3	2022	3	1			1																						1	1	2	1	3	1983	39	1	3	1	2		10	7	2
2022	216	81	1	021608101	2	4	2022	2	1			1																						2	2	2	29	10	1970	51	1	1	2		6	1	1	2
2022	216	88	1	021608801	1	3	2022	1	1			1																						1	2	1	8	6	1976	45	1	1	2		3	1	1	1	A
2022	216	88	2	021608802	2	3	2022	1	1			1																						2	2	1	9	1	1995	27	1	3	1	3		10	7	1	B
2022	216	96	1	021609601	5	4	2022	2	1			1																						5	1	2	23	3	2007	15	1	2	1	3		10	1	1	E
2022	216	109	1	021610901	1	3	2022	1	1			1																						1	2	1	12	12	1997	24	1	3	1	1		10	7	1	A
2022	216	111	1	021611101	2	3	2022	2	1			1																						2	2	1	23	3	1995	27	1	2	1	5		10	98	1	A
2022	217	13	1	021701301	2	5	2022	2	1			1																						2	2	1	29	1	1992	30	1	4	1	3		10	6	1	B
2022	217	50	1	021705001	1	5	2022	2	1			1																						1	1	2	20	4	1958	64	1	4	1	5		10	7	2
2022	217	80	1	021708001	2	5	2022	2	1			1																						2	2	1	11	1	1988	34	1	4	1	5		10	7	1	B
2022	217	94	1	021709401	3	6	2022	4	1			1																						3	1	2	4	4	1993	29	1	4	1	5		10	7	1	B
2022	217	105	1	021710501	5	5	2022	2	1			1																						5	1	2	24	4	2005	17	1	2	1	5		10	7	1	B
2022	217	112	1	021711201	2	5	2022	1	1			1																						2	2	2	30	4	1960	62	1	1	1	5		10	5	2
2022	217	115	1	021711501	3	5	2022	1	1			1																						3	2	1	10	4	1996	26	1	4	1	5		10	7	1	B
2022	217	134	1	021713401	3	5	2022	1	2			2
2022	217	153	1	021715301	4	5	2022	1	1			1																						4	1	2	22	4	2000	22	1	3	1	3		10	7	2
2022	217	164	1	021716401	3	6	2022	2	1			1																						3	2	1	29	3	1993	29	1	4	1	5		10	7	1	B
2022	217	164	2	021716402	2	6	2022	6	1			1																						2	1	2	20	1	1987	35	1	3	1	2		10	5	2
2022	218	5	1	021800501	3	5	2022	2	1			1																						3	2	1	10	3	2003	19	1	3	1	1		10	7	1	A
2022	218	6	1	021800601	2	5	2022	3	1			1																						2	2	2	13	5	1947	75	1	1	1	5		1	1	1	B
2022	218	13	1	021801301	2	5	2022	2	1			1																						2	2	1	10	5	2003	19	1	3	1	1		10	7	1	A
2022	218	28	1	021802801	2	5	2022	1	1			1																						2	2	1	20	4	1981	41	1	2	1	3		10	7	1	A
2022	218	30	1	021803001	1	5	2022	1	1			1																						1	1	2	20	2	1977	45	1	2	1	5		10	6	1	A
2022	218	33	1	021803301	2	5	2022	1	1			1																						2	2	2	14	3	1959	63	1	1	1	5		1	1	1	A
2022	218	34	1	021803401	5	5	2022	1	1			1																						5	1	2	19	5	1998	24	1	2	1	5		10	98	1	A
2022	218	35	1	021803501	5	5	2022	1	1			1																						5	2	1	6	12	1998	23	1	3	1	3		10	7	1	A
2022	218	86	1	021808601	2	5	2022	2	1			1																						2	1	2	4	3	1978	44	1	2	1	5		10	7	1	A
2022	220	11	1	022001101	4	3	2022	2	1			1																						4	1	2	23	1	2005	17	1	2	1	5		10	7	1	A
2022	220	25	1	022002501	1	3	2022	1	1			1																						1	2	1	24	7	2005	16	1	2	1	5		10	1	1	A
2022	220	26	1	022002601	1	3	2022	1	1			1																						1	2	1	20	6	1987	34	1	3	1	3		1	1	2
2022	220	38	1	022003801	2	3	2022	1	1			1																						2	2	1	10	3	1997	25	1	2	1	5		10	98	1	A
2022	220	46	1	022004601	1	3	2022	3	1			1																						1	1	2	20	6	1988	33	1	3	1	3		1	1	1	A
2022	220	49	1	022004901	1	3	2022	5	1			1																						1	1	2	7	10	1988	33	1	2	1	5		10	1	1	A
2022	220	56	1	022005601	3	3	2022	2	1			1																						3	1	2	2	11	2004	17	1	2	1	5		10	7	1	A
2022	220	66	1	022006601	1	3	2022	1	1			1																						1	1	2	9	12	1986	35	1	3	1	3		10	1	2
2022	220	70	1	022007001	2	3	2022	2	1			1																						2	2	1	29	10	2005	16	1	2	1	4		10	2	1	A
2022	220	77	1	022007701	2	3	2022	1	1			1																						2	2	1	8	5	1988	33	1	3	1	3		10	1	2
2022	221	6	1	022100601	1	4	2022	2	1			1																						1	2	1	8	4	1992	30	1	2	1	3		1	1	1	A
2022	221	10	1	022101001	1	4	2022	1	1			1																						1	1	2	20	10	1957	64	1	1	1	5		10	98	1	A
2022	221	17	1	022101701	2	4	2022	1	1			1																						2	1	2	31	10	1985	36	1	3	1	2		10	1	2
2022	221	21	1	022102101	1	4	2022	1	1			1																						1	1	2	13	3	1963	59	1	2	1	1		10	98	2
2022	221	33	1	022103301	1	4	2022	1	1			1																						1	1	2	18	11	1964	57	1	2	1	5		10	7	2
2022	221	37	1	022103701	3	4	2022	1	1			1																						3	2	1	15	3	2005	17	1	2	1	5		10	7	1	C
2022	221	40	1	022104001	1	4	2022	2	1			1																						1	1	2	2	11	1992	29	1	3	1	3		10	6	2
2022	221	44	1	022104401	1	4	2022	1	1			1																						1	2	1	25	11	1994	27	1	2	1	5		10	6	1	A
2022	221	71	1	022107101	4	4	2022	1	1			1																						4	2	1	12	10	1998	23	1	2	1	5		10	7	1	A
2022	221	74	1	022107401	2	4	2022	1	1			1																						2	1	2	25	1	1997	25	1	2	1	5		10	2	1	A
2022	222	2	1	022200201	6	3	2022	1	1			1																						6	2	1	20	12	2003	18	1	2	1	5		10	7	1	A
2022	222	3	1	022200301	1	3	2022	1	1			1																						1	2	2	14	10	1953	68	1	1	1	5		10	7	1	A
2022	222	22	1	022202201	1	3	2022	4	1			1																						1	1	2	10	9	1981	40	1	2	1	5		10	1	1	A
2022	222	25	1	022202501	1	3	2022	1	1			1																						1	1	2	1	1	1979	43	1	5	1	1		10	7	1	B
2022	222	54	1	022205401	2	3	2022	1	1			1																						2	2	2	11	4	1959	62	1	1	1	5		10	7	1	A
2022	222	58	1	022205801	2	3	2022	1	1			1																						2	2	1	19	1	1985	37	1	4	1	3		10	1	1	A
2022	222	68	1	022206801	4	3	2022	1	1			1																						4	2	1	15	1	1991	31	1	2	1	5		10	1	1	B
2022	222	81	1	022208101	1	3	2022	1	1			1																						1	1	2	15	10	2002	19	1	2	1	5		10	1	1	A
2022	222	98	1	022209801	3	3	2022	1	1			1																						3	2	1	16	2	2001	21	1	3	1	1		10	7	1	A
2022	222	99	1	022209901	3	3	2022	1	1			1																						3	1	2	8	12	2006	15	1	2	1	2		10	1	1	A
2022	226	10	1	022601001	1	3	2022	1	1			1																						1	2	1	18	2	1977	45	1	1	2		6	10	1	2
2022	226	11	1	022601101	4	3	2022	3	1			1																						4	2	2	25	2	1953	69	1	1	1	6		1	1	1	A
2022	226	14	1	022601401	1	3	2022	1	1			1																						1	2	2	11	2	1955	67	1	1	1	5		1	1	2
2022	226	20	1	022602001	4	3	2022	2	1			1																						4	2	1	21	2	2005	17	1	2	1	5		10	1	2
2022	226	29	1	022602901	3	3	2022	1	1			1																						3	1	2	17	1	2005	17	1	2	1	5		10	7	2
2022	226	30	1	022603001	1	3	2022	4	1			1																						1	1	2	28	2	1988	34	1	2	1	5		10	1	2
2022	226	31	1	022603101	5	3	2022	2	1			1																						5	2	1	2	8	1976	45	1	2	1	5		10	7	1	A
2022	226	32	1	022603201	1	3	2022	4	1			1																						1	1	2	21	12	1963	58	1	1	1	3		1	1	2
2022	226	33	1	022603301	1	3	2022	2	1			1																						1	1	2	11	7	1982	39	1	4	1	5		1	1	1	B
2022	226	46	1	022604601	2	3	2022	1	1			1																						2	2	1	16	2	1996	26	1	2	1	4		10	1	1	A
2022	226	48	1	022604801	1	3	2022	5	4			4
2022	226	49	1	022604901	1	3	2022	1	1			1																						1	2	1	21	7	1978	43	1	2	1	5		1	1	2
2022	226	50	1	022605001	3	3	2022	2	1			1																						3	2	1	14	2	2007	15	1	2	1	3		1	1	1	A
2022	226	68	1	022606801	2	3	2022	2	1			1																						2	2	1	2	1	1974	48	1	2	1	5		10	1	2
2022	228	6	1	022800601	2	6	2022	1	1			1																						2	2	1	21	5	1995	27	1	2	1	5		10	1	2
2022	228	7	1	022800701	2	6	2022	1	1			1																						2	2	1	19	2	1976	46	1	2	1	5		10	1	1	A
2022	228	8	1	022800801	3	6	2022	5	5			2
2022	228	9	1	022800901	2	6	2022	6	1			1																						2	1	2	21	5	1995	27	1	2	1	5		1	1	1	A
2022	228	10	1	022801001	1	6	2022	1	1			1																						1	2	1	25	6	1985	36	1	1	2		4	1	1	1	A
2022	228	16	1	022801601	1	6	2022	1	1			1																						1	1	2	22	2	1978	44	1	1	2		6	10	7	2
2022	228	17	1	022801701	1	6	2022	1	1			1																						1	2	1	5	3	1977	45	1	1	2		6	2	2	2
2022	228	18	1	022801801	2	6	2022	1	1			1																						2	2	1	20	8	1991	30	1	4	1	5		10	2	2
2022	228	20	1	022802001	1	6	2022	2	1			1																						1	2	1	8	10	1991	30	1	2	1	5		1	1	1	A
2022	228	22	1	022802201	1	6	2022	1	1			1																						1	1	2	17	6	1974	47	1	2	1	2		10	7	1	A
2022	228	50	1	022805001	5	6	2022	2	1			1																						5	2	2	20	3	1958	64	1	1	1	1		1	1	1	A
2022	228	51	1	022805101	1	6	2022	1	1			1																						1	1	2	15	7	1987	34	1	2	1	3		1	1	2
2022	228	52	1	022805201	1	6	2022	1	1			1																						1	1	2	20	6	1963	58	2					4	1	1	A
2022	228	53	1	022805301	1	6	2022	1	1			1																						1	1	2	4	11	1995	26	1	2	1	5		1	1	2
2022	228	54	1	022805401	2	6	2022	2	1			1																						2	2	1	5	5	1995	27	1	2	1	5		10	98	1	A
2022	229	61	1	022906101	4	2	2022	2	1			1																						4	1	2	6	7	2006	15	1	2	1	3		10	7	1	A
2022	229	62	1	022906201	4	2	2022	2	1			1																						4	2	1	30	9	1996	25	1	2	1	5		10	7	1	B
2022	229	63	1	022906301	1	2	2022	1	1			1																						1	1	2	24	7	1997	24	1	2	1	5		1	1	2
2022	229	65	1	022906501	2	2	2022	1	5			2
2022	229	127	1	022912701	1	2	2022	9	1			1																						1	1	2	5	12	1977	44	1	2	1	2		10	7	1	A
2022	229	128	1	022912801	2	2	2022	1	1			1																						2	2	1	2	8	1991	30	1	3	1	3		10	7	2
2022	229	131	1	022913101	1	2	2022	1	1			1																						1	2	2	15	7	1964	57	1	1	1	5		1	1	1	B
2022	229	132	1	022913201	1	2	2022	1	1			1																						1	2	1	1	9	1991	30	1	2	1	5		10	1	1	A
2022	229	138	1	022913801	1	2	2022	5	1			1																						1	1	2	25	6	1994	27	1	2	1	5		10	3	1	A
2022	229	139	1	022913901	1	2	2022	2	1			1																						1	2	1	8	9	1974	47	1	2	1	5		2	2	2
2022	229	140	1	022914001	2	2	2022	1	1			1																						2	2	1	2	11	1991	30	1	2	1	5		10	1	1	A
2022	229	141	1	022914101	1	2	2022	1	1			1																						1	2	1	25	5	1981	40	1	3	1	3		10	1	2
2022	229	142	1	022914201	1	2	2022	1	1			1																						1	2	1	6	10	1986	35	1	3	1	3		10	7	1	A
2022	230	16	1	023001601	1	5	2022	1	1			1																						1	1	2	1	6	1961	60	1	1	1	5		1	98	1	A
2022	230	17	1	023001701	1	5	2022	1	1			1																						1	1	2	10	9	1974	47	1	3	1	3		1	7	1	A
2022	230	18	1	023001801	1	5	2022	1	1			1																						1	2	2	23	6	1944	77	2					1	1	1	A
2022	230	19	1	023001901	2	5	2022	1	1			1																						2	1	2	6	5	1982	40	1	2	1	5		10	7	2
2022	230	26	1	023002601	4	5	2022	2	1			1																						4	2	1	6	3	1993	29	1	2	1	5		1	7	1	A
2022	230	27	1	023002701	2	5	2022	1	1			1																						2	2	2	17	5	1965	57	1	1	1	3		1	1	1	A
2022	230	28	1	023002801	1	5	2022	1	1			1																						1	1	2	2	3	1957	65	1	2	1	5		1	7	2
2022	230	29	1	023002901	2	5	2022	1	1			1																						2	1	2	20	4	1960	62	1	2	1	5		1	7	2
2022	230	32	1	023003201	1	5	2022	1	1			1																						1	1	2	28	7	1974	47	1	1	2		6	1	1	1	A
2022	230	34	1	023003401	2	5	2022	1	1			1																						2	2	2	29	11	1971	50	1	2	1	1		1	98	2
2022	230	46	1	023004601	5	5	2022	1	1			1																						5	2	2	8	4	1968	54	1	1	1	5		10	1	1	A
2022	230	49	1	023004901	2	5	2022	1	1			1																						2	2	1	1	3	1995	27	1	2	1	5		10	98	1	A
2022	231	3	1	023100301	1	5	2022	2	1			1																						1	1	2	22	4	1991	31	1	3	1	3		1	1	1	C
2022	231	8	1	023100801	2	5	2022	1	1			1																						2	2	1	30	1	2001	21	1	2	1	5		10	1	1	A
2022	231	43	1	023104301	2	5	2022	2	1			1																						2	2	1	24	8	1994	27	1	2	1	4		10	98	1	A
2022	231	47	1	023104701	5	5	2022	2	1			1																						5	2	2	15	8	1948	73	1	1	1	2		1	1	1	A
2022	231	55	1	023105501	2	5	2022	2	1			1																						2	2	1	24	11	1991	30	1	2	1	2		1	1	1	A
2022	231	59	1	023105901	1	5	2022	1	1			1																						1	1	2	26	11	1994	27	1	3	1	3		10	1	1	A
2022	231	66	1	023106601	1	5	2022	1	1			1																						1	1	2	4	2	1952	70	1	1	1	5		1	1	1	A
2022	231	67	1	023106701	5	5	2022	2	1			1																						5	2	1	2	5	2003	19	1	4	1	1		10	1	1	A
2022	231	78	1	023107801	2	5	2022	3	1			1																						2	2	1	21	3	1973	49	1	2	1	5		10	1	1	A
2022	232	15	1	023201501	5	3	2022	1	5			4
2022	232	16	1	023201601	1	3	2022	1	1			1																						1	1	2	11	2	1963	59	1	1	1	5		1	1	1	A
2022	232	25	1	023202501	2	3	2022	2	1			1																						2	1	2	15	11	1996	25	1	3	1	3		10	1	1	A
2022	232	33	1	023203301	1	3	2022	2	1			1																						1	1	2	18	12	1962	59	1	2	1	2		1	7	1	C
2022	232	80	1	023208001	3	3	2022	2	5			1																						3	1	2	18	2	2001	21	1	4	1	1		10	1	1	A
2022	232	98	1	023209801	2	3	2022	1	5			6
2022	232	105	1	023210501	3	3	2022	2	1			1																						3	1	2	20	2	2006	16	1	2	1	1		10	1	1	A
2022	232	119	1	023211901	1	3	2022	1	1			1																						1	2	1	14	12	1978	43	1	2	1	5		1	1	1	A
2022	232	154	1	023215401	1	3	2022	2	1			1																						1	1	2	4	9	1991	30	1	2	1	5		1	1	1	A
2022	234	1	1	023400101	2	3	2022	1	2			2
2022	234	22	1	023402201	2	3	2022	2	1			1																						2	1	2	30	11	1993	28	1	4	1	5		1	1	1	A
2022	234	23	1	023402301	2	3	2022	2	1			1																						2	2	1	25	2	2003	19	1	2	1	5		10	7	1	A
2022	234	30	1	023403001	1	3	2022	1	1			1																						1	2	1	2	3	1996	26	1	2	1	5		1	1	1	A
2022	234	32	1	023403201	1	3	2022	2	1			1																						1	1	2	2	1	1979	43	1	3	1	3		10	7	1	A
2022	234	48	1	023404801	1	3	2022	2	1			1																						1	1	2	16	3	1950	72	1	2	1	5		10	7	2
2022	234	52	1	023405201	2	3	2022	1	2			2
2022	234	53	1	023405301	1	3	2022	1	1			1																						1	2	1	1	2	1992	30	1	4	1	5		10	1	1	A
2022	234	54	1	023405401	1	3	2022	1	1			1																						1	1	2	11	6	1986	35	1	3	1	3		10	1	1	BD
2022	234	61	1	023406101	1	3	2022	6	5			2
2022	235	2	1	023500201	1	6	2022	1	5			2
2022	235	7	1	023500701	5	5	2022	2	1			1																						5	2	1	22	4	1993	29	1	4	1	5		10	7	1	B
2022	235	30	1	023503001	1	5	2022	1	1			1																						1	2	1	16	12	1984	37	1	4	1	5		10	1	1	B
2022	235	32	1	023503201	1	5	2022	2	1			1																						1	2	1	1	1	1987	35	1	3	1	1		1	1	1	A
2022	235	37	1	023503701	2	5	2022	1	1			1																						2	2	1	10	1	1989	33	1	2	1	5		1	1	1	A
2022	235	58	1	023505801	1	5	2022	6	5			4
2022	235	62	1	023506201	1	5	2022	1	1			1																						1	1	2	13	11	1997	24	1	2	1	5		10	1	2
2022	235	64	1	023506401	3	5	2022	2	1			1																						3	2	1	22	12	1998	23	1	4	1	3		1	1	1	A
2022	235	79	1	023507901	1	5	2022	3	1			1																						1	2	2	6	1	1964	58	1	2	1	5		1	7	2
2022	235	80	1	023508001	1	5	2022	1	1			1																						1	1	2	26	7	1990	31	1	2	1	5		10	1	1	A
2022	237	8	1	023700801	2	2	2022	1	1			1																						2	2	1	27	6	1992	29	1	3	1	3		1	1	2
2022	237	18	1	023701801	2	2	2022	1	1			1																						2	2	1	22	12	1989	32	1	2	1	5		1	1	1	A
2022	237	18	2	023701802	3	2	2022	3	1			1																						3	1	2	18	2	1995	27	1	4	1	3		10	1	2
2022	237	24	1	023702401	2	2	2022	2	1			1																						2	2	1	10	2	2000	22	1	2	1	5		1	1	1	A
2022	237	40	1	023704001	2	2	2022	1	1			1																						2	2	1	10	2	1982	40	1	1	2		2	1	1	1	A
2022	237	51	1	023705101	1	2	2022	1	1			1																						1	1	2	28	12	1975	46	1	1	2		5	1	1	1	A
2022	237	55	1	023705501	1	2	2022	1	1			1																						1	2	1	15	7	1999	22	1	2	1	5		10	1	1	A
2022	237	81	1	023708101	3	2	2022	1	1			1																						3	1	2	31	8	2001	20	1	2	1	5		1	1	2
2022	237	92	1	023709201	2	2	2022	1	1			1																						2	2	1	2	7	1993	28	1	2	1	5		1	1	1	A
2022	237	108	1	023710801	2	2	2022	1	1			1																						2	2	1	14	2	1985	37	1	2	1	5		1	1	1	A
2022	237	114	1	023711401	3	2	2022	1	1			1																						3	2	1	18	10	1997	24	1	4	1	3		10	1	1	A
2022	238	21	1	023802101	1	4	2022	4	2			2
2022	238	28	1	023802801	1	4	2022	4	5			2
2022	238	31	1	023803101	2	4	2022	5	5			2
2022	238	69	1	023806901	1	4	2022	1	1			1																						1	1	2	14	2	1993	29	1	2	1	5		1	1	2
2022	238	81	1	023808101	1	4	2022	5	1			1																						1	1	2	20	7	1992	29	1	2	1	5		1	1	2
2022	238	86	1	023808601	1	4	2022	4	1			1																						1	1	2	29	2	1984	38	1	2	1	5		1	1	1	A
2022	238	103	1	023810301	2	4	2022	1	1			1																						2	2	1	5	4	1993	29	1	2	1	4		10	1	2
2022	238	111	1	023811101	2	4	2022	1	1			1																						2	2	2	12	12	1956	65	1	1	1	2		1	1	1	B
2022	238	148	1	023814801	1	4	2022	1	1			1																						1	1	2	14	3	1990	32	1	2	1	5		1	1	2
2022	238	150	1	023815001	2	4	2022	1	1			1																						2	1	2	27	2	1992	30	1	2	1	3		1	98	2
2022	239	15	1	023901501	1	5	2022	1	1			1																						1	1	2	27	12	1997	24	1	3	1	3		1	1	2
2022	239	19	1	023901901	1	4	2022	1	1			1																						1	1	2	17	2	1962	60	1	5	1	2		10	1	1	B
2022	239	27	1	023902701	1	4	2022	1	1			1																						1	2	2	16	1	1951	71	1	2	1	5		1	1	1	A
2022	239	28	1	023902801	2	4	2022	1	1			1																						2	2	1	14	11	1985	36	1	5	1	2		10	1	1	B
2022	239	51	1	023905101	2	4	2022	1	1			1																						2	2	1	24	10	1988	33	1	4	1	5		10	1	1	B
2022	239	55	1	023905501	4	4	2022	1	5			4
2022	239	56	1	023905601	1	4	2022	1	1			1																						1	1	2	21	12	1981	40	1	5	1	2		10	7	1	B
2022	239	61	1	023906101	2	4	2022	1	2			2
2022	239	66	1	023906601	3	4	2022	1	5			1																						3	1	2	9	11	2003	18	1	2	1	5		10	7	2
2022	239	84	1	023908401	2	4	2022	1	1			1																						2	2	2	28	1	1962	60	1	3	1	3		1	1	1	B
2022	240	15	1	024001501	3	2	2022	1	5			1																						3	1	2	20	1	2006	16	1	2	1	4		10	7	2
2022	240	17	1	024001701	2	2	2022	1	1			1																						2	2	2	28	7	1957	64	1	4	1	5		10	7	1	B
2022	240	25	1	024002501	5	2	2022	1	1			1																						5	1	2	21	12	2001	20	1	2	1	5		10	1	1	A
2022	240	26	1	024002601	2	2	2022	1	1			1																						2	2	1	27	6	1975	46	1	4	1	5		10	7	1	B
2022	240	29	1	024002901	1	2	2022	1	1			1																						1	1	2	6	10	1986	35	1	2	1	5		1	1	2
2022	240	35	1	024003501	5	2	2022	1	1			1																						5	2	1	8	1	2005	17	1	2	1	3		10	98	2
2022	240	44	1	024004401	1	4	2022	6	1			1																						1	1	2	4	10	1944	77	1	4	1	6		1	7	1	B
2022	240	49	1	024004901	2	2	2022	3	1			1																						2	2	2	16	2	1969	53	1	1	2		4	10	1	1	A
2022	240	89	1	024008901	2	2	2022	1	1			1																						2	2	1	12	7	1989	32	1	4	1	3		10	1	1	A
2022	240	96	1	024009601	1	2	2022	1	1			1																						1	2	1	22	1	1986	36	1	4	1	5		10	7	1	B
2022	241	10	1	024101001	1	6	2022	1	5			1																						1	2	2	6	3	1950	72	1	3	1	5		10	7	1	B
2022	241	11	1	024101101	1	6	2022	1	1			1																						1	1	2	4	3	1987	35	1	3	1	3		10	7	1	B
2022	241	19	1	024101901	6	6	2022	1	1			1																						6	2	1	21	4	1985	37	1	3	1	3		10	5	1	A
2022	241	50	1	024105001	1	6	2022	2	1			1																						1	2	1	10	3	1990	32	1	4	1	5		10	7	1	B
2022	241	63	1	024106301	2	6	2022	1	1			1																						2	2	1	31	3	1992	30	1	4	1	3		10	7	1	B
2022	241	126	1	024112601	1	6	2022	1	1			1																						1	2	2	15	8	1944	77	1	2	1	5		10	5	1	A
2022	241	147	1	024114701	1	6	2022	1	1			1																						1	1	2	21	5	1959	63	1	2	1	5		10	7	1	A
2022	241	147	2	024114702	2	6	2022	1	1			1																						2	2	1	27	2	1988	34	1	3	1	2		10	7	1	A
2022	241	147	3	024114703	1	6	2022	1	1			1																						1	2	1	20	6	1990	31	1	3	1	2		10	7	2
2022	241	156	1	024115601	1	6	2022	1	1			1																						1	2	1	22	3	1985	37	1	3	1	1		10	7	1	A
2022	242	2	1	024200201	1	4	2022	1	1			1																						1	2	1	12	12	1980	41	1	1	2		6	1	1	1	A
2022	242	8	1	024200801	1	4	2022	1	1			1																						1	2	1	15	10	1983	38	1	3	1	5		10	1	1	A
2022	242	14	1	024201401	1	5	2022	1	1			1																						1	1	2	11	7	1976	45	1	3	1	1		10	1	2
2022	242	52	1	024205201	2	4	2022	2	1			1																						2	2	1	30	9	1985	36	1	4	1	5		10	1	1	B
2022	242	74	1	024207401	2	4	2022	2	1			1																						2	2	1	5	2	1973	49	1	1	2		6	1	1	1	B
2022	242	95	1	024209501	1	4	2022	1	1			1																						1	1	2	28	11	1988	33	1	2	1	5		2	1	1	A
2022	242	120	1	024212001	2	4	2022	2	1			1																						2	1	2	28	8	1969	52	1	2	1	5		10	7	1	A
2022	242	141	1	024214101	2	4	2022	1	1			1																						2	2	1	4	11	1993	28	1	4	1	5		10	1	1	A
2022	244	9	1	024400901	1	6	2022	1	1			1																						1	1	2	4	11	1990	31	1	4	1	5		10	7	1	A
2022	244	12	1	024401201	1	6	2022	1	1			1																						1	2	1	6	2	1975	47	1	5	1	2		10	7	1	B
2022	244	15	1	024401501	2	6	2022	2	1			1																						2	2	1	7	2	1998	24	1	4	1	2		10	1	1	A
2022	244	34	1	024403401	1	6	2022	3	1			1																						1	1	2	19	3	1986	36	1	3	1	1		1	1	1	B
2022	244	55	1	024405501	2	6	2022	2	1			1																						2	2	1	30	9	1986	35	1	2	1	5		1	1	1	B
2022	244	67	1	024406701	1	6	2022	1	1			1																						1	1	2	7	5	1984	38	1	4	1	5		10	7	1	B
2022	244	76	1	024407601	2	6	2022	1	1			1																						2	2	2	31	3	1966	56	1	4	1	5		10	1	1	B
2022	244	79	1	024407901	2	6	2022	1	1			1																						2	2	1	5	1	1994	28	1	2	1	3		1	98	1	A
2022	244	95	1	024409501	2	6	2022	1	1			1																						2	2	1	20	2	1986	36	1	2	1	5		1	1	1	A
2022	245	10	1	024501001	3	4	2022	3	1			1																						3	1	2	2	2	2000	22	1	3	1	1		10	1	1	A
2022	245	14	1	024501401	2	4	2022	1	1			1																						2	2	2	10	3	1958	64	2					1	1	1	A
2022	245	19	1	024501901	2	4	2022	4	1			1																						2	1	2	2	2	1981	41	1	4	1	5		1	1	1	B
2022	245	50	1	024505001	2	4	2022	1	1			1																						2	2	1	26	9	1976	45	1	3	1	5		1	1	1	B
2022	245	58	1	024505801	2	4	2022	1	1			1																						2	2	1	19	7	1995	26	1	2	1	5		10	1	1	A
2022	245	66	1	024506601	1	4	2022	1	1			1																						1	2	2	14	3	1960	62	1	1	1	0		1	1	1	A
2022	245	72	1	024507201	2	4	2022	1	1			1																						2	1	2	14	12	1988	33	1	4	1	4		10	1	2
2022	245	77	1	024507701	2	4	2022	1	1			1																						2	2	1	15	11	1985	36	1	3	1	3		1	7	2
2022	245	98	1	024509801	1	4	2022	1	1			1																						1	1	2	10	2	1962	60	1	4	1	3		10	1	1	B
2022	245	115	1	024511501	1	4	2022	2	1			1																						1	1	2	30	8	1984	37	1	3	1	3		10	1	2
2022	246	5	1	024600501	1	1	2022	1	1			1																						1	2	2	15	4	1947	74	2					1	1	1	A
2022	246	10	1	024601001	1	1	2022	1	1			1																						1	1	2	5	1	1988	34	1	3	1	3		1	1	2
2022	246	16	1	024601601	1	1	2022	1	1			1																						1	2	1	25	12	1988	33	1	3	1	3		10	1	1	A
2022	246	19	1	024601901	2	1	2022	1	1			1																						2	2	2	10	3	1952	69	1	1	1	1		1	1	2
2022	246	39	1	024603901	2	1	2022	2	1			1																						2	2	1	12	2	1993	28	1	2	1	5		10	1	1	B
2022	246	68	1	024606801	4	1	2022	2	1			1																						4	2	1	31	12	1999	22	1	4	1	2		10	1	1	A
2022	246	89	1	024608901	2	1	2022	1	1			1																						2	2	1	5	8	1994	27	1	2	1	3		1	1	1	A
2022	246	139	1	024613901	2	1	2022	1	1			1																						2	2	1	22	12	1996	25	1	2	1	5		1	1	2
2022	246	142	1	024614201	2	1	2022	1	1			1																						2	2	1	20	11	1988	33	1	4	1	5		10	1	1	B
2022	247	18	1	024701801	1	2	2022	1	1			1																						1	1	2	15	9	1994	27	1	3	1	3		1	1	1	A
2022	247	26	1	024702601	5	2	2022	1	1			1																						5	1	2	7	1	1999	23	1	4	1	3		10	1	1	A
2022	247	30	1	024703001	1	2	2022	4	5			2
2022	247	59	1	024705901	1	2	2022	3	1			1																						1	1	2	31	1	1996	26	1	4	1	4		1	1	1	A
2022	247	65	1	024706501	3	2	2022	1	1			1																						3	2	1	1	1	1985	37	1	1	2		6	1	1	1	A
2022	247	85	1	024708501	1	2	2022	3	1			1																						1	1	2	17	5	1998	23	1	2	1	5		10	1	1	A
2022	247	92	1	024709201	2	2	2022	1	1			1																						2	2	2	19	1	1969	53	1	1	2		5	1	1	1	A
2022	247	104	1	024710401	2	2	2022	1	1			1																						2	2	1	31	7	1990	31	1	2	1	5		1	1	1	A
2022	247	128	1	024712801	1	2	2022	1	1			1																						1	1	2	1	11	1997	24	1	4	1	3		1	1	1	A
2022	247	130	1	024713001	3	2	2022	1	1			1																						3	1	2	9	2	2006	16	1	2	1	4		10	1	1	B
2022	251	6	1	025100601	2	6	2022	1	1			1																						2	2	1	9	2	1981	41	1	2	1	5		1	1	1	B
2022	251	9	1	025100901	2	6	2022	2	1			1																						2	2	1	2	6	1992	30	1	2	1	5		1	1	1	A
2022	251	26	1	025102601	1	6	2022	3	1			1																						1	1	2	11	5	1968	54	1	1	2		6	2	2	1	A
2022	251	28	1	025102801	2	6	2022	2	1			1																						2	2	1	15	4	1997	25	1	2	1	5		10	7	1	A
2022	251	30	1	025103001	1	6	2022	2	1			1																						1	1	2	12	12	1989	32	1	3	1	3		1	1	2
2022	251	43	1	025104301	1	6	2022	2	1			1																						1	2	1	26	2	1993	29	1	2	1	5		10	7	1	A
2022	251	44	1	025104401	1	6	2022	2	1			1																						1	1	2	30	11	1992	29	1	1	2		6	10	1	1	A
2022	251	50	1	025105001	1	6	2022	1	1			1																						1	2	1	18	6	1992	29	1	4	1	5		1	1	1	A
2022	251	71	1	025107101	2	6	2022	1	1			1																						2	2	1	11	1	1992	30	1	2	1	3		10	1	1	A
2022	252	19	1	025201901	1	3	2022	4	4			4
2022	252	29	1	025202901	1	3	2022	1	1			1																						1	1	2	11	11	1997	24	1	2	1	5		10	1	1	A
2022	252	34	1	025203401	2	3	2022	2	1			1																						2	2	1	24	2	1993	29	1	2	1	3		10	7	1	A
2022	252	38	1	025203801	2	3	2022	2	1			1																						2	2	1	2	9	1987	34	1	2	1	5		10	1	1	A
2022	252	55	1	025205501	1	3	2022	4	1			1																						1	1	2	27	6	1986	35	1	1	2		6	10	1	1	A
2022	252	57	1	025205701	2	3	2022	1	1			1																						2	2	1	7	12	1985	36	2					10	1	1	A
2022	252	60	1	025206001	3	3	2022	1	1			1																						3	2	1	16	2	1993	29	1	4	1	5		10	1	2
2022	252	62	1	025206201	1	3	2022	2	1			1																						1	1	2	11	3	1979	43	1	2	1	4		1	5	1	A
2022	252	66	1	025206601	2	3	2022	1	1			1																						2	2	2	20	1	1967	55	1	1	1	2		1	1	2
2022	252	74	1	025207401	1	3	2022	1	1			1																						1	2	1	13	4	1985	36	1	1	2		5	1	1	1	A
2022	253	15	1	025301501	1	1	2022	1	1			1																						1	2	1	3	10	1975	46	1	4	1	5		10	7	1	A
2022	253	31	1	025303101	2	2	2022	2	1			1																						2	2	1	31	12	1985	36	1	2	1	4		10	1	1	A
2022	253	35	1	025303501	1	2	2022	1	1			1																						1	2	1	8	7	1987	34	1	2	1	5		1	1	1	A
2022	253	68	1	025306801	2	2	2022	1	1			1																						2	2	2	27	10	1956	65	1	1	1	5		1	1	2
2022	253	76	1	025307601	1	2	2022	1	1			1																						1	1	2	13	5	1981	40	1	5	1	1		1	1	1	B
2022	253	88	1	025308801	2	2	2022	1	1			1																						2	1	2	7	1	1990	32	1	3	1	3		10	1	2
2022	253	109	1	025310901	1	1	2022	1	1			1																						1	2	1	18	7	1988	33	1	1	2		6	10	1	1	A
2022	253	110	1	025311001	2	1	2022	1	1			1																						2	2	1	18	1	1985	37	1	1	2		5	1	1	1	A
2022	253	115	1	025311501	1	2	2022	1	1			1																						1	1	2	4	6	1986	35	1	2	1	5		1	1	2
2022	253	116	1	025311601	1	2	2022	2	2			2
2022	254	4	1	025400401	2	2	2022	1	1			1																						2	2	1	11	12	1986	35	1	4	1	5		1	1	1	A
2022	254	9	1	025400901	2	2	2022	1	1			1																						2	2	1	19	11	1996	25	1	2	1	5		10	7	1	A
2022	254	23	1	025402301	1	2	2022	1	1			1																						1	2	1	29	10	2000	21	1	3	1	1		10	1	1	A
2022	254	45	1	025404501	1	2	2022	1	1			1																						1	1	2	7	2	1972	50	1	2	1	5		1	1	1	B
2022	254	46	1	025404601	2	2	2022	1	1			1																						2	2	1	13	2	1986	36	1	3	1	3		10	1	1	B
2022	254	57	1	025405701	1	2	2022	2	1			1																						1	1	2	16	12	1997	24	1	3	1	3		10	6	1	A
2022	254	61	1	025406101	5	2	2022	1	1			1																						5	2	2	15	1	1967	55	1	1	1	5		1	1	1	A
2022	254	63	1	025406301	1	2	2022	3	1			1																						1	1	2	19	1	1978	44	1	4	1	5		1	1	1	B
2022	254	75	1	025407501	1	2	2022	1	1			1																						1	1	2	20	12	1952	69	1	1	1	2		1	1	1	A
2022	254	96	1	025409601	3	2	2022	1	1			1																						3	1	2	8	2	2001	21	1	4	1	3		10	1	2
2022	258	6	1	025800601	2	5	2022	1	1			1																						2	2	1	24	9	1989	32	1	1	2		6	1	1	1	A
2022	258	12	1	025801201	5	5	2022	2	1			1																						5	1	2	19	4	2002	20	1	3	1	2		1	1	1	A
2022	258	36	1	025803601	2	5	2022	1	1			1																						2	2	1	25	12	1986	35	1	1	2		3	1	1	1	A
2022	258	42	1	025804201	2	5	2022	1	1			1																						2	2	1	1	5	1973	49	2					1	1	1	A
2022	258	52	1	025805201	2	5	2022	1	1			1																						2	2	2	24	12	1954	67	2					1	1	1	A
2022	258	59	1	025805901	2	5	2022	1	1			1																						2	2	2	2	1	1967	55	2					1	1	1	A
2022	258	64	1	025806401	1	5	2022	3	1			1																						1	1	2	26	1	1995	27	1	1	2		6	1	1	1	A
2022	258	71	1	025807101	3	5	2022	2	1			1																						3	1	2	17	4	2006	16	1	2	1	3		1	1	1	A
2022	258	76	1	025807601	1	5	2022	1	1			1																						1	1	2	18	4	1979	43	1	1	2		4	1	1	1	A
2022	258	84	1	025808401	1	5	2022	2	1			1																						1	1	2	14	8	1988	33	1	2	1	3		1	1	1	A
2022	259	2	1	025900201	3	5	2022	2	1			1																						3	1	2	27	3	2006	16	1	2	1	4		10	1	1	A
2022	259	3	1	025900301	1	5	2022	1	1			1																						1	1	2	14	3	1969	53	1	2	1	5		1	1	1	A
2022	259	7	1	025900701	1	5	2022	3	1			1																						1	1	2	9	4	1988	34	1	2	1	3		1	1	1	A
2022	259	13	1	025901301	1	5	2022	2	1			1																						1	2	1	30	11	1981	40	1	1	2		2	1	1	1	A
2022	259	35	1	025903501	2	5	2022	1	1			1																						2	2	1	29	4	1983	39	1	2	1	5		1	1	1	B
2022	259	52	1	025905201	2	5	2022	1	1			1																						2	2	1	12	4	1996	26	1	3	1	3		1	1	1	A
2022	259	66	1	025906601	2	5	2022	2	1			1																						2	1	2	30	12	1990	31	1	2	1	2		10	1	1	A
2022	259	69	1	025906901	2	5	2022	2	1			1																						2	2	1	27	11	1976	45	1	1	2		3	1	1	1	A
2022	259	77	1	025907701	1	5	2022	1	1			1																						1	1	2	19	3	1956	66	1	1	1	1		1	1	1	A
2022	260	2	1	026000201	1	3	2022	3	1			1																						1	1	2	25	12	1968	53	1	2	1	1		1	1	1	B
2022	260	6	1	026000601	3	3	2022	1	1			1																						3	1	2	11	3	2007	15	1	2	1	3		10	1	1	B
2022	260	31	1	026003101	2	3	2022	1	1			1																						2	2	2	21	1	1967	55	1	1	1	0		1	98	1	B
2022	260	35	1	026003501	2	3	2022	2	1			1																						2	2	1	18	2	1982	40	1	3	1	3		1	1	1	B
2022	260	51	1	026005101	1	3	2022	4	1			1																						1	1	2	8	3	1976	46	1	2	1	4		1	1	1	B
2022	260	76	1	026007601	1	3	2022	1	1			1																						1	2	2	1	11	1946	75	2					1	98	1	A
2022	260	81	1	026008101	2	3	2022	1	1			1																						2	2	1	14	1	1998	24	1	2	1	3		1	1	1	A
2022	260	83	1	026008301	2	3	2022	1	1			1																						2	2	1	16	3	1998	24	1	4	1	3		10	1	1	A
2022	260	89	1	026008901	1	3	2022	3	1			1																						1	1	2	5	10	1982	39	1	2	1	5		1	1	1	B
2022	261	2	1	026100201	1	6	2022	2	1			1																						1	2	1	5	5	1996	26	1	3	1	3		10	1	1	A
2022	261	3	1	026100301	1	6	2022	3	1			1																						1	1	2	1	1	1970	52	1	3	1	3		1	1	1	A
2022	261	33	1	026103301	1	6	2022	1	1			1																						1	2	1	10	4	1981	41	1	1	2		1	1	1	1	A
2022	261	39	1	026103901	1	6	2022	1	1			1																						1	2	1	12	6	1987	34	1	2	1	3		10	1	1	A
2022	261	46	1	026104601	1	6	2022	2	1			1																						1	1	2	28	4	1967	55	1	1	1	5		10	1	1	A
2022	261	50	1	026105001	1	6	2022	1	1			1																						1	2	1	2	7	1985	36	1	2	1	3		10	1	1	A
2022	261	58	1	026105801	1	6	2022	1	1			1																						1	1	2	6	3	1984	38	1	4	1	5		10	1	1	B
2022	261	65	1	026106501	1	6	2022	1	1			1																						1	2	1	24	12	1979	42	1	4	1	5		10	1	1	B
2022	261	83	1	026108301	2	6	2022	2	1			1																						2	2	1	7	1	1988	34	1	2	1	2		1	1	1	A
2022	261	84	1	026108401	5	6	2022	2	1			1																						5	2	1	27	8	2004	17	1	2	1	5		1	1	1	A
2022	266	15	1	026601501	1	1	2022	1	1			1																						1	2	2	4	4	1965	56	1	3	1	5		1	1	1	B
2022	266	31	1	026603101	2	1	2022	1	1			1																						2	1	2	25	8	1999	22	1	1	2		6	10	1	1	A
2022	266	35	1	026603501	1	1	2022	1	1			1																						1	2	1	29	9	1972	49	1	1	2		5	1	1	1	A
2022	266	41	1	026604101	1	1	2022	2	1			1																						1	1	2	6	12	1958	63	2					1	1	1	A
2022	266	49	1	026604901	1	1	2022	1	1			1																						1	1	2	25	12	1958	63	1	2	1	5		1	1	1	A
2022	266	73	1	026607301	1	1	2022	1	1			1																						1	2	1	10	4	1980	41	1	2	1	5		1	1	1	A
2022	266	74	1	026607401	1	1	2022	1	1			1																						1	1	2	18	9	1986	35	1	3	1	3		10	1	1	A
2022	266	97	1	026609701	1	2	2022	2	1			1																						1	1	2	10	11	1979	42	1	2	1	5		1	1	1	A
2022	267	3	1	026700301	2	2	2022	2	1			1																						2	2	1	2	7	1992	29	1	2	1	5		1	1	1	A
2022	267	19	1	026701901	2	2	2022	1	1			1																						2	2	1	7	2	1975	47	1	1	2		6	1	1	1	A
2022	267	23	1	026702301	2	3	2022	5	5			2
2022	267	25	1	026702501	1	3	2022	1	1			1																						1	1	2	4	8	1977	44	1	2	1	1		10	6	2
2022	267	28	1	026702801	2	2	2022	2	1			1																						2	2	1	5	5	1985	36	1	2	1	4		1	1	1	A
2022	267	36	1	026703601	2	2	2022	1	1			1																						2	2	1	9	2	1987	35	1	3	1	2		10	1	1	A
2022	267	59	1	026705901	1	3	2022	2	1			1																						1	1	2	25	12	1995	26	1	3	1	3		10	1	1	A
2022	267	81	1	026708101	1	2	2022	1	1			1																						1	1	2	13	4	1983	38	1	1	2		6	1	7	1	A
2022	267	87	1	026708701	1	2	2022	1	1			1																						1	2	1	26	6	1985	36	1	2	1	5		1	1	1	B
2022	268	10	1	026801001	1	6	2022	1	1			1																						1	2	1	10	9	1988	33	1	3	1	5		10	1	1	B
2022	268	19	1	026801901	1	6	2022	1	1			1																						1	2	1	28	4	1986	36	1	3	1	3		10	1	1	A
2022	268	29	1	026802901	2	6	2022	1	1			1																						2	2	1	5	9	2001	20	1	2	1	5		10	1	1	A
2022	268	37	1	026803701	2	6	2022	2	1			1																						2	2	1	29	10	1978	43	1	1	2		3	1	1	1	A
2022	268	56	1	026805601	1	6	2022	1	1			1																						1	2	1	16	5	1983	39	1	4	1	5		10	7	1	B
2022	268	66	1	026806601	2	6	2022	1	1			1																						2	2	1	30	3	1980	42	1	2	1	5		1	7	1	B
2022	268	67	1	026806701	2	6	2022	1	1			1																						2	2	2	24	5	1971	51	1	2	1	5		10	98	1	A
2022	268	69	1	026806901	2	6	2022	1	1			1																						2	2	1	30	5	1975	47	1	3	1	2		1	1	1	A
2022	268	90	1	026809001	1	6	2022	1	1			1																						1	2	1	28	12	1985	36	1	3	1	3		10	1	1	A
2022	269	7	1	026900701	1	1	2022	5	1			1																						1	1	2	5	11	1996	25	1	2	1	5		1	1	1	A
2022	269	20	1	026902001	2	1	2022	4	1			1																						2	1	2	18	1	1987	35	1	2	1	5		1	1	1	A
2022	269	45	1	026904501	2	1	2022	2	1			1																						2	2	1	18	10	1997	24	1	2	1	3		10	1	1	A
2022	269	65	1	026906501	2	1	2022	1	2			2
2022	269	67	1	026906701	3	1	2022	1	1			1																						3	1	2	14	10	1986	35	1	3	1	2		1	1	2
2022	269	71	1	026907101	3	1	2022	2	1			1																						3	1	2	21	1	2004	18	1	2	1	5		10	1	1	A
2022	269	82	1	026908201	1	1	2022	1	1			1																						1	2	1	21	4	1987	34	1	3	1	3		10	1	1	A
2022	269	83	1	026908301	1	1	2022	3	1			1																						1	1	2	24	1	1981	41	1	2	1	5		10	1	1	A
2022	269	85	1	026908501	1	1	2022	1	1			1																						1	1	2	16	9	1992	29	1	2	1	5		10	1	1	A
2022	270	2	1	027000201	1	2	2022	1	1			1																						1	2	2	10	11	1968	53	1	1	2		1	1	1	1	A
2022	270	19	1	027001901	4	2	2022	1	1			1																						4	1	2	5	12	1998	23	1	4	1	1		10	1	2
2022	270	23	1	027002301	1	2	2022	1	1			1																						1	1	2	4	2	1990	32	1	4	1	5		10	1	1	A
2022	270	26	1	027002601	2	2	2022	2	1			1																						2	2	1	16	12	1987	34	1	2	1	5		10	1	1	A
2022	270	30	1	027003001	2	2	2022	1	2			2
2022	270	36	1	027003601	2	2	2022	1	1			1																						2	2	1	24	6	1994	27	1	3	1	3		1	1	1	A
2022	270	39	1	027003901	2	2	2022	1	1			1																						2	2	1	15	9	1990	31	1	2	1	5		10	7	2
2022	270	43	1	027004301	2	2	2022	1	1			1																						2	2	1	28	12	1990	31	1	2	1	5		10	1	1	A
2022	270	53	1	027005301	1	2	2022	1	1			1																						1	2	1	20	8	1987	34	1	3	1	5		10	1	1	A
2022	270	70	1	027007001	1	2	2022	1	1			1																						1	2	1	23	5	1985	36	1	2	1	4		10	7	2
2022	270	73	1	027007301	2	2	2022	1	1			1																						2	2	1	11	9	1987	34	1	4	1	3		10	1	1	B
2022	270	76	1	027007601	4	2	2022	3	1			1																						4	2	2	5	8	1944	77	2					1	1	1	A
2022	270	78	1	027007801	1	2	2022	1	1			1																						1	2	2	15	8	1959	62	2					1	1	1	A
2022	270	82	1	027008201	1	2	2022	1	1			1																						1	1	2	20	7	1977	44	1	1	2		3	1	7	2
2022	270	89	1	027008901	2	2	2022	1	1			1																						2	1	2	22	10	1976	45	1	2	1	3		1	1	2
2022	273	1	1	027300101	1	3	2022	2	1			1																						1	1	2	15	12	1978	43	1	1	2		5	1	1	1	A
2022	273	2	1	027300201	1	3	2022	1	1			1																						1	2	1	15	6	1979	42	1	2	1	2		1	1	1	A
2022	273	4	1	027300401	2	3	2022	1	1			1																						2	2	1	27	9	1989	32	1	1	2		6	1	1	1	A
2022	273	8	1	027300801	1	3	2022	2	1			1																						1	1	2	25	12	1945	76	2					1	1	1	A
2022	273	9	1	027300901	1	3	2022	1	1			1																						1	1	2	24	9	1995	26	1	2	1	5		1	1	1	A
2022	273	22	1	027302201	1	3	2022	1	1			1																						1	1	2	6	11	1994	27	1	2	1	5		1	1	1	A
2022	273	23	1	027302301	1	3	2022	1	1			1																						1	2	2	13	9	1949	72	2					1	1	1	A
2022	273	24	1	027302401	3	3	2022	1	1			1																						3	1	2	3	10	1999	22	1	2	1	5		10	1	1	A
2022	273	25	1	027302501	4	3	2022	1	1			1																						4	1	2	12	10	2004	17	1	1	2		6	1	1	1	A
2022	273	26	1	027302601	2	3	2022	3	5			4
2022	273	58	1	027305801	1	3	2022	1	1			1																						1	1	2	18	10	1974	47	1	1	2		2	1	5	1	A
2022	273	60	1	027306001	2	3	2022	1	1			1																						2	2	1	7	6	1997	24	1	1	2		2	1	1	1	A
2022	273	74	1	027307401	1	3	2022	1	1			1																						1	1	2	6	3	1959	63	1	1	1	5		10	1	1	A
2022	273	77	1	027307701	2	3	2022	1	1			1																						2	2	1	20	3	1993	29	1	1	2		5	1	1	1	A
2022	274	13	1	027401301	1	5	2022	2	1			1																						1	1	2	26	2	1957	65	1	1	1	4		1	1	1	A
2022	274	14	1	027401401	1	5	2022	3	1			1																						1	1	2	24	3	1966	56	1	1	1	5		1	1	1	A
2022	274	15	1	027401501	3	5	2022	1	1			1																						3	2	1	20	2	1996	26	1	2	1	5		10	1	1	A
2022	274	16	1	027401601	1	5	2022	1	1			1																						1	2	1	6	4	1983	39	1	1	2		5	1	6	1	A
2022	274	17	1	027401701	2	5	2022	1	1			1																						2	2	2	15	5	1965	57	2					1	1	1	A
2022	274	18	1	027401801	2	5	2022	1	1			1																						2	2	1	23	10	2000	21	1	2	1	5		10	7	1	A
2022	274	19	1	027401901	3	5	2022	1	1			1																						3	2	1	16	5	2004	18	1	2	1	5		10	1	1	A
2022	274	20	1	027402001	1	5	2022	1	1			1																						1	1	2	2	10	1978	43	1	2	1	5		1	1	1	A
2022	274	21	1	027402101	1	5	2022	1	1			1																						1	1	2	24	12	1971	50	1	2	1	5		1	1	2
2022	274	22	1	027402201	1	5	2022	1	1			1																						1	1	2	17	2	1989	33	1	2	1	5		1	1	2
2022	274	23	1	027402301	2	5	2022	1	1			1																						2	2	2	14	10	1956	65	2					1	1	1	A
2022	274	24	1	027402401	4	5	2022	1	1			1																						4	1	2	17	11	2006	15	1	2	1	3		10	98	1	A
2022	274	25	1	027402501	1	5	2022	1	1			1																						1	1	2	23	2	1970	52	1	2	1	2		1	1	1	A
2022	274	26	1	027402601	1	5	2022	3	1			1																						1	1	2	11	11	1986	35	1	1	2		6	1	1	1	A
2022	274	27	1	027402701	2	5	2022	2	1			1																						2	2	1	13	9	1980	41	1	1	2		6	1	1	1	A
2022	276	1	1	027600101	2	4	2022	1	1			1																						2	2	1	12	6	1988	33	1	2	1	2		1	1	1	A
2022	276	2	1	027600201	2	4	2022	1	1			1																						2	2	1	23	2	1998	24	1	2	1	5		1	1	1	A
2022	276	3	1	027600301	2	4	2022	1	1			1																						2	2	1	10	4	1996	26	1	2	1	5		1	1	1	A
2022	276	4	1	027600401	1	4	2022	1	1			1																						1	1	2	6	7	1983	38	1	2	1	5		10	1	2
2022	276	5	1	027600501	3	4	2022	1	1			1																						3	2	1	11	3	2002	20	1	2	1	5		1	1	1	A
2022	276	16	1	027601601	2	4	2022	1	1			1																						2	2	2	25	12	1968	53	2					1	1	1	A
2022	276	17	1	027601701	3	4	2022	2	1			1																						3	1	2	17	3	1942	80	1	1	1	2		1	1	1	A
[truncated: 32,302 more rows]
[truncated: 195 more columns]
